# Supplementary material for: A conserved differentiation programme facilitates inhibitory neuron production in the developing mouse and human cerebellum
Source: Development. 2025 Dec 19;152(24):dev204811. doi: 10.1242/dev.204811 (PMC12766576; doi:10.1242/dev.204811)
Supplement: Table S1. — The number of cells in each condition, the marker genes used for cluster annotations and the lists of differentially expressed genes in each cluster obtained from the iterative subclustering of scRNA-seq data of Nes-CFP+ cells isolated from neonatal cerebella from Pakula et al., 2025. [file develop-152-204811-TableS1.xlsx]

## Sheet: Experimental_information
	All Nes-CFP+ cells										All Nes-CFP+ cells
		P1	P2	P3	P5						Cluster	Cell identity		Markers
	Replicate 1	604	573	N/A	889						0	Hopx-NEPs		Hopx
	Replicate 2	684	833	1325	N/A						1	Ascl1-NEPs		Ascl1/Ptf1a
	Total	1252	1406	1325	889						2	Granule progenitor cells		Barhl1/Rbfox3/Atoh1/Mki67
											3	Inhibitory neurons		Pax2/Tubb3/Gad1/Gad2
											4	WM NEPs / astrocytes		Slc6a11
	All NEPs										5	Granule progenitor cells		Barhl1/Rbfox3
		P1	P2	P3	P5						6	Hopx-NEPs		Hopx
	Replicate 1	481	488	N/A	388						7	Ependymal cells		Foxj1
	Replicate 2	537	706	757	N/A						8	Granule progenitor cells		Barhl1/Atoh1/Mki67
	Total	1018	1194	757	388						9	Mesenchymal cells		Vtn/Dcn
											10	Oligodendrocyte progenitor cells / oligodendrocytes		Olig1/Olig2/Pdgfra/Gpr17
											11	Microglia		Ly68/Cx3cr1
	Glio- and neurogenic WM NEPs
		P1	P2	P3	P5
	Replicate 1	149	144	N/A	235						All NEPs
	Replicate 2	127	228	351	N/A						Cluster	Cell identity		Markers
	Total	276	382	351	235						N0	Hopx-NEPs		Gdf10/Hopx
											N1	Hopx-NEPs		Gdf10/Hopx
											N2	Ascl1-NEPs		Ascl1/Ptf1a
											N3	Cerebellar nuclei inhibitory neurons		Ascl1/Ptf1a/Pvalb
											N4	Hopx-NEPs		Gdf10/Hopx
											N5	Ascl1-NEPs		Ascl1/Ptf1a
											N6	Interneurons		Pax2/Tubb3/Gad1/Gad2
											N7	Hopx-NEPs		Gdf10
											H8	White matter NEPs (possibly bipotent)		Ascl1/Hopx (low)/Slc6a11/Crlf1
											N9	Immature inhibitory neurons		Pax2/Tubb3/Gad2
											N10	Astrocytes		Slc6a11
											Glio- and neurogenic WM NEPs
											Cluster	Cell identity		Markers
											W0	Ascl1-NEPs		Ascl1/Ptf1a
											W1	Immature inhibitory neurons		Pax2/Tubb3/Gad1/Gad2
											W2	Ascl1-NEPs		Ascl1/Ptf1a
											W3	Ascl1-NEPs		Ascl1/Ptf1a/Foxo1
											W4	White matter NEPs (possibly bipotent)		Ascl1/Hopx (low)/Slc6a11/Crlf1
											W5	Immature inhibitory neurons		Pax2/Tubb3/Gad2
											W6	Astrocytes		Slc6a11/Aqp4

## Sheet: Nes-CFP_cells
ensembl_ID	gene_symbol	p_val	avg_log2FC	pct.1	pct.2	p_val_adj	cluster
ENSMUSG00000030088	Aldh1l1	0	2.78951	0.933	0.234	0	0
ENSMUSG00000021943	Gdf10	0	2.94286	0.902	0.203	0	0
ENSMUSG00000023913	Pla2g7	0	2.48863	0.981	0.306	0	0
ENSMUSG00000026576	Atp1b1	0	3.01646	0.888	0.22	0	0
ENSMUSG00000059325	Hopx	0	3.21471	0.97	0.317	0	0
ENSMUSG00000030317	Timp4	0	2.72095	0.913	0.265	0	0
ENSMUSG00000031760	Mt3	0	1.29816	0.949	0.311	0	0
ENSMUSG00000028364	Tnc	0	2.69979	0.86	0.224	0	0
ENSMUSG00000033910	Gucy1a1	0	2.83814	0.831	0.202	0	0
ENSMUSG00000007097	Atp1a2	0	1.73733	0.867	0.257	0	0
ENSMUSG00000063415	Cyp26b1	0	2.18171	0.916	0.311	0	0
ENSMUSG00000044986	Tst	0	2.41394	0.947	0.364	0	0
ENSMUSG00000038370	Pcp4l1	0	3.10693	0.693	0.113	0	0
ENSMUSG00000030428	Ttyh1	0	1.84941	0.893	0.314	0	0
ENSMUSG00000003974	Grm3	0	2.79513	0.693	0.131	0	0
ENSMUSG00000100807		0	2.46716	0.822	0.265	0	0
ENSMUSG00000068748	Ptprz1	0	1.57602	0.984	0.43	0	0
ENSMUSG00000058135	Gstm1	0	2.29864	0.831	0.285	0	0
ENSMUSG00000031636	Pdlim3	0	2.07488	0.846	0.3	0	0
ENSMUSG00000018593	Sparc	0	1.9513	0.992	0.452	0	0
ENSMUSG00000027797	Dclk1	0	2.29316	0.95	0.412	0	0
ENSMUSG00000039194	Rlbp1	0	3.05709	0.653	0.121	0	0
ENSMUSG00000002274	Metrn	0	2.28535	0.8	0.268	0	0
ENSMUSG00000017390	Aldoc	0	2.44141	0.681	0.151	0	0
ENSMUSG00000022122	Ednrb	0	2.07311	0.988	0.479	0	0
ENSMUSG00000004558	Ndrg2	0	1.93727	0.94	0.431	0	0
ENSMUSG00000015843	Rxrg	0	2.87937	0.609	0.105	0	0
ENSMUSG00000013698	Pea15a	0	1.99339	0.895	0.414	0	0
ENSMUSG00000036402	Gng12	0	1.98687	0.87	0.419	0	0
ENSMUSG00000028194	Ddah1	0	1.86043	0.941	0.49	0	0
ENSMUSG00000007872	Id3	0	2.02445	0.992	0.593	0	0
ENSMUSG00000025203	Scd2	0	1.5482	0.959	0.617	0	0
ENSMUSG00000110126	Gm9347	0	1.56944	0.969	0.63	0	0
ENSMUSG00000072949	Acot1	0	1.81937	0.997	0.674	0	0
ENSMUSG00000005360	Slc1a3	0	2.57063	0.996	0.69	0	0
ENSMUSG00000029309	Sparcl1	0	1.76858	0.996	0.7	0	0
ENSMUSG00000053398	Phgdh	0	1.5573	0.994	0.791	0	0
ENSMUSG00000031342	Gpm6b	0	1.95131	0.997	0.839	0	0
ENSMUSG00000032562	Gnai2	0	1.21036	0.997	0.863	0	0
ENSMUSG00000030342	Cd9	0	1.44193	1	0.869	0	0
ENSMUSG00000062078	Qk	0	1.26949	0.998	0.874	0	0
ENSMUSG00000019874	Fabp7	0	2.15081	0.997	0.905	0	0
ENSMUSG00000026385	Dbi	0	1.9899	1	0.965	0	0
ENSMUSG00000026728	Vim	0	1.52403	1	0.969	0	0
ENSMUSG00000001270	Ckb	0	1.16739	0.999	0.981	0	0
ENSMUSG00000051515	Fam181b	4.15078e-303	1.51013	0.953	0.567	9.013e-299	0
ENSMUSG00000029838	Ptn	1.56699e-296	0.917685	0.999	0.932	3.40257e-292	0
ENSMUSG00000005397	Nid1	2.81887e-295	1.93854	0.751	0.198	6.12089e-291	0
ENSMUSG00000027574	Nkain4	1.14424e-294	1.64076	0.92	0.482	2.48461e-290	0
ENSMUSG00000021379	Id4	2.90366e-293	2.01231	0.774	0.241	6.30501e-289	0
ENSMUSG00000021469	Msx2	1.68778e-292	2.55168	0.643	0.14	3.66486e-288	0
ENSMUSG00000032482	Cspg5	5.01463e-290	1.34176	0.903	0.38	1.08888e-285	0
ENSMUSG00000028517	Plpp3	8.08408e-283	1.32159	0.972	0.489	1.75538e-278	0
ENSMUSG00000024411	Aqp4	3.16396e-282	2.57964	0.685	0.181	6.87021e-278	0
ENSMUSG00000000305	Cdh4	7.51449e-276	2.55314	0.629	0.145	1.6317e-271	0
ENSMUSG00000026473	Glul	1.68638e-275	1.85887	0.853	0.442	3.6618e-271	0
ENSMUSG00000093930	Hmgcs1	1.71887e-261	1.71498	0.891	0.504	3.73236e-257	0
ENSMUSG00000037706	Cd81	1.01347e-259	1.1161	0.997	0.93	2.20066e-255	0
ENSMUSG00000019437	Tlcd1	1.79526e-257	2.47129	0.617	0.151	3.89823e-253	0
ENSMUSG00000034353	Ramp1	3.37418e-257	1.51819	0.805	0.256	7.32669e-253	0
ENSMUSG00000054162	Spock3	3.40539e-257	2.71125	0.568	0.119	7.39447e-253	0
ENSMUSG00000020733	Slc9a3r1	2.33543e-255	1.78828	0.787	0.308	5.07115e-251	0
ENSMUSG00000103695	A830029E22Rik	3.30841e-255	3.43183	0.445	0.047	7.18387e-251	0
ENSMUSG00000097428		3.85221e-254	1.73703	0.828	0.354	8.3647e-250	0
ENSMUSG00000020524	Gria1	7.73383e-253	3.08686	0.497	0.078	1.67932e-248	0
ENSMUSG00000054091	1810037I17Rik	5.48498e-249	1.05301	0.986	0.822	1.19101e-244	0
ENSMUSG00000000202	Btbd17	3.08816e-244	1.77343	0.81	0.362	6.70564e-240	0
ENSMUSG00000029408	Abcb9	4.17081e-236	2.22779	0.647	0.2	9.0565e-232	0
ENSMUSG00000097156		8.16469e-236	1.1283	0.989	0.74	1.77288e-231	0
ENSMUSG00000030605	Mfge8	1.034e-234	1.43704	0.839	0.371	2.24523e-230	0
ENSMUSG00000002233	Rhoc	1.85871e-229	1.68075	0.784	0.332	4.03601e-225	0
ENSMUSG00000034361	Cpne2	3.00478e-229	2.57079	0.518	0.103	6.52459e-225	0
ENSMUSG00000037736	Limch1	7.82782e-228	1.87557	0.721	0.269	1.69973e-223	0
ENSMUSG00000026424	Gpr37l1	1.43608e-224	2.4939	0.595	0.161	3.11831e-220	0
ENSMUSG00000083679		5.70889e-221	1.1801	0.977	0.755	1.23963e-216	0
ENSMUSG00000019966	Kitl	4.48491e-220	1.89883	0.662	0.21	9.73854e-216	0
ENSMUSG00000075012	Fjx1	3.29475e-219	1.42343	0.875	0.464	7.15423e-215	0
ENSMUSG00000024892	Pcx	1.26845e-217	2.27758	0.577	0.154	2.7543e-213	0
ENSMUSG00000031765	Mt1	4.25922e-216	0.469405	0.841	0.381	9.24846e-212	0
ENSMUSG00000000567	Sox9	1.61851e-215	1.4294	0.87	0.469	3.51443e-211	0
ENSMUSG00000062257	Opcml	1.05361e-214	1.8219	0.614	0.166	2.2878e-210	0
ENSMUSG00000040759	Cmtm5	3.12194e-214	2.16154	0.566	0.141	6.77899e-210	0
ENSMUSG00000058254	Tspan7	6.47594e-214	1.54383	0.765	0.307	1.40619e-209	0
ENSMUSG00000047557	Lxn	1.21913e-212	1.16957	0.937	0.59	2.64722e-208	0
ENSMUSG00000031565	Fgfr1	2.15753e-211	1.98092	0.659	0.227	4.68487e-207	0
ENSMUSG00000034164	Emid1	2.36029e-209	2.61347	0.501	0.109	5.12513e-205	0
ENSMUSG00000027570	Col9a3	5.99036e-206	1.68169	0.747	0.316	1.30075e-201	0
ENSMUSG00000027200	Sema6d	1.08127e-205	1.86098	0.676	0.242	2.34787e-201	0
ENSMUSG00000021794	Glud1	1.09602e-205	1.32955	0.867	0.5	2.37989e-201	0
ENSMUSG00000022108	Itm2b	1.72617e-203	0.823418	0.999	0.993	3.74822e-199	0
ENSMUSG00000024425	Ndfip1	4.49277e-202	0.828954	0.994	0.936	9.7556e-198	0
ENSMUSG00000020218	Wif1	9.4448e-202	3.32349	0.386	0.05	2.05084e-197	0
ENSMUSG00000020037	Rfx4	2.09746e-200	1.51979	0.778	0.345	4.55442e-196	0
ENSMUSG00000053931	Cnn3	2.85514e-200	0.961987	0.964	0.799	6.19964e-196	0
ENSMUSG00000006941	Eif1b	2.71005e-199	1.03025	0.964	0.866	5.8846e-195	0
ENSMUSG00000025892	Gria4	5.73832e-195	1.79689	0.707	0.304	1.24602e-190	0
ENSMUSG00000066026	Dhrs3	9.05203e-194	2.07424	0.55	0.145	1.96556e-189	0
ENSMUSG00000043850	Clrn1	2.18185e-189	3.00162	0.419	0.076	4.73766e-185	0
ENSMUSG00000060961	Slc4a4	2.19937e-189	1.47661	0.636	0.203	4.7757e-185	0
ENSMUSG00000032348	Gsta4	6.01247e-189	1.319	0.817	0.412	1.30555e-184	0
ENSMUSG00000024302	Dtna	1.53631e-188	2.00501	0.573	0.172	3.33595e-184	0
ENSMUSG00000040659	Efhd2	6.69082e-187	1.64121	0.684	0.273	1.45284e-182	0
ENSMUSG00000029819	Npy	7.78341e-187	3.78565	0.336	0.035	1.69009e-182	0
ENSMUSG00000000402	Egfl6	3.55707e-186	3.24211	0.363	0.047	7.72383e-182	0
ENSMUSG00000028195	Ccn1	6.5717e-186	1.62721	0.735	0.321	1.42698e-181	0
ENSMUSG00000021127	Zfp36l1	6.91545e-183	1.09444	0.937	0.678	1.50162e-178	0
ENSMUSG00000026614	Slc30a10	1.21738e-180	2.19072	0.506	0.132	2.64342e-176	0
ENSMUSG00000031683	Lsm6	6.36696e-177	0.823565	0.985	0.933	1.38252e-172	0
ENSMUSG00000028015	Ctso	6.06791e-176	2.01941	0.559	0.178	1.31759e-171	0
ENSMUSG00000059588	Calcrl	4.68812e-175	2.18663	0.471	0.111	1.01798e-170	0
ENSMUSG00000071265	1700086L19Rik	1.90717e-174	1.79479	0.654	0.271	4.14123e-170	0
ENSMUSG00000058690	Ccser2	2.11396e-173	1.5607	0.724	0.352	4.59025e-169	0
ENSMUSG00000031447	Lamp1	1.70587e-172	0.840334	0.98	0.855	3.70413e-168	0
ENSMUSG00000020598	Nrcam	4.33244e-172	1.42303	0.769	0.394	9.40746e-168	0
ENSMUSG00000030934	Oat	6.48997e-172	1.27839	0.82	0.482	1.40923e-167	0
ENSMUSG00000039533	Mmd2	2.78424e-171	1.89184	0.553	0.168	6.04569e-167	0
ENSMUSG00000120008		6.23572e-171	1.64134	0.647	0.247	1.35402e-166	0
ENSMUSG00000021614	Vcan	5.28379e-170	1.423	0.813	0.447	1.14732e-165	0
ENSMUSG00000027669	Gnb4	1.13859e-167	1.51999	0.738	0.394	2.47233e-163	0
ENSMUSG00000031538	Plat	2.80053e-166	1.44763	0.625	0.216	6.08108e-162	0
ENSMUSG00000025931	Paqr8	9.99229e-166	1.82564	0.576	0.197	2.16973e-161	0
ENSMUSG00000057604	Lmcd1	7.45496e-164	2.21942	0.53	0.177	1.61877e-159	0
ENSMUSG00000029455	Aldh2	1.08022e-161	1.25237	0.806	0.465	2.3456e-157	0
ENSMUSG00000068523	Gng5	1.86411e-161	0.561545	1	0.992	4.04774e-157	0
ENSMUSG00000068923	Syt11	3.44384e-159	1.03869	0.927	0.677	7.47796e-155	0
ENSMUSG00000035237	Lcat	6.1997e-158	2.72272	0.357	0.061	1.3462e-153	0
ENSMUSG00000074415	Mir100hg	7.42332e-158	1.77157	0.591	0.219	1.6119e-153	0
ENSMUSG00000071424	Grid2	2.32185e-157	1.56041	0.688	0.314	5.04167e-153	0
ENSMUSG00000115263		9.7156e-157	1.12931	0.878	0.637	2.10964e-152	0
ENSMUSG00000022528	Hes1	1.19376e-156	1.10068	0.914	0.595	2.59213e-152	0
ENSMUSG00000041556	Fbxo2	2.82261e-156	1.84517	0.499	0.144	6.12901e-152	0
ENSMUSG00000036256	Igfbp7	2.53374e-155	2.49272	0.406	0.093	5.50177e-151	0
ENSMUSG00000022483	Col2a1	3.33096e-155	2.62513	0.366	0.067	7.23285e-151	0
ENSMUSG00000029723	Spacdr	3.16683e-151	1.31046	0.738	0.381	6.87645e-147	0
ENSMUSG00000024026	Glo1	9.10946e-150	0.957876	0.9	0.672	1.97803e-145	0
ENSMUSG00000030647	Ndufc2	1.028e-149	0.670885	0.995	0.983	2.23221e-145	0
ENSMUSG00000053702	Nebl	3.18927e-149	2.42022	0.392	0.085	6.92519e-145	0
ENSMUSG00000060572	Mfap2	1.66139e-148	1.24387	0.691	0.297	3.60755e-144	0
ENSMUSG00000025743	Sdc3	3.07699e-147	1.43841	0.666	0.295	6.68138e-143	0
ENSMUSG00000030246	Ldhb	1.74037e-146	0.769848	0.985	0.918	3.77903e-142	0
ENSMUSG00000074637	Sox2	1.90731e-146	0.887829	0.948	0.601	4.14153e-142	0
ENSMUSG00000030849	Fgfr2	9.89864e-146	2.37479	0.389	0.087	2.14939e-141	0
ENSMUSG00000063297	Luzp2	1.6917e-145	1.0919	0.876	0.531	3.67335e-141	0
ENSMUSG00000004032	Gstm5	1.54947e-143	0.942519	0.919	0.74	3.36451e-139	0
ENSMUSG00000042363	Lgalsl	4.55442e-143	1.62351	0.616	0.272	9.88947e-139	0
ENSMUSG00000029581	Fscn1	1.45135e-142	0.911755	0.95	0.709	3.15146e-138	0
ENSMUSG00000046240	Hepacam	2.63788e-142	1.67055	0.525	0.174	5.72789e-138	0
ENSMUSG00000026003	Acadl	8.0918e-142	0.953919	0.891	0.616	1.75705e-137	0
ENSMUSG00000035227	Spcs2	1.66463e-141	0.697517	0.978	0.916	3.61457e-137	0
ENSMUSG00000044337	Ackr3	3.06441e-141	2.48126	0.356	0.071	6.65406e-137	0
ENSMUSG00000026547	Tagln2	6.15693e-141	1.24344	0.576	0.2	1.33692e-136	0
ENSMUSG00000020205	Phlda1	2.88364e-140	1.18554	0.574	0.21	6.26154e-136	0
ENSMUSG00000039621	Prex1	1.55735e-139	1.76181	0.529	0.189	3.38162e-135	0
ENSMUSG00000023026	Dip2b	1.2795e-137	1.35625	0.697	0.366	2.7783e-133	0
ENSMUSG00000019872	Smpdl3a	8.54939e-137	1.52093	0.552	0.202	1.85641e-132	0
ENSMUSG00000024646	Cyb5a	2.72093e-136	0.920831	0.882	0.683	5.90823e-132	0
ENSMUSG00000023010	Tmbim6	8.85667e-135	0.755713	0.963	0.838	1.92314e-130	0
ENSMUSG00000026255	Efhd1	3.82232e-134	2.73027	0.311	0.053	8.29979e-130	0
ENSMUSG00000052684	Jun	4.48254e-134	1.03735	0.971	0.887	9.7334e-130	0
ENSMUSG00000026426	Arl8a	3.95944e-133	1.18419	0.762	0.434	8.59753e-129	0
ENSMUSG00000049288	Lix1l	2.48822e-132	1.64118	0.526	0.192	5.40291e-128	0
ENSMUSG00000001666	Ddt	8.20045e-130	1.0471	0.811	0.549	1.78065e-125	0
ENSMUSG00000022893	Adamts1	9.16133e-130	1.8324	0.511	0.19	1.98929e-125	0
ENSMUSG00000019124	Scrn1	2.06991e-129	1.62952	0.54	0.21	4.4946e-125	0
ENSMUSG00000033720	Sfxn5	1.21534e-128	1.73115	0.462	0.145	2.639e-124	0
ENSMUSG00000024998	Plce1	2.61907e-128	2.32605	0.347	0.076	5.68705e-124	0
ENSMUSG00000035864	Syt1	1.55453e-127	1.5321	0.575	0.243	3.37551e-123	0
ENSMUSG00000063564	Col23a1	3.74373e-127	1.20209	0.639	0.271	8.12914e-123	0
ENSMUSG00000017734	Dbndd2	5.81792e-126	2.56399	0.312	0.059	1.2633e-121	0
ENSMUSG00000028080	Lrba	7.18763e-126	1.79732	0.498	0.185	1.56072e-121	0
ENSMUSG00000070348	Ccnd1	1.11027e-124	0.973222	0.789	0.444	2.41084e-120	0
ENSMUSG00000031762	Mt2	4.05782e-124	0.828006	0.632	0.285	8.81114e-120	0
ENSMUSG00000011752	Pgam1	1.29821e-123	0.598028	0.994	0.958	2.81894e-119	0
ENSMUSG00000060512	0610040J01Rik	5.64182e-123	3.58395	0.222	0.02	1.22506e-118	0
ENSMUSG00000045092	S1pr1	2.5328e-122	1.9204	0.43	0.133	5.49972e-118	0
ENSMUSG00000055022	Cntn1	6.07837e-122	1.21882	0.556	0.22	1.31986e-117	0
ENSMUSG00000030087	Klf15	8.60854e-122	2.00042	0.398	0.112	1.86926e-117	0
ENSMUSG00000022494	Shisa9	9.42261e-122	2.04955	0.344	0.077	2.04602e-117	0
ENSMUSG00000021701	Plk2	3.22841e-121	1.83219	0.477	0.172	7.01017e-117	0
ENSMUSG00000028519	Dab1	2.52408e-120	1.60215	0.497	0.181	5.48079e-116	0
ENSMUSG00000031673	Cdh11	2.54335e-120	1.64989	0.446	0.142	5.52264e-116	0
ENSMUSG00000026923	Notch1	2.70677e-120	1.26381	0.641	0.304	5.87748e-116	0
ENSMUSG00000061080	Lsamp	4.21359e-120	1.32499	0.649	0.324	9.14938e-116	0
ENSMUSG00000028583	Pdpn	2.02909e-119	1.64628	0.474	0.164	4.40596e-115	0
ENSMUSG00000028949	Smarcd3	8.51392e-119	1.71571	0.478	0.174	1.84871e-114	0
ENSMUSG00000004891	Nes	1.163e-117	1.43517	0.637	0.32	2.52534e-113	0
ENSMUSG00000028444	Cntfr	2.06368e-117	1.73168	0.47	0.165	4.48107e-113	0
ENSMUSG00000028445	Enho	4.08706e-117	1.16426	0.754	0.466	8.87464e-113	0
ENSMUSG00000092341	Malat1	5.03012e-117	0.77261	1	1	1.09224e-112	0
ENSMUSG00000034730	Adgrb1	8.05737e-117	1.54515	0.516	0.202	1.74958e-112	0
ENSMUSG00000017754	Pltp	8.30499e-117	0.803066	0.656	0.295	1.80335e-112	0
ENSMUSG00000037072	Selenof	8.98237e-117	0.500816	0.999	0.994	1.95043e-112	0
ENSMUSG00000022132	Cldn10	9.84513e-117	2.20431	0.288	0.052	2.13777e-112	0
ENSMUSG00000021760	Gpx8	1.92675e-116	0.968185	0.775	0.461	4.18375e-112	0
ENSMUSG00000050334	C130071C03Rik	6.22322e-116	0.729888	0.977	0.867	1.35131e-111	0
ENSMUSG00000087150		2.78565e-114	3.12763	0.239	0.032	6.04876e-110	0
ENSMUSG00000013089	Etv5	5.39442e-114	1.64358	0.474	0.173	1.17134e-109	0
ENSMUSG00000002059	Rab34	5.06532e-113	1.41567	0.621	0.327	1.09988e-108	0
ENSMUSG00000048794	Cfap100	3.95585e-112	2.14552	0.34	0.085	8.58974e-108	0
ENSMUSG00000032186	Tmod2	9.71211e-112	1.402	0.593	0.291	2.10889e-107	0
ENSMUSG00000035686	Thrsp	2.62972e-111	2.26696	0.398	0.129	5.71018e-107	0
ENSMUSG00000032281	Acsbg1	8.62802e-111	1.67778	0.386	0.109	1.87349e-106	0
ENSMUSG00000040717	Il17rd	1.8952e-110	1.88072	0.39	0.116	4.11523e-106	0
ENSMUSG00000032118	Fez1	8.07579e-110	0.604826	0.985	0.804	1.75358e-105	0
ENSMUSG00000025465	Echs1	1.61778e-109	0.85302	0.88	0.706	3.51285e-105	0
ENSMUSG00000070394	Tmem256	3.70297e-108	0.5946	0.988	0.952	8.04062e-104	0
ENSMUSG00000046999	1110032F04Rik	4.56922e-107	2.61469	0.268	0.05	9.92159e-103	0
ENSMUSG00000027111	Itga6	4.88362e-107	1.67399	0.426	0.145	1.06043e-102	0
ENSMUSG00000071711	Mpst	2.81874e-106	1.14476	0.688	0.405	6.12061e-102	0
ENSMUSG00000069769	Msi2	2.66954e-105	0.999536	0.779	0.501	5.79664e-101	0
ENSMUSG00000004035	Gstm7	5.83533e-105	2.28572	0.299	0.067	1.26708e-100	0
ENSMUSG00000030695	Aldoa	1.33126e-104	0.787622	0.899	0.691	2.89069e-100	0
ENSMUSG00000035805	Mlc1	1.64356e-104	1.16676	0.504	0.192	3.56882e-100	0
ENSMUSG00000042682	Selenok	4.01488e-104	0.496731	0.997	0.977	8.7179e-100	0
ENSMUSG00000029178	Klf3	2.82094e-103	1.37674	0.575	0.278	6.12539e-99	0
ENSMUSG00000020486	Septin4	1.35912e-102	1.67139	0.531	0.246	2.95118e-98	0
ENSMUSG00000065954	Tacc1	1.93655e-102	1.22312	0.649	0.354	4.20503e-98	0
ENSMUSG00000098557	Kctd12	2.39198e-102	1.30764	0.549	0.255	5.19394e-98	0
ENSMUSG00000029212	Gabrb1	5.36712e-102	2.07665	0.326	0.085	1.16542e-97	0
ENSMUSG00000044164	Rnf182	9.37378e-102	1.65724	0.413	0.141	2.03542e-97	0
ENSMUSG00000022490	Ppp1r1a	1.71093e-100	1.22216	0.625	0.333	3.71511e-96	0
ENSMUSG00000004207	Psap	2.62272e-100	0.808523	0.838	0.566	5.69498e-96	0
ENSMUSG00000029446	Psph	2.2033e-99	1.09955	0.655	0.369	4.78425e-95	0
ENSMUSG00000049550	Clip1	3.21947e-99	1.68619	0.443	0.172	6.99075e-95	0
ENSMUSG00000027303	Ptpra	1.18527e-98	0.975171	0.781	0.537	2.57368e-94	0
ENSMUSG00000022505	Emp2	3.74719e-98	2.06884	0.329	0.089	8.13665e-94	0
ENSMUSG00000020805	Slc13a5	8.37371e-98	2.69913	0.235	0.04	1.81827e-93	0
ENSMUSG00000052560	Cpne8	9.85051e-98	2.03632	0.331	0.093	2.13894e-93	0
ENSMUSG00000053166	Cdh22	1.09329e-97	2.37089	0.275	0.061	2.37397e-93	0
ENSMUSG00000022114	Spry2	1.39543e-97	1.18148	0.63	0.332	3.03004e-93	0
ENSMUSG00000031453	Rasa3	2.1259e-97	1.43509	0.495	0.21	4.61617e-93	0
ENSMUSG00000067377	Tspan6	4.46652e-97	0.776967	0.897	0.734	9.69859e-93	0
ENSMUSG00000017721	Pigt	1.00042e-96	1.00744	0.739	0.47	2.17232e-92	0
ENSMUSG00000020277	Pfkl	1.43464e-96	1.57011	0.467	0.194	3.11519e-92	0
ENSMUSG00000031748	Gnao1	2.8996e-96	1.27238	0.584	0.291	6.29618e-92	0
ENSMUSG00000032667	Pon2	1.99947e-95	1.01734	0.676	0.369	4.34165e-91	0
ENSMUSG00000005672	Kit	2.32539e-95	1.57468	0.439	0.169	5.04934e-91	0
ENSMUSG00000045503	Sys1	1.18348e-94	0.8231	0.85	0.656	2.5698e-90	0
ENSMUSG00000001555	Fkbp10	2.09809e-94	1.63098	0.348	0.102	4.55579e-90	0
ENSMUSG00000022174	Dad1	3.15071e-94	0.546103	0.97	0.907	6.84145e-90	0
ENSMUSG00000015536	Mocs2	1.0098e-93	0.880112	0.806	0.599	2.19268e-89	0
ENSMUSG00000028127	Abcd3	3.16503e-93	1.27645	0.574	0.295	6.87255e-89	0
ENSMUSG00000038146	Notch3	3.31199e-93	2.16961	0.277	0.064	7.19166e-89	0
ENSMUSG00000055775	Myh8	4.64957e-93	3.21822	0.186	0.022	1.00961e-88	0
ENSMUSG00000023861	Mpc1	2.27611e-92	0.62583	0.96	0.889	4.94234e-88	0
ENSMUSG00000041889	Shisa4	2.36347e-92	1.13608	0.617	0.327	5.13203e-88	0
ENSMUSG00000032324	Tspan3	2.68599e-92	0.499995	0.989	0.944	5.83235e-88	0
ENSMUSG00000043556	Fbxl7	5.07442e-92	1.5988	0.417	0.156	1.10186e-87	0
ENSMUSG00000086815	3110082J24Rik	5.12622e-92	1.77647	0.343	0.104	1.11311e-87	0
ENSMUSG00000021792	Prxl2a	7.77578e-92	0.979815	0.681	0.395	1.68843e-87	0
ENSMUSG00000048001	Hes5	8.60349e-92	0.503219	0.932	0.667	1.86816e-87	0
ENSMUSG00000023456	Tpi1	1.05997e-91	0.794587	0.876	0.723	2.30162e-87	0
ENSMUSG00000039385	Cdh6	2.99577e-91	2.08835	0.271	0.062	6.50501e-87	0
ENSMUSG00000002058	Unc119	4.63061e-91	1.23107	0.642	0.387	1.00549e-86	0
ENSMUSG00000039239	Tgfb2	5.0026e-91	1.63301	0.396	0.142	1.08627e-86	0
ENSMUSG00000007815	Rhoa	5.35939e-91	0.573491	0.967	0.908	1.16374e-86	0
ENSMUSG00000024039	Cbs	6.82548e-91	1.72641	0.331	0.097	1.48209e-86	0
ENSMUSG00000031737	Irx5	7.58424e-91	1.00125	0.654	0.348	1.64684e-86	0
ENSMUSG00000026872	Zeb2	8.15898e-91	0.955734	0.784	0.549	1.77164e-86	0
ENSMUSG00000001467	Cyp51	9.21278e-91	1.08167	0.721	0.471	2.00046e-86	0
ENSMUSG00000000078	Klf6	1.33308e-90	1.08943	0.733	0.521	2.89464e-86	0
ENSMUSG00000021417	Eci2	2.40278e-90	0.761735	0.87	0.697	5.21739e-86	0
ENSMUSG00000070003	Ssbp4	8.99247e-90	0.826527	0.697	0.418	1.95263e-85	0
ENSMUSG00000036880	Acaa2	1.01723e-89	1.21973	0.536	0.252	2.20882e-85	0
ENSMUSG00000020723	Cacng4	1.39706e-89	1.19463	0.659	0.378	3.03357e-85	0
ENSMUSG00000020061	Mybpc1	2.90338e-89	2.26623	0.249	0.052	6.30441e-85	0
ENSMUSG00000071856	Mcc	4.60769e-89	1.79932	0.336	0.103	1.00051e-84	0
ENSMUSG00000029470	P2rx4	5.67147e-89	1.47639	0.331	0.099	1.2315e-84	0
ENSMUSG00000029778	Adcyap1r1	7.2892e-89	1.48418	0.447	0.184	1.58278e-84	0
ENSMUSG00000079316	Rab9	9.3187e-89	0.947948	0.745	0.5	2.02346e-84	0
ENSMUSG00000078307	AI593442	1.25532e-88	1.94705	0.3	0.081	2.7258e-84	0
ENSMUSG00000021928	Ebpl	1.56666e-88	1.11329	0.651	0.392	3.40184e-84	0
ENSMUSG00000053093	Myh7	6.21578e-88	2.89377	0.201	0.031	1.34969e-83	0
ENSMUSG00000064036	Mro	7.31904e-88	2.13648	0.267	0.063	1.58926e-83	0
ENSMUSG00000027805	Pfn2	9.3192e-88	0.682455	0.908	0.786	2.02357e-83	0
ENSMUSG00000018217	Pmp22	1.41408e-87	1.03384	0.529	0.235	3.07054e-83	0
ENSMUSG00000049690	Nckap5	2.75812e-87	1.92513	0.326	0.1	5.98899e-83	0
ENSMUSG00000048960	Prex2	3.74278e-87	1.56042	0.417	0.164	8.12707e-83	0
ENSMUSG00000039542	Ncam1	5.00903e-87	0.720578	0.866	0.623	1.08766e-82	0
ENSMUSG00000024924	Vldlr	6.30916e-87	1.17385	0.518	0.233	1.36997e-82	0
ENSMUSG00000022565	Plec	7.31357e-87	1.52525	0.38	0.133	1.58807e-82	0
ENSMUSG00000029211	Gabra4	1.82381e-86	1.69351	0.366	0.127	3.96023e-82	0
ENSMUSG00000038668	Lpar1	4.10361e-86	1.67087	0.327	0.099	8.91058e-82	0
ENSMUSG00000021010	Npas3	4.12111e-86	1.18436	0.546	0.266	8.94858e-82	0
ENSMUSG00000109127	Gm31135	7.66499e-86	3.19808	0.168	0.018	1.66438e-81	0
ENSMUSG00000008540	Mgst1	8.86405e-86	0.769898	0.795	0.491	1.92474e-81	0
ENSMUSG00000039405	Prss23	1.36148e-85	1.16462	0.393	0.138	2.95633e-81	0
ENSMUSG00000025260	Hsd17b10	8.2615e-85	0.764312	0.855	0.674	1.7939e-80	0
ENSMUSG00000032766	Gng11	1.43476e-84	1.18157	0.379	0.132	3.11544e-80	0
ENSMUSG00000073481	Mtarc2	2.39791e-84	0.893383	0.738	0.493	5.20682e-80	0
ENSMUSG00000024593	Megf10	1.56226e-83	2.21834	0.251	0.059	3.39229e-79	0
ENSMUSG00000029381	Shroom3	3.47631e-83	2.03604	0.294	0.084	7.54845e-79	0
ENSMUSG00000029030	Tprgl	3.78059e-83	0.848873	0.775	0.555	8.20918e-79	0
ENSMUSG00000058258	Idi1	7.22487e-83	1.15906	0.647	0.406	1.56881e-78	0
ENSMUSG00000033488	Cryzl2	8.07928e-83	1.60812	0.352	0.119	1.75433e-78	0
ENSMUSG00000032172	Olfm2	1.03218e-82	1.49473	0.339	0.109	2.24127e-78	0
ENSMUSG00000063524	Eno1	1.2091e-82	0.790428	0.831	0.638	2.62545e-78	0
ENSMUSG00000055538	Zcchc24	1.62729e-82	1.16283	0.516	0.24	3.5335e-78	0
ENSMUSG00000070436	Serpinh1	1.93758e-82	0.545033	0.839	0.563	4.20726e-78	0
ENSMUSG00000033917	Gde1	3.3979e-82	0.854599	0.769	0.537	7.3782e-78	0
ENSMUSG00000000794	Kcnn3	3.40696e-82	2.30011	0.231	0.049	7.39787e-78	0
ENSMUSG00000051910	Sox6	4.10813e-82	1.26463	0.466	0.2	8.9204e-78	0
ENSMUSG00000033208	S100b	6.13663e-82	1.78863	0.311	0.094	1.33251e-77	0
ENSMUSG00000017724	Etv4	6.17903e-82	1.56466	0.349	0.118	1.34171e-77	0
ENSMUSG00000004610	Etfb	1.14821e-81	0.68969	0.86	0.689	2.49323e-77	0
ENSMUSG00000030315	Vgll4	6.43508e-81	1.03514	0.659	0.408	1.39731e-76	0
ENSMUSG00000024176	Sox8	6.74493e-81	1.43609	0.354	0.119	1.46459e-76	0
ENSMUSG00000026227	2810459M11Rik	1.35988e-80	1.6099	0.327	0.104	2.95283e-76	0
ENSMUSG00000052125	F730043M19Rik	1.85132e-80	2.95106	0.181	0.027	4.01996e-76	0
ENSMUSG00000097296		1.88494e-80	2.20261	0.274	0.076	4.09296e-76	0
ENSMUSG00000016382	Pls3	6.03956e-80	1.36376	0.496	0.244	1.31143e-75	0
ENSMUSG00000030029	Lrig1	2.71442e-79	1.35584	0.443	0.192	5.89409e-75	0
ENSMUSG00000031451	Gas6	3.04932e-79	1.14177	0.307	0.092	6.6213e-75	0
ENSMUSG00000049612	Omg	4.07635e-79	2.03463	0.258	0.066	8.85138e-75	0
ENSMUSG00000003992	Ssbp2	7.89108e-79	0.91845	0.726	0.49	1.71347e-74	0
ENSMUSG00000002985	Apoe	8.75582e-79	0.520566	0.908	0.73	1.90124e-74	0
ENSMUSG00000036565	Ttyh3	1.4222e-78	1.0096	0.657	0.418	3.08815e-74	0
ENSMUSG00000022240	Ctnnd2	5.30599e-78	1.24519	0.53	0.276	1.15214e-73	0
ENSMUSG00000055943	Emc7	1.47446e-77	0.772231	0.804	0.597	3.20164e-73	0
ENSMUSG00000038473	Nos1ap	1.68496e-77	1.96441	0.275	0.078	3.65873e-73	0
ENSMUSG00000028383	Hsdl2	2.2488e-77	1.25742	0.491	0.237	4.88303e-73	0
ENSMUSG00000029570	Lfng	4.6725e-77	1.16476	0.475	0.213	1.01459e-72	0
ENSMUSG00000049521	Cdc42ep1	5.63252e-77	2.13281	0.228	0.051	1.22305e-72	0
ENSMUSG00000039954	Stk32a	7.12919e-77	1.7214	0.323	0.108	1.54803e-72	0
ENSMUSG00000027955	Gask1b	1.71084e-76	3.55166	0.143	0.013	3.71492e-72	0
ENSMUSG00000048616	Nog	3.51335e-76	1.93796	0.278	0.081	7.62889e-72	0
ENSMUSG00000037060	Cavin3	3.77446e-76	0.732274	0.806	0.57	8.19587e-72	0
ENSMUSG00000044734	Serpinb1a	8.36237e-76	3.02707	0.164	0.022	1.81581e-71	0
ENSMUSG00000055639	Dach1	1.28106e-75	1.31201	0.495	0.246	2.7817e-71	0
ENSMUSG00000043496	Tril	1.92641e-75	0.907111	0.637	0.357	4.183e-71	0
ENSMUSG00000031610	Scrg1	1.60212e-74	1.38176	0.275	0.077	3.47885e-70	0
ENSMUSG00000025666	Tmem47	1.68404e-74	0.803426	0.607	0.337	3.65673e-70	0
ENSMUSG00000020000	Moxd1	7.23794e-74	2.3579	0.168	0.025	1.57165e-69	0
ENSMUSG00000020044	Timp3	8.75786e-74	1.21956	0.462	0.214	1.90168e-69	0
ENSMUSG00000033059	Pygb	1.99874e-73	1.34125	0.386	0.154	4.34007e-69	0
ENSMUSG00000044674	Fzd1	2.47917e-73	1.36925	0.445	0.206	5.38326e-69	0
ENSMUSG00000031274	Col4a5	4.26039e-73	1.2201	0.358	0.133	9.25101e-69	0
ENSMUSG00000024502	Jakmip2	5.47797e-73	1.30553	0.491	0.252	1.18949e-68	0
ENSMUSG00000024810	Il33	7.40925e-73	2.74248	0.179	0.031	1.60884e-68	0
ENSMUSG00000034424	Gcsh	8.91933e-73	0.746136	0.803	0.63	1.93674e-68	0
ENSMUSG00000090386	Mir99ahg	1.63667e-72	0.834534	0.719	0.452	3.55386e-68	0
ENSMUSG00000029918	Mrps33	4.56384e-72	0.504037	0.97	0.935	9.90991e-68	0
ENSMUSG00000024197	Plin3	7.11773e-72	1.48659	0.359	0.139	1.54554e-67	0
ENSMUSG00000025510	Cd151	1.31342e-71	1.22516	0.476	0.231	2.85195e-67	0
ENSMUSG00000060969	Irx1	2.6751e-71	0.970983	0.663	0.42	5.80871e-67	0
ENSMUSG00000005087	Cd44	2.9222e-71	1.90343	0.255	0.071	6.34526e-67	0
ENSMUSG00000020849	Ywhae	2.9293e-71	0.308489	0.999	1	6.36069e-67	0
ENSMUSG00000031808	Slc27a1	3.33159e-71	1.46425	0.346	0.128	7.23421e-67	0
ENSMUSG00000060703	Cd302	3.93957e-71	1.29983	0.394	0.162	8.55438e-67	0
ENSMUSG00000000125	Wnt3	4.423e-71	1.95505	0.257	0.074	9.60409e-67	0
ENSMUSG00000030272	Camk1	4.99803e-71	1.11909	0.488	0.241	1.08527e-66	0
ENSMUSG00000026356	Dars	1.78687e-70	0.981002	0.653	0.422	3.88002e-66	0
ENSMUSG00000068874	Selenbp1	1.96098e-70	1.37951	0.374	0.152	4.25808e-66	0
ENSMUSG00000020368	Canx	2.23494e-70	0.649385	0.893	0.775	4.85295e-66	0
ENSMUSG00000066278	Vps37b	2.66883e-70	0.569696	0.924	0.784	5.79509e-66	0
ENSMUSG00000030103	Bhlhe40	3.41644e-70	1.8681	0.262	0.077	7.41846e-66	0
ENSMUSG00000032717	Mdfi	3.41801e-70	2.06273	0.224	0.055	7.42186e-66	0
ENSMUSG00000040373	Cacng5	4.98704e-70	2.0792	0.237	0.063	1.08289e-65	0
ENSMUSG00000032702	Kank1	5.13667e-70	1.50645	0.31	0.105	1.11538e-65	0
ENSMUSG00000031591	Asah1	7.03581e-70	1.03474	0.59	0.349	1.52776e-65	0
ENSMUSG00000031232	Magt1	1.81325e-69	1.09624	0.525	0.283	3.9373e-65	0
ENSMUSG00000022340	Sybu	1.85756e-69	1.80955	0.27	0.082	4.03351e-65	0
ENSMUSG00000021477	Ctsl	2.06678e-69	0.448913	0.894	0.744	4.48781e-65	0
ENSMUSG00000028525	Pde4b	1.90395e-68	1.37591	0.338	0.125	4.13424e-64	0
ENSMUSG00000049881	2810025M15Rik	2.29715e-68	0.840709	0.753	0.574	4.98803e-64	0
ENSMUSG00000074892	B3galt5	5.57621e-68	3.17882	0.139	0.016	1.21082e-63	0
ENSMUSG00000096753	Fam181a	5.72018e-68	1.89535	0.235	0.063	1.24208e-63	0
ENSMUSG00000025784	Clec3b	6.8936e-68	1.03201	0.348	0.126	1.49688e-63	0
ENSMUSG00000027309	Dnaaf9	3.1762e-67	1.31659	0.434	0.206	6.8968e-63	0
ENSMUSG00000055675	Kbtbd11	3.22553e-67	1.07783	0.536	0.297	7.00392e-63	0
ENSMUSG00000002289	Angptl4	3.37873e-67	1.46948	0.309	0.108	7.33657e-63	0
ENSMUSG00000075701	Selenos	3.66317e-67	0.676155	0.791	0.566	7.95421e-63	0
ENSMUSG00000020386	Sar1b	4.75671e-67	0.580111	0.89	0.762	1.03287e-62	0
ENSMUSG00000020142	Slc1a4	8.29423e-67	1.29943	0.396	0.173	1.80101e-62	0
ENSMUSG00000039934	Gsap	1.51738e-66	1.86119	0.252	0.074	3.29484e-62	0
ENSMUSG00000028782	Adgrb2	1.92293e-66	1.1928	0.437	0.202	4.17546e-62	0
ENSMUSG00000031073	Fgf15	5.77779e-66	3.44054	0.136	0.016	1.25459e-61	0
ENSMUSG00000040997	Abhd4	1.98573e-65	1.56386	0.321	0.12	4.31182e-61	0
ENSMUSG00000019804	Snx3	2.17353e-65	0.485587	0.95	0.876	4.71961e-61	0
ENSMUSG00000027962	Vcam1	7.62554e-65	1.22951	0.329	0.121	1.65581e-60	0
ENSMUSG00000006373	Pgrmc1	7.8128e-65	0.605032	0.853	0.665	1.69647e-60	0
ENSMUSG00000021493	Pdlim7	1.62945e-64	1.0087	0.543	0.307	3.53818e-60	0
ENSMUSG00000038156	Spon1	1.99498e-64	1.35137	0.278	0.089	4.3319e-60	0
ENSMUSG00000076441	Ass1	3.51822e-64	1.02786	0.277	0.089	7.63947e-60	0
ENSMUSG00000027488	Snta1	5.69239e-64	1.68855	0.277	0.093	1.23605e-59	0
ENSMUSG00000053475	Tnfaip6	6.73317e-64	1.80995	0.263	0.084	1.46204e-59	0
ENSMUSG00000028443	Nudt2	1.06743e-63	0.868678	0.679	0.48	2.31781e-59	0
ENSMUSG00000025035	Arl3	1.06809e-63	0.618684	0.851	0.721	2.31925e-59	0
ENSMUSG00000031604	Msmo1	1.18231e-63	1.08558	0.568	0.349	2.56727e-59	0
ENSMUSG00000057103	Nat8f1	1.9871e-63	1.92312	0.25	0.077	4.31479e-59	0
ENSMUSG00000020766	Galk1	4.65095e-63	0.836255	0.643	0.402	1.00991e-58	0
ENSMUSG00000072676	Tmem254	4.73883e-63	1.09425	0.462	0.231	1.02899e-58	0
ENSMUSG00000003541	Ier3	4.88299e-63	0.918909	0.476	0.247	1.06029e-58	0
ENSMUSG00000075486	Commd6	5.42018e-63	0.837148	0.696	0.506	1.17694e-58	0
ENSMUSG00000002797	Ggct	9.69135e-63	1.37526	0.356	0.149	2.10438e-58	0
ENSMUSG00000022199	Slc22a17	1.23884e-62	0.776934	0.715	0.501	2.69001e-58	0
ENSMUSG00000032121	Tmem218	1.43797e-62	1.06993	0.54	0.316	3.12241e-58	0
ENSMUSG00000100341		8.51174e-62	1.79593	0.249	0.077	1.84824e-57	0
ENSMUSG00000027351	Spred1	1.28228e-61	1.03915	0.545	0.319	2.78434e-57	0
ENSMUSG00000021286	Zfyve21	1.40536e-61	1.01625	0.538	0.309	3.0516e-57	0
ENSMUSG00000053062	Jam2	2.38426e-61	0.858792	0.595	0.345	5.17719e-57	0
ENSMUSG00000038633	Degs1	2.67854e-61	1.13002	0.493	0.268	5.81619e-57	0
ENSMUSG00000020644	Id2	4.96598e-61	0.592477	0.799	0.575	1.07831e-56	0
ENSMUSG00000045382	Cxcr4	5.64197e-61	1.60603	0.298	0.111	1.2251e-56	0
ENSMUSG00000078349	AW011738	1.0067e-60	2.18569	0.202	0.052	2.18594e-56	0
ENSMUSG00000073676	Hspe1	2.27585e-60	0.374986	0.994	0.978	4.94177e-56	0
ENSMUSG00000074802	Gas2l3	2.6321e-60	1.25612	0.396	0.185	5.71535e-56	0
ENSMUSG00000032018	Sc5d	3.17237e-60	1.31775	0.376	0.168	6.88847e-56	0
ENSMUSG00000030002	Dusp11	1.29895e-59	0.82372	0.721	0.539	2.82054e-55	0
ENSMUSG00000022210	Dhrs4	2.69973e-59	0.915474	0.593	0.371	5.8622e-55	0
ENSMUSG00000062908	Acadm	3.16601e-59	0.881208	0.581	0.352	6.87467e-55	0
ENSMUSG00000047238	Mageh1	3.79149e-59	0.762986	0.705	0.497	8.23284e-55	0
ENSMUSG00000045103	Dmd	4.99575e-59	1.30217	0.369	0.165	1.08478e-54	0
ENSMUSG00000068798	Rap1a	7.73385e-59	0.62319	0.82	0.676	1.67933e-54	0
ENSMUSG00000039116	Adgrg6	9.27604e-59	1.22861	0.356	0.15	2.0142e-54	0
ENSMUSG00000026223	Itm2c	9.61914e-59	0.503808	0.73	0.487	2.0887e-54	0
ENSMUSG00000044550	Tceal3	3.08367e-58	0.980849	0.565	0.349	6.69589e-54	0
ENSMUSG00000022665	Ccdc80	3.45347e-58	1.43174	0.294	0.11	7.49886e-54	0
ENSMUSG00000032470	Mras	4.80309e-58	1.07449	0.483	0.263	1.04294e-53	0
ENSMUSG00000041926	Rnpep	5.19682e-58	1.23145	0.407	0.197	1.12844e-53	0
ENSMUSG00000032380	Dapk2	5.68335e-58	3.7874	0.104	0.008	1.23408e-53	0
ENSMUSG00000063229	Ldha	5.79086e-58	0.640709	0.94	0.874	1.25743e-53	0
ENSMUSG00000060002	Chpt1	5.80427e-58	1.01819	0.521	0.3	1.26034e-53	0
ENSMUSG00000015305	Sash1	5.95956e-58	0.984214	0.504	0.281	1.29406e-53	0
ENSMUSG00000046807	Lrrc75b	7.62896e-58	2.36689	0.161	0.033	1.65655e-53	0
ENSMUSG00000052534	Pbx1	8.56905e-58	0.627387	0.809	0.617	1.86068e-53	0
ENSMUSG00000044708	Kcnj10	9.84834e-58	1.29001	0.289	0.105	2.13847e-53	0
ENSMUSG00000006299	Aamp	3.70594e-57	0.559107	0.864	0.725	8.04708e-53	0
ENSMUSG00000027195	Hsd17b12	7.24129e-57	0.633172	0.804	0.639	1.57237e-52	0
ENSMUSG00000001891	Ugp2	7.95851e-57	0.913292	0.577	0.363	1.72811e-52	0
ENSMUSG00000001986	Gria3	9.55913e-57	1.75096	0.225	0.068	2.07567e-52	0
ENSMUSG00000044768	Macir	1.24793e-56	1.4708	0.302	0.119	2.70976e-52	0
ENSMUSG00000025337	Sbds	1.28056e-56	0.971573	0.546	0.33	2.78061e-52	0
ENSMUSG00000022474	Pmm1	1.96128e-56	0.903786	0.608	0.398	4.25872e-52	0
ENSMUSG00000034168	Irf2bpl	2.11055e-56	1.16152	0.398	0.189	4.58284e-52	0
ENSMUSG00000031980	Agt	2.20472e-56	2.666	0.139	0.023	4.78732e-52	0
ENSMUSG00000021448	Shc3	3.33614e-56	1.62964	0.243	0.079	7.24409e-52	0
ENSMUSG00000097023	Mir9-3hg	1.24259e-55	0.653198	0.767	0.573	2.69815e-51	0
ENSMUSG00000001211	Agpat3	1.62533e-55	0.754588	0.706	0.531	3.52923e-51	0
ENSMUSG00000053898	Ech1	1.76212e-55	0.577319	0.704	0.477	3.82627e-51	0
ENSMUSG00000021238	Aldh6a1	2.24439e-55	1.58424	0.258	0.09	4.87347e-51	0
ENSMUSG00000044681	Cnpy1	2.45424e-55	1.04498	0.558	0.347	5.32914e-51	0
ENSMUSG00000019868	Vta1	3.0086e-55	0.645253	0.783	0.61	6.53288e-51	0
ENSMUSG00000019647	Sema6a	1.37628e-54	0.693009	0.715	0.503	2.98846e-50	0
ENSMUSG00000048100	Taf13	1.86237e-54	1.11772	0.462	0.259	4.04394e-50	0
ENSMUSG00000027434	Nkx2-2	2.03116e-54	1.59458	0.245	0.083	4.41045e-50	0
ENSMUSG00000027552	E2f5	2.24582e-54	1.02977	0.541	0.336	4.87658e-50	0
ENSMUSG00000047632	Fgfbp3	3.2859e-54	1.56656	0.341	0.156	7.13501e-50	0
ENSMUSG00000036972	Zic4	7.591e-54	0.702579	0.76	0.579	1.64831e-49	0
ENSMUSG00000028552	Eps15	8.75313e-54	1.0818	0.467	0.259	1.90066e-49	0
ENSMUSG00000023885	Thbs2	8.78718e-54	2.04516	0.152	0.031	1.90805e-49	0
ENSMUSG00000028047	Thbs3	1.07174e-53	1.62045	0.238	0.079	2.32718e-49	0
ENSMUSG00000028273	Pdlim5	1.08075e-53	1.4737	0.302	0.125	2.34674e-49	0
ENSMUSG00000025026	Add3	2.30883e-53	0.960321	0.469	0.25	5.01339e-49	0
ENSMUSG00000032549	Rab6b	5.28694e-53	0.793182	0.636	0.432	1.14801e-48	0
ENSMUSG00000026058	Khdrbs2	6.49548e-53	1.35415	0.369	0.178	1.41043e-48	0
ENSMUSG00000026817	Ak1	9.10893e-53	1.87888	0.198	0.056	1.97791e-48	0
ENSMUSG00000025656	Arhgef9	9.62914e-53	1.17851	0.384	0.187	2.09087e-48	0
ENSMUSG00000055945	Prr18	1.36998e-52	1.43221	0.301	0.124	2.97477e-48	0
ENSMUSG00000029096	Htra3	1.73452e-52	2.27149	0.148	0.03	3.76634e-48	0
ENSMUSG00000024052	Lpin2	2.35206e-52	0.920434	0.546	0.332	5.10727e-48	0
ENSMUSG00000070520	Nsmce3	5.46463e-52	0.831565	0.674	0.502	1.18659e-47	0
ENSMUSG00000062661	Ncs1	6.41381e-52	1.32786	0.334	0.149	1.3927e-47	0
ENSMUSG00000075590	Nrbp2	1.53241e-51	1.36968	0.322	0.14	3.32748e-47	0
ENSMUSG00000015224	Cyp2j9	1.68575e-51	2.00404	0.182	0.049	3.66044e-47	0
ENSMUSG00000032352	Lrrc1	1.93218e-51	1.47515	0.276	0.108	4.19553e-47	0
ENSMUSG00000027828	Ssr3	2.17761e-51	0.592188	0.825	0.674	4.72846e-47	0
ENSMUSG00000068099	Smim45	2.2615e-51	1.4984	0.237	0.081	4.91062e-47	0
ENSMUSG00000020422	Tns3	4.00021e-51	1.39573	0.258	0.095	8.68606e-47	0
ENSMUSG00000025950	Idh1	5.85739e-51	0.817267	0.598	0.395	1.27187e-46	0
ENSMUSG00000027408	Cpxm1	6.72294e-51	1.35853	0.283	0.113	1.45982e-46	0
ENSMUSG00000058454	Dhcr7	7.13112e-51	1.1962	0.408	0.215	1.54845e-46	0
ENSMUSG00000086040	Wipf3	7.28701e-51	3.16118	0.103	0.012	1.5823e-46	0
ENSMUSG00000084957	Bbip1	7.96389e-51	0.577553	0.825	0.692	1.72928e-46	0
ENSMUSG00000030417	Pdcd5	1.07994e-50	0.442774	0.967	0.931	2.34498e-46	0
ENSMUSG00000049100	Pcdh10	1.48694e-50	0.697977	0.577	0.341	3.22874e-46	0
ENSMUSG00000050505	Pcdh20	2.18114e-50	2.78398	0.119	0.018	4.73614e-46	0
ENSMUSG00000027339	Rassf2	3.38714e-50	1.26218	0.317	0.138	7.35483e-46	0
ENSMUSG00000028005	Gucy1b1	5.29301e-50	1.27559	0.326	0.146	1.14933e-45	0
ENSMUSG00000027835	Pdcd10	6.09316e-50	0.602212	0.79	0.642	1.32307e-45	0
ENSMUSG00000045871	Slitrk6	7.72386e-50	2.56779	0.124	0.021	1.67716e-45	0
ENSMUSG00000017009	Sdc4	9.42662e-50	0.993661	0.29	0.117	2.0469e-45	0
ENSMUSG00000029616	Erp29	1.11286e-49	0.397215	0.964	0.91	2.41646e-45	0
ENSMUSG00000031349	Nsdhl	1.64982e-49	1.12703	0.427	0.232	3.58243e-45	0
ENSMUSG00000046768	Rhoj	2.25378e-49	1.77713	0.181	0.05	4.89386e-45	0
ENSMUSG00000027803	Wwtr1	2.8241e-49	1.08805	0.375	0.182	6.13224e-45	0
ENSMUSG00000025475	Adgra1	3.49791e-49	1.05132	0.415	0.212	7.59536e-45	0
ENSMUSG00000029249	Rest	6.37033e-49	1.10061	0.388	0.196	1.38325e-44	0
ENSMUSG00000078570	1110065P20Rik	1.74013e-48	0.744285	0.636	0.438	3.77853e-44	0
ENSMUSG00000032377	Plscr4	2.35189e-48	1.9412	0.176	0.049	5.10689e-44	0
ENSMUSG00000070509	Rgma	3.36217e-48	0.607261	0.619	0.382	7.30062e-44	0
ENSMUSG00000041817	Fam169a	3.62261e-48	2.04969	0.161	0.041	7.86613e-44	0
ENSMUSG00000026749	Nek6	6.01198e-48	1.1368	0.415	0.227	1.30544e-43	0
ENSMUSG00000017765	Slc12a4	6.6101e-48	1.53596	0.235	0.085	1.43532e-43	0
ENSMUSG00000021670	Hmgcr	6.98892e-48	0.770246	0.679	0.504	1.51757e-43	0
ENSMUSG00000049686	Orai1	1.58806e-47	1.08668	0.376	0.186	3.4483e-43	0
ENSMUSG00000053441	Adamts19	1.78506e-47	1.76064	0.205	0.066	3.87607e-43	0
ENSMUSG00000022434	Fam118a	2.90625e-47	1.39416	0.306	0.137	6.31063e-43	0
ENSMUSG00000020538	Srebf1	3.4658e-47	1.08873	0.39	0.2	7.52565e-43	0
ENSMUSG00000087259	2610035D17Rik	4.95966e-47	1.333	0.293	0.126	1.07694e-42	0
ENSMUSG00000047446	Arl4a	6.02659e-47	0.564925	0.783	0.585	1.30861e-42	0
ENSMUSG00000066456	Hmgn3	6.45705e-47	0.443946	0.929	0.842	1.40208e-42	0
ENSMUSG00000002808	Epdr1	9.21714e-47	1.27084	0.304	0.134	2.00141e-42	0
ENSMUSG00000038602	Slc35f1	2.21003e-46	1.11574	0.317	0.141	4.79886e-42	0
ENSMUSG00000044408	Sptssa	3.72645e-46	0.556708	0.816	0.699	8.09161e-42	0
ENSMUSG00000036503	Rnf13	5.86609e-46	0.810202	0.559	0.361	1.27376e-41	0
ENSMUSG00000037211	Spry1	6.34831e-46	0.994102	0.408	0.217	1.37847e-41	0
ENSMUSG00000055421	Pcdh9	7.73203e-46	1.21713	0.327	0.153	1.67893e-41	0
ENSMUSG00000001504	Irx2	1.30058e-45	0.949129	0.494	0.302	2.82407e-41	0
ENSMUSG00000022799	Arhgap31	2.0048e-45	1.10046	0.378	0.195	4.35323e-41	0
ENSMUSG00000006782	Cnp	2.84835e-45	0.418676	0.457	0.254	6.18492e-41	0
ENSMUSG00000018340	Anxa6	3.35316e-45	1.13385	0.314	0.142	7.28105e-41	0
ENSMUSG00000022440	C1qtnf6	4.46855e-45	1.66577	0.196	0.063	9.70301e-41	0
ENSMUSG00000037031	Tspan15	5.2353e-45	1.12724	0.326	0.153	1.13679e-40	0
ENSMUSG00000030654	Arl6ip1	5.67302e-45	0.532712	0.968	0.912	1.23184e-40	0
ENSMUSG00000049036	Tmem121	5.78993e-45	0.801746	0.559	0.362	1.25723e-40	0
ENSMUSG00000036885	Arhgef26	6.91595e-45	1.08144	0.378	0.193	1.50173e-40	0
ENSMUSG00000041731	Pgm5	1.22432e-44	1.75198	0.175	0.051	2.6585e-40	0
ENSMUSG00000058672	Tubb2a	1.434e-44	0.377174	0.934	0.803	3.11379e-40	0
ENSMUSG00000039982	Dtx4	1.73778e-44	1.53799	0.24	0.093	3.77341e-40	0
ENSMUSG00000033022	Cdo1	2.1485e-44	0.878413	0.42	0.224	4.66526e-40	0
ENSMUSG00000056966	Gjc3	2.23701e-44	2.29925	0.124	0.025	4.85745e-40	0
ENSMUSG00000056367	Actr3b	2.43691e-44	1.75786	0.186	0.058	5.2915e-40	0
ENSMUSG00000021373	Cap2	3.02083e-44	1.77126	0.177	0.053	6.55944e-40	0
ENSMUSG00000022351	Sqle	3.72771e-44	0.842611	0.573	0.389	8.09435e-40	0
ENSMUSG00000021252	Erg28	4.26318e-44	0.561307	0.803	0.667	9.25708e-40	0
ENSMUSG00000020388	Pdlim4	4.6964e-44	0.540261	0.661	0.429	1.01978e-39	0
ENSMUSG00000026502	Desi2	5.09791e-44	0.660014	0.698	0.533	1.10696e-39	0
ENSMUSG00000021411	Pxdc1	6.89039e-44	1.69552	0.186	0.059	1.49618e-39	0
ENSMUSG00000041958	Pigs	8.54315e-44	1.15248	0.335	0.163	1.85506e-39	0
ENSMUSG00000002064	Sdf2	1.31171e-43	0.700097	0.649	0.466	2.84825e-39	0
ENSMUSG00000053007	Creb5	1.50908e-43	1.31616	0.284	0.124	3.27682e-39	0
ENSMUSG00000059182	Skap2	1.83265e-43	1.48172	0.218	0.079	3.97943e-39	0
ENSMUSG00000027347	Rasgrp1	1.86695e-43	2.84347	0.1	0.015	4.05389e-39	0
ENSMUSG00000019975	Ikbip	2.28688e-43	1.14692	0.335	0.164	4.96573e-39	0
ENSMUSG00000031897	Psmb10	2.85817e-43	1.21539	0.322	0.155	6.20624e-39	0
ENSMUSG00000061740	Cyp2d22	3.15264e-43	1.96354	0.151	0.039	6.84564e-39	0
ENSMUSG00000027864	Ptgfrn	5.01983e-43	1.46721	0.252	0.104	1.09001e-38	0
ENSMUSG00000057337	Chst3	6.2823e-43	2.24888	0.131	0.03	1.36414e-38	0
ENSMUSG00000053819	Camk2d	6.76846e-43	1.03208	0.385	0.202	1.4697e-38	0
ENSMUSG00000046312	Myorg	8.04104e-43	1.79202	0.178	0.056	1.74603e-38	0
ENSMUSG00000056671	Prelid2	9.71828e-43	1.23837	0.31	0.146	2.11023e-38	0
ENSMUSG00000052837	Junb	1.13667e-42	0.565578	0.894	0.797	2.46817e-38	0
ENSMUSG00000027952	Pmvk	1.4224e-42	0.833414	0.522	0.334	3.08859e-38	0
ENSMUSG00000032413	Rasa2	1.6513e-42	1.15076	0.357	0.185	3.58564e-38	0
ENSMUSG00000006818	Sod2	5.94658e-42	0.570174	0.758	0.622	1.29124e-37	0
ENSMUSG00000042249	Grk3	7.08533e-42	0.770588	0.526	0.326	1.53851e-37	0
ENSMUSG00000062098	Btbd3	7.0878e-42	1.23185	0.299	0.139	1.53904e-37	0
ENSMUSG00000021823	Vcl	8.41668e-42	1.18723	0.323	0.158	1.8276e-37	0
ENSMUSG00000032374	Plod2	1.13375e-41	1.08509	0.378	0.203	2.46182e-37	0
ENSMUSG00000021474	Sfxn1	1.25606e-41	0.566214	0.791	0.651	2.72741e-37	0
ENSMUSG00000042312	S100a13	1.84409e-41	0.73886	0.361	0.182	4.00425e-37	0
ENSMUSG00000029864	Gstk1	1.99304e-41	1.33617	0.285	0.131	4.32769e-37	0
ENSMUSG00000038013	Wipf2	2.00476e-41	1.42962	0.252	0.106	4.35315e-37	0
ENSMUSG00000020589	Cyria	2.82393e-41	1.27541	0.281	0.127	6.13189e-37	0
ENSMUSG00000021900	Btd	3.94183e-41	1.32435	0.256	0.108	8.5593e-37	0
ENSMUSG00000078444	Gm10941	4.57245e-41	1.65776	0.174	0.055	9.92862e-37	0
ENSMUSG00000049313	Sorl1	4.98285e-41	1.76473	0.161	0.047	1.08198e-36	0
ENSMUSG00000034687	Fras1	5.6342e-41	2.0031	0.145	0.038	1.22341e-36	0
ENSMUSG00000059734	Ndufs8	6.78894e-41	0.446679	0.891	0.815	1.47415e-36	0
ENSMUSG00000041423	Paqr6	8.15185e-41	2.65938	0.125	0.029	1.77009e-36	0
ENSMUSG00000020160	Meis1	8.93954e-41	0.597539	0.757	0.598	1.94113e-36	0
ENSMUSG00000013622	Atraid	9.12566e-41	0.546185	0.782	0.643	1.98155e-36	0
ENSMUSG00000048636	A730049H05Rik	1.61541e-40	2.45954	0.113	0.023	3.50771e-36	0
ENSMUSG00000047085	Lrrc4b	2.05983e-40	0.880462	0.472	0.292	4.4727e-36	0
ENSMUSG00000017386	Traf4	2.17409e-40	0.609119	0.654	0.472	4.72083e-36	0
ENSMUSG00000006589	Aprt	2.4783e-40	0.45397	0.844	0.688	5.38138e-36	0
ENSMUSG00000024190	Dusp1	2.71362e-40	0.695059	0.727	0.611	5.89236e-36	0
ENSMUSG00000063406	Tmed5	2.85717e-40	0.725594	0.573	0.39	6.20407e-36	0
ENSMUSG00000020621	Rdh14	3.60795e-40	0.98892	0.413	0.236	7.8343e-36	0
ENSMUSG00000020777	Acox1	5.21537e-40	1.11523	0.331	0.167	1.13247e-35	0
ENSMUSG00000047090	Tmem198b	6.15117e-40	1.58891	0.192	0.067	1.33566e-35	0
ENSMUSG00000006932	Ctnnb1	6.23335e-40	0.438497	0.875	0.773	1.35351e-35	0
ENSMUSG00000054196	Cthrc1	6.91931e-40	0.716669	0.302	0.142	1.50246e-35	0
ENSMUSG00000012422	Tmem167	7.63424e-40	0.437218	0.918	0.852	1.6577e-35	0
ENSMUSG00000044288	Cnr1	9.21857e-40	1.59335	0.21	0.08	2.00172e-35	0
ENSMUSG00000040003	Magi2	1.74324e-39	0.97022	0.407	0.232	3.78527e-35	0
ENSMUSG00000037902	Sirpa	1.94686e-39	0.9747	0.248	0.103	4.22741e-35	0
ENSMUSG00000022452	Smdt1	2.01482e-39	0.328918	0.987	0.968	4.37497e-35	0
ENSMUSG00000103047		3.28734e-39	1.98727	0.137	0.036	7.13813e-35	0
ENSMUSG00000026727	Rsu1	3.48796e-39	0.69668	0.582	0.395	7.57375e-35	0
ENSMUSG00000021497	Txndc15	3.88832e-39	0.644717	0.653	0.477	8.44309e-35	0
ENSMUSG00000022337	Emc2	4.6523e-39	0.625832	0.69	0.544	1.0102e-34	0
ENSMUSG00000042684	Npl	5.2506e-39	0.964437	0.268	0.117	1.14012e-34	0
ENSMUSG00000050737	Ptges	9.89783e-39	1.94705	0.122	0.028	2.14921e-34	0
ENSMUSG00000047793	Sned1	1.02199e-38	1.16823	0.223	0.088	2.21914e-34	0
ENSMUSG00000033161	Atp1a1	1.14869e-38	0.526563	0.652	0.465	2.49427e-34	0
ENSMUSG00000020282	Rhbdf1	1.49282e-38	1.47496	0.203	0.075	3.24152e-34	0
ENSMUSG00000022629	Kif21a	2.00263e-38	0.503143	0.74	0.528	4.34851e-34	0
ENSMUSG00000048720	Tbc1d12	2.35415e-38	0.95917	0.361	0.192	5.11181e-34	0
ENSMUSG00000028618	Tmem59	2.4348e-38	0.40411	0.916	0.809	5.28692e-34	0
ENSMUSG00000031176	Dynlt3	2.58184e-38	1.05817	0.384	0.219	5.60621e-34	0
ENSMUSG00000019359	Gdpd2	4.89661e-38	1.58032	0.162	0.051	1.06325e-33	0
ENSMUSG00000025321	Itgb8	4.97592e-38	0.758732	0.429	0.243	1.08047e-33	0
ENSMUSG00000073987	Ggh	5.12254e-38	0.688921	0.622	0.464	1.11231e-33	0
ENSMUSG00000024601	Isoc1	5.31062e-38	0.583181	0.712	0.548	1.15315e-33	0
ENSMUSG00000025809	Itgb1	6.47911e-38	0.502871	0.809	0.669	1.40687e-33	0
ENSMUSG00000027875	Hmgcs2	6.75053e-38	1.00502	0.171	0.054	1.46581e-33	0
ENSMUSG00000004319	Clcn3	9.3249e-38	0.695011	0.616	0.451	2.02481e-33	0
ENSMUSG00000096014	Sox1	1.08503e-37	0.555316	0.592	0.376	2.35603e-33	0
ENSMUSG00000053644	Aldh7a1	1.21631e-37	0.88833	0.404	0.231	2.64109e-33	0
ENSMUSG00000033307	Mif	1.23056e-37	0.28201	0.996	0.975	2.67204e-33	0
ENSMUSG00000016541	Atxn10	1.3727e-37	0.355826	0.966	0.912	2.98068e-33	0
ENSMUSG00000040260	Daam2	1.39127e-37	1.62071	0.17	0.056	3.02101e-33	0
ENSMUSG00000022894	Adamts5	1.54408e-37	1.73319	0.156	0.048	3.35282e-33	0
ENSMUSG00000036478	Btg1	2.39479e-37	0.526758	0.853	0.748	5.20004e-33	0
ENSMUSG00000073725	Lmbrd1	2.67702e-37	0.911649	0.385	0.214	5.81288e-33	0
ENSMUSG00000021248	Tmed10	2.798e-37	0.364528	0.95	0.88	6.07557e-33	0
ENSMUSG00000036591	Arhgap21	2.87846e-37	0.709644	0.581	0.409	6.25029e-33	0
ENSMUSG00000040265	Dnm3	3.18092e-37	1.29606	0.185	0.065	6.90704e-33	0
ENSMUSG00000051359	Ncald	3.5252e-37	0.386515	0.673	0.447	7.65463e-33	0
ENSMUSG00000049439	Cyp20a1	4.21297e-37	0.902908	0.451	0.283	9.14805e-33	0
ENSMUSG00000039959	Hip1	4.5047e-37	1.03429	0.339	0.179	9.7815e-33	0
ENSMUSG00000002459	Rgs20	5.71494e-37	0.923829	0.39	0.219	1.24094e-32	0
ENSMUSG00000037720	Tmem33	6.35254e-37	0.702168	0.556	0.38	1.37939e-32	0
ENSMUSG00000020570	Sypl	8.73048e-37	0.839922	0.433	0.259	1.89574e-32	0
ENSMUSG00000020811	Wscd1	1.03763e-36	0.527699	0.66	0.46	2.2531e-32	0
ENSMUSG00000041688	Amot	1.14359e-36	1.5166	0.187	0.068	2.48319e-32	0
ENSMUSG00000039145	Camk1d	1.1923e-36	1.70958	0.156	0.049	2.58895e-32	0
ENSMUSG00000027878	Notch2	1.97027e-36	1.49154	0.208	0.083	4.27824e-32	0
ENSMUSG00000036570	Fxyd1	2.50181e-36	0.627857	0.262	0.114	5.43243e-32	0
ENSMUSG00000110080	Gm6145	2.68702e-36	1.4894	0.184	0.067	5.8346e-32	0
ENSMUSG00000037999	Arap2	2.82037e-36	1.25235	0.225	0.093	6.12415e-32	0
ENSMUSG00000022947	Cbr3	3.5631e-36	1.04581	0.254	0.113	7.73692e-32	0
ENSMUSG00000021661	Ankra2	3.5642e-36	0.790462	0.473	0.3	7.7393e-32	0
ENSMUSG00000003545	Fosb	4.22555e-36	0.760056	0.632	0.48	9.17537e-32	0
ENSMUSG00000028019	Pdgfc	4.77909e-36	1.12963	0.306	0.154	1.03773e-31	0
ENSMUSG00000039217	Il18	5.00635e-36	1.33999	0.217	0.088	1.08708e-31	0
ENSMUSG00000001833	Septin7	6.00282e-36	0.338456	0.972	0.946	1.30345e-31	0
ENSMUSG00000029095	Ablim2	7.15563e-36	2.33913	0.104	0.022	1.55377e-31	0
ENSMUSG00000120586		8.79065e-36	1.45332	0.225	0.095	1.9088e-31	0
ENSMUSG00000022476	Polr3h	1.76825e-35	0.575251	0.643	0.473	3.83957e-31	0
ENSMUSG00000040010	Slc7a5	1.77226e-35	0.713368	0.531	0.358	3.84828e-31	0
ENSMUSG00000020287	Mpg	1.90387e-35	0.869016	0.445	0.279	4.13407e-31	0
ENSMUSG00000057329	Bcl2	1.97172e-35	1.03383	0.312	0.159	4.28139e-31	0
ENSMUSG00000028121	Bcar3	2.07571e-35	1.45229	0.186	0.069	4.5072e-31	0
ENSMUSG00000036078	Sigmar1	2.13457e-35	0.613359	0.639	0.471	4.635e-31	0
ENSMUSG00000055799	Tcf7l1	2.26443e-35	1.28891	0.233	0.1	4.91698e-31	0
ENSMUSG00000038143	Stox2	3.18607e-35	0.69058	0.565	0.391	6.91823e-31	0
ENSMUSG00000031273	Col4a6	3.94989e-35	1.36918	0.144	0.043	8.57678e-31	0
ENSMUSG00000020585	Laptm4a	4.96141e-35	0.261663	0.987	0.968	1.07732e-30	0
ENSMUSG00000030495	Slc7a10	5.10592e-35	1.26812	0.179	0.065	1.1087e-30	0
ENSMUSG00000040249	Lrp1	5.12164e-35	0.628716	0.427	0.246	1.11211e-30	0
ENSMUSG00000018567	Gabarap	5.18541e-35	0.265889	0.991	0.974	1.12596e-30	0
ENSMUSG00000019689	Fmc1	5.65609e-35	0.500674	0.789	0.662	1.22816e-30	0
ENSMUSG00000032184	Lysmd2	5.75082e-35	0.811597	0.511	0.352	1.24873e-30	0
ENSMUSG00000033577	Myo6	5.80503e-35	0.842294	0.428	0.26	1.2605e-30	0
ENSMUSG00000002524	Puf60	7.84529e-35	0.376157	0.923	0.854	1.70353e-30	0
ENSMUSG00000048148	Nwd1	9.1955e-35	1.59118	0.142	0.042	1.99671e-30	0
ENSMUSG00000015396	Cd83	9.29775e-35	0.744708	0.139	0.041	2.01891e-30	0
ENSMUSG00000027706	Sec62	1.25221e-34	0.397769	0.893	0.796	2.71906e-30	0
ENSMUSG00000041571	Selenow	1.32789e-34	0.254572	0.999	0.998	2.88337e-30	0
ENSMUSG00000020048	Hsp90b1	1.33566e-34	0.350191	0.987	0.965	2.90026e-30	0
ENSMUSG00000003153	Slc2a3	1.39563e-34	1.55347	0.17	0.06	3.03047e-30	0
ENSMUSG00000014177	Tvp23b	1.61551e-34	0.958577	0.378	0.221	3.50791e-30	0
ENSMUSG00000026878	Rab14	2.12254e-34	0.362872	0.922	0.858	4.60888e-30	0
ENSMUSG00000052133	Sema5b	2.36546e-34	1.17141	0.25	0.114	5.13636e-30	0
ENSMUSG00000119584	Rn18s	2.64286e-34	0.299262	1	1	5.7387e-30	0
ENSMUSG00000040374	Pex2	3.18954e-34	0.691006	0.604	0.448	6.92576e-30	0
ENSMUSG00000054793	Cadm4	3.28391e-34	0.783544	0.491	0.322	7.13068e-30	0
ENSMUSG00000034926	Dhcr24	5.2428e-34	0.9681	0.372	0.214	1.13842e-29	0
ENSMUSG00000035642	Aamdc	6.54232e-34	0.69894	0.512	0.337	1.4206e-29	0
ENSMUSG00000035566	Pcdh17	6.64105e-34	0.83615	0.312	0.159	1.44204e-29	0
ENSMUSG00000033287	Kctd17	7.39649e-34	0.71654	0.541	0.378	1.60607e-29	0
ENSMUSG00000029468	P2rx7	9.63642e-34	1.49489	0.182	0.069	2.09245e-29	0
ENSMUSG00000025732	Mcrip2	1.14997e-33	1.24247	0.231	0.102	2.49705e-29	0
ENSMUSG00000038803	Ost4	1.32851e-33	0.389876	0.882	0.8	2.88472e-29	0
ENSMUSG00000001260	Gabrg1	1.67558e-33	1.44051	0.159	0.054	3.63836e-29	0
ENSMUSG00000006699	Cdc42	1.76521e-33	0.267304	0.989	0.977	3.83299e-29	0
ENSMUSG00000059447	Hadhb	2.36132e-33	0.66279	0.592	0.435	5.12738e-29	0
ENSMUSG00000031938	4931406C07Rik	2.4072e-33	1.00285	0.321	0.171	5.227e-29	0
ENSMUSG00000061838	Suclg2	3.60292e-33	0.756724	0.489	0.326	7.82338e-29	0
ENSMUSG00000071180	Smim15	3.77225e-33	0.722946	0.546	0.391	8.19106e-29	0
ENSMUSG00000070576	Mn1	3.94437e-33	1.16138	0.269	0.132	8.5648e-29	0
ENSMUSG00000024985	Tcf7l2	4.54145e-33	0.908107	0.356	0.201	9.8613e-29	0
ENSMUSG00000060530	2310069G16Rik	4.67858e-33	1.92259	0.12	0.032	1.01591e-28	0
ENSMUSG00000003585	Sec14l2	4.99574e-33	1.96099	0.113	0.029	1.08478e-28	0
ENSMUSG00000042035	Igsf3	5.58922e-33	0.781021	0.437	0.272	1.21364e-28	0
ENSMUSG00000035283	Adrb1	5.83212e-33	1.52412	0.181	0.069	1.26639e-28	0
ENSMUSG00000051048	P4ha3	6.56961e-33	1.79159	0.131	0.039	1.42653e-28	0
ENSMUSG00000031214	Ophn1	8.03162e-33	0.932388	0.375	0.218	1.74399e-28	0
ENSMUSG00000063146	Clip2	1.12345e-32	1.28492	0.234	0.107	2.43946e-28	0
ENSMUSG00000029156	Sgcb	1.22153e-32	0.825992	0.453	0.292	2.65243e-28	0
ENSMUSG00000054226	Tprkb	1.30381e-32	0.858823	0.436	0.278	2.83109e-28	0
ENSMUSG00000020541	Tom1l1	1.38594e-32	0.963438	0.344	0.194	3.00942e-28	0
ENSMUSG00000041329	Atp1b2	1.69861e-32	0.774301	0.349	0.191	3.68836e-28	0
ENSMUSG00000003161	Sri	1.98464e-32	0.513409	0.743	0.613	4.30946e-28	0
ENSMUSG00000038388	Pals2	1.98847e-32	0.525746	0.745	0.611	4.31775e-28	0
ENSMUSG00000030287	Itpr2	2.77329e-32	1.05356	0.26	0.125	6.02193e-28	0
ENSMUSG00000058756	Thra	2.83649e-32	0.404425	0.778	0.611	6.15916e-28	0
ENSMUSG00000032328	Tmem30a	2.85754e-32	0.631018	0.589	0.427	6.20486e-28	0
ENSMUSG00000038467	Chmp4b	3.74741e-32	0.500431	0.77	0.662	8.13713e-28	0
ENSMUSG00000035189	Ano4	4.42233e-32	2.22177	0.1	0.023	9.60265e-28	0
ENSMUSG00000030256	Bhlhe41	4.6806e-32	1.46743	0.169	0.062	1.01635e-27	0
ENSMUSG00000026111	Unc50	6.10714e-32	0.604921	0.617	0.46	1.32611e-27	0
ENSMUSG00000018012	Rac3	6.26178e-32	0.896825	0.361	0.206	1.35968e-27	0
ENSMUSG00000033502	Cdc14a	9.02916e-32	1.16193	0.268	0.134	1.96059e-27	0
ENSMUSG00000029217	Tec	1.14319e-31	1.64589	0.147	0.05	2.48233e-27	0
ENSMUSG00000029571	Tmem106b	1.20253e-31	0.771731	0.436	0.275	2.61117e-27	0
ENSMUSG00000020671	Rab10	1.43453e-31	0.439047	0.814	0.707	3.11493e-27	0
ENSMUSG00000029878	Dbpht2	1.50542e-31	1.6497	0.152	0.053	3.26887e-27	0
ENSMUSG00000024812	Tjp2	1.61413e-31	0.930134	0.334	0.186	3.50493e-27	0
ENSMUSG00000030513	Pcsk6	2.47489e-31	1.57833	0.146	0.049	5.37398e-27	0
ENSMUSG00000060675	Plaat3	3.29735e-31	0.939018	0.186	0.073	7.15987e-27	0
ENSMUSG00000032181	Scg3	4.01903e-31	0.426886	0.795	0.631	8.72692e-27	0
ENSMUSG00000047712	Ust	6.92472e-31	1.61002	0.152	0.054	1.50363e-26	0
ENSMUSG00000031539	Ap3m2	8.04756e-31	1.03753	0.275	0.14	1.74745e-26	0
ENSMUSG00000020003	Pex7	8.86175e-31	0.787992	0.421	0.265	1.92424e-26	0
ENSMUSG00000028464	Tpm2	9.23299e-31	1.18895	0.191	0.078	2.00485e-26	0
ENSMUSG00000030560	Ctsc	1.00111e-30	0.278086	0.228	0.101	2.17382e-26	0
ENSMUSG00000017664	Slc35c2	1.14007e-30	0.918678	0.358	0.21	2.47555e-26	0
ENSMUSG00000056758	Hmga2	1.28531e-30	1.0888	0.249	0.12	2.79092e-26	0
ENSMUSG00000040606	Kazn	1.30569e-30	1.62513	0.132	0.042	2.83517e-26	0
ENSMUSG00000058267	Mrps14	2.23049e-30	0.361261	0.9	0.854	4.84328e-26	0
ENSMUSG00000042942	Greb1l	2.33341e-30	1.19907	0.237	0.112	5.06676e-26	0
ENSMUSG00000031791	Tmem38a	2.61932e-30	1.25547	0.225	0.104	5.68759e-26	0
ENSMUSG00000039952	Dag1	3.76753e-30	0.648898	0.536	0.374	8.18081e-26	0
ENSMUSG00000047731	Wbp1l	4.47062e-30	1.07001	0.287	0.153	9.7075e-26	0
ENSMUSG00000020272	Stk10	4.73614e-30	1.48244	0.159	0.059	1.0284e-25	0
ENSMUSG00000018574	Acadvl	4.77913e-30	0.825151	0.41	0.257	1.03774e-25	0
ENSMUSG00000002332	Dhrs1	4.8364e-30	0.705323	0.503	0.346	1.05018e-25	0
ENSMUSG00000032757	Bet1	6.18954e-30	0.734979	0.478	0.322	1.344e-25	0
ENSMUSG00000020283	Pex13	8.37383e-30	0.602497	0.574	0.416	1.81829e-25	0
ENSMUSG00000043154	Ppp2r3a	1.0041e-29	0.828104	0.43	0.28	2.18029e-25	0
ENSMUSG00000004270	Lpcat3	1.43466e-29	0.868445	0.324	0.18	3.11522e-25	0
ENSMUSG00000059714	Flot1	2.59484e-29	0.687632	0.511	0.357	5.63444e-25	0
ENSMUSG00000029234	Tmem165	3.19577e-29	0.596231	0.597	0.444	6.9393e-25	0
ENSMUSG00000005881	Ergic3	3.90434e-29	0.430479	0.792	0.673	8.47788e-25	0
ENSMUSG00000026014	Raph1	3.92723e-29	1.00654	0.326	0.188	8.52758e-25	0
ENSMUSG00000022361	Zhx1	4.33111e-29	0.944956	0.301	0.163	9.40456e-25	0
ENSMUSG00000029781	Fkbp9	4.62074e-29	0.844908	0.336	0.191	1.00335e-24	0
ENSMUSG00000025745	Hadha	5.28415e-29	0.611456	0.585	0.438	1.1474e-24	0
ENSMUSG00000066607	Insyn1	6.39373e-29	1.8592	0.117	0.035	1.38833e-24	0
ENSMUSG00000026568	Mpc2	9.09207e-29	0.320429	0.929	0.871	1.97425e-24	0
ENSMUSG00000003623	Crot	9.92601e-29	0.959059	0.335	0.195	2.15533e-24	0
ENSMUSG00000039680	Mrps6	9.97361e-29	0.632079	0.533	0.379	2.16567e-24	0
ENSMUSG00000049086	Bmyc	1.15576e-28	0.618258	0.618	0.494	2.50962e-24	0
ENSMUSG00000020107	Anapc16	1.33632e-28	0.567031	0.655	0.521	2.90169e-24	0
ENSMUSG00000019806	Aig1	1.45228e-28	0.566079	0.561	0.394	3.15349e-24	0
ENSMUSG00000019883	Echdc1	1.52325e-28	0.915794	0.315	0.176	3.30759e-24	0
ENSMUSG00000052551	Adarb2	1.68288e-28	0.809018	0.37	0.222	3.65421e-24	0
ENSMUSG00000027984	Hadh	1.69697e-28	0.50965	0.679	0.536	3.68481e-24	0
ENSMUSG00000049076	Acap2	1.91448e-28	0.813984	0.425	0.277	4.15709e-24	0
ENSMUSG00000026586	Prrx1	2.07408e-28	0.93756	0.198	0.085	4.50365e-24	0
ENSMUSG00000040209	Zfp704	2.09123e-28	0.68505	0.521	0.377	4.54089e-24	0
ENSMUSG00000030310	Slc6a1	2.19033e-28	0.647063	0.307	0.163	4.75608e-24	0
ENSMUSG00000017631	Abr	2.40639e-28	1.00382	0.29	0.158	5.22523e-24	0
ENSMUSG00000046447	Camk2n1	2.52228e-28	0.456991	0.581	0.388	5.47688e-24	0
ENSMUSG00000040852	Plekhh2	3.16743e-28	1.37986	0.157	0.06	6.87776e-24	0
ENSMUSG00000030876	Mettl9	3.30999e-28	0.316596	0.949	0.908	7.18732e-24	0
ENSMUSG00000028657	Ppt1	3.69597e-28	0.766944	0.437	0.288	8.02543e-24	0
ENSMUSG00000033981	Gria2	3.83398e-28	0.645455	0.509	0.34	8.3251e-24	0
ENSMUSG00000029413	Naaa	3.86086e-28	0.76453	0.196	0.083	8.38347e-24	0
ENSMUSG00000026781	Acbd5	5.0666e-28	0.832419	0.398	0.255	1.10016e-23	0
ENSMUSG00000073514	Dok6	7.17626e-28	1.34008	0.167	0.067	1.55825e-23	0
ENSMUSG00000031613	Hpgd	7.54752e-28	1.72543	0.1	0.027	1.63887e-23	0
ENSMUSG00000004151	Etv1	8.70286e-28	0.888546	0.338	0.199	1.88974e-23	0
ENSMUSG00000026880	Stom	9.52854e-28	1.5895	0.131	0.045	2.06903e-23	0
ENSMUSG00000025268	Maged2	1.25102e-27	0.290451	0.777	0.64	2.71647e-23	0
ENSMUSG00000026155	Smap1	1.51053e-27	0.412416	0.827	0.733	3.27998e-23	0
ENSMUSG00000027452	Acss1	1.80441e-27	1.20192	0.178	0.074	3.9181e-23	0
ENSMUSG00000059248	Septin9	2.05405e-27	0.648662	0.42	0.262	4.46017e-23	0
ENSMUSG00000028795	Ccdc28b	2.87924e-27	0.614282	0.563	0.42	6.25199e-23	0
ENSMUSG00000032839	Trpc1	3.0833e-27	0.885252	0.316	0.18	6.69509e-23	0
ENSMUSG00000024091	Vapa	3.54422e-27	0.268408	0.955	0.939	7.69592e-23	0
ENSMUSG00000001131	Timp1	3.72308e-27	1.57676	0.131	0.045	8.0843e-23	0
ENSMUSG00000008035	Mid1ip1	5.22894e-27	0.609785	0.388	0.235	1.13541e-22	0
ENSMUSG00000028804	Csmd2	5.90028e-27	1.26397	0.178	0.075	1.28119e-22	0
ENSMUSG00000063931	Pepd	6.38977e-27	0.6754	0.479	0.33	1.38748e-22	0
ENSMUSG00000027479	Mapre1	7.99455e-27	0.327797	0.918	0.872	1.73594e-22	0
ENSMUSG00000053141	Ptprt	8.65085e-27	1.36681	0.161	0.064	1.87844e-22	0
ENSMUSG00000101856	1700096K18Rik	1.22983e-26	1.05239	0.245	0.126	2.67045e-22	0
ENSMUSG00000033429	Mcee	1.27458e-26	0.630247	0.485	0.337	2.76763e-22	0
ENSMUSG00000045216	Hs6st1	1.37673e-26	1.03729	0.257	0.135	2.98944e-22	0
ENSMUSG00000028923	Necap2	1.38964e-26	0.811646	0.343	0.205	3.01747e-22	0
ENSMUSG00000030772	Dkk3	1.48683e-26	0.878069	0.311	0.175	3.22851e-22	0
ENSMUSG00000032370	Lactb	1.86305e-26	1.00141	0.277	0.152	4.04542e-22	0
ENSMUSG00000058297	Spock2	2.00978e-26	0.945595	0.298	0.168	4.36403e-22	0
ENSMUSG00000022323	Rida	2.08385e-26	0.814851	0.389	0.253	4.52487e-22	0
ENSMUSG00000030077	Chl1	2.30021e-26	0.529292	0.423	0.263	4.99468e-22	0
ENSMUSG00000025137	Pcyt2	2.32438e-26	0.89536	0.314	0.182	5.04715e-22	0
ENSMUSG00000031734	Irx3	2.47886e-26	0.962935	0.245	0.124	5.38261e-22	0
ENSMUSG00000055254	Ntrk2	2.7444e-26	0.328445	0.634	0.452	5.9592e-22	0
ENSMUSG00000027253	Lrp4	2.86998e-26	1.80884	0.107	0.032	6.23187e-22	0
ENSMUSG00000041939	Mvk	3.41751e-26	0.729447	0.463	0.326	7.42077e-22	0
ENSMUSG00000036299	BC031181	3.79087e-26	0.342267	0.839	0.762	8.2315e-22	0
ENSMUSG00000029776	Hibadh	4.6636e-26	0.644579	0.501	0.358	1.01265e-21	0
ENSMUSG00000061046	Haghl	5.53069e-26	0.61335	0.573	0.435	1.20093e-21	0
ENSMUSG00000078622	Ccdc47	5.83621e-26	0.606332	0.565	0.424	1.26727e-21	0
ENSMUSG00000037966	Ninj1	8.59252e-26	0.76784	0.319	0.185	1.86578e-21	0
ENSMUSG00000027166	Dnajc24	9.13209e-26	0.574501	0.597	0.464	1.98294e-21	0
ENSMUSG00000020121	Srgap1	9.50842e-26	0.927001	0.279	0.153	2.06466e-21	0
ENSMUSG00000031700	Gpt2	1.17894e-25	0.941198	0.26	0.138	2.55996e-21	0
ENSMUSG00000027428	Rbbp9	1.18397e-25	0.954112	0.298	0.172	2.57088e-21	0
ENSMUSG00000000001	Gnai3	1.21085e-25	0.479834	0.709	0.598	2.62924e-21	0
ENSMUSG00000087651	1500009L16Rik	1.22549e-25	0.691104	0.404	0.262	2.66102e-21	0
ENSMUSG00000041084	Ostc	1.33245e-25	0.31561	0.905	0.872	2.89328e-21	0
ENSMUSG00000021607	Mrpl36	1.48759e-25	0.521226	0.657	0.531	3.23016e-21	0
ENSMUSG00000031532	Saraf	1.59363e-25	0.492229	0.656	0.519	3.4604e-21	0
ENSMUSG00000020859	Spag9	1.71019e-25	0.431923	0.75	0.62	3.71351e-21	0
ENSMUSG00000003809	Gcdh	1.8219e-25	0.978214	0.283	0.16	3.95607e-21	0
ENSMUSG00000029001	Fbxo44	1.99161e-25	1.06395	0.217	0.106	4.32459e-21	0
ENSMUSG00000026150	Mff	2.57119e-25	0.39661	0.807	0.718	5.58308e-21	0
ENSMUSG00000010095	Slc3a2	2.82285e-25	0.374866	0.807	0.715	6.12954e-21	0
ENSMUSG00000024856	Cdk2ap2	3.0539e-25	0.624559	0.519	0.379	6.63124e-21	0
ENSMUSG00000059895	Ptp4a3	3.34753e-25	0.679417	0.409	0.264	7.26882e-21	0
ENSMUSG00000029093	Sorcs2	3.89377e-25	1.22802	0.179	0.079	8.45493e-21	0
ENSMUSG00000097729		4.99289e-25	1.08907	0.216	0.107	1.08416e-20	0
ENSMUSG00000009291	Pttg1ip	5.65664e-25	0.596389	0.516	0.374	1.22828e-20	0
ENSMUSG00000022253	Nadk2	5.78407e-25	0.807021	0.356	0.223	1.25595e-20	0
ENSMUSG00000002015	Bcap31	6.41016e-25	0.444962	0.716	0.593	1.3919e-20	0
ENSMUSG00000003032	Klf4	7.86571e-25	0.794802	0.491	0.36	1.70796e-20	0
ENSMUSG00000001521	Tulp3	8.11233e-25	0.888775	0.302	0.175	1.76151e-20	0
ENSMUSG00000021598	Med10	8.30344e-25	0.444322	0.745	0.646	1.80301e-20	0
ENSMUSG00000027287	Snap23	8.5577e-25	0.836814	0.31	0.181	1.85822e-20	0
ENSMUSG00000040188	Scamp2	8.61978e-25	0.571461	0.489	0.341	1.8717e-20	0
ENSMUSG00000029462	Vps29	9.21099e-25	0.383802	0.797	0.701	2.00007e-20	0
ENSMUSG00000117924	Tmem223	1.05025e-24	0.388011	0.831	0.743	2.28052e-20	0
ENSMUSG00000006369	Fbln1	1.35668e-24	0.647019	0.442	0.3	2.9459e-20	0
ENSMUSG00000020402	Vdac1	1.40339e-24	0.311315	0.954	0.931	3.04732e-20	0
ENSMUSG00000050552	Lamtor4	1.45216e-24	0.405076	0.789	0.692	3.15321e-20	0
ENSMUSG00000026687	Aldh9a1	1.76666e-24	0.894892	0.307	0.182	3.83613e-20	0
ENSMUSG00000024713	Pcsk5	2.24134e-24	0.991607	0.214	0.106	4.86685e-20	0
ENSMUSG00000024854	Pold4	2.37607e-24	0.851262	0.295	0.17	5.1594e-20	0
ENSMUSG00000015994	Fnta	2.46897e-24	0.571333	0.543	0.415	5.36111e-20	0
ENSMUSG00000024642	Tle4	2.77947e-24	0.526253	0.529	0.381	6.03533e-20	0
ENSMUSG00000036850	Mrpl41	3.02848e-24	0.416194	0.744	0.639	6.57603e-20	0
ENSMUSG00000037347	Chst7	3.12401e-24	1.37016	0.138	0.053	6.78347e-20	0
ENSMUSG00000050212	Eva1b	3.20901e-24	0.832676	0.139	0.052	6.96804e-20	0
ENSMUSG00000021556	Golm1	3.24547e-24	0.713319	0.455	0.325	7.04721e-20	0
ENSMUSG00000053012	Krcc1	3.76488e-24	0.671798	0.417	0.277	8.17506e-20	0
ENSMUSG00000019579	Mydgf	3.82413e-24	0.411184	0.771	0.671	8.30371e-20	0
ENSMUSG00000028542	Slc6a9	3.91404e-24	1.06855	0.159	0.067	8.49895e-20	0
ENSMUSG00000026353	Ubxn4	4.22075e-24	0.412703	0.753	0.641	9.16493e-20	0
ENSMUSG00000014907	Naf1	5.62993e-24	0.726504	0.347	0.212	1.22248e-19	0
ENSMUSG00000068551	Zfp467	7.46922e-24	1.26001	0.152	0.063	1.62187e-19	0
ENSMUSG00000030516	Tjp1	1.07932e-23	0.677594	0.457	0.322	2.34364e-19	0
ENSMUSG00000026102	Inpp1	1.55746e-23	1.17858	0.173	0.078	3.38187e-19	0
ENSMUSG00000045294	Insig1	2.12281e-23	0.697744	0.494	0.366	4.60948e-19	0
ENSMUSG00000060591	Ifitm2	2.15586e-23	0.300766	0.735	0.591	4.68124e-19	0
ENSMUSG00000033184	Tmed7	2.31101e-23	0.559607	0.556	0.425	5.01813e-19	0
ENSMUSG00000029499	Pxmp2	3.16952e-23	1.06428	0.199	0.097	6.88229e-19	0
ENSMUSG00000030894	Tpp1	3.25857e-23	0.723272	0.295	0.171	7.07566e-19	0
ENSMUSG00000029545	Acads	3.34305e-23	0.586429	0.533	0.397	7.2591e-19	0
ENSMUSG00000000326	Comt	3.62328e-23	0.531553	0.61	0.482	7.86759e-19	0
ENSMUSG00000003814	Calr	3.95036e-23	0.355659	0.875	0.802	8.57781e-19	0
ENSMUSG00000051495	Irf2bp2	4.33418e-23	0.651431	0.469	0.336	9.41123e-19	0
ENSMUSG00000040181	Fmo1	5.05982e-23	0.383817	0.243	0.125	1.09869e-18	0
ENSMUSG00000031156	Slc35a2	5.29082e-23	0.6754	0.297	0.17	1.14885e-18	0
ENSMUSG00000040213	Kyat3	5.94427e-23	1.30229	0.169	0.077	1.29074e-18	0
ENSMUSG00000090223	Pcp4	6.2461e-23	1.33594	0.152	0.065	1.35628e-18	0
ENSMUSG00000071847	Apcdd1	6.24665e-23	0.777419	0.362	0.234	1.3564e-18	0
ENSMUSG00000078681	Tm2d3	7.92573e-23	0.561653	0.562	0.432	1.72099e-18	0
ENSMUSG00000051579	Tceal8	8.28351e-23	0.412852	0.765	0.658	1.79868e-18	0
ENSMUSG00000046671	Mtfr1l	9.43622e-23	0.51154	0.61	0.49	2.04898e-18	0
ENSMUSG00000000149	Gna12	9.48753e-23	0.629964	0.498	0.37	2.06012e-18	0
ENSMUSG00000033629	Hacd3	1.02564e-22	0.646561	0.458	0.325	2.22706e-18	0
ENSMUSG00000022321	Cdh10	1.25688e-22	1.00814	0.206	0.103	2.7292e-18	0
ENSMUSG00000069763	Tmem100	1.34407e-22	1.06271	0.14	0.056	2.91851e-18	0
ENSMUSG00000040435	Ppp1r15a	1.58892e-22	0.624062	0.501	0.378	3.45018e-18	0
ENSMUSG00000042700	Sipa1l1	1.68017e-22	0.871815	0.251	0.138	3.64833e-18	0
ENSMUSG00000021365	Nedd9	1.68553e-22	0.842065	0.299	0.178	3.65996e-18	0
ENSMUSG00000021606	Ndufs6	1.71458e-22	0.269059	0.958	0.935	3.72304e-18	0
ENSMUSG00000028955	Vamp3	1.76019e-22	0.600026	0.511	0.375	3.82209e-18	0
ENSMUSG00000108616		1.8909e-22	0.689929	0.348	0.218	4.10589e-18	0
ENSMUSG00000020196	Cabin1	2.4525e-22	0.575621	0.558	0.427	5.32535e-18	0
ENSMUSG00000021843	Ktn1	2.76036e-22	0.342266	0.873	0.788	5.99384e-18	0
ENSMUSG00000034686	Prr7	2.91143e-22	0.439123	0.437	0.289	6.32189e-18	0
ENSMUSG00000040359	Ufl1	3.11325e-22	0.719803	0.402	0.274	6.76011e-18	0
ENSMUSG00000026932	Nacc2	3.34369e-22	1.01598	0.187	0.09	7.26049e-18	0
ENSMUSG00000025495	Ptdss2	5.00364e-22	0.560789	0.478	0.338	1.08649e-17	0
ENSMUSG00000102918	Pcdhgc3	5.55655e-22	1.2372	0.155	0.068	1.20655e-17	0
ENSMUSG00000027956	Tmem144	6.52605e-22	1.52049	0.122	0.047	1.41707e-17	0
ENSMUSG00000073639	Rab18	7.27494e-22	0.421739	0.719	0.604	1.57968e-17	0
ENSMUSG00000032369	Plscr1	8.5519e-22	0.954588	0.268	0.156	1.85696e-17	0
ENSMUSG00000027248	Pdia3	9.25779e-22	0.327779	0.896	0.84	2.01024e-17	0
ENSMUSG00000022403	St13	1.04571e-21	0.292706	0.883	0.811	2.27066e-17	0
ENSMUSG00000096956	Snhg18	1.18614e-21	0.989538	0.136	0.055	2.57559e-17	0
ENSMUSG00000063077	Kif1b	1.19582e-21	0.398143	0.757	0.663	2.59661e-17	0
ENSMUSG00000025283	Sat1	1.24848e-21	0.485813	0.376	0.247	2.71096e-17	0
ENSMUSG00000079037	Prnp	1.36006e-21	0.501839	0.489	0.344	2.95324e-17	0
ENSMUSG00000030283	St8sia1	1.39183e-21	1.12505	0.17	0.079	3.02223e-17	0
ENSMUSG00000015222	Map2	1.4824e-21	0.376308	0.726	0.601	3.21889e-17	0
ENSMUSG00000031595	Pdgfrl	1.50838e-21	0.671608	0.239	0.129	3.27529e-17	0
ENSMUSG00000022790	Igsf11	1.51871e-21	1.04016	0.171	0.08	3.29772e-17	0
ENSMUSG00000028057	Rit1	1.66462e-21	0.733851	0.346	0.222	3.61455e-17	0
ENSMUSG00000023832	Acat2	1.77255e-21	0.47981	0.672	0.561	3.84892e-17	0
ENSMUSG00000078713	Tomm5	1.80378e-21	0.399427	0.725	0.625	3.91673e-17	0
ENSMUSG00000055567	Unc80	2.31616e-21	1.42381	0.113	0.041	5.0293e-17	0
ENSMUSG00000014856	Tmem208	2.33972e-21	0.406189	0.728	0.608	5.08046e-17	0
ENSMUSG00000034312	Iqsec1	2.6451e-21	0.827435	0.275	0.16	5.74357e-17	0
ENSMUSG00000032009	Sesn3	2.93589e-21	0.480927	0.533	0.395	6.37499e-17	0
ENSMUSG00000046607	Hrk	3.31976e-21	1.20409	0.126	0.05	7.20852e-17	0
ENSMUSG00000024827	Gldc	3.33069e-21	0.842047	0.306	0.19	7.23225e-17	0
ENSMUSG00000060548	Tnfrsf19	3.37975e-21	0.779204	0.23	0.123	7.33879e-17	0
ENSMUSG00000027422	Rrbp1	3.76464e-21	0.383832	0.661	0.526	8.17454e-17	0
ENSMUSG00000032827	Ppp1r9a	3.87536e-21	0.674348	0.427	0.299	8.41497e-17	0
ENSMUSG00000075700	Selenot	4.47607e-21	0.656689	0.427	0.301	9.71934e-17	0
ENSMUSG00000030276	Ttll3	5.13928e-21	1.22413	0.141	0.06	1.11594e-16	0
ENSMUSG00000024799	Tm7sf2	6.20449e-21	1.22434	0.145	0.063	1.34724e-16	0
ENSMUSG00000018474	Chd3	6.26007e-21	0.72829	0.28	0.164	1.35931e-16	0
ENSMUSG00000037071	Scd1	6.69428e-21	1.37686	0.122	0.048	1.4536e-16	0
ENSMUSG00000047935	Sox1ot	7.1522e-21	0.603238	0.338	0.209	1.55303e-16	0
ENSMUSG00000025538	Sumf2	7.50275e-21	0.684254	0.371	0.247	1.62915e-16	0
ENSMUSG00000006736	Tspan31	8.57533e-21	0.454956	0.674	0.566	1.86205e-16	0
ENSMUSG00000001300	Efnb2	9.36653e-21	0.958673	0.21	0.11	2.03385e-16	0
ENSMUSG00000027997	Casp6	1.07195e-20	0.906898	0.253	0.146	2.32764e-16	0
ENSMUSG00000033585	Ndn	1.08721e-20	0.284704	0.896	0.832	2.36078e-16	0
ENSMUSG00000040370	Etfrf1	1.25249e-20	0.811895	0.29	0.176	2.71965e-16	0
ENSMUSG00000026939	Tmem141	1.47182e-20	1.04016	0.159	0.073	3.1959e-16	0
ENSMUSG00000026628	Atf3	1.49609e-20	0.455507	0.296	0.18	3.24862e-16	0
ENSMUSG00000022762	Ncam2	1.58219e-20	0.86627	0.24	0.134	3.43558e-16	0
ENSMUSG00000054426	A930005H10Rik	1.586e-20	0.855206	0.273	0.162	3.44384e-16	0
ENSMUSG00000025153	Fasn	1.71192e-20	0.580267	0.521	0.396	3.71726e-16	0
ENSMUSG00000032026	Rexo2	1.71634e-20	0.383419	0.743	0.63	3.72686e-16	0
ENSMUSG00000017831	Rab5a	1.78894e-20	0.450387	0.62	0.501	3.88452e-16	0
ENSMUSG00000036835	Psenen	1.92768e-20	0.329496	0.831	0.776	4.18575e-16	0
ENSMUSG00000029003	Mad2l2	2.28176e-20	0.538796	0.524	0.397	4.95461e-16	0
ENSMUSG00000046743	Fat4	2.33472e-20	1.38032	0.119	0.047	5.0696e-16	0
ENSMUSG00000028128	F3	2.48658e-20	1.30191	0.119	0.047	5.39936e-16	0
ENSMUSG00000025871	4833439L19Rik	2.59601e-20	0.575514	0.477	0.353	5.63697e-16	0
ENSMUSG00000047554	Tmem41b	2.62336e-20	0.674563	0.403	0.28	5.69635e-16	0
ENSMUSG00000021361	Tmem14c	2.82403e-20	0.403468	0.742	0.635	6.1321e-16	0
ENSMUSG00000073616	Cops9	2.97417e-20	0.34364	0.836	0.772	6.45811e-16	0
ENSMUSG00000067818	Myl9	2.98026e-20	0.446282	0.208	0.107	6.47134e-16	0
ENSMUSG00000035891	Cerk	3.91719e-20	1.01167	0.207	0.11	8.5058e-16	0
ENSMUSG00000037306	Man1c1	4.85535e-20	0.708813	0.341	0.22	1.05429e-15	0
ENSMUSG00000070047	Fat1	5.14488e-20	0.672664	0.363	0.241	1.11716e-15	0
ENSMUSG00000074925	Ptar1	5.3146e-20	0.922328	0.242	0.138	1.15401e-15	0
ENSMUSG00000031505	Naxd	5.3428e-20	0.378966	0.73	0.624	1.16013e-15	0
ENSMUSG00000030120	Mlf2	5.85489e-20	0.367998	0.826	0.752	1.27133e-15	0
ENSMUSG00000037509	Arhgef4	6.98582e-20	1.06199	0.18	0.09	1.5169e-15	0
ENSMUSG00000022500	Litaf	8.56817e-20	0.59755	0.389	0.264	1.86049e-15	0
ENSMUSG00000036106	Prr5	8.63737e-20	0.864906	0.236	0.133	1.87552e-15	0
ENSMUSG00000018672	Copz2	9.74451e-20	0.60175	0.189	0.094	2.11592e-15	0
ENSMUSG00000052310	Slc39a1	1.02505e-19	0.769622	0.279	0.169	2.2258e-15	0
ENSMUSG00000024978	Gpam	1.08395e-19	0.894447	0.218	0.118	2.35369e-15	0
ENSMUSG00000027642	Rpn2	1.25342e-19	0.377896	0.713	0.606	2.72168e-15	0
ENSMUSG00000021796	Bmpr1a	1.37562e-19	0.630348	0.449	0.327	2.98701e-15	0
ENSMUSG00000048970	C1galt1c1	1.38246e-19	0.874225	0.235	0.133	3.00186e-15	0
ENSMUSG00000032340	Neo1	1.41876e-19	0.480427	0.605	0.487	3.0807e-15	0
ENSMUSG00000027187	Cat	1.55172e-19	0.673268	0.367	0.246	3.36941e-15	0
ENSMUSG00000028111	Ctsk	1.7558e-19	0.759713	0.11	0.042	3.81254e-15	0
ENSMUSG00000054934	Kcnmb4	2.08654e-19	0.660751	0.416	0.299	4.5307e-15	0
ENSMUSG00000018339	Gpx3	2.20952e-19	1.15827	0.124	0.051	4.79774e-15	0
ENSMUSG00000024516	Sec11c	2.47872e-19	0.407544	0.552	0.423	5.38228e-15	0
ENSMUSG00000051469	Zfp24	2.48453e-19	0.461553	0.641	0.532	5.39492e-15	0
ENSMUSG00000028522	Mier1	2.88259e-19	0.533711	0.53	0.409	6.25925e-15	0
ENSMUSG00000049047	Armcx3	3.01354e-19	0.649491	0.385	0.265	6.54361e-15	0
ENSMUSG00000024900	Cpt1a	3.50163e-19	0.996742	0.185	0.095	7.60345e-15	0
ENSMUSG00000021250	Fos	3.55717e-19	0.366327	0.959	0.963	7.72404e-15	0
ENSMUSG00000047714	Ppp1r2	3.81059e-19	0.413552	0.705	0.629	8.27431e-15	0
ENSMUSG00000052593	Adam17	4.20783e-19	0.866884	0.26	0.157	9.13687e-15	0
ENSMUSG00000018171	Vmp1	4.29547e-19	0.456375	0.612	0.504	9.32719e-15	0
ENSMUSG00000003380	Rabac1	4.32582e-19	0.330461	0.748	0.636	9.39308e-15	0
ENSMUSG00000021646	Mccc2	4.37638e-19	0.809485	0.264	0.158	9.50288e-15	0
ENSMUSG00000031024	Denn2b	4.97152e-19	0.885787	0.218	0.12	1.07952e-14	0
ENSMUSG00000028266	Lmo4	5.33579e-19	0.372474	0.77	0.678	1.15861e-14	0
ENSMUSG00000020778	Ten1	5.51724e-19	0.526786	0.536	0.416	1.19801e-14	0
ENSMUSG00000060227	Golm2	5.69744e-19	0.464013	0.602	0.492	1.23714e-14	0
ENSMUSG00000022808	Snx4	5.82299e-19	0.639537	0.428	0.314	1.2644e-14	0
ENSMUSG00000028603	Scp2	6.39745e-19	0.413431	0.673	0.578	1.38914e-14	0
ENSMUSG00000086968	4933431E20Rik	7.17617e-19	1.17306	0.141	0.064	1.55823e-14	0
ENSMUSG00000024534	Sncaip	7.19902e-19	0.703447	0.343	0.227	1.5632e-14	0
ENSMUSG00000000340	Dbt	7.45051e-19	0.950079	0.206	0.112	1.6178e-14	0
ENSMUSG00000019947	Arid5b	7.98873e-19	0.532354	0.417	0.288	1.73467e-14	0
ENSMUSG00000052914	Cyp2j6	8.80716e-19	1.007	0.178	0.091	1.91239e-14	0
ENSMUSG00000018102	H2bc4	9.01709e-19	0.479696	0.327	0.211	1.95797e-14	0
ENSMUSG00000033068	Entpd6	1.02985e-18	0.937511	0.189	0.099	2.23622e-14	0
ENSMUSG00000024500	Ppp2r2b	1.15256e-18	0.288985	0.422	0.279	2.50266e-14	0
ENSMUSG00000020230	Prmt2	1.17287e-18	0.510338	0.482	0.356	2.54677e-14	0
ENSMUSG00000063605	Ccdc102a	1.18144e-18	1.04489	0.169	0.084	2.56539e-14	0
ENSMUSG00000031520	Vegfc	1.44144e-18	1.22074	0.139	0.063	3.12994e-14	0
ENSMUSG00000040957	Cables1	1.49762e-18	1.28848	0.122	0.052	3.25192e-14	0
ENSMUSG00000025451	Paip1	1.53374e-18	0.503369	0.54	0.422	3.33036e-14	0
ENSMUSG00000003279	Dlgap1	1.58522e-18	0.677085	0.293	0.181	3.44215e-14	0
ENSMUSG00000031875	Cmtm3	1.77064e-18	0.651894	0.306	0.192	3.84477e-14	0
ENSMUSG00000036504	Phpt1	1.8157e-18	0.404105	0.701	0.601	3.94261e-14	0
ENSMUSG00000025083	Afap1l2	1.88026e-18	1.14621	0.132	0.059	4.08279e-14	0
ENSMUSG00000026305	Lrrfip1	2.2256e-18	0.655319	0.269	0.161	4.83266e-14	0
ENSMUSG00000031667	Aktip	2.32179e-18	0.589465	0.425	0.307	5.04153e-14	0
ENSMUSG00000073422	H2-Ke6	2.52653e-18	0.957251	0.197	0.106	5.4861e-14	0
ENSMUSG00000036002	Fam214b	2.74928e-18	0.874232	0.215	0.119	5.9698e-14	0
ENSMUSG00000027423	Snx5	3.02096e-18	0.455202	0.528	0.402	6.5597e-14	0
ENSMUSG00000078861	Zfp931	3.12147e-18	0.861567	0.215	0.12	6.77795e-14	0
ENSMUSG00000057789	Bak1	3.27964e-18	0.702583	0.327	0.215	7.1214e-14	0
ENSMUSG00000041426	Hibch	4.19086e-18	0.757709	0.297	0.19	9.10004e-14	0
ENSMUSG00000034620	Rxylt1	4.3682e-18	0.610504	0.414	0.296	9.48511e-14	0
ENSMUSG00000004056	Akt2	5.1451e-18	0.63157	0.449	0.337	1.11721e-13	0
ENSMUSG00000037712	Fermt2	5.31069e-18	0.437442	0.626	0.516	1.15316e-13	0
ENSMUSG00000020646	Mboat2	5.48867e-18	0.782096	0.285	0.18	1.19181e-13	0
ENSMUSG00000040640	Erc2	5.50324e-18	1.26043	0.125	0.055	1.19497e-13	0
ENSMUSG00000026411	Tmem9	6.98396e-18	0.540412	0.53	0.419	1.5165e-13	0
ENSMUSG00000034108	Ccs	7.26467e-18	0.53214	0.471	0.356	1.57745e-13	0
ENSMUSG00000006931	P3h4	7.66032e-18	0.687283	0.315	0.205	1.66336e-13	0
ENSMUSG00000030257	Srgap3	7.98026e-18	0.600465	0.358	0.24	1.73283e-13	0
ENSMUSG00000045316	Fahd1	8.21382e-18	0.745009	0.28	0.175	1.78355e-13	0
ENSMUSG00000037750	Fam222b	8.32911e-18	0.953946	0.184	0.098	1.80858e-13	0
ENSMUSG00000028967	Errfi1	8.6139e-18	0.949466	0.233	0.137	1.87042e-13	0
ENSMUSG00000040713	Creg1	9.00324e-18	0.507695	0.332	0.219	1.95496e-13	0
ENSMUSG00000068522	Aard	9.10954e-18	0.284079	0.6	0.466	1.97805e-13	0
ENSMUSG00000025978	Rftn2	1.20217e-17	0.550113	0.335	0.219	2.6104e-13	0
ENSMUSG00000005514	Por	1.27896e-17	0.772765	0.276	0.173	2.77713e-13	0
ENSMUSG00000021113	Snapc1	1.31483e-17	0.869494	0.228	0.133	2.85502e-13	0
ENSMUSG00000087006	Gm13889	1.36464e-17	0.484254	0.283	0.174	2.96319e-13	0
ENSMUSG00000024993	Dennd10	1.40337e-17	0.78477	0.285	0.181	3.04728e-13	0
ENSMUSG00000022216	Psme1	1.54235e-17	0.414476	0.654	0.546	3.34905e-13	0
ENSMUSG00000053113	Socs3	1.56498e-17	0.373515	0.574	0.456	3.39819e-13	0
ENSMUSG00000066571	Garre1	1.72025e-17	0.65247	0.364	0.251	3.73535e-13	0
ENSMUSG00000049090	Zadh2	1.81496e-17	0.932104	0.198	0.109	3.941e-13	0
ENSMUSG00000040138	Ndp	1.89e-17	0.796472	0.217	0.123	4.10395e-13	0
ENSMUSG00000030545	Pex11a	1.97796e-17	1.1475	0.146	0.07	4.29495e-13	0
ENSMUSG00000041936	Agrn	2.03832e-17	0.559965	0.358	0.241	4.42601e-13	0
ENSMUSG00000020220	Vps13d	2.26873e-17	0.960938	0.192	0.105	4.92632e-13	0
ENSMUSG00000028514	Usp24	2.43457e-17	0.809734	0.267	0.167	5.28642e-13	0
ENSMUSG00000002625	Akap8l	2.46664e-17	0.643178	0.361	0.248	5.35606e-13	0
ENSMUSG00000025068	Gsto1	2.78805e-17	0.700982	0.432	0.328	6.05396e-13	0
ENSMUSG00000068742	Cry2	2.85641e-17	0.743447	0.294	0.189	6.20241e-13	0
ENSMUSG00000041540	Sox5	2.92751e-17	0.663935	0.29	0.183	6.3568e-13	0
ENSMUSG00000024346	Pfdn1	3.29016e-17	0.302502	0.846	0.791	7.14426e-13	0
ENSMUSG00000022747	St3gal6	3.47678e-17	0.697596	0.184	0.097	7.54949e-13	0
ENSMUSG00000050777	Tmem37	3.50576e-17	0.959994	0.129	0.058	7.6124e-13	0
ENSMUSG00000025592	Dach2	3.64252e-17	1.19745	0.117	0.051	7.90938e-13	0
ENSMUSG00000032763	Ilvbl	3.83636e-17	0.745452	0.257	0.156	8.33027e-13	0
ENSMUSG00000073889	Il11ra1	3.8716e-17	0.508341	0.38	0.26	8.40679e-13	0
ENSMUSG00000018167	Stard3	3.9164e-17	0.695856	0.342	0.234	8.50408e-13	0
ENSMUSG00000022257	Laptm4b	4.74897e-17	0.661501	0.349	0.241	1.03119e-12	0
ENSMUSG00000032905	Atg12	4.81824e-17	0.542183	0.523	0.423	1.04623e-12	0
ENSMUSG00000028737	Aldh4a1	5.57739e-17	1.21009	0.119	0.052	1.21107e-12	0
ENSMUSG00000040339	Fam102b	6.23696e-17	0.726273	0.28	0.179	1.35429e-12	0
ENSMUSG00000020829	Slc46a1	6.4221e-17	1.07544	0.124	0.055	1.39449e-12	0
ENSMUSG00000090122	Kcne1l	6.47273e-17	0.313285	0.623	0.493	1.40549e-12	0
ENSMUSG00000053646	Plxnb1	6.76133e-17	0.719208	0.293	0.19	1.46816e-12	0
ENSMUSG00000044576	Garem2	7.03841e-17	1.28043	0.101	0.04	1.52832e-12	0
ENSMUSG00000032320	Rcn2	7.19933e-17	0.304015	0.787	0.698	1.56326e-12	0
ENSMUSG00000075514		8.02009e-17	0.719464	0.25	0.151	1.74148e-12	0
ENSMUSG00000034401	Spata6	8.11117e-17	0.787945	0.222	0.129	1.76126e-12	0
ENSMUSG00000021338	Carmil1	8.48681e-17	1.13327	0.131	0.061	1.84283e-12	0
ENSMUSG00000015733	Capza2	8.52627e-17	0.260311	0.876	0.842	1.8514e-12	0
ENSMUSG00000031556	Tm2d2	8.75308e-17	0.298532	0.803	0.724	1.90064e-12	0
ENSMUSG00000027882	Stxbp3	1.08363e-16	0.749994	0.223	0.129	2.353e-12	0
ENSMUSG00000049489	Ccnq	1.08663e-16	0.59303	0.412	0.303	2.3595e-12	0
ENSMUSG00000024423	Impact	1.09456e-16	0.753225	0.224	0.13	2.37672e-12	0
ENSMUSG00000087143	A830082K12Rik	1.23937e-16	0.938719	0.225	0.135	2.69117e-12	0
ENSMUSG00000079317	Trappc2	1.31235e-16	0.78035	0.295	0.196	2.84965e-12	0
ENSMUSG00000119959		1.38897e-16	0.888161	0.189	0.104	3.01601e-12	0
ENSMUSG00000038387	Rras	1.46703e-16	0.802004	0.232	0.139	3.1855e-12	0
ENSMUSG00000037624	Kcnk2	1.49379e-16	0.630544	0.272	0.169	3.24362e-12	0
ENSMUSG00000079426	Arpc4	1.73239e-16	0.428921	0.58	0.476	3.7617e-12	0
ENSMUSG00000035133	Arhgap5	1.86148e-16	0.328515	0.701	0.586	4.04201e-12	0
ENSMUSG00000059277	R74862	1.97407e-16	0.673793	0.336	0.232	4.2865e-12	0
ENSMUSG00000032946	Rasgrp2	2.01288e-16	1.18679	0.12	0.053	4.37077e-12	0
ENSMUSG00000030282	Cmas	2.06786e-16	0.63605	0.406	0.299	4.49015e-12	0
ENSMUSG00000028532	Cachd1	2.13351e-16	0.682218	0.302	0.199	4.6327e-12	0
ENSMUSG00000042331	Specc1	2.27345e-16	0.470604	0.467	0.352	4.93657e-12	0
ENSMUSG00000022523	Fgf12	2.29034e-16	0.862588	0.208	0.12	4.97324e-12	0
ENSMUSG00000055373	Fut9	2.49655e-16	0.697577	0.354	0.249	5.42101e-12	0
ENSMUSG00000022075	Rhobtb2	2.61787e-16	1.19501	0.125	0.058	5.68445e-12	0
ENSMUSG00000027884	Clcc1	2.87797e-16	0.586932	0.391	0.28	6.24923e-12	0
ENSMUSG00000019775	Rgs17	3.15097e-16	0.646316	0.279	0.177	6.84202e-12	0
ENSMUSG00000007279	Scube2	3.2953e-16	0.882239	0.265	0.168	7.15542e-12	0
ENSMUSG00000024431	Nr3c1	3.41387e-16	0.640213	0.344	0.238	7.41288e-12	0
ENSMUSG00000041119	Pde9a	4.15485e-16	1.22528	0.109	0.047	9.02184e-12	0
ENSMUSG00000028617	Lrrc42	4.1759e-16	0.557905	0.417	0.306	9.06756e-12	0
ENSMUSG00000038175	Mylip	4.31275e-16	1.32532	0.1	0.041	9.3647e-12	0
ENSMUSG00000023075	Akirin1	4.37346e-16	0.507714	0.496	0.389	9.49652e-12	0
ENSMUSG00000022793	B4galt4	4.48802e-16	0.819299	0.216	0.127	9.74529e-12	0
ENSMUSG00000057531	Dtnbp1	4.55236e-16	0.445665	0.553	0.438	9.88499e-12	0
ENSMUSG00000048581	E130311K13Rik	4.67719e-16	1.09725	0.132	0.063	1.01561e-11	0
ENSMUSG00000026158	Ogfrl1	4.83049e-16	0.701699	0.36	0.258	1.04889e-11	0
ENSMUSG00000021277	Traf3	4.99399e-16	0.910284	0.215	0.128	1.08439e-11	0
ENSMUSG00000021314	Amph	5.02999e-16	1.00207	0.162	0.085	1.09221e-11	0
ENSMUSG00000028136	Snx27	5.13981e-16	0.541711	0.406	0.297	1.11606e-11	0
ENSMUSG00000048281	Dleu7	5.40287e-16	0.835806	0.164	0.086	1.17318e-11	0
ENSMUSG00000062961	Ccdc177	6.59098e-16	1.18869	0.108	0.046	1.43117e-11	0
ENSMUSG00000018442	Derl2	7.16203e-16	0.568134	0.408	0.3	1.55516e-11	0
ENSMUSG00000097415		7.65738e-16	1.07481	0.151	0.077	1.66272e-11	0
ENSMUSG00000026360	Rgs2	8.29646e-16	0.361166	0.27	0.171	1.80149e-11	0
ENSMUSG00000028076	Cd1d1	9.8942e-16	0.61279	0.354	0.249	2.14843e-11	0
ENSMUSG00000120041		1.01417e-15	0.652069	0.26	0.162	2.20217e-11	0
ENSMUSG00000025173	Wdr45b	1.09633e-15	0.464331	0.551	0.451	2.38058e-11	0
ENSMUSG00000063428	Ddo	1.27605e-15	1.10359	0.104	0.044	2.77082e-11	0
ENSMUSG00000044365	Cxxc4	1.31048e-15	0.903662	0.196	0.113	2.84558e-11	0
ENSMUSG00000038305	Spats2l	1.34507e-15	0.660532	0.231	0.138	2.92069e-11	0
ENSMUSG00000021048	Mthfd1	1.37567e-15	0.577888	0.336	0.23	2.98712e-11	0
ENSMUSG00000045659	Plekha7	1.38337e-15	1.04016	0.142	0.071	3.00386e-11	0
ENSMUSG00000041025	Iffo2	1.60167e-15	1.07969	0.125	0.059	3.47787e-11	0
ENSMUSG00000061232	H2-K1	1.94454e-15	0.518818	0.265	0.169	4.22238e-11	0
ENSMUSG00000020921	Tmem101	1.99812e-15	0.574555	0.416	0.311	4.33871e-11	0
ENSMUSG00000038456	Dennd2a	2.01591e-15	0.573003	0.404	0.297	4.37734e-11	0
ENSMUSG00000022378	Cyrib	2.14864e-15	0.431435	0.612	0.519	4.66557e-11	0
ENSMUSG00000021785	Ngly1	2.18434e-15	0.702583	0.284	0.187	4.74308e-11	0
ENSMUSG00000030447	Cyfip1	2.22504e-15	0.423306	0.537	0.428	4.83145e-11	0
ENSMUSG00000108778		2.26248e-15	0.99223	0.149	0.077	4.91274e-11	0
ENSMUSG00000053929	Cyhr1	2.42146e-15	0.412614	0.567	0.459	5.25796e-11	0
ENSMUSG00000019539	Rcn3	2.52199e-15	0.288552	0.301	0.193	5.47625e-11	0
ENSMUSG00000103622	B430319G15Rik	2.65468e-15	0.807279	0.212	0.126	5.76436e-11	0
ENSMUSG00000046876	Atxn1	2.65825e-15	0.833333	0.139	0.069	5.77212e-11	0
ENSMUSG00000020564	Atxn7l1	2.67641e-15	1.33234	0.101	0.043	5.81155e-11	0
ENSMUSG00000055401	Fbxo6	2.94903e-15	0.967046	0.173	0.096	6.40353e-11	0
ENSMUSG00000022744	Cldnd1	3.00503e-15	0.371157	0.656	0.561	6.52512e-11	0
ENSMUSG00000021226	Acot2	3.23427e-15	0.906413	0.189	0.109	7.02289e-11	0
ENSMUSG00000064264	Zfp428	3.80327e-15	0.364519	0.61	0.513	8.25842e-11	0
ENSMUSG00000055963	Triqk	3.94293e-15	1.04016	0.133	0.065	8.56167e-11	0
ENSMUSG00000062691	Cebpzos	4.37574e-15	0.441034	0.513	0.405	9.50148e-11	0
ENSMUSG00000032382	Snx1	4.65532e-15	0.598686	0.38	0.277	1.01086e-10	0
ENSMUSG00000019173	Rab5c	4.75338e-15	0.425073	0.536	0.433	1.03215e-10	0
ENSMUSG00000120012		5.3842e-15	0.402563	0.61	0.502	1.16913e-10	0
ENSMUSG00000030879	Mrpl17	5.42039e-15	0.298001	0.802	0.718	1.17698e-10	0
ENSMUSG00000024507	Hsd17b4	6.65582e-15	0.400918	0.513	0.397	1.44524e-10	0
ENSMUSG00000039953	Clstn1	6.93381e-15	0.485881	0.493	0.39	1.50561e-10	0
ENSMUSG00000089774	Slc5a3	6.98985e-15	0.8573	0.162	0.087	1.51778e-10	0
ENSMUSG00000078887	Gm6710	7.01377e-15	0.775022	0.241	0.152	1.52297e-10	0
ENSMUSG00000033916	Chmp2a	7.14062e-15	0.273632	0.818	0.757	1.55052e-10	0
ENSMUSG00000042613	Pbxip1	7.24935e-15	0.635589	0.178	0.098	1.57412e-10	0
ENSMUSG00000028354	Fmn2	7.41625e-15	0.673437	0.27	0.174	1.61037e-10	0
ENSMUSG00000020225	Tmbim4	7.55414e-15	0.374779	0.607	0.513	1.64031e-10	0
ENSMUSG00000032537	Ephb1	7.748e-15	0.363386	0.434	0.31	1.6824e-10	0
ENSMUSG00000035285	Nat14	8.2321e-15	0.870239	0.165	0.089	1.78752e-10	0
ENSMUSG00000036790	Slitrk2	8.59417e-15	0.797491	0.176	0.097	1.86614e-10	0
ENSMUSG00000028378	Ptgr1	9.48291e-15	0.687987	0.214	0.127	2.05912e-10	0
ENSMUSG00000070934	Rraga	9.56272e-15	0.28511	0.772	0.694	2.07645e-10	0
ENSMUSG00000097756	A730056A06Rik	9.93935e-15	1.16456	0.123	0.059	2.15823e-10	0
ENSMUSG00000017405	Nek8	1.00399e-14	1.20145	0.115	0.053	2.18007e-10	0
ENSMUSG00000060923	Acyp2	1.00633e-14	0.482359	0.481	0.378	2.18515e-10	0
ENSMUSG00000027599	Armc1	1.08334e-14	0.404377	0.626	0.537	2.35236e-10	0
ENSMUSG00000020092	Pald1	1.16252e-14	1.00152	0.128	0.063	2.52429e-10	0
ENSMUSG00000037989	Wnk2	1.2367e-14	0.787521	0.213	0.129	2.68537e-10	0
ENSMUSG00000041895	Wipi1	1.25504e-14	0.849023	0.189	0.109	2.7252e-10	0
ENSMUSG00000028295	Smim8	1.40131e-14	0.445234	0.503	0.402	3.04281e-10	0
ENSMUSG00000073910	Mob3b	1.48259e-14	0.990124	0.142	0.073	3.21929e-10	0
ENSMUSG00000024622	Hmgxb3	1.56083e-14	0.895942	0.208	0.126	3.38919e-10	0
ENSMUSG00000039031	Arhgap18	1.78741e-14	1.07425	0.135	0.068	3.88119e-10	0
ENSMUSG00000036599	Chst12	1.99249e-14	1.0345	0.136	0.069	4.32648e-10	0
ENSMUSG00000052920	Prkg1	2.01334e-14	1.03445	0.134	0.068	4.37178e-10	0
ENSMUSG00000027937	Jtb	2.03077e-14	0.319325	0.735	0.644	4.40962e-10	0
ENSMUSG00000032402	Smad3	2.31926e-14	0.927773	0.203	0.123	5.03605e-10	0
ENSMUSG00000021892	Sh3bp5	2.35001e-14	0.538201	0.312	0.21	5.10282e-10	0
ENSMUSG00000021273	Fdft1	2.50371e-14	0.45667	0.546	0.446	5.43657e-10	0
ENSMUSG00000021180	Rps6ka5	2.60902e-14	0.860571	0.188	0.109	5.66523e-10	0
ENSMUSG00000079477	Rab7	2.8424e-14	0.368555	0.631	0.541	6.17199e-10	0
ENSMUSG00000028093	Acp6	3.31746e-14	0.755261	0.192	0.112	7.20353e-10	0
ENSMUSG00000078878	Gm14305	4.13851e-14	0.701908	0.257	0.167	8.98637e-10	0
ENSMUSG00000040624	Plekhg1	5.02231e-14	0.846341	0.163	0.09	1.09054e-09	0
ENSMUSG00000030842	Lamtor1	5.43759e-14	0.331472	0.711	0.647	1.18072e-09	0
ENSMUSG00000032740	Ccdc88a	6.0915e-14	0.366492	0.68	0.607	1.32271e-09	0
ENSMUSG00000026810	Dpm2	6.27092e-14	0.421657	0.551	0.456	1.36167e-09	0
ENSMUSG00000019789	Hey2	6.42332e-14	1.02253	0.125	0.062	1.39476e-09	0
ENSMUSG00000032503	Arpp21	6.44143e-14	0.720123	0.158	0.086	1.39869e-09	0
ENSMUSG00000030522	Mtmr10	6.63541e-14	0.968153	0.142	0.074	1.44081e-09	0
ENSMUSG00000026239	Pde6d	7.01382e-14	0.387551	0.503	0.408	1.52298e-09	0
ENSMUSG00000047888	Tnrc6b	7.86033e-14	0.432082	0.59	0.499	1.70679e-09	0
ENSMUSG00000029103	Lrpap1	7.94843e-14	0.371654	0.562	0.457	1.72592e-09	0
ENSMUSG00000029432	Nipsnap2	8.04169e-14	0.627603	0.299	0.204	1.74617e-09	0
ENSMUSG00000054021	Sirt5	8.16648e-14	0.774164	0.216	0.134	1.77327e-09	0
ENSMUSG00000027508	Pag1	9.26649e-14	0.862441	0.176	0.101	2.01213e-09	0
ENSMUSG00000037266	Rsrp1	9.53362e-14	0.42361	0.55	0.443	2.07013e-09	0
ENSMUSG00000039046	Usp6nl	9.94815e-14	0.757595	0.209	0.128	2.16014e-09	0
ENSMUSG00000028643	Svbp	1.00223e-13	0.320205	0.725	0.647	2.17624e-09	0
ENSMUSG00000027332	Ivd	1.1286e-13	0.564793	0.361	0.264	2.45063e-09	0
ENSMUSG00000019873	Reep3	1.1804e-13	0.410022	0.587	0.494	2.56313e-09	0
ENSMUSG00000097649		1.19283e-13	1.04016	0.115	0.055	2.59012e-09	0
ENSMUSG00000050732	Vamp8	1.40498e-13	0.510004	0.166	0.092	3.05077e-09	0
ENSMUSG00000052430	Bmpr1b	1.45162e-13	0.811139	0.154	0.084	3.15206e-09	0
ENSMUSG00000029166	Mapre3	1.49084e-13	0.573755	0.289	0.196	3.23721e-09	0
ENSMUSG00000033940	Brk1	1.49562e-13	0.287915	0.787	0.736	3.2476e-09	0
ENSMUSG00000002602	Axl	1.59144e-13	1.04843	0.103	0.047	3.45565e-09	0
ENSMUSG00000039477	Tnrc18	1.88516e-13	0.504054	0.395	0.294	4.09344e-09	0
ENSMUSG00000030760	Acer3	1.88736e-13	0.707159	0.243	0.158	4.09821e-09	0
ENSMUSG00000040964	Arhgef10l	1.91022e-13	0.801449	0.185	0.109	4.14785e-09	0
ENSMUSG00000011658	Fuz	1.93935e-13	0.672048	0.21	0.128	4.21111e-09	0
ENSMUSG00000021770	Samd8	1.9586e-13	0.769563	0.216	0.135	4.2529e-09	0
ENSMUSG00000115338	Pnp	2.0303e-13	0.473595	0.367	0.268	4.40859e-09	0
ENSMUSG00000010047	Hyal2	2.0819e-13	0.723263	0.238	0.154	4.52065e-09	0
ENSMUSG00000061111	Mcrip1	2.12416e-13	0.255893	0.808	0.739	4.61241e-09	0
ENSMUSG00000097063	Pantr2	2.43506e-13	0.666706	0.216	0.134	5.2875e-09	0
ENSMUSG00000031790	Mmp15	2.63874e-13	0.521111	0.221	0.136	5.72975e-09	0
ENSMUSG00000031207	Msn	2.6583e-13	0.438905	0.442	0.339	5.77224e-09	0
ENSMUSG00000029146	Snx17	2.68783e-13	0.394465	0.612	0.531	5.83636e-09	0
ENSMUSG00000032463	Faim	2.81794e-13	0.398508	0.553	0.457	6.11889e-09	0
ENSMUSG00000003355	Fkbp11	2.85353e-13	0.948534	0.156	0.087	6.19616e-09	0
ENSMUSG00000002968	Med25	3.12734e-13	0.354388	0.548	0.443	6.79071e-09	0
ENSMUSG00000036295	Lrrn3	3.16224e-13	0.547971	0.372	0.272	6.86648e-09	0
ENSMUSG00000045515	Pou3f3	3.60963e-13	0.363459	0.54	0.428	7.83794e-09	0
ENSMUSG00000015766	Eps8	3.66196e-13	0.533293	0.274	0.182	7.95158e-09	0
ENSMUSG00000027809	Etfdh	3.97494e-13	0.595259	0.263	0.174	8.63117e-09	0
ENSMUSG00000027286	Lrrc57	4.02914e-13	0.725419	0.236	0.153	8.74886e-09	0
ENSMUSG00000040883	Tmem205	4.31602e-13	0.517789	0.372	0.274	9.37181e-09	0
ENSMUSG00000107283	Mpv17	4.61352e-13	0.657492	0.29	0.201	1.00178e-08	0
ENSMUSG00000024614	Tmx3	4.65781e-13	0.496849	0.432	0.334	1.0114e-08	0
ENSMUSG00000100691		4.73993e-13	0.549024	0.343	0.248	1.02923e-08	0
ENSMUSG00000031517	Gpm6a	5.16935e-13	0.353892	0.588	0.485	1.12247e-08	0
ENSMUSG00000036138	Acaa1a	5.20712e-13	0.548353	0.358	0.261	1.13067e-08	0
ENSMUSG00000024533	Spire1	5.32468e-13	0.569534	0.398	0.306	1.1562e-08	0
ENSMUSG00000021820	Camk2g	6.31572e-13	0.571249	0.331	0.239	1.3714e-08	0
ENSMUSG00000030613	Ccdc90b	6.81554e-13	0.423493	0.559	0.465	1.47993e-08	0
ENSMUSG00000048040	Arxes2	7.15346e-13	0.432146	0.376	0.276	1.5533e-08	0
ENSMUSG00000021608	Lpcat1	7.16024e-13	0.47286	0.456	0.356	1.55477e-08	0
ENSMUSG00000020308	Tpgs1	7.3663e-13	0.412272	0.524	0.428	1.59952e-08	0
ENSMUSG00000026843	Fubp3	7.43075e-13	0.604579	0.304	0.213	1.61351e-08	0
ENSMUSG00000031516	Dctn6	7.72386e-13	0.390246	0.589	0.501	1.67716e-08	0
ENSMUSG00000003518	Dusp3	7.9575e-13	0.823589	0.159	0.09	1.72789e-08	0
ENSMUSG00000002981	Clptm1	8.40291e-13	0.486498	0.42	0.321	1.82461e-08	0
ENSMUSG00000031596	Slc7a2	9.08233e-13	0.803125	0.126	0.065	1.97214e-08	0
ENSMUSG00000028847	Trappc3	9.76569e-13	0.396199	0.592	0.517	2.12052e-08	0
ENSMUSG00000010045	Tmem115	1.02899e-12	0.63274	0.286	0.197	2.23435e-08	0
ENSMUSG00000075705	Msrb1	1.06256e-12	0.580962	0.297	0.207	2.30723e-08	0
ENSMUSG00000043671	Dpy19l3	1.13738e-12	0.78143	0.203	0.126	2.4697e-08	0
ENSMUSG00000053253	Ndfip2	1.1454e-12	0.482241	0.47	0.381	2.48712e-08	0
ENSMUSG00000026773	Pfkfb3	1.18028e-12	0.964757	0.114	0.056	2.56285e-08	0
ENSMUSG00000042444	Mindy2	1.24212e-12	0.55237	0.267	0.178	2.69715e-08	0
ENSMUSG00000039725	Trp53rka	1.24682e-12	0.642877	0.284	0.197	2.70734e-08	0
ENSMUSG00000050989	Selenon	1.2927e-12	0.590518	0.32	0.229	2.80697e-08	0
ENSMUSG00000053329	Gatd3a	1.42179e-12	0.608448	0.306	0.218	3.08728e-08	0
ENSMUSG00000003062	Stard3nl	1.55031e-12	0.422536	0.502	0.406	3.36635e-08	0
ENSMUSG00000037190	Cyb561d2	1.59526e-12	0.640077	0.257	0.172	3.46394e-08	0
ENSMUSG00000021957	Tkt	1.73736e-12	0.252073	0.809	0.753	3.77251e-08	0
ENSMUSG00000048058	Ldlrad3	1.81363e-12	0.549379	0.328	0.235	3.93811e-08	0
ENSMUSG00000023827	Agpat4	1.82926e-12	0.411955	0.42	0.318	3.97206e-08	0
ENSMUSG00000045257	Morn2	1.89828e-12	0.32404	0.352	0.253	4.12191e-08	0
ENSMUSG00000029840	Mtpn	2.01165e-12	0.30372	0.707	0.634	4.36809e-08	0
ENSMUSG00000021716	Srek1ip1	2.02683e-12	0.46129	0.44	0.345	4.40106e-08	0
ENSMUSG00000081534	Slc48a1	2.08047e-12	0.533776	0.326	0.235	4.51753e-08	0
ENSMUSG00000020263	Appl2	2.13195e-12	0.616999	0.254	0.17	4.62932e-08	0
ENSMUSG00000050088	1600012H06Rik	2.4131e-12	0.574009	0.266	0.179	5.23981e-08	0
ENSMUSG00000022453	Naga	2.58576e-12	0.677101	0.175	0.103	5.61472e-08	0
ENSMUSG00000029209	Gnpda2	2.67101e-12	0.465948	0.457	0.366	5.79983e-08	0
ENSMUSG00000032263	Bckdhb	2.89525e-12	0.459878	0.427	0.331	6.28675e-08	0
ENSMUSG00000022516	Nudt16l1	3.156e-12	0.55679	0.311	0.221	6.85293e-08	0
ENSMUSG00000045045	Lrfn4	3.37381e-12	0.753155	0.191	0.117	7.32589e-08	0
ENSMUSG00000038679	Trps1	3.45289e-12	0.529287	0.391	0.301	7.49761e-08	0
ENSMUSG00000043019	Edem3	3.83336e-12	1.00653	0.118	0.061	8.32375e-08	0
ENSMUSG00000034201	Gas2l1	4.17839e-12	0.936328	0.112	0.056	9.07295e-08	0
ENSMUSG00000028995	Fam126a	4.66581e-12	0.542258	0.293	0.205	1.01313e-07	0
ENSMUSG00000025130	P4hb	4.83417e-12	0.362092	0.576	0.486	1.04969e-07	0
ENSMUSG00000018001	Cyth3	5.47055e-12	0.681786	0.203	0.127	1.18787e-07	0
ENSMUSG00000024805	Pcgf5	5.58606e-12	0.59589	0.303	0.217	1.21296e-07	0
ENSMUSG00000028842	Ago3	5.65986e-12	0.888712	0.146	0.082	1.22898e-07	0
ENSMUSG00000029461	Fam168a	5.76133e-12	0.556856	0.354	0.267	1.25101e-07	0
ENSMUSG00000026482	Rgl1	5.82195e-12	0.756857	0.17	0.101	1.26418e-07	0
ENSMUSG00000028191	Bcl10	6.14461e-12	0.395392	0.524	0.429	1.33424e-07	0
ENSMUSG00000028907	Utp11	6.17563e-12	0.406341	0.533	0.448	1.34098e-07	0
ENSMUSG00000024253	Dync2li1	6.18037e-12	0.363542	0.35	0.255	1.34201e-07	0
ENSMUSG00000014243	Zswim7	6.26257e-12	0.64034	0.233	0.153	1.35985e-07	0
ENSMUSG00000071573	Rnls	7.2409e-12	0.923125	0.124	0.066	1.57229e-07	0
ENSMUSG00000009733	Tfcp2	7.55553e-12	0.670519	0.233	0.154	1.64061e-07	0
ENSMUSG00000020300	Cpeb4	8.25648e-12	0.85061	0.156	0.09	1.79281e-07	0
ENSMUSG00000024959	Bad	8.92743e-12	0.374165	0.526	0.435	1.9385e-07	0
ENSMUSG00000067787	Blcap	9.54431e-12	0.51438	0.286	0.199	2.07245e-07	0
ENSMUSG00000023905	Tnfrsf12a	9.63147e-12	0.971895	0.117	0.061	2.09138e-07	0
ENSMUSG00000036955	Kifbp	9.75199e-12	0.50394	0.4	0.31	2.11755e-07	0
ENSMUSG00000108601		1.12023e-11	0.771675	0.161	0.094	2.43248e-07	0
ENSMUSG00000024055	Cyp4f13	1.12544e-11	1.00653	0.117	0.061	2.44378e-07	0
ENSMUSG00000001127	Araf	1.15516e-11	0.517558	0.37	0.283	2.50832e-07	0
ENSMUSG00000029070	Mxra8	1.22371e-11	0.561374	0.133	0.072	2.65716e-07	0
ENSMUSG00000025484	Bet1l	1.25267e-11	0.573596	0.303	0.218	2.72004e-07	0
ENSMUSG00000032565	Nudt16	1.3609e-11	0.841335	0.157	0.092	2.95505e-07	0
ENSMUSG00000062753	AI413582	1.65172e-11	0.985716	0.105	0.052	3.58654e-07	0
ENSMUSG00000015341	Golga7	1.70087e-11	0.311155	0.61	0.527	3.69327e-07	0
ENSMUSG00000026005	Rpe	1.78348e-11	0.599881	0.274	0.192	3.87264e-07	0
ENSMUSG00000029772	Ahcyl2	1.8187e-11	0.701441	0.22	0.144	3.94914e-07	0
ENSMUSG00000056121	Fez2	1.87456e-11	0.622994	0.26	0.179	4.07043e-07	0
ENSMUSG00000004562	Arhgef40	1.9056e-11	0.633815	0.238	0.159	4.13782e-07	0
ENSMUSG00000019948	Actr6	1.91816e-11	0.514887	0.33	0.241	4.16508e-07	0
ENSMUSG00000043644	0610009L18Rik	2.05494e-11	0.921053	0.132	0.073	4.46209e-07	0
ENSMUSG00000033735	Spr	2.3012e-11	0.52711	0.331	0.243	4.99682e-07	0
ENSMUSG00000044340	Phlpp1	2.60402e-11	0.66269	0.221	0.146	5.65437e-07	0
ENSMUSG00000025921	Rdh10	2.65005e-11	0.668683	0.147	0.085	5.75432e-07	0
ENSMUSG00000073643	Wdfy1	2.6986e-11	0.411015	0.444	0.354	5.85974e-07	0
ENSMUSG00000061778	Mospd2	2.7646e-11	0.76351	0.199	0.128	6.00306e-07	0
ENSMUSG00000015335	Zdhhc12	3.02737e-11	0.782714	0.168	0.101	6.57363e-07	0
ENSMUSG00000021241	Isca2	3.25281e-11	0.347382	0.612	0.544	7.06316e-07	0
ENSMUSG00000056476	Med12l	3.25495e-11	0.902033	0.119	0.063	7.06779e-07	0
ENSMUSG00000015243	Abca1	3.36119e-11	0.570952	0.233	0.155	7.29849e-07	0
ENSMUSG00000097039	Pvt1	3.38988e-11	0.975747	0.118	0.063	7.36078e-07	0
ENSMUSG00000032393	Dpp8	3.39287e-11	0.513826	0.353	0.264	7.36728e-07	0
ENSMUSG00000037656	Slc20a2	3.96525e-11	0.701448	0.201	0.129	8.61015e-07	0
ENSMUSG00000046567	4930430F08Rik	3.99397e-11	0.682117	0.223	0.148	8.6725e-07	0
ENSMUSG00000024960	Plcb3	4.02305e-11	0.897844	0.154	0.092	8.73564e-07	0
ENSMUSG00000033446	Lpar6	4.29809e-11	0.675659	0.211	0.138	9.33288e-07	0
ENSMUSG00000021112	Pals1	4.90173e-11	0.581609	0.237	0.159	1.06436e-06	0
ENSMUSG00000026626	Ppp2r5a	5.02151e-11	0.574226	0.269	0.188	1.09037e-06	0
ENSMUSG00000109946	Brd3os	5.88874e-11	0.781947	0.14	0.08	1.27868e-06	0
ENSMUSG00000000295	Hddc2	5.93416e-11	0.310047	0.575	0.474	1.28854e-06	0
ENSMUSG00000079197	Psme2	6.09172e-11	0.366849	0.575	0.505	1.32276e-06	0
ENSMUSG00000015714	Cers2	6.28282e-11	0.385267	0.498	0.414	1.36425e-06	0
ENSMUSG00000021884	Hacl1	6.77017e-11	0.97788	0.114	0.06	1.47008e-06	0
ENSMUSG00000040711	Sh3pxd2b	6.78409e-11	0.67252	0.212	0.139	1.4731e-06	0
ENSMUSG00000035357	Pdzrn3	6.90203e-11	0.65956	0.195	0.124	1.49871e-06	0
ENSMUSG00000030208	Emp1	7.22466e-11	0.642975	0.172	0.105	1.56876e-06	0
ENSMUSG00000032527	Pccb	7.77028e-11	0.58417	0.291	0.21	1.68724e-06	0
ENSMUSG00000033083	Tbc1d4	8.02542e-11	0.463462	0.339	0.251	1.74264e-06	0
ENSMUSG00000055116	Arntl	8.4017e-11	0.795745	0.145	0.085	1.82435e-06	0
ENSMUSG00000033105	Lss	8.76743e-11	0.932361	0.125	0.069	1.90376e-06	0
ENSMUSG00000030643	Rab30	8.7895e-11	0.776312	0.161	0.098	1.90855e-06	0
ENSMUSG00000002778	Kdelr1	9.00832e-11	0.256424	0.742	0.67	1.95607e-06	0
ENSMUSG00000020309	Chac2	9.21497e-11	0.593796	0.199	0.127	2.00094e-06	0
ENSMUSG00000000127	Fer	9.38681e-11	0.50895	0.372	0.289	2.03825e-06	0
ENSMUSG00000011831	Evi5	9.47196e-11	0.376836	0.496	0.41	2.05674e-06	0
ENSMUSG00000039476	Prrx2	9.96338e-11	0.748398	0.1	0.05	2.16345e-06	0
ENSMUSG00000110156	Gm42067	1.01959e-10	0.757092	0.159	0.096	2.21393e-06	0
ENSMUSG00000054477	Kcnn2	1.03797e-10	0.810107	0.156	0.093	2.25384e-06	0
ENSMUSG00000020413	Hus1	1.05878e-10	0.672124	0.19	0.121	2.29903e-06	0
ENSMUSG00000000581	C1d	1.20627e-10	0.267559	0.729	0.664	2.6193e-06	0
ENSMUSG00000031302	Nlgn3	1.27074e-10	0.690881	0.162	0.098	2.75928e-06	0
ENSMUSG00000004661	Arid3b	1.33145e-10	0.915773	0.119	0.065	2.89111e-06	0
ENSMUSG00000055761	Nkain3	1.45504e-10	0.680622	0.203	0.132	3.15947e-06	0
ENSMUSG00000031483	Erlin2	1.49236e-10	0.534198	0.274	0.193	3.24051e-06	0
ENSMUSG00000031555	Adam9	1.50007e-10	0.781143	0.161	0.098	3.25726e-06	0
ENSMUSG00000032224	Fam81a	1.55748e-10	0.401214	0.145	0.083	3.38192e-06	0
ENSMUSG00000030890	Ilk	1.67272e-10	0.353187	0.533	0.448	3.63215e-06	0
ENSMUSG00000023951	Vegfa	1.80431e-10	0.59789	0.226	0.152	3.91787e-06	0
ENSMUSG00000050188	Lsm10	2.00808e-10	0.518312	0.279	0.198	4.36036e-06	0
ENSMUSG00000038894	Irs2	2.04953e-10	0.50904	0.314	0.233	4.45035e-06	0
ENSMUSG00000061455	Stx17	2.10005e-10	0.703455	0.196	0.128	4.56004e-06	0
ENSMUSG00000042797	Aqp11	2.15491e-10	0.90892	0.109	0.058	4.67918e-06	0
ENSMUSG00000047037	Nipa1	2.17032e-10	0.543205	0.235	0.16	4.71264e-06	0
ENSMUSG00000021240	Abcd4	2.17996e-10	0.823066	0.135	0.078	4.73355e-06	0
ENSMUSG00000017781	Pitpna	2.45782e-10	0.271154	0.707	0.632	5.33692e-06	0
ENSMUSG00000062376	Borcs7	2.48154e-10	0.43914	0.419	0.334	5.38841e-06	0
ENSMUSG00000039759	Thap3	2.7296e-10	0.446529	0.368	0.28	5.92706e-06	0
ENSMUSG00000120232		2.73105e-10	0.607664	0.178	0.112	5.93021e-06	0
ENSMUSG00000055653	Gpc3	2.85281e-10	0.331014	0.278	0.196	6.19459e-06	0
ENSMUSG00000027889	Ampd2	3.06093e-10	0.789468	0.152	0.092	6.64651e-06	0
ENSMUSG00000033306	Lpp	3.08776e-10	0.629614	0.171	0.106	6.70475e-06	0
ENSMUSG00000023044	Csad	3.17064e-10	0.522673	0.301	0.22	6.88472e-06	0
ENSMUSG00000019916	P4ha1	3.2725e-10	0.543045	0.246	0.17	7.10591e-06	0
ENSMUSG00000053580	Tanc2	3.59086e-10	0.66369	0.129	0.073	7.79719e-06	0
ENSMUSG00000055720	Ubl7	3.61051e-10	0.484949	0.353	0.272	7.83985e-06	0
ENSMUSG00000061731	Ext1	3.90026e-10	0.471447	0.354	0.271	8.46901e-06	0
ENSMUSG00000027953	Slc50a1	3.90573e-10	0.378529	0.434	0.34	8.48089e-06	0
ENSMUSG00000022940	Pigp	4.00334e-10	0.267222	0.708	0.633	8.69286e-06	0
ENSMUSG00000102854		4.00889e-10	0.901511	0.12	0.067	8.7049e-06	0
ENSMUSG00000019528	Gyg	4.12633e-10	0.689854	0.162	0.1	8.95992e-06	0
ENSMUSG00000039057	Myo16	4.38968e-10	0.551378	0.219	0.147	9.53175e-06	0
ENSMUSG00000044252	Osbpl1a	4.69602e-10	0.404518	0.29	0.208	1.01969e-05	0
ENSMUSG00000054720	Lrrc8c	4.76223e-10	0.696344	0.175	0.111	1.03407e-05	0
ENSMUSG00000020175	Rab36	4.76245e-10	0.697772	0.156	0.095	1.03412e-05	0
ENSMUSG00000036218	Pdzrn4	4.79984e-10	0.65722	0.19	0.124	1.04224e-05	0
ENSMUSG00000024083	Pja2	4.96583e-10	0.380984	0.471	0.382	1.07828e-05	0
ENSMUSG00000000959	Oxa1l	5.72129e-10	0.491696	0.368	0.288	1.24232e-05	0
ENSMUSG00000039519	Cyp7b1	5.73807e-10	0.766075	0.169	0.107	1.24597e-05	0
ENSMUSG00000020810	Cygb	6.12088e-10	0.745622	0.12	0.067	1.32909e-05	0
ENSMUSG00000087269		6.68749e-10	0.872707	0.141	0.085	1.45212e-05	0
ENSMUSG00000022663	Atg3	6.90619e-10	0.338765	0.561	0.486	1.49961e-05	0
ENSMUSG00000022664	Slc35a5	7.49676e-10	0.841836	0.111	0.061	1.62785e-05	0
ENSMUSG00000055652	Klhl25	7.73262e-10	0.92707	0.121	0.069	1.67906e-05	0
ENSMUSG00000035545	Leng8	8.007e-10	0.496976	0.302	0.223	1.73864e-05	0
ENSMUSG00000028821	Syf2	8.73664e-10	0.281641	0.662	0.583	1.89707e-05	0
ENSMUSG00000003528	Slc25a1	8.74951e-10	0.759577	0.183	0.119	1.89987e-05	0
ENSMUSG00000020023	Tmcc3	8.86283e-10	0.649609	0.166	0.104	1.92447e-05	0
ENSMUSG00000032519	Slc25a38	9.18384e-10	0.613464	0.242	0.171	1.99418e-05	0
ENSMUSG00000028743	Akr7a5	9.2648e-10	0.264336	0.586	0.502	2.01176e-05	0
ENSMUSG00000031600	Vps37a	9.68611e-10	0.44674	0.332	0.251	2.10324e-05	0
ENSMUSG00000068040	Tm9sf4	9.79036e-10	0.390935	0.421	0.338	2.12588e-05	0
ENSMUSG00000068290	Ddrgk1	9.90657e-10	0.259292	0.694	0.621	2.15111e-05	0
ENSMUSG00000021466	Ptch1	1.0178e-09	0.263014	0.541	0.443	2.21004e-05	0
ENSMUSG00000028545	Bend5	1.06137e-09	0.794254	0.124	0.071	2.30466e-05	0
ENSMUSG00000026618	Iars2	1.07458e-09	0.55212	0.247	0.174	2.33334e-05	0
ENSMUSG00000029669	Tspan12	1.14493e-09	0.392008	0.332	0.248	2.4861e-05	0
ENSMUSG00000039917	Rhbdd2	1.18803e-09	0.516097	0.305	0.226	2.57969e-05	0
ENSMUSG00000036242	Armh4	1.20249e-09	0.699127	0.167	0.106	2.61109e-05	0
ENSMUSG00000000957	Mmp14	1.23638e-09	0.39909	0.331	0.248	2.68467e-05	0
ENSMUSG00000027170	Eif3m	1.26341e-09	0.258958	0.758	0.709	2.74337e-05	0
ENSMUSG00000025860	Xiap	1.35449e-09	0.444709	0.379	0.298	2.94114e-05	0
ENSMUSG00000027366	Sppl2a	1.3697e-09	0.440988	0.375	0.293	2.97416e-05	0
ENSMUSG00000048930	Tada3	1.48596e-09	0.513469	0.32	0.243	3.2266e-05	0
ENSMUSG00000021076	Actr10	1.50015e-09	0.266257	0.692	0.629	3.25742e-05	0
ENSMUSG00000051950	B3glct	1.60073e-09	0.570004	0.243	0.172	3.47583e-05	0
ENSMUSG00000043991	Pura	1.65613e-09	0.334551	0.533	0.453	3.59612e-05	0
ENSMUSG00000028434	Epb41l4b	1.70867e-09	0.756371	0.139	0.083	3.71021e-05	0
ENSMUSG00000031925	Maml2	1.71095e-09	0.652147	0.149	0.091	3.71515e-05	0
ENSMUSG00000021548	Ccnh	1.72069e-09	0.420948	0.439	0.36	3.7363e-05	0
ENSMUSG00000075419	Dolk	1.72426e-09	0.656692	0.186	0.122	3.74405e-05	0
ENSMUSG00000028070	Naxe	1.73109e-09	0.28296	0.66	0.589	3.75889e-05	0
ENSMUSG00000084910		1.75447e-09	0.595239	0.21	0.143	3.80965e-05	0
ENSMUSG00000057506	Bloc1s2	1.79555e-09	0.319612	0.553	0.476	3.89885e-05	0
ENSMUSG00000004902	Slc25a18	1.80811e-09	0.317311	0.277	0.194	3.92612e-05	0
ENSMUSG00000041245	Wnk3	1.89824e-09	0.670679	0.196	0.131	4.12183e-05	0
ENSMUSG00000039168	Dap	1.90666e-09	0.40122	0.301	0.221	4.14012e-05	0
ENSMUSG00000014748	Tex261	1.9744e-09	0.341175	0.533	0.459	4.28721e-05	0
ENSMUSG00000020253	Ppm1m	2.04812e-09	0.731825	0.145	0.088	4.44729e-05	0
ENSMUSG00000052911	Lamb2	2.06699e-09	0.544533	0.174	0.111	4.48826e-05	0
ENSMUSG00000072704	Smim10l1	2.09701e-09	0.390815	0.452	0.368	4.55346e-05	0
ENSMUSG00000001794	Capns1	2.1511e-09	0.284604	0.597	0.518	4.67089e-05	0
ENSMUSG00000033763	Mtss2	2.24152e-09	0.342308	0.381	0.293	4.86725e-05	0
ENSMUSG00000031246	Sh3bgrl	2.27354e-09	0.256577	0.699	0.626	4.93677e-05	0
ENSMUSG00000028822	Tmem50a	2.32572e-09	0.31241	0.587	0.512	5.05007e-05	0
ENSMUSG00000059142	Zfp945	2.3594e-09	0.703801	0.186	0.123	5.12319e-05	0
ENSMUSG00000032607	Amt	2.41379e-09	0.913947	0.101	0.055	5.24131e-05	0
ENSMUSG00000032557	Uba5	2.43794e-09	0.328722	0.529	0.452	5.29373e-05	0
ENSMUSG00000034793	G6pc3	2.46769e-09	0.6033	0.248	0.179	5.35835e-05	0
ENSMUSG00000048550	Thnsl1	2.47671e-09	0.747855	0.19	0.128	5.37794e-05	0
ENSMUSG00000026664	Phyh	2.49627e-09	0.420919	0.408	0.327	5.42039e-05	0
ENSMUSG00000044167	Foxo1	2.55274e-09	0.637169	0.19	0.126	5.54302e-05	0
ENSMUSG00000023277	Twf2	2.81203e-09	0.49087	0.283	0.208	6.10605e-05	0
ENSMUSG00000023348	Trip6	2.96964e-09	0.55821	0.22	0.152	6.44828e-05	0
ENSMUSG00000056938	Acbd4	2.98063e-09	0.926507	0.104	0.057	6.47215e-05	0
ENSMUSG00000038696	Mapkap1	3.07875e-09	0.375479	0.494	0.416	6.68519e-05	0
ENSMUSG00000111212		3.08911e-09	0.967285	0.104	0.057	6.7077e-05	0
ENSMUSG00000040111	Gramd1b	3.27514e-09	0.596904	0.196	0.131	7.11164e-05	0
ENSMUSG00000015755	Tab2	3.28266e-09	0.467993	0.359	0.282	7.12797e-05	0
ENSMUSG00000046709	Mapk10	3.44161e-09	0.582241	0.189	0.126	7.47312e-05	0
ENSMUSG00000030226	Lmo3	3.5718e-09	0.684289	0.1	0.054	7.75581e-05	0
ENSMUSG00000025016	Tm9sf3	3.84074e-09	0.25101	0.657	0.581	8.33978e-05	0
ENSMUSG00000032180	Tmed1	3.91642e-09	0.314409	0.561	0.486	8.50411e-05	0
ENSMUSG00000070565	Rasal2	3.9775e-09	0.594046	0.273	0.202	8.63675e-05	0
ENSMUSG00000033356	Pus7l	4.001e-09	0.797013	0.118	0.068	8.68778e-05	0
ENSMUSG00000000538	Tom1l2	4.33984e-09	0.85024	0.113	0.064	9.42354e-05	0
ENSMUSG00000018395	Kif3a	4.36037e-09	0.299277	0.543	0.458	9.4681e-05	0
ENSMUSG00000030062	Rpn1	4.43041e-09	0.351261	0.568	0.493	9.6202e-05	0
ENSMUSG00000032602	Slc25a20	4.47092e-09	0.70946	0.155	0.098	9.70816e-05	0
ENSMUSG00000030720	Cln3	5.11892e-09	0.727142	0.144	0.089	0.000111152	0
ENSMUSG00000039246	Lyplal1	5.14942e-09	0.479831	0.272	0.198	0.000111814	0
ENSMUSG00000030275	Etnk1	5.29345e-09	0.465214	0.339	0.262	0.000114942	0
ENSMUSG00000040857	Erf	5.65622e-09	0.719454	0.134	0.081	0.000122819	0
ENSMUSG00000061288	Taok3	6.04671e-09	0.4971	0.191	0.128	0.000131298	0
ENSMUSG00000061559	Wdr61	6.17578e-09	0.308023	0.558	0.484	0.000134101	0
ENSMUSG00000000223	Drp2	6.42934e-09	0.826761	0.117	0.068	0.000139607	0
ENSMUSG00000036192	Rorb	6.44546e-09	0.260907	0.376	0.285	0.000139957	0
ENSMUSG00000041961	Znrf3	6.57249e-09	0.845945	0.124	0.073	0.000142715	0
ENSMUSG00000029007	Agtrap	6.78577e-09	0.763324	0.117	0.068	0.000147346	0
ENSMUSG00000041598	Cdc42ep4	6.84545e-09	0.530692	0.252	0.183	0.000148642	0
ENSMUSG00000102869	Norad	6.85492e-09	0.369678	0.487	0.408	0.000148848	0
ENSMUSG00000040387	Klhl32	6.97315e-09	0.792583	0.119	0.069	0.000151415	0
ENSMUSG00000026031	Cflar	7.15423e-09	0.607344	0.208	0.143	0.000155347	0
ENSMUSG00000051319	Mtln	7.68865e-09	0.343283	0.481	0.403	0.000166951	0
ENSMUSG00000037685	Atp8a1	7.78629e-09	0.515922	0.24	0.17	0.000169071	0
ENSMUSG00000021501	Caml	8.47407e-09	0.313998	0.507	0.426	0.000184006	0
ENSMUSG00000034744	Nagk	8.7698e-09	0.410959	0.301	0.224	0.000190428	0
ENSMUSG00000028636	Ppcs	8.81552e-09	0.659892	0.175	0.116	0.00019142	0
ENSMUSG00000043964	Orai3	9.20363e-09	0.713758	0.11	0.062	0.000199848	0
ENSMUSG00000024232	Bambi	9.2786e-09	0.742609	0.242	0.177	0.000201475	0
ENSMUSG00000022899	Slc15a2	9.29483e-09	0.541871	0.166	0.106	0.000201828	0
ENSMUSG00000022244	Amacr	9.90338e-09	0.80733	0.105	0.059	0.000215042	0
ENSMUSG00000028496	Mllt3	1.04075e-08	0.335728	0.475	0.395	0.000225988	0
ENSMUSG00000029148	Nrbp1	1.13141e-08	0.281929	0.563	0.481	0.000245673	0
ENSMUSG00000039347	Atp6v0e2	1.14357e-08	0.283833	0.53	0.447	0.000248315	0
ENSMUSG00000010607	Pigyl	1.1496e-08	0.338597	0.529	0.457	0.000249625	0
ENSMUSG00000059743	Fdps	1.16774e-08	0.329249	0.526	0.45	0.000253564	0
ENSMUSG00000026730	Pter	1.16883e-08	0.516084	0.137	0.084	0.0002538	0
ENSMUSG00000014496	Ankrd28	1.23539e-08	0.601081	0.187	0.126	0.000268252	0
ENSMUSG00000019055	Plod1	1.2433e-08	0.616873	0.164	0.106	0.00026997	0
ENSMUSG00000034957	Cebpa	1.31527e-08	0.651894	0.156	0.1	0.000285598	0
ENSMUSG00000036879	Phkb	1.35478e-08	0.53668	0.226	0.161	0.000294177	0
ENSMUSG00000006930	Hap1	1.36817e-08	0.452537	0.259	0.189	0.000297085	0
ENSMUSG00000097162	2310010J17Rik	1.36986e-08	0.423042	0.339	0.264	0.000297452	0
ENSMUSG00000032437	Stt3b	1.43075e-08	0.394781	0.421	0.345	0.000310674	0
ENSMUSG00000028470	Hint2	1.48592e-08	0.275215	0.569	0.495	0.000322653	0
ENSMUSG00000021615	Xrcc4	1.50324e-08	0.550198	0.222	0.156	0.000326414	0
ENSMUSG00000001018	Snapin	1.59663e-08	0.466737	0.298	0.226	0.000346692	0
ENSMUSG00000055707	Klhl26	1.6275e-08	0.727377	0.152	0.098	0.000353396	0
ENSMUSG00000022661	Cd200	1.6346e-08	0.50884	0.208	0.144	0.000354936	0
ENSMUSG00000020775	Mrpl38	1.67e-08	0.33702	0.492	0.418	0.000362624	0
ENSMUSG00000021916	Glt8d1	1.68132e-08	0.373902	0.372	0.293	0.000365082	0
ENSMUSG00000038366	Lasp1	1.73064e-08	0.345614	0.327	0.246	0.00037579	0
ENSMUSG00000044707	Ccnjl	1.75585e-08	0.768435	0.111	0.064	0.000381265	0
ENSMUSG00000040848	Sft2d2	1.79629e-08	0.764823	0.119	0.071	0.000390047	0
ENSMUSG00000071753	Cdr1os	1.84802e-08	0.645748	0.124	0.074	0.000401279	0
ENSMUSG00000032536	Trak1	1.85774e-08	0.532801	0.308	0.24	0.000403389	0
ENSMUSG00000050043	Tmx2	1.87431e-08	0.293747	0.527	0.446	0.000406987	0
ENSMUSG00000074579	Lekr1	1.94658e-08	0.799156	0.139	0.088	0.00042268	0
ENSMUSG00000027709	Mccc1	2.04782e-08	0.601794	0.16	0.104	0.000444664	0
ENSMUSG00000032126	Hmbs	2.05651e-08	0.343652	0.448	0.366	0.000446551	0
ENSMUSG00000032846	Zswim6	2.07847e-08	0.617676	0.172	0.114	0.00045132	0
ENSMUSG00000028207	Asph	2.08433e-08	0.472809	0.321	0.25	0.00045259	0
ENSMUSG00000043153	Crppa	2.14831e-08	0.675931	0.159	0.104	0.000466483	0
ENSMUSG00000021959	Lats2	2.23472e-08	0.697277	0.12	0.071	0.000485246	0
ENSMUSG00000037936	Scarb1	2.6681e-08	0.818778	0.114	0.067	0.000579351	0
ENSMUSG00000040234	Tm7sf3	2.67926e-08	0.498226	0.189	0.128	0.000581774	0
ENSMUSG00000036026	Tmem63b	2.88502e-08	0.352972	0.354	0.278	0.000626453	0
ENSMUSG00000049401	Ogfr	2.8969e-08	0.343114	0.496	0.424	0.000629033	0
ENSMUSG00000027236	Eif3j1	2.8993e-08	0.455837	0.358	0.288	0.000629555	0
ENSMUSG00000029467	Atp2a2	2.93666e-08	0.271266	0.635	0.572	0.000637666	0
ENSMUSG00000041685	Fcho2	2.97305e-08	0.388814	0.341	0.266	0.000645568	0
ENSMUSG00000010277	2610507B11Rik	3.0704e-08	0.347508	0.465	0.391	0.000666706	0
ENSMUSG00000029213	Commd8	3.1651e-08	0.320223	0.474	0.399	0.00068727	0
ENSMUSG00000020674	Pxdn	3.1747e-08	0.66026	0.13	0.08	0.000689354	0
ENSMUSG00000120563		3.19935e-08	0.633255	0.215	0.154	0.000694707	0
ENSMUSG00000027257	Pacsin3	3.24815e-08	0.483365	0.284	0.214	0.000705303	0
ENSMUSG00000003581	Rnf215	3.44445e-08	0.455202	0.314	0.243	0.000747927	0
ENSMUSG00000021094	Dhrs7	3.5099e-08	0.301812	0.309	0.234	0.000762139	0
ENSMUSG00000056941	Commd7	3.65576e-08	0.429908	0.466	0.402	0.000793811	0
ENSMUSG00000021814	Anxa7	3.70856e-08	0.612245	0.125	0.076	0.000805277	0
ENSMUSG00000030286	Emc3	3.86823e-08	0.257366	0.602	0.523	0.000839946	0
ENSMUSG00000026600	Soat1	4.02668e-08	0.449593	0.271	0.202	0.000874354	0
ENSMUSG00000022451	Twf1	4.14226e-08	0.344685	0.474	0.405	0.000899451	0
ENSMUSG00000028189	Ctbs	4.74267e-08	0.77713	0.115	0.069	0.00102982	0
ENSMUSG00000019822	Smpd2	4.7502e-08	0.298195	0.391	0.309	0.00103146	0
ENSMUSG00000028559	Osbpl9	4.76274e-08	0.454035	0.368	0.3	0.00103418	0
ENSMUSG00000033854	Kcnk10	5.12815e-08	0.393089	0.211	0.147	0.00111353	0
ENSMUSG00000051256	Jagn1	5.49788e-08	0.322668	0.488	0.418	0.00119381	0
ENSMUSG00000026344	Lypd1	5.63834e-08	0.475457	0.133	0.082	0.00122431	0
ENSMUSG00000028228	Cpne3	5.70379e-08	0.351072	0.398	0.321	0.00123852	0
ENSMUSG00000023915	Tnfrsf21	5.85734e-08	0.472326	0.312	0.241	0.00127186	0
ENSMUSG00000039450	Dcxr	5.85979e-08	0.630288	0.151	0.098	0.00127239	0
ENSMUSG00000026112	Coa5	5.97256e-08	0.508341	0.23	0.167	0.00129688	0
ENSMUSG00000096948		6.06219e-08	0.85351	0.1	0.057	0.00131634	0
ENSMUSG00000025880	Smad7	6.20379e-08	0.426905	0.282	0.214	0.00134709	0
ENSMUSG00000061517	Sox21	6.20734e-08	0.693318	0.136	0.086	0.00134786	0
ENSMUSG00000032737	Inppl1	6.3416e-08	0.419205	0.223	0.159	0.00137701	0
ENSMUSG00000036977	Anapc10	6.41011e-08	0.338858	0.464	0.393	0.00139189	0
ENSMUSG00000030284	Creld1	6.9466e-08	0.462979	0.206	0.144	0.00150838	0
ENSMUSG00000023452	Pisd	6.96637e-08	0.469377	0.206	0.144	0.00151268	0
ENSMUSG00000022489	Pde1b	7.17658e-08	0.714325	0.121	0.074	0.00155832	0
ENSMUSG00000025040	Fundc1	7.20024e-08	0.481119	0.323	0.257	0.00156346	0
ENSMUSG00000033420	Antxr1	7.32839e-08	0.543687	0.179	0.121	0.00159129	0
ENSMUSG00000034165	Ccnd3	7.37252e-08	0.267449	0.382	0.303	0.00160087	0
ENSMUSG00000038650	Rnh1	7.40537e-08	0.277022	0.435	0.355	0.001608	0
ENSMUSG00000033214	Slitrk5	7.42287e-08	0.648053	0.172	0.117	0.0016118	0
ENSMUSG00000031666	Rbl2	7.56594e-08	0.515584	0.226	0.164	0.00164287	0
ENSMUSG00000062619	2310039H08Rik	8.02807e-08	0.32263	0.485	0.412	0.00174322	0
ENSMUSG00000060261	Gtf2i	8.16451e-08	0.268163	0.6	0.537	0.00177284	0
ENSMUSG00000090952		8.35079e-08	0.557516	0.161	0.108	0.00181329	0
ENSMUSG00000033392	Clasp2	8.37432e-08	0.428976	0.341	0.27	0.0018184	0
ENSMUSG00000028082	Sh3d19	8.59588e-08	0.647597	0.147	0.096	0.00186651	0
ENSMUSG00000022684	Bfar	8.91275e-08	0.445037	0.321	0.252	0.00193531	0
ENSMUSG00000028910	Mecr	9.05328e-08	0.481737	0.292	0.225	0.00196583	0
ENSMUSG00000051853	Arf3	1.0233e-07	0.401444	0.4	0.333	0.002222	0
ENSMUSG00000028961	Pgd	1.04479e-07	0.456715	0.314	0.245	0.00226866	0
ENSMUSG00000102406		1.0525e-07	0.529202	0.218	0.156	0.00228539	0
ENSMUSG00000035762	Tmem161b	1.05967e-07	0.442675	0.326	0.256	0.00230097	0
ENSMUSG00000007777	0610009B22Rik	1.05996e-07	0.33149	0.484	0.412	0.0023016	0
ENSMUSG00000049299	Trappc1	1.08636e-07	0.318157	0.492	0.423	0.00235892	0
ENSMUSG00000062762	Ei24	1.13943e-07	0.309671	0.536	0.472	0.00247417	0
ENSMUSG00000109321	A330076H08Rik	1.19679e-07	0.363215	0.29	0.221	0.00259872	0
ENSMUSG00000034714	Ttyh2	1.1999e-07	0.658948	0.115	0.07	0.00260547	0
ENSMUSG00000032193	Ldlr	1.35191e-07	0.61966	0.212	0.153	0.00293554	0
ENSMUSG00000032381	Ciao2a	1.39101e-07	0.299622	0.611	0.564	0.00302044	0
ENSMUSG00000037447	Arid5a	1.39382e-07	0.778298	0.11	0.066	0.00302655	0
ENSMUSG00000092210	A930009A15Rik	1.41792e-07	0.515956	0.11	0.066	0.00307888	0
ENSMUSG00000027739	Rab33b	1.46154e-07	0.610771	0.164	0.111	0.00317359	0
ENSMUSG00000025937	Lactb2	1.48008e-07	0.599303	0.149	0.098	0.00321385	0
ENSMUSG00000026276	Septin2	1.5229e-07	0.607937	0.162	0.11	0.00330682	0
ENSMUSG00000039886	Tmem120a	1.60621e-07	0.573596	0.157	0.104	0.00348772	0
ENSMUSG00000028158	Mttp	1.61434e-07	0.556348	0.194	0.137	0.00350537	0
ENSMUSG00000027163	Commd9	1.67584e-07	0.403423	0.361	0.292	0.00363892	0
ENSMUSG00000039318	Rab3gap2	1.75597e-07	0.587652	0.169	0.115	0.00381291	0
ENSMUSG00000026342	Slc35f5	1.76496e-07	0.622407	0.148	0.097	0.00383243	0
ENSMUSG00000058589	Anks1b	1.87455e-07	0.312022	0.235	0.171	0.0040704	0
ENSMUSG00000063235	Ptpmt1	1.88411e-07	0.256366	0.54	0.468	0.00409115	0
ENSMUSG00000002804	Nudt14	1.90035e-07	0.301532	0.267	0.2	0.00412641	0
ENSMUSG00000049184	Purg	1.95065e-07	0.404539	0.253	0.186	0.00423563	0
ENSMUSG00000120258		2.12033e-07	0.750658	0.114	0.07	0.0046041	0
ENSMUSG00000027852	Nras	2.16101e-07	0.325584	0.525	0.462	0.00469241	0
ENSMUSG00000072946	Ptgr2	2.18261e-07	0.647019	0.141	0.092	0.00473933	0
ENSMUSG00000032609	Klhdc8b	2.20885e-07	0.623297	0.112	0.068	0.0047963	0
ENSMUSG00000048406		2.21469e-07	0.539362	0.21	0.151	0.00480899	0
ENSMUSG00000028857	Tmem222	2.22423e-07	0.276499	0.58	0.516	0.0048297	0
ENSMUSG00000029233	Srd5a3	2.24372e-07	0.583019	0.16	0.108	0.00487202	0
ENSMUSG00000074622	Mafb	2.25079e-07	0.467376	0.201	0.144	0.00488737	0
ENSMUSG00000026179	Pnkd	2.27356e-07	0.294322	0.581	0.523	0.0049368	0
ENSMUSG00000038150	Ormdl3	2.27429e-07	0.37491	0.417	0.352	0.00493838	0
ENSMUSG00000120006		2.31655e-07	0.531345	0.211	0.153	0.00503016	0
ENSMUSG00000028035	Dnajb4	2.3374e-07	0.500065	0.274	0.211	0.00507543	0
ENSMUSG00000030946	Lhpp	2.42627e-07	0.727995	0.105	0.063	0.00526841	0
ENSMUSG00000028405	Aco1	2.44297e-07	0.438838	0.271	0.206	0.00530466	0
ENSMUSG00000030805	Stx4a	2.45891e-07	0.414343	0.304	0.236	0.00533928	0
ENSMUSG00000029769	Ccdc136	2.46328e-07	0.559653	0.205	0.148	0.00534877	0
ENSMUSG00000052248	Zeb2os	2.47424e-07	0.648102	0.147	0.097	0.00537258	0
ENSMUSG00000020238	Ncln	2.49549e-07	0.455966	0.306	0.242	0.0054187	0
ENSMUSG00000024487	Yipf5	2.63857e-07	0.286981	0.551	0.488	0.0057294	0
ENSMUSG00000030409	Dmpk	2.6475e-07	0.713758	0.109	0.066	0.00574878	0
ENSMUSG00000040520	Manea	2.68702e-07	0.53519	0.198	0.141	0.0058346	0
ENSMUSG00000074922	Fam122a	2.70781e-07	0.444684	0.37	0.307	0.00587974	0
ENSMUSG00000058076	Sdhc	2.75937e-07	0.323453	0.489	0.418	0.00599169	0
ENSMUSG00000034560	Washc4	2.78654e-07	0.518788	0.215	0.157	0.00605069	0
ENSMUSG00000042439	Zfp532	2.80445e-07	0.390638	0.356	0.288	0.00608958	0
ENSMUSG00000046329	Slc25a23	2.85628e-07	0.474061	0.242	0.18	0.00620212	0
ENSMUSG00000049532	Sall2	2.85759e-07	0.556485	0.188	0.133	0.00620498	0
ENSMUSG00000051518	Rps19bp1	2.88881e-07	0.291859	0.585	0.536	0.00627277	0
ENSMUSG00000011884	Gltp	2.94856e-07	0.288717	0.384	0.311	0.0064025	0
ENSMUSG00000042428	Mgat3	2.96582e-07	0.760547	0.1	0.059	0.00643999	0
ENSMUSG00000008090	Fgfrl1	3.18565e-07	0.495844	0.114	0.069	0.00691731	0
ENSMUSG00000027122	Arl14ep	3.294e-07	0.5454	0.222	0.165	0.00715259	0
ENSMUSG00000024187	Fam234a	3.34775e-07	0.54672	0.157	0.105	0.00726931	0
ENSMUSG00000098332	Pigbos1	3.36626e-07	0.312036	0.46	0.39	0.00730949	0
ENSMUSG00000020397	Med7	3.59066e-07	0.308409	0.523	0.461	0.00779677	0
ENSMUSG00000036611	Eepd1	3.60662e-07	0.728963	0.116	0.073	0.00783142	0
ENSMUSG00000092274	Neat1	3.69566e-07	0.617062	0.103	0.062	0.00802475	0
ENSMUSG00000034757	Tmub2	3.9278e-07	0.376432	0.306	0.239	0.00852883	0
ENSMUSG00000037487	Ubr5	3.94422e-07	0.325017	0.457	0.39	0.00856448	0
ENSMUSG00000031021	Tmem9b	4.17137e-07	0.499933	0.262	0.201	0.00905771	0
ENSMUSG00000095930	Nim1k	4.30955e-07	0.668195	0.105	0.063	0.00935776	0
ENSMUSG00000026754	Golga1	4.39037e-07	0.457024	0.266	0.203	0.00953325	0
ENSMUSG00000018846	Pank3	4.43735e-07	0.452614	0.278	0.215	0.00963527	0
ENSMUSG00000061028	Clasrp	4.7256e-07	0.420768	0.307	0.241	0.0102612	0
ENSMUSG00000027858	Tspan2	4.80626e-07	0.671382	0.105	0.064	0.0104363	0
ENSMUSG00000029821	Gsdme	5.12476e-07	0.386522	0.329	0.264	0.0111279	0
ENSMUSG00000028530	Jak1	5.31481e-07	0.374282	0.41	0.346	0.0115406	0
ENSMUSG00000090213	Peds1	5.41473e-07	0.602478	0.17	0.119	0.0117575	0
ENSMUSG00000033272	Slc35a4	5.63126e-07	0.391426	0.306	0.241	0.0122277	0
ENSMUSG00000043415	Otud1	5.69887e-07	0.500799	0.183	0.13	0.0123745	0
ENSMUSG00000032012	Nectin1	5.88609e-07	0.618099	0.141	0.093	0.012781	0
ENSMUSG00000032387	Rbpms2	5.89136e-07	0.741111	0.104	0.063	0.0127925	0
ENSMUSG00000003363	Pld3	6.20324e-07	0.419902	0.24	0.179	0.0134697	0
ENSMUSG00000042770	Hebp1	6.24359e-07	0.42873	0.201	0.144	0.0135573	0
ENSMUSG00000026509	Capn2	6.36079e-07	0.421025	0.293	0.229	0.0138118	0
ENSMUSG00000056383	AI987944	6.46406e-07	0.623517	0.129	0.084	0.014036	0
ENSMUSG00000025077	Dclre1a	6.75421e-07	0.502314	0.179	0.126	0.0146661	0
ENSMUSG00000054263	Lifr	6.83834e-07	0.616357	0.166	0.115	0.0148488	0
ENSMUSG00000030990	Pgap2	6.99031e-07	0.446873	0.221	0.163	0.0151788	0
ENSMUSG00000039007	Cpq	7.13871e-07	0.375699	0.225	0.165	0.015501	0
ENSMUSG00000014867	Surf4	7.14285e-07	0.315486	0.395	0.323	0.01551	0
ENSMUSG00000046062	Ppp1r15b	7.44535e-07	0.457166	0.253	0.193	0.0161668	0
ENSMUSG00000073478		8.09181e-07	0.820762	0.11	0.07	0.0175706	0
ENSMUSG00000045107	Saysd1	8.53359e-07	0.403563	0.306	0.243	0.0185298	0
ENSMUSG00000029722	Agfg2	8.73468e-07	0.41746	0.224	0.165	0.0189665	0
ENSMUSG00000031077	Fadd	8.8667e-07	0.617844	0.141	0.095	0.0192532	0
ENSMUSG00000032547	Ryk	9.08419e-07	0.274267	0.598	0.541	0.0197254	0
ENSMUSG00000029168	Dpysl5	9.14059e-07	0.295243	0.317	0.248	0.0198479	0
ENSMUSG00000063765	Chadl	9.20336e-07	0.553717	0.112	0.07	0.0199842	0
ENSMUSG00000020389	Cdkl3	9.7866e-07	0.513954	0.157	0.107	0.0212506	0
ENSMUSG00000039887	Alg14	9.85801e-07	0.482788	0.269	0.211	0.0214057	0
ENSMUSG00000038014	Fam120a	9.95058e-07	0.397716	0.357	0.295	0.0216067	0
ENSMUSG00000116673	A630089N07Rik	1.03142e-06	0.701027	0.114	0.072	0.0223964	0
ENSMUSG00000025086	Trub1	1.04921e-06	0.543067	0.168	0.117	0.0227825	0
ENSMUSG00000027002	Nckap1	1.06353e-06	0.3183	0.442	0.374	0.0230934	0
ENSMUSG00000021930	Spryd7	1.08419e-06	0.595574	0.162	0.113	0.0235421	0
ENSMUSG00000024535	Snx24	1.14045e-06	0.369382	0.314	0.25	0.0247637	0
ENSMUSG00000031751	Amfr	1.15192e-06	0.317581	0.366	0.299	0.0250128	0
ENSMUSG00000033685	Ucp2	1.17767e-06	0.268139	0.238	0.18	0.0255719	0
ENSMUSG00000038042	Ptpdc1	1.19707e-06	0.728396	0.124	0.081	0.0259933	0
ENSMUSG00000019998	Stx7	1.28632e-06	0.298507	0.42	0.35	0.0279311	0
ENSMUSG00000026946	Nmi	1.28662e-06	0.642405	0.11	0.069	0.0279378	0
ENSMUSG00000029575	Mmab	1.29657e-06	0.666284	0.134	0.09	0.0281537	0
ENSMUSG00000026782	Abi2	1.34759e-06	0.3982	0.395	0.331	0.0292615	0
ENSMUSG00000039943	Plcb4	1.34855e-06	0.492379	0.245	0.187	0.0292824	0
ENSMUSG00000047866	Lonp2	1.37188e-06	0.390431	0.367	0.308	0.0297889	0
ENSMUSG00000029108	Pcdh7	1.37396e-06	0.467495	0.141	0.094	0.0298343	0
ENSMUSG00000018378	2210416O15Rik	1.39381e-06	0.342249	0.337	0.273	0.0302652	0
ENSMUSG00000026565	Pou2f1	1.4485e-06	0.544772	0.193	0.141	0.0314528	0
ENSMUSG00000026197	Zfand2b	1.50077e-06	0.432675	0.247	0.189	0.0325877	0
ENSMUSG00000053110	Yap1	1.51103e-06	0.534929	0.167	0.117	0.0328104	0
ENSMUSG00000022913	Psmg1	1.51416e-06	0.288642	0.475	0.409	0.0328785	0
ENSMUSG00000013662	Atad1	1.57493e-06	0.267151	0.447	0.376	0.034198	0
ENSMUSG00000022537	Tmem44	1.5847e-06	0.606934	0.11	0.069	0.0344102	0
ENSMUSG00000026698	Pigc	1.58673e-06	0.625127	0.139	0.094	0.0344542	0
ENSMUSG00000036186	Dipk1b	1.59887e-06	0.400496	0.279	0.217	0.0347179	0
ENSMUSG00000068732	Tmem167b	1.59968e-06	0.53474	0.188	0.136	0.0347355	0
ENSMUSG00000000194	Gpr107	1.70516e-06	0.34709	0.302	0.237	0.0370259	0
ENSMUSG00000048355	Arxes1	1.78034e-06	0.315344	0.32	0.254	0.0386583	0
ENSMUSG00000030861	Acadsb	1.79536e-06	0.386865	0.28	0.22	0.0389845	0
ENSMUSG00000029174	Tbc1d1	1.80679e-06	0.574254	0.204	0.152	0.0392326	0
ENSMUSG00000041220	Elovl6	1.93141e-06	0.448173	0.258	0.2	0.0419387	0
ENSMUSG00000026853	Crat	1.94149e-06	0.502132	0.223	0.169	0.0421575	0
ENSMUSG00000063887	Nlgn1	1.96046e-06	0.743878	0.103	0.064	0.0425693	0
ENSMUSG00000110834		2.13902e-06	0.674169	0.108	0.068	0.0464467	0
ENSMUSG00000042734	Ttc9	2.16692e-06	0.33208	0.184	0.13	0.0470524	0
ENSMUSG00000039065	Atpsckmt	2.21071e-06	0.392054	0.302	0.241	0.0480033	0
ENSMUSG00000058881	Zfp516	2.2246e-06	0.582175	0.148	0.102	0.048305	0
ENSMUSG00000040591	Cstpp1	2.23058e-06	0.333513	0.36	0.296	0.0484348	0
ENSMUSG00000001910	Nacc1	2.30448e-06	0.389314	0.28	0.22	0.0500396	0
ENSMUSG00000021265	Slc25a29	2.32827e-06	0.618432	0.123	0.081	0.0505561	0
ENSMUSG00000031327	Chic1	2.33694e-06	0.669796	0.134	0.09	0.0507444	0
ENSMUSG00000041633	Kctd12b	2.42422e-06	0.683471	0.129	0.086	0.0526396	0
ENSMUSG00000025407	Gli1	2.48544e-06	0.564527	0.176	0.127	0.0539687	0
ENSMUSG00000024962	Vegfb	2.49599e-06	0.26348	0.551	0.49	0.054198	0
ENSMUSG00000051790	Nlgn2	2.50805e-06	0.412352	0.208	0.153	0.0544599	0
ENSMUSG00000085255		2.52497e-06	0.489243	0.13	0.086	0.0548272	0
ENSMUSG00000030741	Spns1	2.59274e-06	0.345431	0.353	0.288	0.0562988	0
ENSMUSG00000027544	Nfatc2	2.75604e-06	0.704678	0.113	0.073	0.0598447	0
ENSMUSG00000005103	Wdr1	2.80859e-06	0.407612	0.317	0.259	0.0609857	0
ENSMUSG00000097280		3.00285e-06	0.597776	0.116	0.075	0.0652038	0
ENSMUSG00000037349	Nudt22	3.13998e-06	0.435466	0.205	0.152	0.0681815	0
ENSMUSG00000052852	Reep1	3.30238e-06	0.491879	0.262	0.207	0.0717079	0
ENSMUSG00000030339	Ltbr	3.33256e-06	0.630686	0.107	0.068	0.0723633	0
ENSMUSG00000024143	Rhoq	3.37544e-06	0.424079	0.176	0.126	0.0732944	0
ENSMUSG00000003559	As3mt	3.41224e-06	0.601372	0.138	0.094	0.0740933	0
ENSMUSG00000025103	Btbd1	3.50917e-06	0.318351	0.464	0.407	0.0761981	0
ENSMUSG00000057411	Antkmt	3.61092e-06	0.580067	0.114	0.074	0.0784075	0
ENSMUSG00000031782	Coq9	3.62247e-06	0.364599	0.268	0.208	0.0786584	0
ENSMUSG00000049950	Rpp38	3.65518e-06	0.488116	0.207	0.155	0.0793686	0
ENSMUSG00000020893	Per1	3.65704e-06	0.516856	0.139	0.094	0.0794091	0
ENSMUSG00000070923	Klhl9	3.75769e-06	0.372823	0.321	0.26	0.0815945	0
ENSMUSG00000008167	Fbxw9	3.83049e-06	0.370153	0.267	0.208	0.0831753	0
ENSMUSG00000071078	Nr2c2ap	3.92389e-06	0.361204	0.307	0.246	0.0852034	0
ENSMUSG00000025036	Sfxn2	4.07919e-06	0.502416	0.189	0.139	0.0885754	0
ENSMUSG00000025579	Gaa	4.11919e-06	0.312958	0.148	0.101	0.0894442	0
ENSMUSG00000052369	Tmem106c	4.17673e-06	0.253683	0.465	0.405	0.0906935	0
ENSMUSG00000008398	Elk3	4.28396e-06	0.481981	0.157	0.11	0.0930218	0
ENSMUSG00000029401	Rilpl2	4.44001e-06	0.287292	0.239	0.181	0.0964103	0
ENSMUSG00000032786	Alas1	4.57245e-06	0.408427	0.272	0.215	0.0992863	0
ENSMUSG00000074212	Dnajb14	4.59247e-06	0.384437	0.297	0.238	0.099721	0
ENSMUSG00000033768	Nrxn2	4.65436e-06	0.366532	0.332	0.273	0.101065	0
ENSMUSG00000040822	1700123O20Rik	4.70063e-06	0.271026	0.488	0.423	0.102069	0
ENSMUSG00000079283	2310009B15Rik	4.75674e-06	0.320973	0.484	0.432	0.103288	0
ENSMUSG00000031935	Med17	4.99378e-06	0.421637	0.238	0.183	0.108435	0
ENSMUSG00000080717	B230307C23Rik	5.50716e-06	0.608537	0.148	0.104	0.119582	0
ENSMUSG00000025894	Aasdhppt	5.52574e-06	0.268103	0.46	0.398	0.119986	0
ENSMUSG00000041966	Dcaf17	5.53224e-06	0.532868	0.22	0.168	0.120127	0
ENSMUSG00000029787	Avl9	5.59124e-06	0.279943	0.373	0.308	0.121408	0
ENSMUSG00000020650	Bcap29	6.33579e-06	0.305667	0.345	0.281	0.137575	0
ENSMUSG00000037594	Clba1	6.3745e-06	0.415996	0.134	0.091	0.138416	0
ENSMUSG00000001143	Lman2l	6.51953e-06	0.559239	0.169	0.123	0.141565	0
ENSMUSG00000002279	Lmf1	6.53949e-06	0.433985	0.196	0.145	0.141999	0
ENSMUSG00000035067	Xkr6	6.7223e-06	0.651502	0.117	0.078	0.145968	0
ENSMUSG00000090266	Mettl23	6.77655e-06	0.294801	0.385	0.322	0.147146	0
ENSMUSG00000022751	Nit2	6.78924e-06	0.287382	0.452	0.392	0.147422	0
ENSMUSG00000029998	Pcyox1	7.07257e-06	0.379	0.302	0.243	0.153574	0
ENSMUSG00000020843	Timm22	7.34458e-06	0.268871	0.557	0.511	0.15948	0
ENSMUSG00000036873	2410004B18Rik	7.37623e-06	0.305976	0.484	0.433	0.160168	0
ENSMUSG00000022463	Srebf2	7.79578e-06	0.347127	0.425	0.369	0.169278	0
ENSMUSG00000041765	Ubac2	7.96891e-06	0.313069	0.383	0.322	0.173037	0
ENSMUSG00000028597	Gpx7	7.99487e-06	0.257825	0.243	0.186	0.173601	0
ENSMUSG00000035596	Mboat7	8.05442e-06	0.449203	0.24	0.188	0.174894	0
ENSMUSG00000079610	Ankrd39	8.18106e-06	0.528412	0.145	0.101	0.177643	0
ENSMUSG00000042271	Nxt2	8.19115e-06	0.504784	0.163	0.117	0.177863	0
ENSMUSG00000036093	Arl5a	8.54697e-06	0.316391	0.37	0.309	0.185589	0
ENSMUSG00000021824	Ap3m1	8.71471e-06	0.451216	0.248	0.196	0.189231	0
ENSMUSG00000050945	Zfp438	9.16878e-06	0.50663	0.144	0.101	0.199091	0
ENSMUSG00000065979	Cpped1	9.60751e-06	0.653509	0.127	0.088	0.208618	0
ENSMUSG00000027854	Sike1	9.80336e-06	0.312404	0.396	0.34	0.21287	0
ENSMUSG00000035378	Shq1	1.01027e-05	0.607607	0.146	0.103	0.219371	0
ENSMUSG00000055553	Kxd1	1.04246e-05	0.269646	0.445	0.385	0.22636	0
ENSMUSG00000040760	Appl1	1.05631e-05	0.252312	0.556	0.501	0.229366	0
ENSMUSG00000031617	Tmem184c	1.06441e-05	0.366584	0.284	0.227	0.231126	0
ENSMUSG00000002661	Alkbh7	1.07165e-05	0.355536	0.265	0.21	0.232699	0
ENSMUSG00000046351	Zfp322a	1.16406e-05	0.362428	0.269	0.214	0.252763	0
ENSMUSG00000071064	Zfp827	1.17211e-05	0.593648	0.157	0.114	0.254513	0
ENSMUSG00000061981	Flot2	1.18526e-05	0.400719	0.263	0.209	0.257368	0
ENSMUSG00000025544	Tm9sf2	1.20326e-05	0.320725	0.405	0.347	0.261276	0
ENSMUSG00000031365	Zfp275	1.26362e-05	0.562536	0.147	0.104	0.274383	0
ENSMUSG00000048264	Dip2c	1.26515e-05	0.423852	0.19	0.142	0.274714	0
ENSMUSG00000021610	Clptm1l	1.27125e-05	0.316438	0.387	0.329	0.276039	0
ENSMUSG00000020886	Dlg4	1.27458e-05	0.511564	0.185	0.138	0.276762	0
ENSMUSG00000038267	Slc22a23	1.29622e-05	0.487051	0.127	0.087	0.281461	0
ENSMUSG00000028223	Decr1	1.33653e-05	0.320272	0.338	0.281	0.290213	0
ENSMUSG00000028437	Ubap1	1.33765e-05	0.427768	0.208	0.158	0.290457	0
ENSMUSG00000032932	Hspa13	1.38775e-05	0.273565	0.41	0.346	0.301336	0
ENSMUSG00000037278	Tmem97	1.40239e-05	0.274027	0.452	0.39	0.304515	0
ENSMUSG00000050627	Gpd1l	1.43383e-05	0.649374	0.104	0.068	0.311342	0
ENSMUSG00000002105	Slc39a13	1.46438e-05	0.610176	0.12	0.082	0.317976	0
ENSMUSG00000029171	Pgm2	1.56269e-05	0.425024	0.221	0.171	0.339322	0
ENSMUSG00000029175	Slc35f6	1.70519e-05	0.63507	0.104	0.069	0.370265	0
ENSMUSG00000022201	Zfr	1.71628e-05	0.259495	0.494	0.437	0.372673	0
ENSMUSG00000010067	Rassf1	1.73383e-05	0.353701	0.334	0.277	0.376484	0
ENSMUSG00000032788	Pdxk	1.74108e-05	0.547124	0.134	0.093	0.378057	0
ENSMUSG00000023909	Paqr4	1.84716e-05	0.388366	0.238	0.186	0.401092	0
ENSMUSG00000037573	Tob1	1.87537e-05	0.270102	0.488	0.423	0.407217	0
ENSMUSG00000020952	Scfd1	1.89196e-05	0.328012	0.381	0.324	0.41082	0
ENSMUSG00000026469	Xpr1	1.90109e-05	0.403976	0.246	0.195	0.412803	0
ENSMUSG00000035202	Lars2	1.92848e-05	0.505321	0.511	0.459	0.41875	0
ENSMUSG00000037553	Zdhhc18	1.95173e-05	0.461054	0.145	0.103	0.423798	0
ENSMUSG00000073792	Alg6	2.0342e-05	0.58834	0.134	0.095	0.441707	0
ENSMUSG00000090110	Cmc4	2.04097e-05	0.423202	0.232	0.182	0.443175	0
ENSMUSG00000040270	Bach2	2.05815e-05	0.455202	0.206	0.158	0.446906	0
ENSMUSG00000037355	Uvssa	2.09987e-05	0.606268	0.123	0.085	0.455965	0
ENSMUSG00000063760	Rnf217	2.12581e-05	0.538191	0.171	0.127	0.461598	0
ENSMUSG00000032349	Elovl5	2.18064e-05	0.445465	0.23	0.18	0.473505	0
ENSMUSG00000030532	Hddc3	2.31095e-05	0.263071	0.497	0.446	0.501799	0
ENSMUSG00000028049	Scamp3	2.32074e-05	0.28023	0.4	0.339	0.503925	0
ENSMUSG00000018821	Avpi1	2.45384e-05	0.453103	0.131	0.091	0.532826	0
ENSMUSG00000032615	Nt5m	2.48361e-05	0.282494	0.404	0.345	0.539291	0
ENSMUSG00000051285	Pcmtd1	2.53242e-05	0.286285	0.39	0.334	0.549889	0
ENSMUSG00000024909	Efemp2	2.53387e-05	0.276276	0.194	0.145	0.550205	0
ENSMUSG00000024378	Stard4	2.61631e-05	0.39102	0.218	0.167	0.568106	0
ENSMUSG00000038451	Spsb2	2.65649e-05	0.462735	0.141	0.1	0.576831	0
ENSMUSG00000097640		2.73769e-05	0.408037	0.173	0.128	0.594461	0
ENSMUSG00000045414	Dipk2a	2.77529e-05	0.335744	0.264	0.211	0.602626	0
ENSMUSG00000066441	Rdh11	2.78131e-05	0.389076	0.211	0.162	0.603933	0
ENSMUSG00000034473	Sec22a	2.82174e-05	0.390921	0.28	0.228	0.612712	0
ENSMUSG00000032333	Stoml1	2.82215e-05	0.439772	0.172	0.127	0.612802	0
ENSMUSG00000028959	Fastk	2.85058e-05	0.30618	0.367	0.314	0.618975	0
ENSMUSG00000017291	Taok1	3.04034e-05	0.267541	0.437	0.381	0.660178	0
ENSMUSG00000022770	Dlg1	3.09093e-05	0.446995	0.209	0.162	0.671164	0
ENSMUSG00000027710	Acad9	3.10282e-05	0.405814	0.188	0.142	0.673747	0
ENSMUSG00000028414	Fktn	3.12993e-05	0.522946	0.124	0.086	0.679632	0
ENSMUSG00000075704	Txnrd2	3.1884e-05	0.456629	0.183	0.138	0.69233	0
ENSMUSG00000026991	Pkp4	3.1916e-05	0.398406	0.258	0.207	0.693023	0
ENSMUSG00000050705	2310061I04Rik	3.35684e-05	0.486566	0.142	0.102	0.728904	0
ENSMUSG00000033610	Pank1	3.35693e-05	0.478853	0.173	0.129	0.728924	0
ENSMUSG00000066150	Slc31a1	3.35789e-05	0.282815	0.371	0.318	0.729133	0
ENSMUSG00000026113	Inpp4a	3.37373e-05	0.576858	0.1	0.066	0.732571	0
ENSMUSG00000036555	Iqce	3.47641e-05	0.451097	0.136	0.096	0.754867	0
ENSMUSG00000022967	Ifnar1	3.50556e-05	0.313244	0.255	0.202	0.761197	0
ENSMUSG00000025512	Chid1	3.51153e-05	0.336716	0.253	0.2	0.762494	0
ENSMUSG00000038967	Pdk2	3.54126e-05	0.533704	0.124	0.086	0.768949	0
ENSMUSG00000056870	Gulp1	3.63721e-05	0.593212	0.109	0.074	0.789784	0
ENSMUSG00000085795	Zfp703	3.66729e-05	0.572015	0.127	0.089	0.796315	0
ENSMUSG00000026203	Dnajb2	3.69483e-05	0.296504	0.188	0.14	0.802295	0
ENSMUSG00000029559	2210016L21Rik	3.72262e-05	0.2805	0.459	0.408	0.808329	0
ENSMUSG00000044950	Pwwp2a	3.79832e-05	0.327574	0.292	0.239	0.824768	0
ENSMUSG00000020964	Sel1l	3.80054e-05	0.383589	0.266	0.216	0.825249	0
ENSMUSG00000078435	AU041133	3.87307e-05	0.5493	0.125	0.087	0.840997	0
ENSMUSG00000030539	Sema4b	4.01337e-05	0.440592	0.147	0.106	0.871463	0
ENSMUSG00000019960	Dusp6	4.02163e-05	0.285167	0.393	0.341	0.873257	0
ENSMUSG00000022064	Pibf1	4.29164e-05	0.350636	0.235	0.185	0.931886	0
ENSMUSG00000058571	Gpc6	4.43017e-05	0.411923	0.207	0.16	0.961967	0
ENSMUSG00000066442	Mthfs	4.4446e-05	0.439046	0.168	0.125	0.9651	0
ENSMUSG00000032867	Fbxw8	4.52943e-05	0.37386	0.244	0.195	0.983521	0
ENSMUSG00000034135	Sik3	4.70918e-05	0.457331	0.224	0.178	1	0
ENSMUSG00000001418	Glmp	4.74746e-05	0.344702	0.214	0.165	1	0
ENSMUSG00000051671	Coa6	4.91105e-05	0.361778	0.291	0.24	1	0
ENSMUSG00000027668	Mfn1	5.15747e-05	0.431705	0.215	0.169	1	0
ENSMUSG00000035649	Zcchc7	5.27335e-05	0.299539	0.407	0.354	1	0
ENSMUSG00000001700	Gramd3	5.39586e-05	0.410748	0.137	0.098	1	0
ENSMUSG00000074093	Svip	5.53613e-05	0.499853	0.18	0.138	1	0
ENSMUSG00000045205	Dpy19l4	5.58019e-05	0.429018	0.196	0.151	1	0
ENSMUSG00000035901	Dennd5a	5.6622e-05	0.256097	0.402	0.345	1	0
ENSMUSG00000025353	Ormdl2	5.74705e-05	0.2707	0.44	0.39	1	0
ENSMUSG00000054894	Dmac2l	5.75214e-05	0.515743	0.127	0.09	1	0
ENSMUSG00000074733	Zfp950	5.77658e-05	0.413208	0.205	0.159	1	0
ENSMUSG00000027618	Nfs1	5.9443e-05	0.363141	0.267	0.218	1	0
ENSMUSG00000014353	Tmem87b	6.06507e-05	0.45085	0.176	0.133	1	0
ENSMUSG00000038160	Atg5	6.13486e-05	0.250285	0.413	0.358	1	0
ENSMUSG00000007837	Prrg2	6.27645e-05	0.479339	0.128	0.091	1	0
ENSMUSG00000014932	Yes1	6.35875e-05	0.468799	0.25	0.205	1	0
ENSMUSG00000042705	Commd10	6.60447e-05	0.301537	0.343	0.29	1	0
ENSMUSG00000064210	Ano6	6.7841e-05	0.369666	0.205	0.158	1	0
ENSMUSG00000048379	Socs4	6.89803e-05	0.368861	0.238	0.19	1	0
ENSMUSG00000001473	Tubb6	6.98737e-05	0.308981	0.149	0.11	1	0
ENSMUSG00000057561	Eif1a	7.02209e-05	0.250071	0.447	0.392	1	0
ENSMUSG00000035521	Gnptg	7.15409e-05	0.318835	0.435	0.394	1	0
ENSMUSG00000055148	Klf2	7.2688e-05	0.418199	0.362	0.32	1	0
ENSMUSG00000074064	Mlycd	7.30981e-05	0.427894	0.241	0.195	1	0
ENSMUSG00000029016	Clcn6	7.41842e-05	0.41129	0.166	0.124	1	0
ENSMUSG00000072964	Bhlhb9	7.50611e-05	0.292299	0.414	0.364	1	0
ENSMUSG00000119990		7.55147e-05	0.507172	0.104	0.07	1	0
ENSMUSG00000032422	Snx14	7.5935e-05	0.524433	0.136	0.099	1	0
ENSMUSG00000079557	Marchf2	7.63247e-05	0.282637	0.319	0.265	1	0
ENSMUSG00000101438	Gm19412	7.85023e-05	0.51629	0.108	0.074	1	0
ENSMUSG00000027357	Crls1	8.10931e-05	0.259827	0.434	0.381	1	0
ENSMUSG00000058586	Serhl	8.26544e-05	0.487939	0.12	0.085	1	0
ENSMUSG00000029392	Rilpl1	8.51212e-05	0.37695	0.173	0.131	1	0
ENSMUSG00000096974		8.55116e-05	0.438041	0.114	0.079	1	0
ENSMUSG00000006390	Elovl1	8.76834e-05	0.324533	0.175	0.132	1	0
ENSMUSG00000037344	Slc12a9	8.88826e-05	0.49473	0.122	0.087	1	0
ENSMUSG00000042105	Inpp5f	9.23885e-05	0.319933	0.302	0.252	1	0
ENSMUSG00000022449	Adamts20	9.25664e-05	0.613899	0.103	0.07	1	0
ENSMUSG00000004936	Map2k1	9.33967e-05	0.379897	0.249	0.203	1	0
ENSMUSG00000021482	Prxl2c	9.53174e-05	0.297322	0.204	0.16	1	0
ENSMUSG00000032290	Ptpn9	9.74635e-05	0.363472	0.261	0.214	1	0
ENSMUSG00000046598	Bdh1	9.76105e-05	0.333309	0.351	0.303	1	0
ENSMUSG00000041117	Ccdc8	9.77587e-05	0.452858	0.12	0.085	1	0
ENSMUSG00000033487	Fndc3a	9.95789e-05	0.258417	0.385	0.331	1	0
ENSMUSG00000003190	Bcl2l12	0.000102424	0.255072	0.356	0.3	1	0
ENSMUSG00000015002	Efr3a	0.000105287	0.328159	0.293	0.243	1	0
ENSMUSG00000035936	Aldh5a1	0.000106451	0.458119	0.178	0.136	1	0
ENSMUSG00000020790	Ankfy1	0.000110145	0.426519	0.217	0.172	1	0
ENSMUSG00000038055	Dexi	0.000113321	0.343903	0.276	0.228	1	0
ENSMUSG00000060803	Gstp1	0.00011386	0.393045	0.226	0.182	1	0
ENSMUSG00000020827	Mink1	0.00012007	0.525591	0.117	0.083	1	0
ENSMUSG00000025956	Mettl21a	0.000127243	0.473124	0.161	0.122	1	0
ENSMUSG00000047694	Yipf6	0.000127712	0.383683	0.228	0.184	1	0
ENSMUSG00000040651	Tasor	0.000140098	0.374244	0.233	0.188	1	0
ENSMUSG00000078919	Dpm1	0.000142255	0.293197	0.414	0.365	1	0
ENSMUSG00000058835	Abi1	0.000147029	0.337414	0.21	0.165	1	0
ENSMUSG00000044807	Zfp354c	0.000150028	0.330913	0.235	0.189	1	0
ENSMUSG00000040446	Rprd1a	0.000153231	0.327494	0.262	0.214	1	0
ENSMUSG00000002342	Tmem161a	0.000155799	0.299407	0.245	0.197	1	0
ENSMUSG00000028672	Hmgcl	0.00015741	0.361676	0.229	0.185	1	0
ENSMUSG00000021003	Galc	0.000160241	0.318739	0.188	0.145	1	0
ENSMUSG00000051169	Rpusd3	0.000162756	0.415673	0.139	0.102	1	0
ENSMUSG00000047146	Tet1	0.000174358	0.433079	0.226	0.184	1	0
ENSMUSG00000024594	Prrc1	0.000175759	0.335733	0.289	0.242	1	0
ENSMUSG00000031478	Nek3	0.000176005	0.535095	0.113	0.08	1	0
ENSMUSG00000030826	Bcat2	0.000179679	0.462619	0.11	0.077	1	0
ENSMUSG00000024579	Pcyox1l	0.000181151	0.410114	0.183	0.142	1	0
ENSMUSG00000036782	Klhl13	0.000181797	0.29527	0.289	0.242	1	0
ENSMUSG00000002550	Uck1	0.000184279	0.38692	0.186	0.145	1	0
ENSMUSG00000022292	Rrm2b	0.000184915	0.429018	0.154	0.116	1	0
ENSMUSG00000085837	Kcnmb4os2	0.000198113	0.321883	0.26	0.213	1	0
ENSMUSG00000006423	Steep1	0.00019873	0.37773	0.226	0.182	1	0
ENSMUSG00000045312	Lhfpl2	0.00019906	0.397927	0.112	0.08	1	0
ENSMUSG00000038845	Phb	0.000199477	0.302081	0.373	0.327	1	0
ENSMUSG00000055660	Mettl4	0.000199668	0.461188	0.171	0.133	1	0
ENSMUSG00000102824		0.000201265	0.460575	0.151	0.113	1	0
ENSMUSG00000020590	Snx13	0.000202459	0.475151	0.144	0.108	1	0
ENSMUSG00000043207	Zmpste24	0.000204751	0.334734	0.281	0.235	1	0
ENSMUSG00000062198	2700097O09Rik	0.00020707	0.360364	0.225	0.181	1	0
ENSMUSG00000068206	Pick1	0.000209563	0.448735	0.193	0.152	1	0
ENSMUSG00000032563	Mrpl3	0.000209592	0.270794	0.495	0.455	1	0
ENSMUSG00000032398	Snapc5	0.000209864	0.301353	0.316	0.267	1	0
ENSMUSG00000033111	3830406C13Rik	0.000212583	0.346431	0.25	0.205	1	0
ENSMUSG00000000876	Pxmp4	0.000219556	0.348053	0.161	0.123	1	0
ENSMUSG00000017615	Tnfaip1	0.000225032	0.27109	0.401	0.354	1	0
ENSMUSG00000022307	Oxr1	0.000227978	0.320901	0.291	0.243	1	0
ENSMUSG00000010554	Mettl16	0.000229057	0.268653	0.366	0.316	1	0
ENSMUSG00000041429	Nthl1	0.000231608	0.44734	0.168	0.129	1	0
ENSMUSG00000057375	Yipf1	0.000237656	0.252335	0.388	0.337	1	0
ENSMUSG00000027963	Extl2	0.000238635	0.481796	0.157	0.12	1	0
ENSMUSG00000001323	Srr	0.000240446	0.412428	0.162	0.124	1	0
ENSMUSG00000014418	Hps5	0.000241863	0.389701	0.142	0.105	1	0
ENSMUSG00000103851		0.000242816	0.482387	0.133	0.098	1	0
ENSMUSG00000036188	Ankmy2	0.00024342	0.387649	0.168	0.129	1	0
ENSMUSG00000026209	Dnpep	0.000254051	0.301825	0.312	0.265	1	0
ENSMUSG00000026388	3110009E18Rik	0.000256507	0.35592	0.207	0.166	1	0
ENSMUSG00000034343	Ube2f	0.000259352	0.284777	0.393	0.352	1	0
ENSMUSG00000025006	Sorbs1	0.000267742	0.331536	0.234	0.189	1	0
ENSMUSG00000027806	Tsc22d2	0.000268815	0.37274	0.269	0.225	1	0
ENSMUSG00000089911	Mfsd14a	0.000271742	0.363173	0.249	0.204	1	0
ENSMUSG00000022139	Mbnl2	0.000275343	0.394991	0.225	0.183	1	0
ENSMUSG00000048832	Vps37c	0.000276703	0.51833	0.122	0.089	1	0
ENSMUSG00000030105	Arl8b	0.000282257	0.264204	0.329	0.281	1	0
ENSMUSG00000042622	Maff	0.000282881	0.407805	0.205	0.165	1	0
ENSMUSG00000024570	Rbfa	0.000283186	0.332212	0.235	0.192	1	0
ENSMUSG00000049940	Pgrmc2	0.000289588	0.272849	0.365	0.318	1	0
ENSMUSG00000120113		0.000293928	0.406194	0.179	0.14	1	0
ENSMUSG00000042396	Rbm7	0.000302654	0.264078	0.494	0.456	1	0
ENSMUSG00000073982	Rhog	0.000303056	0.327376	0.186	0.145	1	0
ENSMUSG00000032114	Slc37a4	0.000309304	0.488922	0.117	0.085	1	0
ENSMUSG00000016028	Celsr1	0.000318255	0.610913	0.108	0.077	1	0
ENSMUSG00000020132	Rab21	0.000320221	0.282946	0.425	0.385	1	0
ENSMUSG00000030509	Asb7	0.000327284	0.503338	0.11	0.079	1	0
ENSMUSG00000006134	Crkl	0.000334491	0.311577	0.24	0.196	1	0
ENSMUSG00000027531	Impa1	0.000334853	0.258656	0.352	0.303	1	0
ENSMUSG00000062014	Gmfb	0.000336361	0.254289	0.375	0.329	1	0
ENSMUSG00000044148	1810030O07Rik	0.000348303	0.478549	0.181	0.144	1	0
ENSMUSG00000022544	Eef2kmt	0.000360059	0.334	0.228	0.185	1	0
ENSMUSG00000022200	Golph3	0.000364692	0.329344	0.252	0.209	1	0
ENSMUSG00000073664	Nbeal1	0.000369568	0.304335	0.255	0.211	1	0
ENSMUSG00000067567	Hdac8	0.000372412	0.409738	0.188	0.149	1	0
ENSMUSG00000027996	Sfrp2	0.000373821	0.60917	0.198	0.16	1	0
ENSMUSG00000021969	Zdhhc20	0.000374676	0.349114	0.279	0.236	1	0
ENSMUSG00000002343	Armc6	0.000380745	0.35404	0.185	0.146	1	0
ENSMUSG00000027305	Ndufaf1	0.000416532	0.282879	0.231	0.188	1	0
ENSMUSG00000026510	Trp53bp2	0.000426302	0.354851	0.23	0.189	1	0
ENSMUSG00000046785	Epm2aip1	0.000426447	0.267986	0.301	0.253	1	0
ENSMUSG00000007476	Lrrc8a	0.000426966	0.417428	0.159	0.123	1	0
ENSMUSG00000022098	Bmp1	0.000427489	0.343869	0.164	0.126	1	0
ENSMUSG00000041915	Ammecr1l	0.000443795	0.400475	0.173	0.136	1	0
ENSMUSG00000035790	Cep19	0.000449588	0.296865	0.26	0.216	1	0
ENSMUSG00000031371	Haus7	0.000457875	0.282085	0.347	0.302	1	0
ENSMUSG00000035275	Raver2	0.000466539	0.431743	0.108	0.077	1	0
ENSMUSG00000032892	Rangrf	0.000471621	0.294835	0.262	0.218	1	0
ENSMUSG00000050144	Slc25a44	0.000476981	0.474374	0.116	0.085	1	0
ENSMUSG00000030850	Ate1	0.000490111	0.357215	0.364	0.324	1	0
ENSMUSG00000027363	Usp8	0.000520655	0.329351	0.259	0.217	1	0
ENSMUSG00000020284	Cfap410	0.000548315	0.304302	0.27	0.227	1	0
ENSMUSG00000064043	Trerf1	0.000553274	0.484646	0.112	0.082	1	0
ENSMUSG00000036334	Igsf10	0.000557369	0.488329	0.147	0.113	1	0
ENSMUSG00000120250		0.000562492	0.50777	0.101	0.072	1	0
ENSMUSG00000047084	Ngrn	0.000576289	0.251761	0.387	0.341	1	0
ENSMUSG00000038256	Bcl9	0.000577986	0.338162	0.28	0.238	1	0
ENSMUSG00000023971	Rrp36	0.000578312	0.32952	0.269	0.227	1	0
ENSMUSG00000024597	Slc12a2	0.000581346	0.319219	0.243	0.201	1	0
ENSMUSG00000024350	Dnajc18	0.000586288	0.325381	0.252	0.21	1	0
ENSMUSG00000028456	Unc13b	0.000614306	0.385939	0.107	0.077	1	0
ENSMUSG00000097121	D130020L05Rik	0.000621213	0.470799	0.107	0.078	1	0
ENSMUSG00000041020	Map7d2	0.00062912	0.449599	0.132	0.099	1	0
ENSMUSG00000028420	Tmem38b	0.000668014	0.37137	0.154	0.119	1	0
ENSMUSG00000020668	Kif3c	0.000679914	0.38174	0.147	0.113	1	0
ENSMUSG00000028199	Cryz	0.00069169	0.377199	0.213	0.174	1	0
ENSMUSG00000056234	Ncoa4	0.000701708	0.328611	0.205	0.167	1	0
ENSMUSG00000021772	Nkiras1	0.000708619	0.35834	0.186	0.149	1	0
ENSMUSG00000006732	Mettl1	0.000722703	0.276892	0.368	0.324	1	0
ENSMUSG00000036073	Galt	0.000727669	0.412133	0.145	0.111	1	0
ENSMUSG00000028957	Per3	0.000752749	0.571074	0.104	0.076	1	0
ENSMUSG00000022159	Rab2b	0.000764343	0.296212	0.221	0.181	1	0
ENSMUSG00000074505	Fat3	0.000778203	0.384194	0.189	0.153	1	0
ENSMUSG00000050840	Cdh20	0.000797866	0.328962	0.181	0.144	1	0
ENSMUSG00000048701	Ccdc6	0.000805727	0.346072	0.213	0.174	1	0
ENSMUSG00000004451	Ralb	0.000858521	0.325566	0.13	0.098	1	0
ENSMUSG00000020716	Nf1	0.000890157	0.282542	0.269	0.228	1	0
ENSMUSG00000039427	Alg1	0.000900161	0.398491	0.159	0.125	1	0
ENSMUSG00000024592	C330018D20Rik	0.000909747	0.404321	0.147	0.114	1	0
ENSMUSG00000031703	Itfg1	0.000919821	0.27037	0.358	0.317	1	0
ENSMUSG00000028221	Pip4p2	0.000921592	0.322894	0.269	0.229	1	0
ENSMUSG00000033282	Rpgrip1l	0.000925147	0.309351	0.178	0.141	1	0
ENSMUSG00000036792	Mbd5	0.000946138	0.472569	0.109	0.081	1	0
ENSMUSG00000052102	Gnpda1	0.000951875	0.378333	0.116	0.086	1	0
ENSMUSG00000038563	Efl1	0.000991983	0.358628	0.147	0.114	1	0
ENSMUSG00000062232	Rapgef2	0.00100538	0.368787	0.152	0.119	1	0
ENSMUSG00000032902	Slc16a1	0.00100664	0.362092	0.209	0.171	1	0
ENSMUSG00000006301	Tmbim1	0.0010084	0.380434	0.106	0.077	1	0
ENSMUSG00000095041		0.00103999	0.288173	0.25	0.209	1	0
ENSMUSG00000031918	Mtmr2	0.00104607	0.355753	0.199	0.162	1	0
ENSMUSG00000034101	Ctnnd1	0.00106533	0.293363	0.253	0.213	1	0
ENSMUSG00000030660	Pik3c2a	0.00106598	0.267198	0.242	0.201	1	0
ENSMUSG00000032386	Trip4	0.00106957	0.358908	0.209	0.172	1	0
ENSMUSG00000041225	Arhgap12	0.0010942	0.303813	0.243	0.203	1	0
ENSMUSG00000038836	Agbl3	0.00109475	0.450756	0.121	0.091	1	0
ENSMUSG00000000296	Tpd52l1	0.00110422	0.326878	0.183	0.147	1	0
ENSMUSG00000043424	Eif3j2	0.00113648	0.322421	0.216	0.178	1	0
ENSMUSG00000025505	Tmem80	0.00114743	0.298025	0.258	0.218	1	0
ENSMUSG00000079083	Jrkl	0.00120861	0.463107	0.132	0.102	1	0
ENSMUSG00000026317	Cln8	0.00127574	0.333073	0.157	0.124	1	0
ENSMUSG00000026696	Vamp4	0.00129443	0.254205	0.34	0.298	1	0
ENSMUSG00000096199	Ptrhd1	0.0012975	0.305824	0.326	0.288	1	0
ENSMUSG00000034930	Rtkn	0.00133965	0.357354	0.108	0.08	1	0
ENSMUSG00000064138	Fam172a	0.00137071	0.283055	0.336	0.297	1	0
ENSMUSG00000016510	Mtif3	0.00140082	0.425454	0.11	0.082	1	0
ENSMUSG00000038072	Galnt11	0.00141396	0.30443	0.244	0.206	1	0
ENSMUSG00000071649	B3gat3	0.00142784	0.287789	0.349	0.311	1	0
ENSMUSG00000063808	Gpatch1	0.0014352	0.401125	0.107	0.079	1	0
ENSMUSG00000039210	Gpatch2	0.00143902	0.307959	0.223	0.185	1	0
ENSMUSG00000020170	Frs2	0.00144058	0.366909	0.196	0.16	1	0
ENSMUSG00000042380	Smim12	0.00146385	0.258805	0.376	0.338	1	0
ENSMUSG00000001763	Tspan33	0.00147848	0.547424	0.125	0.096	1	0
ENSMUSG00000120742		0.00149702	0.400121	0.111	0.083	1	0
ENSMUSG00000030403	Vasp	0.00156998	0.360666	0.199	0.164	1	0
ENSMUSG00000028318	Polr1e	0.00157463	0.3696	0.162	0.129	1	0
ENSMUSG00000021245	Mlh3	0.0016215	0.413979	0.127	0.098	1	0
ENSMUSG00000022898	Vps26c	0.00164633	0.34459	0.163	0.13	1	0
ENSMUSG00000019856	Fam184a	0.00169083	0.334858	0.189	0.154	1	0
ENSMUSG00000025933	Tmem14a	0.0016944	0.395206	0.172	0.139	1	0
ENSMUSG00000029387	Gtf2h3	0.00176303	0.311514	0.268	0.23	1	0
ENSMUSG00000106205		0.00176877	0.385123	0.12	0.092	1	0
[truncated: 22,210 more rows]

## Sheet: All_NEPs
ensembl_ID	gene_symbol	p_val	avg_log2FC	pct.1	pct.2	p_val_adj	cluster
ENSMUSG00000005360	Slc1a3	2.33014e-186	1.3124	0.999	0.882	4.55193e-182	0
ENSMUSG00000038370	Pcp4l1	5.70067e-165	1.82572	0.828	0.274	1.11363e-160	0
ENSMUSG00000070348	Ccnd1	4.11475e-160	1.70716	0.903	0.42	8.03816e-156	0
ENSMUSG00000026728	Vim	1.44493e-156	0.879695	1	0.995	2.82267e-152	0
ENSMUSG00000100807		4.46461e-143	1.49897	0.912	0.488	8.72161e-139	0
ENSMUSG00000021943	Gdf10	8.0512e-142	1.34253	0.968	0.479	1.5728e-137	0
ENSMUSG00000027797	Dclk1	2.84506e-133	1.23707	0.976	0.601	5.55783e-129	0
ENSMUSG00000001270	Ckb	2.46686e-131	0.844087	1	0.999	4.81902e-127	0
ENSMUSG00000030088	Aldh1l1	1.10461e-125	1.26582	0.952	0.544	2.15785e-121	0
ENSMUSG00000059325	Hopx	1.23447e-125	1.15985	0.992	0.623	2.41154e-121	0
ENSMUSG00000002274	Metrn	6.22825e-122	1.37929	0.893	0.444	1.21669e-117	0
ENSMUSG00000018593	Sparc	1.03616e-117	1.02226	0.997	0.706	2.02413e-113	0
ENSMUSG00000020486	Septin4	2.81096e-113	1.71505	0.661	0.225	5.49121e-109	0
ENSMUSG00000044986	Tst	5.11236e-111	1.12642	0.969	0.625	9.98699e-107	0
ENSMUSG00000057604	Lmcd1	2.0465e-108	1.90867	0.671	0.271	3.99784e-104	0
ENSMUSG00000030317	Timp4	6.61666e-108	1.10175	0.962	0.578	1.29256e-103	0
ENSMUSG00000028364	Tnc	4.1797e-107	1.2473	0.887	0.47	8.16504e-103	0
ENSMUSG00000019874	Fabp7	1.73469e-101	0.806714	1	0.992	3.38871e-97	0
ENSMUSG00000058135	Gstm1	6.1182e-101	1.17697	0.879	0.473	1.19519e-96	0
ENSMUSG00000031342	Gpm6b	9.37073e-101	0.751216	0.999	0.953	1.83057e-96	0
ENSMUSG00000029819	Npy	4.13595e-99	2.53271	0.445	0.111	8.07957e-95	0
ENSMUSG00000054162	Spock3	1.06433e-94	1.55612	0.678	0.277	2.07918e-90	0
ENSMUSG00000032482	Cspg5	1.83783e-93	0.90793	0.953	0.626	3.5902e-89	0
ENSMUSG00000003974	Grm3	1.12158e-92	1.35235	0.753	0.351	2.191e-88	0
ENSMUSG00000026576	Atp1b1	1.41767e-91	0.961348	0.912	0.492	2.76942e-87	0
ENSMUSG00000036402	Gng12	7.22536e-91	1.03998	0.918	0.602	1.41147e-86	0
ENSMUSG00000062257	Opcml	4.78489e-90	1.42057	0.703	0.298	9.34728e-86	0
ENSMUSG00000026473	Glul	8.64715e-89	1.12768	0.898	0.606	1.68922e-84	0
ENSMUSG00000019437	Tlcd1	1.22956e-87	1.50178	0.686	0.306	2.40195e-83	0
ENSMUSG00000020524	Gria1	1.7426e-87	1.69283	0.579	0.212	3.40416e-83	0
ENSMUSG00000000305	Cdh4	3.69314e-86	1.42319	0.691	0.307	7.21454e-82	0
ENSMUSG00000013698	Pea15a	1.10109e-85	1.01082	0.919	0.615	2.15099e-81	0
ENSMUSG00000034361	Cpne2	8.94738e-85	1.59923	0.593	0.226	1.74787e-80	0
ENSMUSG00000000402	Egfl6	9.14176e-85	2.02516	0.473	0.143	1.78584e-80	0
ENSMUSG00000007872	Id3	3.83217e-82	0.866869	0.994	0.826	7.48615e-78	0
ENSMUSG00000031760	Mt3	2.90679e-79	0.827936	0.942	0.556	5.67842e-75	0
ENSMUSG00000078307	AI593442	4.82785e-79	2.10982	0.405	0.11	9.43121e-75	0
ENSMUSG00000093930	Hmgcs1	5.71245e-79	1.04029	0.905	0.624	1.11593e-74	0
ENSMUSG00000036256	Igfbp7	1.57552e-77	1.92351	0.501	0.18	3.07778e-73	0
ENSMUSG00000000202	Btbd17	4.8754e-77	1.04743	0.843	0.503	9.5241e-73	0
ENSMUSG00000026385	Dbi	7.54109e-77	0.76138	1	0.954	1.47315e-72	0
ENSMUSG00000071265	1700086L19Rik	1.89015e-76	1.24511	0.74	0.383	3.69241e-72	0
ENSMUSG00000002233	Rhoc	2.70468e-76	1.13093	0.822	0.493	5.28359e-72	0
ENSMUSG00000028194	Ddah1	8.34266e-75	0.788601	0.976	0.791	1.62974e-70	0
ENSMUSG00000115263		2.33661e-73	0.919559	0.929	0.692	4.56456e-69	0
ENSMUSG00000021379	Id4	2.77385e-73	1.04277	0.815	0.452	5.41871e-69	0
ENSMUSG00000083679		8.1507e-72	0.76813	0.987	0.911	1.59224e-67	0
ENSMUSG00000063415	Cyp26b1	1.04524e-71	0.918357	0.941	0.637	2.04187e-67	0
ENSMUSG00000029408	Abcb9	4.05477e-70	1.21795	0.719	0.375	7.92099e-66	0
ENSMUSG00000033910	Gucy1a1	5.31582e-70	0.94371	0.842	0.475	1.03845e-65	0
ENSMUSG00000026547	Tagln2	5.09391e-69	1.35674	0.624	0.274	9.95094e-65	0
ENSMUSG00000029309	Sparcl1	1.80765e-68	0.577596	1	0.923	3.53125e-64	0
ENSMUSG00000023913	Pla2g7	2.13642e-68	0.635655	0.984	0.618	4.17351e-64	0
ENSMUSG00000020218	Wif1	3.15297e-68	1.72045	0.455	0.154	6.15932e-64	0
ENSMUSG00000006941	Eif1b	8.3859e-68	0.712031	0.968	0.885	1.63819e-63	0
ENSMUSG00000021469	Msx2	2.03827e-67	1.17858	0.694	0.337	3.98177e-63	0
ENSMUSG00000022893	Adamts1	2.68846e-67	1.3815	0.583	0.249	5.25192e-63	0
ENSMUSG00000068748	Ptprz1	1.25342e-66	0.603881	0.992	0.711	2.44856e-62	0
ENSMUSG00000103695	A830029E22Rik	5.71223e-66	1.65209	0.493	0.186	1.11588e-61	0
ENSMUSG00000033981	Gria2	9.81852e-64	1.3924	0.627	0.3	1.91805e-59	0
ENSMUSG00000025203	Scd2	1.43832e-63	0.749959	0.96	0.725	2.80976e-59	0
ENSMUSG00000051515	Fam181b	1.76739e-60	0.707879	0.966	0.838	3.45259e-56	0
ENSMUSG00000031565	Fgfr1	3.66789e-58	1.1507	0.679	0.365	7.16522e-54	0
ENSMUSG00000007097	Atp1a2	6.04298e-58	0.658526	0.871	0.505	1.1805e-53	0
ENSMUSG00000019124	Scrn1	8.9599e-57	1.21497	0.566	0.254	1.75032e-52	0
ENSMUSG00000027570	Col9a3	9.14006e-57	0.927317	0.718	0.381	1.78551e-52	0
ENSMUSG00000032348	Gsta4	9.76074e-57	0.90842	0.843	0.587	1.90676e-52	0
ENSMUSG00000030695	Aldoa	1.30279e-56	0.781387	0.922	0.73	2.54501e-52	0
ENSMUSG00000017754	Pltp	6.92793e-56	1.0591	0.722	0.419	1.35337e-51	0
ENSMUSG00000035864	Syt1	2.02776e-55	1.13997	0.637	0.329	3.96123e-51	0
ENSMUSG00000060512	0610040J01Rik	3.325e-55	2.01864	0.288	0.074	6.49539e-51	0
ENSMUSG00000032562	Gnai2	2.38143e-54	0.532454	0.999	0.912	4.65212e-50	0
ENSMUSG00000019806	Aig1	1.24245e-53	1.21774	0.614	0.326	2.42712e-49	0
ENSMUSG00000024892	Pcx	1.43008e-53	1.10745	0.612	0.302	2.79367e-49	0
ENSMUSG00000042363	Lgalsl	8.03485e-53	1.12503	0.648	0.351	1.56961e-48	0
ENSMUSG00000040659	Efhd2	3.74647e-52	0.999204	0.716	0.421	7.31873e-48	0
ENSMUSG00000002059	Rab34	8.73569e-52	1.09647	0.688	0.424	1.70652e-47	0
ENSMUSG00000020598	Nrcam	8.99158e-52	0.917566	0.799	0.547	1.75651e-47	0
ENSMUSG00000028195	Ccn1	1.04666e-51	1.03782	0.758	0.476	2.04466e-47	0
ENSMUSG00000039194	Rlbp1	1.09356e-51	1.11162	0.626	0.327	2.13626e-47	0
ENSMUSG00000031748	Gnao1	1.83599e-51	1.10307	0.637	0.337	3.58661e-47	0
ENSMUSG00000031673	Cdh11	3.20239e-51	1.30639	0.53	0.248	6.25586e-47	0
ENSMUSG00000039621	Prex1	1.10792e-50	1.18345	0.59	0.303	2.16432e-46	0
ENSMUSG00000055639	Dach1	2.30427e-50	1.2653	0.573	0.29	4.50139e-46	0
ENSMUSG00000053398	Phgdh	5.71879e-50	0.509161	0.996	0.925	1.11717e-45	0
ENSMUSG00000062078	Qk	1.92201e-49	0.47444	1	0.968	3.75465e-45	0
ENSMUSG00000017390	Aldoc	2.69455e-49	0.63775	0.684	0.344	5.2638e-45	0
ENSMUSG00000070394	Tmem256	1.06582e-48	0.517884	0.992	0.955	2.08207e-44	0
ENSMUSG00000072949	Acot1	1.62528e-48	0.525542	0.997	0.856	3.17497e-44	0
ENSMUSG00000004032	Gstm5	1.68695e-47	0.647678	0.929	0.78	3.29546e-43	0
ENSMUSG00000020766	Galk1	1.8036e-47	0.972761	0.708	0.431	3.52333e-43	0
ENSMUSG00000025892	Gria4	2.90394e-47	0.963493	0.723	0.464	5.67284e-43	0
ENSMUSG00000020205	Phlda1	6.93855e-46	0.928859	0.603	0.307	1.35545e-41	0
ENSMUSG00000087150		1.1756e-45	1.78206	0.298	0.093	2.29654e-41	0
ENSMUSG00000029838	Ptn	1.38541e-45	0.296019	1	0.92	2.7064e-41	0
ENSMUSG00000006589	Aprt	6.61792e-45	0.719805	0.876	0.675	1.29281e-40	0
ENSMUSG00000028080	Lrba	1.33431e-44	1.21639	0.547	0.288	2.60658e-40	0
ENSMUSG00000027200	Sema6d	4.01326e-44	0.929295	0.679	0.382	7.83989e-40	0
ENSMUSG00000030342	Cd9	7.27045e-44	0.479288	1	0.888	1.42028e-39	0
ENSMUSG00000049550	Clip1	1.17666e-43	1.18273	0.534	0.273	2.29861e-39	0
ENSMUSG00000018217	Pmp22	3.58514e-43	1.05504	0.585	0.317	7.00357e-39	0
ENSMUSG00000039239	Tgfb2	1.19261e-42	1.34517	0.445	0.201	2.32977e-38	0
ENSMUSG00000032172	Olfm2	1.72748e-42	1.41325	0.421	0.183	3.37463e-38	0
ENSMUSG00000076441	Ass1	2.28131e-42	1.16433	0.383	0.153	4.45654e-38	0
ENSMUSG00000110126	Gm9347	3.91074e-41	0.487625	0.972	0.848	7.63963e-37	0
ENSMUSG00000015843	Rxrg	4.00348e-41	0.952667	0.595	0.313	7.82079e-37	0
ENSMUSG00000029381	Shroom3	9.72826e-41	1.51802	0.38	0.158	1.90042e-36	0
ENSMUSG00000013089	Etv5	9.95e-41	1.06994	0.537	0.278	1.94373e-36	0
ENSMUSG00000024998	Plce1	1.62851e-39	1.3225	0.39	0.164	3.18129e-35	0
ENSMUSG00000069769	Msi2	2.25716e-39	0.747229	0.811	0.601	4.40937e-35	0
ENSMUSG00000003541	Ier3	3.75898e-39	1.28488	0.538	0.291	7.34316e-35	0
ENSMUSG00000037306	Man1c1	4.53084e-39	1.31356	0.384	0.16	8.851e-35	0
ENSMUSG00000022799	Arhgap31	1.45946e-38	1.11181	0.466	0.219	2.85106e-34	0
ENSMUSG00000028015	Ctso	2.07526e-38	0.920061	0.571	0.304	4.05402e-34	0
ENSMUSG00000023456	Tpi1	5.28317e-38	0.649914	0.883	0.737	1.03207e-33	0
ENSMUSG00000054091	1810037I17Rik	7.73924e-38	0.445954	0.987	0.904	1.51186e-33	0
ENSMUSG00000032702	Kank1	1.32684e-37	1.2662	0.38	0.16	2.59199e-33	0
ENSMUSG00000058258	Idi1	1.60046e-37	0.921949	0.677	0.438	3.1265e-33	0
ENSMUSG00000022122	Ednrb	1.63431e-37	0.352853	0.986	0.769	3.19262e-33	0
ENSMUSG00000047632	Fgfbp3	2.46738e-37	1.53866	0.414	0.198	4.82002e-33	0
ENSMUSG00000031765	Mt1	3.23459e-37	0.308449	0.823	0.547	6.31877e-33	0
ENSMUSG00000058690	Ccser2	5.08471e-37	0.80988	0.725	0.481	9.93299e-33	0
ENSMUSG00000000567	Sox9	1.12805e-36	0.559546	0.852	0.621	2.20365e-32	0
ENSMUSG00000055022	Cntn1	1.71572e-36	0.948338	0.545	0.29	3.35166e-32	0
ENSMUSG00000055945	Prr18	2.54253e-36	1.26124	0.398	0.179	4.96684e-32	0
ENSMUSG00000029455	Aldh2	6.78853e-36	0.685122	0.809	0.591	1.32614e-31	0
ENSMUSG00000037736	Limch1	1.07198e-35	0.767539	0.732	0.485	2.09412e-31	0
ENSMUSG00000020733	Slc9a3r1	1.22387e-35	0.671312	0.756	0.49	2.39083e-31	0
ENSMUSG00000021928	Ebpl	2.17255e-35	0.852068	0.685	0.452	4.24407e-31	0
ENSMUSG00000024502	Jakmip2	2.71651e-35	1.07441	0.54	0.305	5.30669e-31	0
ENSMUSG00000024026	Glo1	3.29213e-35	0.579344	0.905	0.764	6.43118e-31	0
ENSMUSG00000027574	Nkain4	2.08562e-34	0.49346	0.919	0.7	4.07426e-30	0
ENSMUSG00000029581	Fscn1	2.17928e-34	0.471982	0.982	0.907	4.25722e-30	0
ENSMUSG00000030647	Ndufc2	3.87292e-34	0.372687	0.997	0.991	7.56574e-30	0
ENSMUSG00000004558	Ndrg2	4.16956e-34	0.429765	0.934	0.703	8.14523e-30	0
ENSMUSG00000004035	Gstm7	4.3465e-34	1.32028	0.332	0.135	8.49088e-30	0
ENSMUSG00000053093	Myh7	4.42405e-34	1.76781	0.246	0.083	8.64238e-30	0
ENSMUSG00000001467	Cyp51	4.93527e-34	0.781664	0.75	0.532	9.64104e-30	0
ENSMUSG00000067377	Tspan6	1.17329e-33	0.547174	0.927	0.83	2.29202e-29	0
ENSMUSG00000053166	Cdh22	1.19625e-33	1.37275	0.332	0.138	2.33687e-29	0
ENSMUSG00000031661	Nkd1	1.34037e-33	0.911414	0.595	0.365	2.61842e-29	0
ENSMUSG00000028519	Dab1	1.54128e-33	0.924026	0.555	0.317	3.0109e-29	0
ENSMUSG00000031274	Col4a5	1.75654e-33	1.20581	0.4	0.189	3.43139e-29	0
ENSMUSG00000031636	Pdlim3	2.38684e-33	0.593998	0.845	0.598	4.6627e-29	0
ENSMUSG00000100341		3.77382e-33	1.47493	0.304	0.121	7.37215e-29	0
ENSMUSG00000063524	Eno1	4.30989e-33	0.63235	0.843	0.663	8.41937e-29	0
ENSMUSG00000016382	Pls3	4.86711e-33	1.0183	0.552	0.329	9.50789e-29	0
ENSMUSG00000044288	Cnr1	4.93769e-33	1.57324	0.282	0.107	9.64578e-29	0
ENSMUSG00000026872	Zeb2	8.75701e-33	0.720442	0.836	0.685	1.71068e-28	0
ENSMUSG00000026426	Arl8a	1.93234e-32	0.709258	0.767	0.557	3.77483e-28	0
ENSMUSG00000032380	Dapk2	1.98794e-32	2.36757	0.144	0.031	3.88343e-28	0
ENSMUSG00000023885	Thbs2	2.92121e-32	1.76377	0.201	0.059	5.70659e-28	0
ENSMUSG00000019966	Kitl	3.9253e-32	0.750166	0.668	0.421	7.66807e-28	0
ENSMUSG00000026058	Khdrbs2	5.59099e-32	1.20429	0.428	0.218	1.0922e-27	0
ENSMUSG00000053702	Nebl	1.02146e-31	1.07376	0.412	0.199	1.99542e-27	0
ENSMUSG00000036106	Prr5	1.29808e-31	1.54765	0.282	0.111	2.53579e-27	0
ENSMUSG00000066026	Dhrs3	4.52047e-31	0.714024	0.538	0.287	8.83073e-27	0
ENSMUSG00000002797	Ggct	1.37551e-30	1.09131	0.407	0.2	2.68706e-26	0
ENSMUSG00000005672	Kit	1.41206e-30	0.98118	0.484	0.263	2.75847e-26	0
ENSMUSG00000058897	Col25a1	3.89924e-30	2.45915	0.12	0.022	7.61716e-26	0
ENSMUSG00000005397	Nid1	6.49064e-30	0.446111	0.692	0.403	1.26795e-25	0
ENSMUSG00000078570	1110065P20Rik	8.20662e-30	0.775322	0.638	0.424	1.60316e-25	0
ENSMUSG00000044674	Fzd1	1.27112e-29	0.929827	0.537	0.32	2.48314e-25	0
ENSMUSG00000021411	Pxdc1	1.31546e-29	1.66818	0.232	0.082	2.56976e-25	0
ENSMUSG00000030272	Camk1	2.34209e-29	0.930647	0.503	0.285	4.57528e-25	0
ENSMUSG00000033307	Mif	2.96163e-29	0.355042	1	0.983	5.78554e-25	0
ENSMUSG00000023861	Mpc1	3.2589e-29	0.454137	0.958	0.9	6.36625e-25	0
ENSMUSG00000022494	Shisa9	7.21697e-29	1.11601	0.353	0.162	1.40984e-24	0
ENSMUSG00000017386	Traf4	7.27726e-29	0.686356	0.743	0.544	1.42161e-24	0
ENSMUSG00000021957	Tkt	8.45037e-29	0.578378	0.84	0.707	1.65078e-24	0
ENSMUSG00000060572	Mfap2	1.01939e-28	0.625036	0.695	0.456	1.99138e-24	0
ENSMUSG00000058254	Tspan7	2.71073e-28	0.604741	0.737	0.516	5.29542e-24	0
ENSMUSG00000052684	Jun	3.52566e-28	0.31829	0.976	0.897	6.88737e-24	0
ENSMUSG00000039057	Myo16	3.5517e-28	1.43281	0.27	0.109	6.93825e-24	0
ENSMUSG00000024425	Ndfip1	3.6994e-28	0.345889	0.992	0.974	7.22679e-24	0
ENSMUSG00000074802	Gas2l3	5.15056e-28	0.956405	0.459	0.25	1.00616e-23	0
ENSMUSG00000030849	Fgfr2	8.249e-28	0.999256	0.391	0.191	1.61144e-23	0
ENSMUSG00000043850	Clrn1	8.86317e-28	0.971624	0.418	0.217	1.73142e-23	0
ENSMUSG00000018293	Pfn1	1.39086e-27	0.300236	0.994	0.991	2.71704e-23	0
ENSMUSG00000052560	Cpne8	1.79536e-27	1.14358	0.369	0.182	3.50724e-23	0
ENSMUSG00000032186	Tmod2	2.17649e-27	0.85975	0.582	0.381	4.25177e-23	0
ENSMUSG00000020849	Ywhae	2.83449e-27	0.252412	0.999	1	5.53718e-23	0
ENSMUSG00000029178	Klf3	3.23628e-27	0.815179	0.605	0.389	6.32207e-23	0
ENSMUSG00000059588	Calcrl	4.28404e-27	0.909688	0.46	0.256	8.36888e-23	0
ENSMUSG00000070003	Ssbp4	7.02989e-27	0.701732	0.681	0.475	1.37329e-22	0
ENSMUSG00000020277	Pfkl	9.15802e-27	0.963748	0.487	0.288	1.78902e-22	0
ENSMUSG00000025260	Hsd17b10	9.27718e-27	0.545163	0.862	0.741	1.8123e-22	0
ENSMUSG00000020000	Moxd1	2.2603e-26	1.55993	0.195	0.065	4.41549e-22	0
ENSMUSG00000026614	Slc30a10	2.30823e-26	0.851788	0.47	0.258	4.50913e-22	0
ENSMUSG00000086040	Wipf3	2.89797e-26	2.01684	0.138	0.035	5.66119e-22	0
ENSMUSG00000030246	Ldhb	4.36176e-26	0.374683	0.987	0.95	8.52069e-22	0
ENSMUSG00000022240	Ctnnd2	5.50268e-26	0.890822	0.549	0.353	1.07495e-21	0
ENSMUSG00000027669	Gnb4	5.95257e-26	0.682496	0.725	0.546	1.16283e-21	0
ENSMUSG00000031451	Gas6	6.62089e-26	1.17914	0.325	0.153	1.29339e-21	0
ENSMUSG00000031073	Fgf15	7.77352e-26	2.16537	0.169	0.052	1.51856e-21	0
ENSMUSG00000029918	Mrps33	1.11429e-25	0.40301	0.976	0.94	2.17676e-21	0
ENSMUSG00000071424	Grid2	1.35082e-25	0.606884	0.712	0.501	2.63883e-21	0
ENSMUSG00000031453	Rasa3	1.66369e-25	0.837086	0.521	0.315	3.25002e-21	0
ENSMUSG00000027111	Itga6	1.68652e-25	0.941678	0.445	0.251	3.29462e-21	0
ENSMUSG00000039145	Camk1d	1.73068e-25	1.71415	0.194	0.066	3.38088e-21	0
ENSMUSG00000054196	Cthrc1	2.38663e-25	1.20349	0.333	0.162	4.66229e-21	0
ENSMUSG00000039542	Ncam1	2.80546e-25	0.494118	0.884	0.716	5.48046e-21	0
ENSMUSG00000032766	Gng11	4.45526e-25	0.926569	0.41	0.219	8.70335e-21	0
ENSMUSG00000055761	Nkain3	5.85857e-25	1.34614	0.275	0.12	1.14447e-20	0
ENSMUSG00000035686	Thrsp	6.78646e-25	0.940817	0.427	0.234	1.32574e-20	0
ENSMUSG00000053931	Cnn3	6.91891e-25	0.400505	0.966	0.909	1.35161e-20	0
ENSMUSG00000038473	Nos1ap	7.20773e-25	1.22245	0.306	0.143	1.40803e-20	0
ENSMUSG00000044681	Cnpy1	1.00083e-24	0.787799	0.63	0.441	1.95513e-20	0
ENSMUSG00000097428		1.0522e-24	0.469516	0.815	0.606	2.05547e-20	0
ENSMUSG00000048960	Prex2	1.39895e-24	0.940477	0.436	0.245	2.73284e-20	0
ENSMUSG00000030428	Ttyh1	1.42421e-24	0.260756	0.871	0.592	2.78219e-20	0
ENSMUSG00000017721	Pigt	1.44416e-24	0.574966	0.757	0.559	2.82117e-20	0
ENSMUSG00000044550	Tceal3	1.54305e-24	0.850788	0.572	0.384	3.01435e-20	0
ENSMUSG00000045871	Slitrk6	1.64673e-24	1.80705	0.16	0.048	3.21689e-20	0
ENSMUSG00000060703	Cd302	1.80247e-24	0.957532	0.427	0.236	3.52113e-20	0
ENSMUSG00000048794	Cfap100	1.85116e-24	1.13809	0.338	0.168	3.61623e-20	0
ENSMUSG00000026817	Ak1	5.09047e-24	1.44487	0.229	0.091	9.94422e-20	0
ENSMUSG00000074415	Mir100hg	1.29213e-23	0.694813	0.569	0.362	2.52417e-19	0
ENSMUSG00000037072	Selenof	1.94775e-23	0.299069	0.999	0.995	3.80494e-19	0
ENSMUSG00000090841	Myl6	2.28857e-23	0.359701	0.977	0.937	4.47072e-19	0
ENSMUSG00000097156		2.66555e-23	0.346728	0.989	0.934	5.20715e-19	0
ENSMUSG00000070436	Serpinh1	2.78076e-23	0.465798	0.84	0.642	5.43221e-19	0
ENSMUSG00000051910	Sox6	3.0639e-23	0.88994	0.5	0.313	5.98532e-19	0
ENSMUSG00000046999	1110032F04Rik	3.66179e-23	1.21463	0.284	0.131	7.15331e-19	0
ENSMUSG00000021474	Sfxn1	4.26153e-23	0.508519	0.839	0.704	8.32489e-19	0
ENSMUSG00000027408	Cpxm1	7.09125e-23	1.20068	0.315	0.156	1.38528e-18	0
ENSMUSG00000001555	Fkbp10	1.15553e-22	1.01598	0.35	0.18	2.25732e-18	0
ENSMUSG00000011752	Pgam1	1.23354e-22	0.317695	0.993	0.975	2.40972e-18	0
ENSMUSG00000031538	Plat	2.22716e-22	0.523779	0.583	0.363	4.35077e-18	0
ENSMUSG00000037031	Tspan15	2.98785e-22	1.06283	0.347	0.183	5.83676e-18	0
ENSMUSG00000073481	Mtarc2	3.1771e-22	0.543526	0.746	0.562	6.20646e-18	0
ENSMUSG00000004151	Etv1	3.82566e-22	0.892515	0.403	0.223	7.47342e-18	0
ENSMUSG00000021127	Zfp36l1	4.38918e-22	0.339606	0.929	0.791	8.57427e-18	0
ENSMUSG00000000078	Klf6	5.05036e-22	0.629993	0.73	0.588	9.86589e-18	0
ENSMUSG00000023026	Dip2b	5.17403e-22	0.623519	0.679	0.492	1.01075e-17	0
ENSMUSG00000029570	Lfng	5.82621e-22	0.721973	0.541	0.347	1.13815e-17	0
ENSMUSG00000003814	Calr	6.55177e-22	0.478276	0.887	0.805	1.27989e-17	0
ENSMUSG00000021701	Plk2	7.24022e-22	0.859442	0.476	0.294	1.41438e-17	0
ENSMUSG00000040606	Kazn	8.85438e-22	1.67666	0.164	0.055	1.7297e-17	0
ENSMUSG00000062908	Acadm	9.07968e-22	0.644763	0.6	0.402	1.77372e-17	0
ENSMUSG00000004610	Etfb	9.79116e-22	0.447287	0.869	0.741	1.9127e-17	0
ENSMUSG00000036199	Ndufa13	1.05176e-21	0.331209	0.983	0.96	2.05461e-17	0
ENSMUSG00000061046	Haghl	1.56092e-21	0.703586	0.633	0.464	3.04926e-17	0
ENSMUSG00000044533	Rps2	1.67046e-21	0.256044	1	1	3.26324e-17	0
ENSMUSG00000027434	Nkx2-2	1.73239e-21	1.13629	0.298	0.147	3.38422e-17	0
ENSMUSG00000021493	Pdlim7	1.84355e-21	0.79711	0.542	0.374	3.60138e-17	0
ENSMUSG00000041926	Rnpep	2.22212e-21	0.852754	0.417	0.239	4.34091e-17	0
ENSMUSG00000031447	Lamp1	2.8357e-21	0.320204	0.973	0.906	5.53954e-17	0
ENSMUSG00000020037	Rfx4	2.86539e-21	0.505484	0.79	0.59	5.59754e-17	0
ENSMUSG00000038587	Akap12	3.13987e-21	1.52736	0.195	0.076	6.13373e-17	0
ENSMUSG00000029470	P2rx4	3.18856e-21	0.826384	0.332	0.171	6.22885e-17	0
ENSMUSG00000031075	Ano1	3.41511e-21	1.93605	0.116	0.03	6.67142e-17	0
ENSMUSG00000048636	A730049H05Rik	5.46649e-21	1.80545	0.153	0.051	1.06788e-16	0
ENSMUSG00000071711	Mpst	6.46279e-21	0.605303	0.682	0.503	1.26251e-16	0
ENSMUSG00000028949	Smarcd3	7.02203e-21	0.820343	0.46	0.283	1.37175e-16	0
ENSMUSG00000027952	Pmvk	7.74345e-21	0.740341	0.545	0.367	1.51268e-16	0
ENSMUSG00000047238	Mageh1	8.50133e-21	0.602729	0.71	0.572	1.66073e-16	0
ENSMUSG00000028127	Abcd3	1.20315e-20	0.674275	0.578	0.391	2.35036e-16	0
ENSMUSG00000025743	Sdc3	1.41409e-20	0.612879	0.627	0.436	2.76242e-16	0
ENSMUSG00000001666	Ddt	1.65706e-20	0.484683	0.795	0.631	3.23706e-16	0
ENSMUSG00000027955	Gask1b	1.68603e-20	1.60739	0.16	0.055	3.29366e-16	0
ENSMUSG00000027351	Spred1	1.94174e-20	0.743549	0.573	0.399	3.79319e-16	0
ENSMUSG00000036880	Acaa2	1.96916e-20	0.727191	0.504	0.315	3.84675e-16	0
ENSMUSG00000032549	Rab6b	2.00988e-20	0.610567	0.644	0.47	3.92629e-16	0
ENSMUSG00000031897	Psmb10	2.25458e-20	1.06629	0.347	0.193	4.40433e-16	0
ENSMUSG00000025656	Arhgef9	2.31954e-20	0.834992	0.431	0.257	4.53123e-16	0
ENSMUSG00000056367	Actr3b	2.72509e-20	1.29219	0.218	0.092	5.32347e-16	0
ENSMUSG00000043556	Fbxl7	2.79164e-20	0.769222	0.427	0.25	5.45348e-16	0
ENSMUSG00000039385	Cdh6	3.61625e-20	1.01273	0.287	0.139	7.06435e-16	0
ENSMUSG00000055675	Kbtbd11	3.61782e-20	0.746004	0.53	0.352	7.06741e-16	0
ENSMUSG00000022548	Apod	4.90466e-20	1.64059	0.16	0.056	9.58125e-16	0
ENSMUSG00000022565	Plec	6.36606e-20	0.822555	0.369	0.201	1.24361e-15	0
ENSMUSG00000079316	Rab9	6.92433e-20	0.538157	0.754	0.587	1.35267e-15	0
ENSMUSG00000041817	Fam169a	6.93246e-20	1.32162	0.198	0.08	1.35426e-15	0
ENSMUSG00000019139	Isyna1	7.70318e-20	1.35069	0.192	0.076	1.50482e-15	0
ENSMUSG00000024302	Dtna	7.92675e-20	0.651581	0.537	0.348	1.54849e-15	0
ENSMUSG00000035227	Spcs2	1.11119e-19	0.323112	0.969	0.938	2.1707e-15	0
ENSMUSG00000044734	Serpinb1a	1.19484e-19	1.50176	0.179	0.069	2.33411e-15	0
ENSMUSG00000025068	Gsto1	1.45575e-19	0.883757	0.508	0.35	2.8438e-15	0
ENSMUSG00000022132	Cldn10	1.57238e-19	0.854098	0.288	0.142	3.07164e-15	0
ENSMUSG00000003072	Atp5d	1.59899e-19	0.313125	0.982	0.973	3.12363e-15	0
ENSMUSG00000017734	Dbndd2	2.12504e-19	1.11389	0.301	0.157	4.15127e-15	0
ENSMUSG00000028583	Pdpn	3.01277e-19	0.700599	0.463	0.279	5.88544e-15	0
ENSMUSG00000020061	Mybpc1	3.89282e-19	0.928913	0.249	0.113	7.60462e-15	0
ENSMUSG00000062661	Ncs1	6.87809e-19	0.933287	0.362	0.205	1.34364e-14	0
ENSMUSG00000023010	Tmbim6	6.96571e-19	0.331343	0.959	0.885	1.36075e-14	0
ENSMUSG00000045503	Sys1	7.398e-19	0.440522	0.825	0.693	1.4452e-14	0
ENSMUSG00000044337	Ackr3	8.07005e-19	0.805325	0.345	0.185	1.57649e-14	0
ENSMUSG00000031683	Lsm6	8.36268e-19	0.285354	0.982	0.972	1.63365e-14	0
ENSMUSG00000018474	Chd3	9.11647e-19	0.97471	0.292	0.148	1.7809e-14	0
ENSMUSG00000033488	Cryzl2	9.6287e-19	0.954958	0.343	0.191	1.88097e-14	0
ENSMUSG00000032340	Neo1	9.7814e-19	0.651463	0.64	0.48	1.9108e-14	0
ENSMUSG00000020287	Mpg	1.05716e-18	0.739818	0.479	0.309	2.06517e-14	0
ENSMUSG00000006699	Cdc42	1.1561e-18	0.290829	0.987	0.978	2.25845e-14	0
ENSMUSG00000032018	Sc5d	1.1659e-18	0.843947	0.383	0.222	2.27759e-14	0
ENSMUSG00000021760	Gpx8	1.17929e-18	0.46979	0.74	0.576	2.30375e-14	0
ENSMUSG00000020541	Tom1l1	1.27191e-18	0.938392	0.374	0.219	2.48467e-14	0
ENSMUSG00000030315	Vgll4	1.38532e-18	0.62247	0.648	0.489	2.70623e-14	0
ENSMUSG00000096753	Fam181a	1.71208e-18	1.09627	0.257	0.125	3.34454e-14	0
ENSMUSG00000040972	Igsf21	1.87054e-18	1.34291	0.21	0.093	3.65409e-14	0
ENSMUSG00000045103	Dmd	2.00437e-18	0.823307	0.4	0.237	3.91553e-14	0
ENSMUSG00000047261	Gap43	2.44859e-18	0.796823	0.408	0.244	4.78331e-14	0
ENSMUSG00000044164	Rnf182	2.5391e-18	0.842985	0.39	0.228	4.96013e-14	0
ENSMUSG00000020538	Srebf1	4.04565e-18	0.758778	0.394	0.231	7.90318e-14	0
ENSMUSG00000033161	Atp1a1	5.70044e-18	0.509989	0.637	0.456	1.11358e-13	0
ENSMUSG00000036972	Zic4	6.49604e-18	0.554477	0.768	0.641	1.269e-13	0
ENSMUSG00000021448	Shc3	6.87913e-18	0.993922	0.275	0.139	1.34384e-13	0
ENSMUSG00000004056	Akt2	7.09222e-18	0.769141	0.487	0.326	1.38547e-13	0
ENSMUSG00000004891	Nes	1.29737e-17	0.709216	0.629	0.484	2.53442e-13	0
ENSMUSG00000027864	Ptgfrn	1.45481e-17	1.07581	0.261	0.131	2.84197e-13	0
ENSMUSG00000029217	Tec	1.49979e-17	1.43731	0.175	0.071	2.92984e-13	0
ENSMUSG00000031604	Msmo1	1.61491e-17	0.645627	0.581	0.409	3.15472e-13	0
ENSMUSG00000021792	Prxl2a	1.62981e-17	0.511703	0.678	0.51	3.18384e-13	0
ENSMUSG00000063931	Pepd	1.89429e-17	0.734926	0.5	0.341	3.70049e-13	0
ENSMUSG00000032281	Acsbg1	2.00708e-17	0.707361	0.397	0.233	3.92083e-13	0
ENSMUSG00000106379	Lhfpl3	2.17107e-17	1.15469	0.218	0.1	4.24119e-13	0
ENSMUSG00000029030	Tprgl	2.21544e-17	0.494177	0.763	0.644	4.32787e-13	0
ENSMUSG00000029093	Sorcs2	2.66191e-17	1.08805	0.237	0.114	5.20004e-13	0
ENSMUSG00000002058	Unc119	2.93948e-17	0.65874	0.634	0.492	5.74228e-13	0
ENSMUSG00000053399	Adamts18	3.00452e-17	1.56004	0.14	0.05	5.86932e-13	0
ENSMUSG00000040183	Ankrd6	3.21038e-17	1.68123	0.123	0.04	6.27148e-13	0
ENSMUSG00000020368	Canx	3.54205e-17	0.42271	0.897	0.813	6.9194e-13	0
ENSMUSG00000028273	Pdlim5	3.54978e-17	0.918893	0.316	0.173	6.9345e-13	0
ENSMUSG00000031349	Nsdhl	3.98302e-17	0.855953	0.436	0.284	7.78082e-13	0
ENSMUSG00000039405	Prss23	4.46791e-17	0.547765	0.424	0.258	8.72807e-13	0
ENSMUSG00000053007	Creb5	5.67133e-17	0.996139	0.316	0.178	1.10789e-12	0
ENSMUSG00000031273	Col4a6	6.33314e-17	1.42753	0.164	0.065	1.23718e-12	0
ENSMUSG00000060591	Ifitm2	6.97809e-17	0.475488	0.751	0.606	1.36317e-12	0
ENSMUSG00000007815	Rhoa	8.60066e-17	0.315398	0.956	0.923	1.68014e-12	0
ENSMUSG00000022483	Col2a1	9.2832e-17	0.853675	0.336	0.19	1.81347e-12	0
ENSMUSG00000051495	Irf2bp2	1.13277e-16	0.657168	0.511	0.347	2.21286e-12	0
ENSMUSG00000044768	Macir	1.54505e-16	0.919928	0.306	0.17	3.01826e-12	0
ENSMUSG00000075012	Fjx1	1.64648e-16	0.361771	0.874	0.753	3.21641e-12	0
ENSMUSG00000017493	Igfbp4	1.66524e-16	0.821969	0.28	0.147	3.25305e-12	0
ENSMUSG00000059734	Ndufs8	1.77551e-16	0.376869	0.898	0.823	3.46847e-12	0
ENSMUSG00000031762	Mt2	1.84634e-16	0.496047	0.595	0.432	3.60682e-12	0
ENSMUSG00000049036	Tmem121	1.88945e-16	0.605123	0.579	0.419	3.69105e-12	0
ENSMUSG00000022174	Dad1	1.89082e-16	0.298083	0.956	0.917	3.69371e-12	0
ENSMUSG00000040003	Magi2	1.97274e-16	0.746413	0.446	0.29	3.85376e-12	0
ENSMUSG00000049288	Lix1l	1.99159e-16	0.64441	0.503	0.34	3.89057e-12	0
ENSMUSG00000065954	Tacc1	2.02398e-16	0.507136	0.636	0.453	3.95385e-12	0
ENSMUSG00000049690	Nckap5	2.04895e-16	0.851475	0.328	0.186	4.00263e-12	0
ENSMUSG00000054934	Kcnmb4	2.1074e-16	0.688614	0.483	0.326	4.11681e-12	0
ENSMUSG00000109127	Gm31135	2.33781e-16	1.26396	0.174	0.072	4.56691e-12	0
ENSMUSG00000029661	Col1a2	2.46787e-16	1.11076	0.253	0.129	4.82098e-12	0
ENSMUSG00000047446	Arl4a	2.69506e-16	0.494945	0.767	0.63	5.2648e-12	0
ENSMUSG00000021794	Glud1	2.83931e-16	0.3121	0.852	0.686	5.54659e-12	0
ENSMUSG00000034164	Emid1	2.99511e-16	0.577215	0.438	0.273	5.85095e-12	0
ENSMUSG00000068874	Selenbp1	3.12559e-16	0.852617	0.379	0.236	6.10584e-12	0
ENSMUSG00000063229	Ldha	3.63712e-16	0.421709	0.914	0.848	7.10511e-12	0
ENSMUSG00000003992	Ssbp2	5.43075e-16	0.436109	0.742	0.577	1.0609e-11	0
ENSMUSG00000050777	Tmem37	6.2081e-16	1.32252	0.153	0.06	1.21275e-11	0
ENSMUSG00000038633	Degs1	6.2293e-16	0.707081	0.48	0.326	1.21689e-11	0
ENSMUSG00000015536	Mocs2	1.02954e-15	0.440086	0.797	0.678	2.01121e-11	0
ENSMUSG00000022351	Sqle	1.21594e-15	0.609972	0.572	0.418	2.37534e-11	0
ENSMUSG00000025950	Idh1	1.26426e-15	0.526981	0.605	0.448	2.46973e-11	0
ENSMUSG00000030513	Pcsk6	1.38043e-15	1.24758	0.164	0.068	2.69667e-11	0
ENSMUSG00000024646	Cyb5a	1.89469e-15	0.348248	0.86	0.764	3.70128e-11	0
ENSMUSG00000040209	Zfp704	2.03816e-15	0.609355	0.555	0.399	3.98154e-11	0
ENSMUSG00000096956	Snhg18	2.25264e-15	1.41029	0.154	0.063	4.40052e-11	0
ENSMUSG00000029723	Spacdr	2.29287e-15	0.419225	0.688	0.525	4.47911e-11	0
ENSMUSG00000039168	Dap	2.36405e-15	0.898352	0.304	0.173	4.61817e-11	0
ENSMUSG00000045294	Insig1	2.37529e-15	0.673437	0.53	0.375	4.64013e-11	0
ENSMUSG00000038146	Notch3	2.41744e-15	0.964556	0.281	0.154	4.72247e-11	0
ENSMUSG00000103047		3.19182e-15	1.2976	0.167	0.071	6.23522e-11	0
ENSMUSG00000032184	Lysmd2	3.26894e-15	0.65376	0.525	0.375	6.38588e-11	0
ENSMUSG00000119584	Rn18s	3.94898e-15	0.846248	1	1	7.71433e-11	0
ENSMUSG00000055538	Zcchc24	4.11113e-15	0.562852	0.521	0.355	8.03109e-11	0
ENSMUSG00000032377	Plscr4	4.80903e-15	1.21331	0.198	0.093	9.39443e-11	0
ENSMUSG00000078444	Gm10941	5.56184e-15	1.17475	0.181	0.081	1.08651e-10	0
ENSMUSG00000025035	Arl3	5.59313e-15	0.383071	0.836	0.75	1.09262e-10	0
ENSMUSG00000045316	Fahd1	5.61881e-15	0.838775	0.314	0.182	1.09763e-10	0
ENSMUSG00000040265	Dnm3	7.32601e-15	1.19581	0.201	0.096	1.43114e-10	0
ENSMUSG00000048148	Nwd1	7.54819e-15	1.27136	0.154	0.063	1.47454e-10	0
ENSMUSG00000019883	Echdc1	8.49657e-15	0.849007	0.34	0.207	1.6598e-10	0
ENSMUSG00000024039	Cbs	9.10876e-15	0.689738	0.34	0.2	1.7794e-10	0
ENSMUSG00000024012	Mtch1	9.49225e-15	0.356792	0.877	0.818	1.85431e-10	0
ENSMUSG00000024176	Sox8	1.02989e-14	0.723636	0.363	0.217	2.01189e-10	0
ENSMUSG00000071856	Mcc	1.08681e-14	0.797215	0.342	0.205	2.12308e-10	0
ENSMUSG00000058672	Tubb2a	1.4431e-14	0.29616	0.949	0.908	2.81909e-10	0
ENSMUSG00000035237	Lcat	1.45018e-14	0.794804	0.319	0.186	2.83292e-10	0
ENSMUSG00000020044	Timp3	1.53363e-14	0.474303	0.422	0.263	2.99595e-10	0
ENSMUSG00000028111	Ctsk	1.5566e-14	1.31434	0.123	0.045	3.04082e-10	0
ENSMUSG00000017664	Slc35c2	1.80236e-14	0.728427	0.384	0.243	3.52091e-10	0
ENSMUSG00000006519	Cyba	1.8696e-14	0.643023	0.442	0.294	3.65226e-10	0
ENSMUSG00000022440	C1qtnf6	1.92362e-14	1.16991	0.203	0.099	3.75779e-10	0
ENSMUSG00000024810	Il33	2.25947e-14	1.22555	0.178	0.081	4.41387e-10	0
ENSMUSG00000025137	Pcyt2	2.45791e-14	0.846526	0.338	0.207	4.80153e-10	0
ENSMUSG00000001986	Gria3	2.89282e-14	0.907574	0.225	0.113	5.65113e-10	0
ENSMUSG00000101856	1700096K18Rik	2.94035e-14	0.945447	0.278	0.157	5.74397e-10	0
ENSMUSG00000028019	Pdgfc	3.75774e-14	0.851242	0.331	0.2	7.34074e-10	0
ENSMUSG00000021010	Npas3	4.18834e-14	0.505148	0.568	0.413	8.18191e-10	0
ENSMUSG00000049612	Omg	4.24232e-14	0.922486	0.26	0.142	8.28737e-10	0
ENSMUSG00000022114	Spry2	4.38087e-14	0.52402	0.64	0.497	8.55803e-10	0
ENSMUSG00000061838	Suclg2	4.63854e-14	0.572112	0.52	0.368	9.06138e-10	0
ENSMUSG00000053898	Ech1	5.31986e-14	0.429094	0.667	0.515	1.03924e-09	0
ENSMUSG00000058454	Dhcr7	5.68202e-14	0.684617	0.407	0.265	1.10998e-09	0
ENSMUSG00000037060	Cavin3	5.99439e-14	0.345422	0.811	0.663	1.171e-09	0
ENSMUSG00000029878	Dbpht2	6.03373e-14	1.21358	0.174	0.079	1.17869e-09	0
ENSMUSG00000028370	Pappa	6.61932e-14	1.56802	0.106	0.036	1.29308e-09	0
ENSMUSG00000024197	Plin3	6.70423e-14	0.797342	0.346	0.215	1.30967e-09	0
ENSMUSG00000063428	Ddo	6.70607e-14	1.40293	0.12	0.045	1.31003e-09	0
ENSMUSG00000049881	2810025M15Rik	6.73895e-14	0.407231	0.764	0.638	1.31645e-09	0
ENSMUSG00000031176	Dynlt3	6.83146e-14	0.712352	0.398	0.259	1.33453e-09	0
ENSMUSG00000020422	Tns3	7.76107e-14	0.957954	0.26	0.143	1.51613e-09	0
ENSMUSG00000029446	Psph	8.17805e-14	0.444864	0.624	0.478	1.59758e-09	0
ENSMUSG00000026255	Efhd1	9.39166e-14	0.804091	0.28	0.156	1.83466e-09	0
ENSMUSG00000038388	Pals2	1.02567e-13	0.363277	0.79	0.644	2.00366e-09	0
ENSMUSG00000025337	Sbds	1.05052e-13	0.580273	0.544	0.401	2.0522e-09	0
ENSMUSG00000031504	Rab20	1.12332e-13	1.48859	0.112	0.04	2.19441e-09	0
ENSMUSG00000023827	Agpat4	1.35611e-13	0.601346	0.429	0.284	2.64916e-09	0
ENSMUSG00000049521	Cdc42ep1	1.42954e-13	0.915566	0.226	0.117	2.79261e-09	0
ENSMUSG00000024854	Pold4	1.4416e-13	0.826962	0.321	0.195	2.81616e-09	0
ENSMUSG00000019872	Smpdl3a	1.57865e-13	0.561591	0.497	0.348	3.0839e-09	0
ENSMUSG00000084957	Bbip1	1.94932e-13	0.352908	0.815	0.721	3.80799e-09	0
ENSMUSG00000047712	Ust	2.18015e-13	1.2437	0.175	0.083	4.25892e-09	0
ENSMUSG00000079499	6530402F18Rik	2.18193e-13	1.441	0.11	0.04	4.26241e-09	0
ENSMUSG00000017724	Etv4	2.41056e-13	0.597056	0.366	0.225	4.70902e-09	0
ENSMUSG00000026749	Nek6	2.45762e-13	0.687752	0.41	0.274	4.80095e-09	0
ENSMUSG00000042249	Grk3	2.7597e-13	0.485656	0.616	0.477	5.39107e-09	0
ENSMUSG00000025026	Add3	2.78581e-13	0.568206	0.46	0.311	5.44208e-09	0
ENSMUSG00000026837	Col5a1	2.86706e-13	1.55075	0.105	0.037	5.60079e-09	0
ENSMUSG00000044122	Proca1	3.67231e-13	1.51834	0.113	0.042	7.17385e-09	0
ENSMUSG00000053475	Tnfaip6	3.69197e-13	0.820271	0.284	0.164	7.21227e-09	0
ENSMUSG00000033502	Cdc14a	3.83704e-13	0.906205	0.294	0.176	7.49566e-09	0
ENSMUSG00000037750	Fam222b	3.85521e-13	0.888114	0.23	0.122	7.53115e-09	0
ENSMUSG00000028496	Mllt3	3.95692e-13	0.512158	0.552	0.41	7.72985e-09	0
ENSMUSG00000030934	Oat	4.23989e-13	0.344949	0.777	0.625	8.28263e-09	0
ENSMUSG00000040997	Abhd4	4.5487e-13	0.781911	0.316	0.191	8.88588e-09	0
ENSMUSG00000006360	Crip1	4.62046e-13	0.794002	0.298	0.176	9.02607e-09	0
ENSMUSG00000037211	Spry1	5.01361e-13	0.677537	0.438	0.302	9.79409e-09	0
ENSMUSG00000022103	Gfra2	5.55179e-13	1.60817	0.105	0.037	1.08454e-08	0
ENSMUSG00000032374	Plod2	5.57564e-13	0.695995	0.405	0.27	1.0892e-08	0
ENSMUSG00000027953	Slc50a1	5.65172e-13	0.56259	0.493	0.348	1.10406e-08	0
ENSMUSG00000056758	Hmga2	5.77106e-13	0.866604	0.316	0.195	1.12738e-08	0
ENSMUSG00000024052	Lpin2	6.17681e-13	0.56755	0.576	0.433	1.20664e-08	0
ENSMUSG00000029359	Tesc	6.48373e-13	1.509	0.105	0.037	1.2666e-08	0
ENSMUSG00000018012	Rac3	6.85851e-13	0.749241	0.373	0.241	1.33981e-08	0
ENSMUSG00000028443	Nudt2	6.94199e-13	0.443132	0.672	0.547	1.35612e-08	0
ENSMUSG00000027875	Hmgcs2	7.50926e-13	1.15155	0.161	0.074	1.46693e-08	0
ENSMUSG00000064036	Mro	7.88394e-13	0.933859	0.25	0.14	1.54013e-08	0
ENSMUSG00000063564	Col23a1	7.92449e-13	0.378043	0.638	0.478	1.54805e-08	0
ENSMUSG00000030287	Itpr2	8.05845e-13	0.895779	0.292	0.174	1.57422e-08	0
ENSMUSG00000070520	Nsmce3	9.36143e-13	0.44361	0.667	0.53	1.82876e-08	0
ENSMUSG00000026939	Tmem141	1.07164e-12	1.03817	0.182	0.089	2.09346e-08	0
ENSMUSG00000025666	Tmem47	1.11913e-12	0.43521	0.595	0.442	2.18621e-08	0
ENSMUSG00000107815		1.18816e-12	1.5077	0.116	0.045	2.32108e-08	0
ENSMUSG00000034926	Dhcr24	1.23934e-12	0.791793	0.36	0.233	2.42104e-08	0
ENSMUSG00000029673	Auts2	1.32096e-12	0.35933	0.816	0.717	2.5805e-08	0
ENSMUSG00000000125	Wnt3	1.47106e-12	0.915215	0.263	0.151	2.87372e-08	0
ENSMUSG00000021606	Ndufs6	1.62135e-12	0.275972	0.949	0.923	3.1673e-08	0
ENSMUSG00000031613	Hpgd	1.7056e-12	1.35931	0.112	0.042	3.33188e-08	0
ENSMUSG00000026502	Desi2	1.85298e-12	0.414617	0.696	0.587	3.61979e-08	0
ENSMUSG00000018340	Anxa6	2.01979e-12	0.738642	0.292	0.173	3.94565e-08	0
ENSMUSG00000034424	Gcsh	2.1103e-12	0.374013	0.795	0.694	4.12247e-08	0
ENSMUSG00000028444	Cntfr	2.44551e-12	0.563373	0.444	0.299	4.7773e-08	0
ENSMUSG00000031214	Ophn1	2.59805e-12	0.663445	0.405	0.274	5.07529e-08	0
ENSMUSG00000041959	S100a10	2.76327e-12	0.927256	0.254	0.146	5.39805e-08	0
ENSMUSG00000053819	Camk2d	3.04687e-12	0.499051	0.383	0.244	5.95206e-08	0
ENSMUSG00000026356	Dars	3.21114e-12	0.491283	0.624	0.499	6.27295e-08	0
ENSMUSG00000041939	Mvk	3.2965e-12	0.585222	0.475	0.339	6.43971e-08	0
ENSMUSG00000004207	Psap	3.44907e-12	0.317961	0.798	0.669	6.73777e-08	0
ENSMUSG00000063446	Plppr1	3.54579e-12	0.924033	0.215	0.114	6.9267e-08	0
ENSMUSG00000058267	Mrps14	3.64378e-12	0.303814	0.884	0.85	7.11812e-08	0
ENSMUSG00000038803	Ost4	4.27476e-12	0.285613	0.897	0.81	8.35075e-08	0
ENSMUSG00000028910	Mecr	4.8397e-12	0.76874	0.339	0.218	9.45435e-08	0
ENSMUSG00000027347	Rasgrp1	4.8751e-12	1.41358	0.112	0.043	9.52351e-08	0
ENSMUSG00000030560	Ctsc	5.63819e-12	0.679459	0.26	0.147	1.10142e-07	0
ENSMUSG00000030087	Klf15	5.80169e-12	0.626851	0.373	0.243	1.13336e-07	0
ENSMUSG00000035189	Ano4	5.90852e-12	1.30847	0.116	0.046	1.15423e-07	0
ENSMUSG00000025510	Cd151	5.93813e-12	0.563202	0.472	0.334	1.16001e-07	0
ENSMUSG00000050334	C130071C03Rik	6.54963e-12	0.251946	0.98	0.954	1.27947e-07	0
ENSMUSG00000026421	Csrp1	6.6124e-12	0.800633	0.277	0.163	1.29173e-07	0
ENSMUSG00000030103	Bhlhe40	6.70237e-12	0.847567	0.26	0.151	1.30931e-07	0
ENSMUSG00000062619	2310039H08Rik	6.87568e-12	0.606523	0.5	0.371	1.34316e-07	0
ENSMUSG00000037966	Ninj1	7.19061e-12	0.74459	0.302	0.185	1.40469e-07	0
ENSMUSG00000025732	Mcrip2	7.484e-12	0.861191	0.243	0.138	1.462e-07	0
ENSMUSG00000046768	Rhoj	7.67292e-12	1.06117	0.172	0.085	1.49891e-07	0
ENSMUSG00000021277	Traf3	7.90562e-12	0.877032	0.253	0.146	1.54436e-07	0
ENSMUSG00000018574	Acadvl	8.87156e-12	0.622445	0.418	0.285	1.73306e-07	0
ENSMUSG00000031808	Slc27a1	8.98274e-12	0.641706	0.343	0.216	1.75478e-07	0
ENSMUSG00000050989	Selenon	9.93626e-12	0.791035	0.328	0.212	1.94105e-07	0
ENSMUSG00000020805	Slc13a5	1.0324e-11	0.852227	0.22	0.119	2.01679e-07	0
ENSMUSG00000026727	Rsu1	1.13463e-11	0.513056	0.582	0.453	2.2165e-07	0
ENSMUSG00000027309	Dnaaf9	1.28721e-11	0.552719	0.412	0.281	2.51457e-07	0
ENSMUSG00000033720	Sfxn5	1.29296e-11	0.524038	0.404	0.268	2.52579e-07	0
ENSMUSG00000029096	Htra3	1.33261e-11	1.20044	0.147	0.068	2.60325e-07	0
ENSMUSG00000078713	Tomm5	1.35616e-11	0.363241	0.73	0.621	2.64926e-07	0
ENSMUSG00000036427	Gpi1	1.6393e-11	0.392486	0.706	0.604	3.20238e-07	0
ENSMUSG00000042312	S100a13	1.67256e-11	0.56259	0.353	0.226	3.26735e-07	0
ENSMUSG00000040759	Cmtm5	1.69242e-11	0.34947	0.472	0.314	3.30614e-07	0
ENSMUSG00000022500	Litaf	1.84024e-11	0.610917	0.418	0.291	3.59492e-07	0
ENSMUSG00000075486	Commd6	1.91722e-11	0.451207	0.674	0.568	3.7453e-07	0
ENSMUSG00000006373	Pgrmc1	1.99667e-11	0.291622	0.835	0.733	3.9005e-07	0
ENSMUSG00000025153	Fasn	2.36511e-11	0.515125	0.535	0.402	4.62025e-07	0
ENSMUSG00000117924	Tmem223	2.59139e-11	0.332406	0.839	0.747	5.06228e-07	0
ENSMUSG00000006299	Aamp	2.67178e-11	0.30036	0.862	0.779	5.21932e-07	0
ENSMUSG00000020107	Anapc16	2.73985e-11	0.453088	0.645	0.539	5.3523e-07	0
ENSMUSG00000022894	Adamts5	2.78508e-11	0.998091	0.172	0.086	5.44065e-07	0
ENSMUSG00000120008		2.8228e-11	0.409091	0.614	0.478	5.51434e-07	0
ENSMUSG00000030894	Tpp1	2.95496e-11	0.679586	0.301	0.186	5.77251e-07	0
ENSMUSG00000032503	Arpp21	2.98122e-11	0.878241	0.191	0.1	5.82381e-07	0
ENSMUSG00000019975	Ikbip	3.09686e-11	0.681912	0.336	0.218	6.04972e-07	0
ENSMUSG00000038602	Slc35f1	3.13347e-11	0.671264	0.34	0.221	6.12123e-07	0
ENSMUSG00000020402	Vdac1	3.54797e-11	0.255239	0.958	0.932	6.93095e-07	0
ENSMUSG00000028121	Bcar3	3.64739e-11	0.944525	0.201	0.108	7.12517e-07	0
ENSMUSG00000027805	Pfn2	3.66433e-11	0.275595	0.917	0.866	7.15826e-07	0
ENSMUSG00000023905	Tnfrsf12a	4.42763e-11	1.17807	0.144	0.068	8.64937e-07	0
ENSMUSG00000053644	Aldh7a1	4.50528e-11	0.573259	0.405	0.279	8.80106e-07	0
ENSMUSG00000054021	Sirt5	5.09073e-11	0.807411	0.247	0.145	9.94474e-07	0
ENSMUSG00000021273	Fdft1	5.13421e-11	0.483273	0.573	0.449	1.00297e-06	0
ENSMUSG00000033735	Spr	5.61646e-11	0.662276	0.363	0.243	1.09717e-06	0
ENSMUSG00000047714	Ppp1r2	5.75391e-11	0.391367	0.733	0.639	1.12403e-06	0
ENSMUSG00000068551	Zfp467	5.82258e-11	1.01819	0.161	0.079	1.13744e-06	0
ENSMUSG00000023075	Akirin1	5.84275e-11	0.484519	0.513	0.381	1.14138e-06	0
ENSMUSG00000018672	Copz2	7.83587e-11	0.970741	0.186	0.098	1.53074e-06	0
ENSMUSG00000098557	Kctd12	8.29582e-11	0.483699	0.504	0.373	1.62059e-06	0
ENSMUSG00000032352	Lrrc1	9.91591e-11	0.752493	0.287	0.179	1.93707e-06	0
ENSMUSG00000021286	Zfyve21	9.94754e-11	0.529652	0.535	0.413	1.94325e-06	0
ENSMUSG00000030879	Mrpl17	1.10298e-10	0.32128	0.832	0.72	2.15467e-06	0
ENSMUSG00000033917	Gde1	1.10484e-10	0.336717	0.732	0.593	2.1583e-06	0
ENSMUSG00000032121	Tmem218	1.16025e-10	0.49456	0.514	0.386	2.26654e-06	0
ENSMUSG00000028464	Tpm2	1.27095e-10	0.850885	0.208	0.115	2.4828e-06	0
ENSMUSG00000003559	As3mt	1.35198e-10	1.07355	0.171	0.088	2.64108e-06	0
ENSMUSG00000027907	S100a11	1.40518e-10	0.844126	0.287	0.183	2.74503e-06	0
ENSMUSG00000050505	Pcdh20	1.53572e-10	1.2201	0.123	0.054	3.00003e-06	0
ENSMUSG00000020777	Acox1	1.5465e-10	0.566787	0.342	0.221	3.02109e-06	0
ENSMUSG00000069117	Rps18-ps6	1.56351e-10	0.264031	0.925	0.905	3.05432e-06	0
ENSMUSG00000021417	Eci2	1.59525e-10	0.289379	0.856	0.778	3.11633e-06	0
ENSMUSG00000017631	Abr	2.07188e-10	0.722297	0.308	0.199	4.04741e-06	0
ENSMUSG00000001521	Tulp3	2.17398e-10	0.659898	0.322	0.206	4.24687e-06	0
ENSMUSG00000025809	Itgb1	2.17562e-10	0.379404	0.818	0.732	4.25008e-06	0
ENSMUSG00000059447	Hadhb	2.271e-10	0.423904	0.612	0.485	4.4364e-06	0
ENSMUSG00000031591	Asah1	2.30677e-10	0.449909	0.582	0.446	4.50628e-06	0
ENSMUSG00000059743	Fdps	2.52346e-10	0.53562	0.548	0.44	4.92958e-06	0
ENSMUSG00000023832	Acat2	2.68211e-10	0.382073	0.692	0.586	5.23951e-06	0
ENSMUSG00000031520	Vegfc	2.80857e-10	1.05311	0.157	0.079	5.48654e-06	0
ENSMUSG00000073910	Mob3b	2.94628e-10	0.941523	0.172	0.09	5.75557e-06	0
ENSMUSG00000052125	F730043M19Rik	2.95798e-10	1.09345	0.161	0.082	5.77841e-06	0
ENSMUSG00000038387	Rras	2.9878e-10	0.80613	0.26	0.159	5.83667e-06	0
ENSMUSG00000039959	Hip1	3.0052e-10	0.667599	0.35	0.239	5.87066e-06	0
ENSMUSG00000068923	Syt11	3.33285e-10	0.252398	0.914	0.847	6.51072e-06	0
ENSMUSG00000043456	Zfp536	3.46652e-10	0.627003	0.34	0.227	6.77184e-06	0
ENSMUSG00000032413	Rasa2	3.81489e-10	0.642992	0.362	0.247	7.45238e-06	0
ENSMUSG00000021823	Vcl	3.86894e-10	0.658433	0.308	0.198	7.55797e-06	0
ENSMUSG00000024208	Uqcc2	4.04265e-10	0.270867	0.904	0.851	7.89731e-06	0
ENSMUSG00000022210	Dhrs4	4.23713e-10	0.458449	0.571	0.459	8.27724e-06	0
ENSMUSG00000032246	Calml4	4.30654e-10	1.06206	0.144	0.071	8.41282e-06	0
ENSMUSG00000050737	Ptges	4.52046e-10	1.03195	0.127	0.058	8.83071e-06	0
ENSMUSG00000021607	Mrpl36	4.58074e-10	0.396873	0.643	0.533	8.94847e-06	0
ENSMUSG00000029810	Tmem176b	4.70919e-10	0.375946	0.641	0.511	9.19941e-06	0
ENSMUSG00000055681	Cope	4.73902e-10	0.339521	0.791	0.694	9.25768e-06	0
ENSMUSG00000047731	Wbp1l	4.8668e-10	0.751886	0.299	0.195	9.50729e-06	0
ENSMUSG00000034168	Irf2bpl	4.96922e-10	0.577975	0.379	0.26	9.70737e-06	0
ENSMUSG00000025931	Paqr8	5.13686e-10	0.432207	0.528	0.401	1.00349e-05	0
ENSMUSG00000006732	Mettl1	5.69843e-10	0.63106	0.421	0.308	1.11319e-05	0
ENSMUSG00000038013	Wipf2	5.71756e-10	0.832635	0.253	0.156	1.11692e-05	0
ENSMUSG00000055401	Fbxo6	5.73042e-10	0.917216	0.191	0.105	1.11944e-05	0
ENSMUSG00000003355	Fkbp11	6.34136e-10	1.07646	0.172	0.092	1.23878e-05	0
ENSMUSG00000032224	Fam81a	6.53893e-10	0.981911	0.169	0.089	1.27738e-05	0
ENSMUSG00000079426	Arpc4	6.58173e-10	0.439733	0.596	0.476	1.28574e-05	0
ENSMUSG00000019689	Fmc1	6.64479e-10	0.351755	0.766	0.677	1.29806e-05	0
ENSMUSG00000050732	Vamp8	6.80482e-10	1.03721	0.171	0.091	1.32932e-05	0
ENSMUSG00000019647	Sema6a	7.0339e-10	0.345352	0.727	0.607	1.37407e-05	0
ENSMUSG00000037347	Chst7	7.43135e-10	0.893711	0.171	0.09	1.45172e-05	0
ENSMUSG00000029174	Tbc1d1	7.65488e-10	0.841811	0.243	0.148	1.49538e-05	0
ENSMUSG00000022947	Cbr3	8.72895e-10	0.632825	0.271	0.169	1.7052e-05	0
ENSMUSG00000021556	Golm1	9.48803e-10	0.498623	0.489	0.37	1.85349e-05	0
ENSMUSG00000030447	Cyfip1	9.49089e-10	0.429124	0.564	0.436	1.85404e-05	0
ENSMUSG00000051855	Mest	9.61134e-10	0.662459	0.329	0.222	1.87757e-05	0
ENSMUSG00000028782	Adgrb2	1.01502e-09	0.483687	0.411	0.287	1.98284e-05	0
ENSMUSG00000042684	Npl	1.03692e-09	0.683076	0.27	0.168	2.02563e-05	0
ENSMUSG00000006818	Sod2	1.03715e-09	0.341249	0.74	0.655	2.02606e-05	0
ENSMUSG00000041958	Pigs	1.15941e-09	0.549574	0.328	0.216	2.26491e-05	0
ENSMUSG00000028795	Ccdc28b	1.17407e-09	0.454004	0.559	0.437	2.29355e-05	0
ENSMUSG00000041025	Iffo2	1.23706e-09	0.931641	0.137	0.066	2.41659e-05	0
ENSMUSG00000022434	Fam118a	1.23936e-09	0.676109	0.295	0.191	2.42109e-05	0
ENSMUSG00000003161	Sri	1.35082e-09	0.334586	0.747	0.646	2.63883e-05	0
ENSMUSG00000020282	Rhbdf1	1.35918e-09	0.812479	0.216	0.126	2.65516e-05	0
ENSMUSG00000050212	Eva1b	1.37219e-09	1.16422	0.13	0.062	2.68057e-05	0
ENSMUSG00000024827	Gldc	1.40312e-09	0.677276	0.338	0.231	2.741e-05	0
ENSMUSG00000029545	Acads	1.47427e-09	0.450673	0.558	0.446	2.87999e-05	0
ENSMUSG00000031938	4931406C07Rik	1.71285e-09	0.591414	0.322	0.213	3.34605e-05	0
ENSMUSG00000059714	Flot1	1.7475e-09	0.485744	0.523	0.407	3.41374e-05	0
ENSMUSG00000004270	Lpcat3	1.75762e-09	0.559988	0.332	0.221	3.43351e-05	0
ENSMUSG00000021373	Cap2	1.81825e-09	0.859232	0.194	0.109	3.55194e-05	0
ENSMUSG00000024601	Isoc1	1.8597e-09	0.355395	0.725	0.613	3.63292e-05	0
ENSMUSG00000051469	Zfp24	1.89405e-09	0.407221	0.665	0.565	3.70002e-05	0
ENSMUSG00000028804	Csmd2	1.89818e-09	0.862286	0.198	0.113	3.7081e-05	0
ENSMUSG00000027984	Hadh	1.90723e-09	0.364132	0.679	0.579	3.72577e-05	0
ENSMUSG00000022769	Sdf2l1	2.03642e-09	0.689351	0.336	0.233	3.97815e-05	0
ENSMUSG00000000794	Kcnn3	2.15895e-09	0.793036	0.205	0.118	4.2175e-05	0
ENSMUSG00000033916	Chmp2a	2.17162e-09	0.292774	0.819	0.736	4.24225e-05	0
ENSMUSG00000052534	Pbx1	2.17615e-09	0.310703	0.84	0.751	4.2511e-05	0
ENSMUSG00000034613	Ppm1h	2.55631e-09	0.946695	0.165	0.088	4.99375e-05	0
ENSMUSG00000031791	Tmem38a	3.03298e-09	0.791417	0.236	0.145	5.92493e-05	0
ENSMUSG00000041889	Shisa4	3.32085e-09	0.424293	0.569	0.445	6.48729e-05	0
ENSMUSG00000026923	Notch1	3.37544e-09	0.343636	0.614	0.481	6.59391e-05	0
ENSMUSG00000031232	Magt1	3.70267e-09	0.427149	0.51	0.39	7.23316e-05	0
ENSMUSG00000024924	Vldlr	3.83497e-09	0.346189	0.54	0.404	7.49161e-05	0
ENSMUSG00000025592	Dach2	4.01624e-09	1.11221	0.124	0.06	7.84572e-05	0
ENSMUSG00000025407	Gli1	4.34133e-09	0.818051	0.212	0.126	8.48079e-05	0
ENSMUSG00000046240	Hepacam	4.68104e-09	0.341369	0.475	0.339	9.1444e-05	0
ENSMUSG00000074892	B3galt5	4.72473e-09	1.16409	0.13	0.064	9.22975e-05	0
ENSMUSG00000068798	Rap1a	5.31595e-09	0.306204	0.799	0.737	0.000103847	0
ENSMUSG00000021785	Ngly1	5.54047e-09	0.60186	0.297	0.194	0.000108233	0
ENSMUSG00000004661	Arid3b	5.61175e-09	1.0477	0.147	0.077	0.000109626	0
ENSMUSG00000045382	Cxcr4	5.86168e-09	0.642102	0.267	0.169	0.000114508	0
ENSMUSG00000034730	Adgrb1	5.96855e-09	0.378484	0.462	0.336	0.000116596	0
ENSMUSG00000022490	Ppp1r1a	6.11011e-09	0.31245	0.569	0.433	0.000119361	0
ENSMUSG00000036565	Ttyh3	6.50133e-09	0.375946	0.63	0.529	0.000127004	0
ENSMUSG00000019539	Rcn3	6.51928e-09	0.664476	0.305	0.205	0.000127354	0
ENSMUSG00000036478	Btg1	6.55045e-09	0.275181	0.879	0.815	0.000127963	0
ENSMUSG00000036570	Fxyd1	6.63128e-09	0.664336	0.229	0.137	0.000129542	0
ENSMUSG00000055775	Myh8	6.71564e-09	0.692122	0.158	0.083	0.00013119	0
ENSMUSG00000039934	Gsap	6.91591e-09	0.721788	0.242	0.149	0.000135102	0
ENSMUSG00000032839	Trpc1	7.52681e-09	0.556404	0.329	0.224	0.000147036	0
ENSMUSG00000033214	Slitrk5	8.09851e-09	0.903627	0.185	0.106	0.000158204	0
ENSMUSG00000027248	Pdia3	8.54548e-09	0.282412	0.888	0.855	0.000166936	0
ENSMUSG00000043336	Filip1l	9.59621e-09	1.22555	0.103	0.046	0.000187462	0
ENSMUSG00000038668	Lpar1	9.78616e-09	0.582822	0.273	0.174	0.000191173	0
ENSMUSG00000017765	Slc12a4	1.03951e-08	0.802597	0.222	0.137	0.000203068	0
ENSMUSG00000028789	Azin2	1.09725e-08	0.889821	0.138	0.071	0.000214347	0
ENSMUSG00000055980	Irs1	1.09958e-08	0.710381	0.196	0.114	0.000214802	0
ENSMUSG00000044408	Sptssa	1.31008e-08	0.29729	0.792	0.716	0.000255923	0
ENSMUSG00000074925	Ptar1	1.35293e-08	0.702579	0.25	0.159	0.000264295	0
ENSMUSG00000055567	Unc80	1.47988e-08	1.02762	0.113	0.053	0.000289094	0
ENSMUSG00000020092	Pald1	1.53396e-08	0.964452	0.14	0.072	0.000299658	0
ENSMUSG00000049686	Orai1	1.53963e-08	0.497228	0.374	0.262	0.000300766	0
ENSMUSG00000043644	0610009L18Rik	1.59094e-08	1.00231	0.145	0.077	0.000310791	0
ENSMUSG00000031328	Flna	1.69915e-08	0.541858	0.408	0.306	0.000331929	0
ENSMUSG00000040374	Pex2	1.7029e-08	0.412003	0.602	0.502	0.000332662	0
ENSMUSG00000024713	Pcsk5	1.70661e-08	0.660003	0.247	0.157	0.000333386	0
ENSMUSG00000024593	Megf10	1.73577e-08	0.764799	0.23	0.143	0.000339083	0
ENSMUSG00000058546	Rpl23a	1.85282e-08	0.284797	0.847	0.812	0.000361947	0
ENSMUSG00000020484	Xbp1	1.86695e-08	0.613625	0.297	0.199	0.000364708	0
ENSMUSG00000047409	Ctdspl	1.91068e-08	0.903627	0.165	0.092	0.000373251	0
ENSMUSG00000039519	Cyp7b1	1.9455e-08	0.867557	0.184	0.106	0.000380054	0
ENSMUSG00000028434	Epb41l4b	2.04233e-08	0.949018	0.143	0.075	0.00039897	0
ENSMUSG00000026864	Hspa5	2.08785e-08	0.260874	0.929	0.891	0.000407861	0
ENSMUSG00000048720	Tbc1d12	2.20551e-08	0.548991	0.36	0.257	0.000430847	0
ENSMUSG00000030276	Ttll3	2.32813e-08	1.05914	0.148	0.08	0.000454801	0
ENSMUSG00000024516	Sec11c	2.3382e-08	0.367151	0.556	0.451	0.000456768	0
ENSMUSG00000021939	Ctsb	2.39569e-08	0.314842	0.62	0.494	0.000467998	0
ENSMUSG00000015224	Cyp2j9	2.40077e-08	0.811927	0.188	0.109	0.00046899	0
ENSMUSG00000026014	Raph1	2.49274e-08	0.564507	0.335	0.234	0.000486957	0
ENSMUSG00000041556	Fbxo2	2.5407e-08	0.275749	0.429	0.304	0.000496326	0
ENSMUSG00000036138	Acaa1a	2.64645e-08	0.59738	0.376	0.275	0.000516985	0
ENSMUSG00000039217	Il18	2.7122e-08	0.721423	0.215	0.131	0.000529829	0
ENSMUSG00000017405	Nek8	3.06296e-08	1.09253	0.131	0.068	0.000598349	0
ENSMUSG00000022378	Cyrib	3.06441e-08	0.392461	0.651	0.57	0.000598632	0
ENSMUSG00000032193	Ldlr	3.09114e-08	0.727007	0.227	0.142	0.000603854	0
ENSMUSG00000024799	Tm7sf2	3.3042e-08	0.919627	0.16	0.089	0.000645475	0
ENSMUSG00000003153	Slc2a3	3.41981e-08	0.898728	0.171	0.098	0.00066806	0
ENSMUSG00000025283	Sat1	3.5438e-08	0.611272	0.373	0.279	0.000692281	0
ENSMUSG00000000296	Tpd52l1	3.58034e-08	0.730859	0.206	0.125	0.000699419	0
ENSMUSG00000068220	Lgals1	3.59131e-08	0.554823	0.254	0.162	0.000701563	0
ENSMUSG00000014177	Tvp23b	3.60326e-08	0.489632	0.379	0.27	0.000703896	0
ENSMUSG00000027962	Vcam1	3.62693e-08	0.518033	0.302	0.203	0.000708522	0
ENSMUSG00000075590	Nrbp2	3.91694e-08	0.56207	0.309	0.21	0.000765174	0
ENSMUSG00000057789	Bak1	3.95796e-08	0.515301	0.338	0.236	0.000773188	0
ENSMUSG00000032667	Pon2	4.12738e-08	0.327206	0.669	0.552	0.000806283	0
ENSMUSG00000038608	Dock10	4.27389e-08	1.0905	0.124	0.063	0.000834904	0
ENSMUSG00000037071	Scd1	4.29116e-08	0.96682	0.131	0.068	0.000838278	0
ENSMUSG00000024985	Tcf7l2	4.35145e-08	0.50095	0.359	0.256	0.000850056	0
ENSMUSG00000005087	Cd44	4.43573e-08	0.697176	0.233	0.147	0.00086652	0
ENSMUSG00000054364	Rhob	4.51216e-08	0.351984	0.629	0.518	0.00088145	0
ENSMUSG00000025868	Higd2a	4.88696e-08	0.27982	0.739	0.66	0.000954668	0
ENSMUSG00000098332	Pigbos1	4.96812e-08	0.4818	0.472	0.368	0.000970521	0
ENSMUSG00000031918	Mtmr2	5.10243e-08	0.703954	0.234	0.149	0.00099676	0
ENSMUSG00000002459	Rgs20	5.12668e-08	0.444502	0.425	0.315	0.0010015	0
ENSMUSG00000023915	Tnfrsf21	5.16164e-08	0.630291	0.323	0.228	0.00100833	0
ENSMUSG00000036504	Phpt1	5.29235e-08	0.320766	0.698	0.592	0.00103386	0
ENSMUSG00000060675	Plaat3	5.35331e-08	0.805325	0.181	0.106	0.00104577	0
ENSMUSG00000027803	Wwtr1	5.5218e-08	0.593026	0.355	0.26	0.00107868	0
ENSMUSG00000028763	Hspg2	5.56382e-08	1.00672	0.114	0.056	0.00108689	0
ENSMUSG00000103622	B430319G15Rik	5.63668e-08	0.698757	0.243	0.157	0.00110112	0
ENSMUSG00000059182	Skap2	5.65096e-08	0.681234	0.21	0.129	0.00110391	0
ENSMUSG00000036078	Sigmar1	5.87634e-08	0.337722	0.621	0.515	0.00114794	0
ENSMUSG00000024937	Ehbp1l1	6.02149e-08	1.10157	0.103	0.049	0.0011763	0
ENSMUSG00000056476	Med12l	6.14296e-08	0.916338	0.143	0.077	0.00120003	0
ENSMUSG00000055435	Maf	6.23915e-08	0.946695	0.16	0.09	0.00121882	0
ENSMUSG00000021048	Mthfd1	6.41178e-08	0.477148	0.355	0.251	0.00125254	0
ENSMUSG00000027339	Rassf2	6.55606e-08	0.565304	0.316	0.22	0.00128073	0
ENSMUSG00000035891	Cerk	6.88732e-08	0.757855	0.202	0.123	0.00134544	0
ENSMUSG00000021598	Med10	6.93177e-08	0.290781	0.751	0.663	0.00135412	0
ENSMUSG00000019868	Vta1	7.20625e-08	0.285247	0.798	0.733	0.00140774	0
ENSMUSG00000056671	Prelid2	7.28107e-08	0.658433	0.299	0.208	0.00142236	0
ENSMUSG00000022661	Cd200	7.3551e-08	0.73529	0.225	0.143	0.00143682	0
ENSMUSG00000053441	Adamts19	7.41643e-08	0.804091	0.216	0.136	0.0014488	0
ENSMUSG00000021900	Btd	7.60375e-08	0.654211	0.249	0.162	0.00148539	0
ENSMUSG00000033429	Mcee	7.69933e-08	0.465366	0.472	0.37	0.00150406	0
ENSMUSG00000035378	Shq1	7.75683e-08	0.846671	0.181	0.107	0.0015153	0
ENSMUSG00000035637	Grhpr	7.78976e-08	0.637432	0.234	0.149	0.00152173	0
ENSMUSG00000049086	Bmyc	8.32937e-08	0.357293	0.61	0.525	0.00162714	0
ENSMUSG00000031875	Cmtm3	8.89732e-08	0.555307	0.302	0.207	0.00173809	0
ENSMUSG00000028076	Cd1d1	9.00992e-08	0.47013	0.403	0.299	0.00176009	0
ENSMUSG00000047090	Tmem198b	9.02781e-08	0.77323	0.184	0.109	0.00176358	0
ENSMUSG00000026305	Lrrfip1	9.25319e-08	0.510183	0.291	0.196	0.00180761	0
ENSMUSG00000048100	Taf13	9.41147e-08	0.455724	0.438	0.336	0.00183853	0
ENSMUSG00000015305	Sash1	9.52486e-08	0.354666	0.492	0.376	0.00186068	0
ENSMUSG00000024359	Hspa9	9.95662e-08	0.314078	0.725	0.638	0.00194503	0
ENSMUSG00000031478	Nek3	9.96629e-08	0.877154	0.141	0.077	0.00194692	0
ENSMUSG00000030029	Lrig1	1.05743e-07	0.45878	0.438	0.336	0.00206568	0
ENSMUSG00000029249	Rest	1.09154e-07	0.537632	0.376	0.279	0.00213233	0
ENSMUSG00000024856	Cdk2ap2	1.09736e-07	0.392855	0.516	0.405	0.00214369	0
ENSMUSG00000028883	Sema3a	1.17137e-07	1.11257	0.11	0.055	0.00228827	0
ENSMUSG00000017009	Sdc4	1.17997e-07	0.506579	0.273	0.181	0.00230507	0
ENSMUSG00000028525	Pde4b	1.20215e-07	0.479998	0.323	0.225	0.00234841	0
ENSMUSG00000040373	Cacng5	1.22039e-07	0.654555	0.226	0.144	0.00238403	0
ENSMUSG00000032827	Ppp1r9a	1.33317e-07	0.509687	0.452	0.356	0.00260435	0
ENSMUSG00000020570	Sypl	1.34488e-07	0.505197	0.419	0.32	0.00262722	0
ENSMUSG00000041703	Zic5	1.45711e-07	0.319127	0.679	0.568	0.00284647	0
ENSMUSG00000026102	Inpp1	1.49331e-07	0.790416	0.178	0.106	0.00291719	0
ENSMUSG00000048355	Arxes1	1.55967e-07	0.456638	0.338	0.238	0.00304681	0
ENSMUSG00000024642	Tle4	1.60919e-07	0.369101	0.592	0.498	0.00314355	0
ENSMUSG00000046743	Fat4	1.65552e-07	0.983061	0.133	0.072	0.00323406	0
ENSMUSG00000022361	Zhx1	1.66483e-07	0.520907	0.285	0.192	0.00325224	0
ENSMUSG00000021252	Erg28	1.7142e-07	0.278274	0.781	0.711	0.0033487	0
ENSMUSG00000073155	1810058I24Rik	1.74821e-07	0.251763	0.78	0.725	0.00341513	0
ENSMUSG00000028923	Necap2	1.75665e-07	0.537755	0.328	0.235	0.00343162	0
ENSMUSG00000022425	Enpp2	1.77219e-07	0.734628	0.199	0.123	0.00346198	0
ENSMUSG00000001891	Ugp2	1.84697e-07	0.361756	0.549	0.446	0.00360806	0
ENSMUSG00000030002	Dusp11	1.91421e-07	0.316257	0.691	0.61	0.00373941	0
ENSMUSG00000027423	Snx5	1.93044e-07	0.396667	0.532	0.432	0.00377112	0
ENSMUSG00000054720	Lrrc8c	2.12728e-07	0.712762	0.188	0.114	0.00415564	0
ENSMUSG00000032402	Smad3	2.21469e-07	0.807135	0.253	0.173	0.00432639	0
ENSMUSG00000042942	Greb1l	2.38473e-07	0.723806	0.24	0.16	0.00465858	0
ENSMUSG00000029212	Gabrb1	2.40236e-07	0.364064	0.28	0.185	0.00469302	0
ENSMUSG00000038305	Spats2l	2.42875e-07	0.558899	0.247	0.162	0.00474457	0
ENSMUSG00000025579	Gaa	2.46868e-07	0.772382	0.158	0.091	0.00482256	0
ENSMUSG00000044339	Alkbh2	2.50615e-07	0.836858	0.124	0.065	0.00489576	0
ENSMUSG00000097162	2310010J17Rik	2.57068e-07	0.495065	0.342	0.247	0.00502181	0
ENSMUSG00000032026	Rexo2	2.59811e-07	0.287315	0.72	0.635	0.00507541	0
ENSMUSG00000022476	Polr3h	2.60122e-07	0.295394	0.633	0.518	0.00508148	0
ENSMUSG00000030583	Sipa1l3	2.6842e-07	0.939632	0.162	0.096	0.00524359	0
ENSMUSG00000037509	Arhgef4	2.6973e-07	0.771344	0.184	0.112	0.00526918	0
ENSMUSG00000041961	Znrf3	2.74357e-07	0.940463	0.141	0.079	0.00535956	0
ENSMUSG00000027878	Notch2	2.76786e-07	0.712612	0.198	0.123	0.00540701	0
ENSMUSG00000090213	Peds1	2.78088e-07	0.863611	0.186	0.116	0.00543246	0
ENSMUSG00000003380	Rabac1	2.78553e-07	0.254097	0.732	0.641	0.00544153	0
ENSMUSG00000029003	Mad2l2	2.80767e-07	0.407411	0.534	0.43	0.00548479	0
ENSMUSG00000040370	Etfrf1	2.91251e-07	0.541381	0.295	0.204	0.00568959	0
ENSMUSG00000090223	Pcp4	2.99663e-07	0.766123	0.136	0.074	0.00585391	0
ENSMUSG00000106320		3.02123e-07	0.903627	0.16	0.094	0.00590197	0
ENSMUSG00000000340	Dbt	3.11256e-07	0.663575	0.212	0.134	0.00608039	0
ENSMUSG00000050552	Lamtor4	3.17097e-07	0.266242	0.773	0.709	0.00619449	0
ENSMUSG00000022337	Emc2	3.18033e-07	0.307684	0.668	0.571	0.00621278	0
ENSMUSG00000029591	Ung	3.37175e-07	0.478581	0.312	0.218	0.00658671	0
ENSMUSG00000022665	Ccdc80	3.38131e-07	0.377724	0.251	0.163	0.00660539	0
ENSMUSG00000032114	Slc37a4	3.48449e-07	0.770732	0.151	0.086	0.00680695	0
ENSMUSG00000025780	Itih5	3.54365e-07	0.532532	0.239	0.154	0.00692251	0
ENSMUSG00000000326	Comt	3.72834e-07	0.413895	0.585	0.49	0.0072833	0
ENSMUSG00000046807	Lrrc75b	4.04067e-07	0.801747	0.153	0.088	0.00789345	0
ENSMUSG00000021670	Hmgcr	4.06508e-07	0.342961	0.651	0.558	0.00794114	0
ENSMUSG00000032590	Apeh	4.19424e-07	0.888676	0.126	0.068	0.00819344	0
ENSMUSG00000022353	Mtss1	4.21027e-07	0.525717	0.37	0.274	0.00822475	0
ENSMUSG00000075701	Selenos	4.24814e-07	0.277588	0.739	0.649	0.00829873	0
ENSMUSG00000079197	Psme2	4.26547e-07	0.369364	0.578	0.494	0.0083326	0
ENSMUSG00000021241	Isca2	4.34932e-07	0.343316	0.631	0.558	0.0084964	0
ENSMUSG00000034686	Prr7	4.44114e-07	0.388021	0.419	0.314	0.00867576	0
ENSMUSG00000026687	Aldh9a1	4.48697e-07	0.524709	0.311	0.22	0.00876529	0
ENSMUSG00000014907	Naf1	4.50307e-07	0.499649	0.346	0.254	0.00879675	0
ENSMUSG00000030805	Stx4a	4.62503e-07	0.51368	0.328	0.234	0.00903501	0
ENSMUSG00000020778	Ten1	4.81357e-07	0.395805	0.534	0.443	0.00940331	0
ENSMUSG00000020621	Rdh14	5.25165e-07	0.405448	0.397	0.296	0.0102591	0
ENSMUSG00000019579	Mydgf	5.6515e-07	0.264941	0.767	0.689	0.0110402	0
ENSMUSG00000021361	Tmem14c	5.66395e-07	0.303221	0.744	0.67	0.0110645	0
ENSMUSG00000002804	Nudt14	5.69286e-07	0.593286	0.287	0.202	0.011121	0
ENSMUSG00000110156	Gm42067	5.81353e-07	0.770043	0.167	0.1	0.0113567	0
ENSMUSG00000025791	Pgm1	5.83716e-07	0.602358	0.25	0.167	0.0114029	0
ENSMUSG00000036850	Mrpl41	6.03467e-07	0.2796	0.726	0.658	0.0117887	0
ENSMUSG00000074305	Peak1	6.197e-07	0.89892	0.171	0.104	0.0121058	0
ENSMUSG00000033068	Entpd6	6.23827e-07	0.689339	0.192	0.12	0.0121865	0
ENSMUSG00000042700	Sipa1l1	6.24296e-07	0.4522	0.266	0.18	0.0121956	0
ENSMUSG00000002808	Epdr1	6.58734e-07	0.606043	0.288	0.203	0.0128684	0
ENSMUSG00000072676	Tmem254	6.88857e-07	0.416896	0.4	0.302	0.0134568	0
ENSMUSG00000030283	St8sia1	6.89673e-07	0.797055	0.177	0.109	0.0134728	0
ENSMUSG00000015396	Cd83	7.00546e-07	0.964452	0.127	0.07	0.0136852	0
ENSMUSG00000048970	C1galt1c1	7.29621e-07	0.577441	0.247	0.166	0.0142532	0
ENSMUSG00000039116	Adgrg6	7.6518e-07	0.477629	0.374	0.279	0.0149478	0
ENSMUSG00000031737	Irx5	7.7338e-07	0.304957	0.631	0.526	0.015108	0
ENSMUSG00000025495	Ptdss2	7.91727e-07	0.37721	0.477	0.373	0.0154664	0
ENSMUSG00000032382	Snx1	8.21614e-07	0.499477	0.398	0.308	0.0160502	0
ENSMUSG00000038143	Stox2	9.00468e-07	0.305489	0.576	0.476	0.0175906	0
ENSMUSG00000037012	Hk1	9.05743e-07	0.96096	0.103	0.052	0.0176937	0
ENSMUSG00000120369		9.10479e-07	0.384641	0.532	0.439	0.0177862	0
ENSMUSG00000029156	Sgcb	9.59378e-07	0.454364	0.435	0.344	0.0187414	0
ENSMUSG00000020564	Atxn7l1	1.0345e-06	1.04802	0.105	0.054	0.020209	0
ENSMUSG00000024812	Tjp2	1.07757e-06	0.499337	0.345	0.256	0.0210502	0
ENSMUSG00000062591	Tubb4a	1.07876e-06	0.646176	0.185	0.115	0.0210736	0
ENSMUSG00000040188	Scamp2	1.09001e-06	0.380934	0.496	0.398	0.0212933	0
ENSMUSG00000048616	Nog	1.14511e-06	0.514352	0.249	0.167	0.0223697	0
ENSMUSG00000057411	Antkmt	1.18802e-06	0.890451	0.136	0.077	0.0232081	0
ENSMUSG00000006395	Hyi	1.2049e-06	0.626005	0.242	0.164	0.0235378	0
ENSMUSG00000087651	1500009L16Rik	1.20814e-06	0.427624	0.38	0.286	0.023601	0
ENSMUSG00000052551	Adarb2	1.27199e-06	0.455619	0.395	0.305	0.0248483	0
ENSMUSG00000018585	Atox1	1.30116e-06	0.254875	0.764	0.706	0.0254182	0
ENSMUSG00000024277	Mapre2	1.30151e-06	0.404347	0.432	0.336	0.025425	0
ENSMUSG00000042737	Dpm3	1.30736e-06	0.27326	0.737	0.664	0.0255392	0
ENSMUSG00000086968	4933431E20Rik	1.31819e-06	0.816915	0.144	0.084	0.0257509	0
ENSMUSG00000071180	Smim15	1.33157e-06	0.350971	0.538	0.444	0.0260121	0
ENSMUSG00000097039	Pvt1	1.34485e-06	0.968332	0.131	0.074	0.0262716	0
ENSMUSG00000041426	Hibch	1.35462e-06	0.494968	0.304	0.218	0.0264625	0
ENSMUSG00000028047	Thbs3	1.39279e-06	0.651623	0.215	0.141	0.0272081	0
ENSMUSG00000074736	Syndig1	1.49279e-06	1.02762	0.102	0.052	0.0291617	0
ENSMUSG00000022216	Psme1	1.58969e-06	0.3473	0.65	0.572	0.0310546	0
ENSMUSG00000025466	Fuom	1.61514e-06	0.628349	0.215	0.142	0.0315518	0
ENSMUSG00000008035	Mid1ip1	1.66857e-06	0.327993	0.369	0.272	0.0325955	0
ENSMUSG00000002064	Sdf2	1.6756e-06	0.321269	0.617	0.523	0.0327328	0
ENSMUSG00000037239	Spred3	1.68575e-06	0.928149	0.113	0.061	0.0329311	0
ENSMUSG00000062961	Ccdc177	1.77476e-06	0.920305	0.114	0.062	0.03467	0
ENSMUSG00000000295	Hddc2	1.77618e-06	0.293612	0.589	0.487	0.0346976	0
ENSMUSG00000029146	Snx17	1.80529e-06	0.356691	0.607	0.539	0.0352663	0
ENSMUSG00000036186	Dipk1b	2.01919e-06	0.517066	0.309	0.226	0.0394448	0
ENSMUSG00000049401	Ogfr	2.06001e-06	0.422737	0.5	0.419	0.0402423	0
ENSMUSG00000035805	Mlc1	2.1205e-06	0.275419	0.439	0.337	0.0414239	0
ENSMUSG00000026843	Fubp3	2.1307e-06	0.551692	0.322	0.24	0.0416233	0
ENSMUSG00000031207	Msn	2.14722e-06	0.385577	0.452	0.358	0.041946	0
ENSMUSG00000100789	Gm29508	2.22738e-06	0.974016	0.105	0.055	0.043512	0
ENSMUSG00000054426	A930005H10Rik	2.2483e-06	0.557176	0.282	0.202	0.0439206	0
ENSMUSG00000097296		2.32025e-06	0.52383	0.229	0.153	0.045326	0
ENSMUSG00000015335	Zdhhc12	2.36471e-06	0.741355	0.181	0.115	0.0461947	0
ENSMUSG00000001211	Agpat3	2.39944e-06	0.301329	0.662	0.583	0.0468731	0
ENSMUSG00000030590	Fam98c	2.42188e-06	0.696469	0.175	0.11	0.0473114	0
ENSMUSG00000056938	Acbd4	2.53612e-06	0.817212	0.113	0.061	0.0495431	0
ENSMUSG00000029392	Rilpl1	2.54876e-06	0.636719	0.198	0.128	0.04979	0
ENSMUSG00000087259	2610035D17Rik	2.55457e-06	0.487099	0.267	0.186	0.0499036	0
ENSMUSG00000030282	Cmas	2.56072e-06	0.39847	0.425	0.331	0.0500236	0
ENSMUSG00000062753	AI413582	2.56863e-06	0.895544	0.114	0.063	0.0501781	0
ENSMUSG00000021094	Dhrs7	2.57603e-06	0.522023	0.288	0.206	0.0503228	0
ENSMUSG00000090258	Churc1	2.69778e-06	0.354809	0.484	0.392	0.0527011	0
ENSMUSG00000030319	Cand2	2.76021e-06	0.701554	0.178	0.112	0.0539206	0
ENSMUSG00000033287	Kctd17	2.79102e-06	0.363216	0.525	0.438	0.0545226	0
ENSMUSG00000025745	Hadha	2.82558e-06	0.345547	0.561	0.485	0.0551976	0
ENSMUSG00000045414	Dipk2a	2.93437e-06	0.426181	0.288	0.202	0.0573229	0
ENSMUSG00000058881	Zfp516	3.12945e-06	0.728852	0.161	0.099	0.0611338	0
ENSMUSG00000034088	Hdlbp	3.14589e-06	0.356365	0.572	0.486	0.0614549	0
ENSMUSG00000001240	Ramp2	3.30313e-06	0.533108	0.202	0.133	0.0645267	0
ENSMUSG00000061778	Mospd2	3.35624e-06	0.745523	0.208	0.139	0.0655642	0
ENSMUSG00000037624	Kcnk2	3.38599e-06	0.350654	0.246	0.164	0.0661453	0
ENSMUSG00000072704	Smim10l1	3.44375e-06	0.431246	0.465	0.373	0.0672737	0
ENSMUSG00000024253	Dync2li1	3.44996e-06	0.461151	0.349	0.264	0.0673949	0
ENSMUSG00000040957	Cables1	3.54462e-06	0.793345	0.129	0.074	0.0692442	0
ENSMUSG00000107283	Mpv17	3.56614e-06	0.443163	0.299	0.216	0.0696645	0
ENSMUSG00000034687	Fras1	3.89259e-06	0.759891	0.131	0.076	0.0760417	0
ENSMUSG00000049439	Cyp20a1	3.95918e-06	0.401909	0.427	0.34	0.0773426	0
ENSMUSG00000029461	Fam168a	3.98595e-06	0.459775	0.36	0.273	0.0778655	0
ENSMUSG00000091478		4.12374e-06	0.343941	0.501	0.405	0.0805573	0
ENSMUSG00000003623	Crot	4.32433e-06	0.516471	0.34	0.259	0.0844757	0
ENSMUSG00000022323	Rida	4.41201e-06	0.506687	0.379	0.3	0.0861887	0
ENSMUSG00000032126	Hmbs	4.59228e-06	0.367574	0.463	0.37	0.0897102	0
ENSMUSG00000002043	Trappc6a	4.6602e-06	0.472449	0.333	0.251	0.091037	0
ENSMUSG00000117869	Snhg4	4.69813e-06	0.556608	0.256	0.179	0.091778	0
ENSMUSG00000096935	1700113A16Rik	4.79592e-06	0.869275	0.112	0.062	0.0936883	0
ENSMUSG00000038286	Bphl	4.79933e-06	0.379221	0.452	0.36	0.0937549	0
ENSMUSG00000040466	Blvrb	4.87691e-06	0.384099	0.435	0.343	0.0952704	0
ENSMUSG00000031925	Maml2	5.03819e-06	0.656279	0.169	0.106	0.0984211	0
ENSMUSG00000073889	Il11ra1	5.21284e-06	0.399045	0.353	0.263	0.101833	0
ENSMUSG00000085837	Kcnmb4os2	5.23949e-06	0.471821	0.302	0.22	0.102353	0
ENSMUSG00000024960	Plcb3	5.29436e-06	0.704157	0.172	0.11	0.103425	0
ENSMUSG00000029781	Fkbp9	5.30602e-06	0.494694	0.323	0.242	0.103653	0
ENSMUSG00000033356	Pus7l	5.475e-06	0.810517	0.133	0.078	0.106954	0
ENSMUSG00000060548	Tnfrsf19	5.62186e-06	0.490376	0.236	0.161	0.109823	0
ENSMUSG00000047649	Cd3eap	5.66162e-06	0.50196	0.306	0.227	0.1106	0
ENSMUSG00000025372	Baiap2	5.7494e-06	0.564489	0.229	0.157	0.112315	0
ENSMUSG00000060923	Acyp2	5.83353e-06	0.378134	0.473	0.388	0.113958	0
ENSMUSG00000070047	Fat1	5.86849e-06	0.431364	0.369	0.282	0.114641	0
ENSMUSG00000020175	Rab36	5.88705e-06	0.795102	0.155	0.097	0.115004	0
ENSMUSG00000055653	Gpc3	6.10282e-06	0.493452	0.277	0.199	0.119219	0
ENSMUSG00000032609	Klhdc8b	6.14029e-06	0.894638	0.106	0.058	0.119951	0
ENSMUSG00000028743	Akr7a5	6.36559e-06	0.334071	0.576	0.497	0.124352	0
ENSMUSG00000021238	Aldh6a1	6.38729e-06	0.559672	0.233	0.161	0.124776	0
ENSMUSG00000026158	Ogfrl1	6.40142e-06	0.4832	0.349	0.267	0.125052	0
ENSMUSG00000062098	Btbd3	6.49899e-06	0.388156	0.275	0.194	0.126958	0
ENSMUSG00000003809	Gcdh	6.54889e-06	0.565824	0.273	0.198	0.127932	0
ENSMUSG00000053329	Gatd3a	6.60158e-06	0.518505	0.304	0.227	0.128962	0
ENSMUSG00000003528	Slc25a1	6.63708e-06	0.800941	0.199	0.135	0.129655	0
ENSMUSG00000062376	Borcs7	6.66071e-06	0.390319	0.421	0.332	0.130117	0
ENSMUSG00000006390	Elovl1	6.68807e-06	0.622998	0.199	0.132	0.130651	0
ENSMUSG00000028393	Alad	6.92312e-06	0.410487	0.496	0.414	0.135243	0
ENSMUSG00000027287	Snap23	7.08797e-06	0.493982	0.302	0.223	0.138463	0
ENSMUSG00000033059	Pygb	7.15625e-06	0.333563	0.321	0.235	0.139797	0
ENSMUSG00000020589	Cyria	7.16582e-06	0.581698	0.274	0.2	0.139984	0
ENSMUSG00000060803	Gstp1	7.54064e-06	0.531171	0.25	0.176	0.147306	0
ENSMUSG00000033105	Lss	7.61612e-06	0.821525	0.134	0.08	0.148781	0
ENSMUSG00000025538	Sumf2	7.70316e-06	0.402149	0.367	0.28	0.150481	0
ENSMUSG00000027889	Ampd2	7.73867e-06	0.650242	0.161	0.1	0.151175	0
ENSMUSG00000043162	Pyurf	7.81805e-06	0.564643	0.229	0.158	0.152726	0
ENSMUSG00000034401	Spata6	8.08927e-06	0.558737	0.225	0.154	0.158024	0
ENSMUSG00000070287	Slc35g2	8.28171e-06	0.938816	0.105	0.057	0.161783	0
ENSMUSG00000045216	Hs6st1	8.70754e-06	0.565268	0.261	0.188	0.170102	0
ENSMUSG00000040249	Lrp1	8.7946e-06	0.289136	0.408	0.315	0.171802	0
ENSMUSG00000120006		9.12945e-06	0.544545	0.223	0.153	0.178344	0
ENSMUSG00000020810	Cygb	9.51226e-06	0.767422	0.121	0.07	0.185822	0
ENSMUSG00000025917	Cops5	9.5548e-06	0.273062	0.657	0.583	0.186653	0
ENSMUSG00000020354	Sgcd	9.70904e-06	0.791981	0.11	0.062	0.189666	0
ENSMUSG00000073422	H2-Ke6	9.97234e-06	0.638354	0.199	0.134	0.19481	0
ENSMUSG00000030890	Ilk	9.98453e-06	0.326345	0.53	0.446	0.195048	0
ENSMUSG00000041607	Mbp	9.99007e-06	0.49606	0.155	0.097	0.195156	0
ENSMUSG00000102918	Pcdhgc3	1.02145e-05	0.660453	0.162	0.103	0.19954	0
ENSMUSG00000037656	Slc20a2	1.04847e-05	0.584739	0.216	0.149	0.204819	0
ENSMUSG00000023348	Trip6	1.05972e-05	0.609234	0.234	0.165	0.207016	0
ENSMUSG00000041688	Amot	1.07158e-05	0.583636	0.185	0.121	0.209333	0
ENSMUSG00000002289	Angptl4	1.09333e-05	0.460746	0.27	0.193	0.213582	0
ENSMUSG00000028057	Rit1	1.1578e-05	0.436997	0.345	0.263	0.226177	0
ENSMUSG00000081534	Slc48a1	1.17691e-05	0.43033	0.319	0.239	0.229909	0
ENSMUSG00000031024	Denn2b	1.18786e-05	0.531024	0.242	0.169	0.232049	0
ENSMUSG00000030074	Gxylt2	1.21706e-05	0.794398	0.112	0.063	0.237753	0
ENSMUSG00000020142	Slc1a4	1.21774e-05	0.389653	0.356	0.271	0.237885	0
ENSMUSG00000047554	Tmem41b	1.24432e-05	0.358792	0.421	0.332	0.243078	0
ENSMUSG00000022449	Adamts20	1.25953e-05	0.791734	0.117	0.068	0.246049	0
ENSMUSG00000026360	Rgs2	1.26149e-05	0.538892	0.271	0.198	0.246433	0
ENSMUSG00000028745	Capzb	1.2638e-05	0.258686	0.78	0.715	0.246882	0
ENSMUSG00000024993	Dennd10	1.26683e-05	0.500271	0.285	0.208	0.247476	0
ENSMUSG00000066571	Garre1	1.28277e-05	0.439462	0.364	0.282	0.250589	0
ENSMUSG00000078622	Ccdc47	1.30399e-05	0.344323	0.542	0.461	0.254735	0
ENSMUSG00000020121	Srgap1	1.30607e-05	0.487218	0.29	0.213	0.25514	0
ENSMUSG00000058571	Gpc6	1.3273e-05	0.571051	0.242	0.171	0.259289	0
ENSMUSG00000030341	Tnfrsf1a	1.33767e-05	0.705357	0.14	0.085	0.261315	0
ENSMUSG00000027488	Snta1	1.33804e-05	0.460345	0.234	0.163	0.261385	0
ENSMUSG00000020003	Pex7	1.39306e-05	0.408142	0.404	0.323	0.272135	0
ENSMUSG00000040964	Arhgef10l	1.42814e-05	0.561102	0.194	0.129	0.278988	0
ENSMUSG00000034744	Nagk	1.45146e-05	0.475093	0.311	0.234	0.283543	0
ENSMUSG00000055799	Tcf7l1	1.49617e-05	0.578632	0.223	0.155	0.292276	0
ENSMUSG00000027253	Lrp4	1.54535e-05	0.87649	0.103	0.057	0.301884	0
ENSMUSG00000040717	Il17rd	1.55212e-05	0.368495	0.338	0.252	0.303206	0
ENSMUSG00000022340	Sybu	1.62946e-05	0.42695	0.237	0.165	0.318315	0
ENSMUSG00000024959	Bad	1.66492e-05	0.341833	0.507	0.434	0.325243	0
ENSMUSG00000031156	Slc35a2	1.72874e-05	0.497867	0.27	0.197	0.33771	0
ENSMUSG00000037196	Pacrg	1.73409e-05	0.557852	0.148	0.092	0.338755	0
ENSMUSG00000021180	Rps6ka5	1.78716e-05	0.650455	0.191	0.128	0.349122	0
ENSMUSG00000015994	Fnta	1.8305e-05	0.347757	0.513	0.441	0.357588	0
ENSMUSG00000020886	Dlg4	1.83184e-05	0.647287	0.195	0.132	0.35785	0
ENSMUSG00000060002	Chpt1	1.83323e-05	0.337627	0.466	0.376	0.358121	0
ENSMUSG00000008090	Fgfrl1	1.87267e-05	0.560593	0.129	0.076	0.365825	0
ENSMUSG00000029432	Nipsnap2	1.94496e-05	0.522633	0.298	0.225	0.379948	0
ENSMUSG00000006736	Tspan31	2.00387e-05	0.273364	0.667	0.586	0.391456	0
ENSMUSG00000018442	Derl2	2.02339e-05	0.36929	0.401	0.32	0.395269	0
ENSMUSG00000092210	A930009A15Rik	2.09283e-05	0.701993	0.134	0.082	0.408835	0
ENSMUSG00000064043	Trerf1	2.10076e-05	0.710982	0.127	0.076	0.410384	0
ENSMUSG00000055053	Nfic	2.122e-05	0.385198	0.364	0.28	0.414532	0
ENSMUSG00000002625	Akap8l	2.26976e-05	0.421279	0.357	0.282	0.443397	0
ENSMUSG00000046329	Slc25a23	2.26979e-05	0.516407	0.256	0.185	0.443403	0
ENSMUSG00000059248	Septin9	2.30385e-05	0.353098	0.428	0.344	0.450058	0
ENSMUSG00000029641	Rasl11a	2.34524e-05	0.881259	0.109	0.063	0.458142	0
ENSMUSG00000019775	Rgs17	2.36973e-05	0.400458	0.285	0.21	0.462926	0
ENSMUSG00000049090	Zadh2	2.42198e-05	0.572538	0.196	0.133	0.473133	0
ENSMUSG00000021892	Sh3bp5	2.49873e-05	0.485044	0.281	0.209	0.488127	0
ENSMUSG00000000149	Gna12	2.50132e-05	0.375391	0.494	0.424	0.488632	0
ENSMUSG00000024378	Stard4	2.5355e-05	0.54885	0.205	0.14	0.49531	0
ENSMUSG00000044707	Ccnjl	2.63247e-05	0.751623	0.126	0.076	0.514253	0
ENSMUSG00000001127	Araf	2.65753e-05	0.458922	0.376	0.306	0.519149	0
ENSMUSG00000031539	Ap3m2	2.73723e-05	0.459363	0.264	0.192	0.534718	0
ENSMUSG00000020803	Txndc17	2.74316e-05	0.285112	0.665	0.622	0.535876	0
ENSMUSG00000022762	Ncam2	2.74372e-05	0.475657	0.264	0.193	0.535986	0
ENSMUSG00000049957	Ccdc137	2.74652e-05	0.665859	0.154	0.099	0.536533	0
ENSMUSG00000026782	Abi2	2.7504e-05	0.398868	0.419	0.337	0.53729	0
ENSMUSG00000052593	Adam17	2.8137e-05	0.449595	0.258	0.186	0.549657	0
ENSMUSG00000032463	Faim	2.84972e-05	0.283215	0.569	0.486	0.556692	0
ENSMUSG00000029776	Hibadh	2.8581e-05	0.314912	0.501	0.421	0.55833	0
ENSMUSG00000063605	Ccdc102a	2.91666e-05	0.697554	0.157	0.102	0.569769	0
ENSMUSG00000028383	Hsdl2	2.93086e-05	0.26123	0.434	0.341	0.572544	0
ENSMUSG00000049076	Acap2	2.93748e-05	0.384585	0.407	0.328	0.573837	0
ENSMUSG00000030226	Lmo3	2.99647e-05	0.644892	0.112	0.065	0.585361	0
ENSMUSG00000031790	Mmp15	3.11299e-05	0.473482	0.234	0.166	0.608124	0
ENSMUSG00000032757	Bet1	3.18126e-05	0.33172	0.469	0.387	0.62146	0
ENSMUSG00000042613	Pbxip1	3.19183e-05	0.569726	0.169	0.111	0.623524	0
ENSMUSG00000053012	Krcc1	3.22419e-05	0.350317	0.391	0.311	0.629846	0
ENSMUSG00000070576	Mn1	3.24652e-05	0.515933	0.278	0.208	0.634207	0
ENSMUSG00000026154	Sdhaf4	3.33097e-05	0.311182	0.534	0.458	0.650705	0
ENSMUSG00000030516	Tjp1	3.50914e-05	0.401789	0.46	0.385	0.68551	0
ENSMUSG00000023277	Twf2	3.69551e-05	0.448573	0.284	0.211	0.721917	0
ENSMUSG00000039246	Lyplal1	3.73642e-05	0.4796	0.28	0.208	0.72991	0
ENSMUSG00000049489	Ccnq	3.75518e-05	0.390814	0.425	0.35	0.733574	0
ENSMUSG00000022808	Snx4	3.87655e-05	0.374972	0.418	0.341	0.757284	0
ENSMUSG00000027163	Commd9	4.03306e-05	0.371939	0.371	0.291	0.787858	0
ENSMUSG00000028958	Tmub1	4.37495e-05	0.824059	0.119	0.072	0.854646	0
ENSMUSG00000004698	Hdac9	4.49247e-05	0.590295	0.133	0.082	0.877604	0
ENSMUSG00000108616		4.59244e-05	0.333811	0.394	0.313	0.897133	0
ENSMUSG00000036599	Chst12	4.62558e-05	0.629333	0.145	0.092	0.903608	0
ENSMUSG00000024787	Snx15	4.69496e-05	0.52776	0.25	0.184	0.91716	0
ENSMUSG00000040813	Tex264	4.74896e-05	0.403732	0.343	0.268	0.927709	0
ENSMUSG00000022844	Pdia5	4.79603e-05	0.817212	0.105	0.061	0.936905	0
ENSMUSG00000027852	Nras	4.79614e-05	0.330677	0.54	0.47	0.936925	0
ENSMUSG00000053580	Tanc2	4.82677e-05	0.586954	0.147	0.094	0.94291	0
ENSMUSG00000034108	Ccs	4.92484e-05	0.339186	0.466	0.39	0.962067	0
ENSMUSG00000006931	P3h4	4.96986e-05	0.401428	0.311	0.236	0.970862	0
ENSMUSG00000052133	Sema5b	5.08495e-05	0.516225	0.257	0.191	0.993345	0
ENSMUSG00000029007	Agtrap	5.16983e-05	0.88803	0.112	0.067	1	0
ENSMUSG00000047085	Lrrc4b	5.21307e-05	0.291661	0.463	0.38	1	0
ENSMUSG00000097729		5.24462e-05	0.542497	0.199	0.138	1	0
ENSMUSG00000024909	Efemp2	5.25148e-05	0.59026	0.202	0.142	1	0
ENSMUSG00000020834	Dhrs13	5.27346e-05	0.51721	0.242	0.176	1	0
ENSMUSG00000029772	Ahcyl2	5.32657e-05	0.568306	0.222	0.159	1	0
ENSMUSG00000021240	Abcd4	5.52692e-05	0.690897	0.137	0.086	1	0
ENSMUSG00000032067	Pts	5.75105e-05	0.370787	0.343	0.265	1	0
ENSMUSG00000074579	Lekr1	5.76766e-05	0.713048	0.155	0.102	1	0
ENSMUSG00000052852	Reep1	5.83937e-05	0.510042	0.28	0.211	1	0
ENSMUSG00000030256	Bhlhe41	5.94376e-05	0.648813	0.158	0.104	1	0
ENSMUSG00000026482	Rgl1	6.19192e-05	0.63402	0.172	0.117	1	0
ENSMUSG00000037902	Sirpa	6.59442e-05	0.459145	0.222	0.157	1	0
ENSMUSG00000026123	Plekhb2	6.60254e-05	0.709124	0.127	0.079	1	0
ENSMUSG00000032788	Pdxk	6.63701e-05	0.573921	0.144	0.092	1	0
ENSMUSG00000022463	Srebf2	6.63706e-05	0.415961	0.427	0.359	1	0
ENSMUSG00000086815	3110082J24Rik	6.68674e-05	0.401126	0.297	0.226	1	0
ENSMUSG00000020829	Slc46a1	6.80202e-05	0.658261	0.124	0.077	1	0
ENSMUSG00000021814	Anxa7	6.86152e-05	0.769948	0.127	0.08	1	0
ENSMUSG00000110080	Gm6145	6.88159e-05	0.488589	0.188	0.129	1	0
ENSMUSG00000020284	Cfap410	7.28237e-05	0.470887	0.281	0.214	1	0
ENSMUSG00000071064	Zfp827	7.28539e-05	0.656614	0.189	0.133	1	0
ENSMUSG00000049047	Armcx3	7.32614e-05	0.348237	0.37	0.293	1	0
ENSMUSG00000021646	Mccc2	7.53022e-05	0.424017	0.263	0.194	1	0
ENSMUSG00000033208	S100b	7.81386e-05	0.33775	0.251	0.183	1	0
ENSMUSG00000021824	Ap3m1	7.85038e-05	0.507698	0.263	0.197	1	0
ENSMUSG00000029468	P2rx7	7.88665e-05	0.577523	0.169	0.114	1	0
ENSMUSG00000120012		8.03251e-05	0.296468	0.597	0.519	1	0
ENSMUSG00000001131	Timp1	8.06438e-05	0.658514	0.123	0.076	1	0
ENSMUSG00000000959	Oxa1l	8.10171e-05	0.41316	0.373	0.302	1	0
ENSMUSG00000032381	Ciao2a	8.30685e-05	0.256389	0.62	0.547	1	0
ENSMUSG00000050335	Lgals3	8.3274e-05	0.326979	0.15	0.096	1	0
ENSMUSG00000018339	Gpx3	8.34624e-05	0.704555	0.119	0.073	1	0
ENSMUSG00000109946	Brd3os	8.45914e-05	0.696184	0.126	0.079	1	0
ENSMUSG00000102101	Zbtb11os1	8.59478e-05	0.719915	0.11	0.066	1	0
ENSMUSG00000061740	Cyp2d22	8.99469e-05	0.602837	0.14	0.089	1	0
ENSMUSG00000040260	Daam2	9.20967e-05	0.725063	0.162	0.11	1	0
ENSMUSG00000057506	Bloc1s2	9.22085e-05	0.293948	0.549	0.482	1	0
ENSMUSG00000028005	Gucy1b1	9.5827e-05	0.388062	0.309	0.24	1	0
ENSMUSG00000059277	R74862	9.6389e-05	0.399463	0.329	0.259	1	0
ENSMUSG00000049950	Rpp38	9.91361e-05	0.47191	0.213	0.151	1	0
ENSMUSG00000087143	A830082K12Rik	9.94586e-05	0.510971	0.234	0.173	1	0
ENSMUSG00000022253	Nadk2	0.000101711	0.372771	0.347	0.276	1	0
ENSMUSG00000062115	Rai1	0.000101847	0.600602	0.195	0.138	1	0
ENSMUSG00000020775	Mrpl38	0.000102038	0.280621	0.504	0.422	1	0
ENSMUSG00000048458	Inka2	0.000105152	0.446458	0.387	0.325	1	0
ENSMUSG00000021661	Ankra2	0.000105198	0.334501	0.452	0.379	1	0
ENSMUSG00000040852	Plekhh2	0.000105593	0.606909	0.155	0.103	1	0
ENSMUSG00000024997	Prdx3	0.000106163	0.382605	0.373	0.302	1	0
ENSMUSG00000027806	Tsc22d2	0.000106478	0.429695	0.291	0.224	1	0
ENSMUSG00000024579	Pcyox1l	0.000107309	0.500375	0.209	0.149	1	0
ENSMUSG00000024083	Pja2	0.000110763	0.314768	0.482	0.404	1	0
ENSMUSG00000044365	Cxxc4	0.00011211	0.54494	0.212	0.153	1	0
ENSMUSG00000020668	Kif3c	0.000115225	0.561521	0.177	0.121	1	0
ENSMUSG00000032565	Nudt16	0.000121263	0.658692	0.153	0.102	1	0
ENSMUSG00000003518	Dusp3	0.00012519	0.606789	0.147	0.097	1	0
ENSMUSG00000086859	Snhg20	0.000126082	0.462875	0.388	0.327	1	0
ENSMUSG00000032673	Prorsd1	0.000127263	0.489428	0.239	0.177	1	0
ENSMUSG00000028378	Ptgr1	0.000128101	0.522377	0.201	0.142	1	0
ENSMUSG00000011884	Gltp	0.000129928	0.356883	0.39	0.315	1	0
ENSMUSG00000037740	Mrps26	0.000135448	0.306863	0.49	0.413	1	0
ENSMUSG00000029571	Tmem106b	0.000135955	0.286712	0.408	0.33	1	0
ENSMUSG00000048930	Tada3	0.000140039	0.368986	0.332	0.26	1	0
ENSMUSG00000029575	Mmab	0.00014027	0.675821	0.143	0.094	1	0
ENSMUSG00000024639	Gnaq	0.000144378	0.278475	0.431	0.351	1	0
ENSMUSG00000045257	Morn2	0.000147933	0.341669	0.329	0.256	1	0
ENSMUSG00000054034	Tceal5	0.000149223	0.833237	0.102	0.061	1	0
ENSMUSG00000025321	Itgb8	0.000152525	0.302652	0.439	0.359	1	0
ENSMUSG00000021773	Comtd1	0.000152988	0.694531	0.133	0.086	1	0
ENSMUSG00000091475	Cerox1	0.000153197	0.399283	0.117	0.072	1	0
ENSMUSG00000032431	Crtap	0.000156789	0.649443	0.138	0.091	1	0
ENSMUSG00000050188	Lsm10	0.000159079	0.465818	0.268	0.204	1	0
ENSMUSG00000027199	Gatm	0.000160629	0.509454	0.165	0.112	1	0
ENSMUSG00000011658	Fuz	0.000160843	0.544704	0.192	0.136	1	0
ENSMUSG00000022257	Laptm4b	0.000165159	0.341456	0.35	0.278	1	0
ENSMUSG00000038456	Dennd2a	0.000167669	0.342784	0.408	0.336	1	0
ENSMUSG00000022913	Psmg1	0.000168195	0.30141	0.476	0.404	1	0
ENSMUSG00000053253	Ndfip2	0.000168648	0.341794	0.466	0.401	1	0
ENSMUSG00000028955	Vamp3	0.000170167	0.332794	0.484	0.413	1	0
ENSMUSG00000035936	Aldh5a1	0.000171655	0.572653	0.189	0.134	1	0
ENSMUSG00000024431	Nr3c1	0.000171732	0.375009	0.34	0.272	1	0
ENSMUSG00000030225	Dera	0.000179048	0.336233	0.39	0.32	1	0
ENSMUSG00000030741	Spns1	0.000183989	0.34161	0.374	0.301	1	0
ENSMUSG00000027882	Stxbp3	0.000184373	0.486541	0.219	0.16	1	0
ENSMUSG00000025086	Trub1	0.00018615	0.550448	0.174	0.12	1	0
ENSMUSG00000028082	Sh3d19	0.000188894	0.611272	0.165	0.114	1	0
ENSMUSG00000019173	Rab5c	0.000192198	0.301651	0.528	0.453	1	0
ENSMUSG00000022751	Nit2	0.000200346	0.290587	0.452	0.378	1	0
ENSMUSG00000043671	Dpy19l3	0.00020362	0.534904	0.213	0.156	1	0
ENSMUSG00000040883	Tmem205	0.000207084	0.327738	0.352	0.28	1	0
ENSMUSG00000004319	Clcn3	0.000207527	0.27	0.586	0.523	1	0
ENSMUSG00000096199	Ptrhd1	0.000207766	0.419547	0.335	0.27	1	0
ENSMUSG00000043154	Ppp2r3a	0.000208149	0.362868	0.431	0.363	1	0
ENSMUSG00000025083	Afap1l2	0.000219945	0.743162	0.117	0.074	1	0
ENSMUSG00000020952	Scfd1	0.000221393	0.373112	0.394	0.326	1	0
ENSMUSG00000026946	Nmi	0.000222946	0.715637	0.121	0.078	1	0
ENSMUSG00000021314	Amph	0.000225504	0.60629	0.169	0.118	1	0
ENSMUSG00000043153	Crppa	0.000225872	0.547798	0.178	0.125	1	0
ENSMUSG00000015488	Cacfd1	0.000233088	0.342346	0.4	0.329	1	0
ENSMUSG00000061981	Flot2	0.000238765	0.460616	0.281	0.22	1	0
ENSMUSG00000030720	Cln3	0.000239276	0.588991	0.15	0.101	1	0
ENSMUSG00000026664	Phyh	0.000242724	0.303275	0.397	0.325	1	0
ENSMUSG00000034993	Vat1	0.00025168	0.316772	0.299	0.23	1	0
ENSMUSG00000027884	Clcc1	0.000253734	0.353711	0.383	0.314	1	0
ENSMUSG00000078349	AW011738	0.000256977	0.487503	0.169	0.118	1	0
ENSMUSG00000068206	Pick1	0.000262706	0.529343	0.215	0.158	1	0
ENSMUSG00000025937	Lactb2	0.000273777	0.55824	0.155	0.106	1	0
ENSMUSG00000006369	Fbln1	0.000277349	0.272568	0.438	0.362	1	0
ENSMUSG00000055421	Pcdh9	0.000286917	0.336067	0.291	0.227	1	0
ENSMUSG00000032040	Dcps	0.000287193	0.305282	0.47	0.402	1	0
ENSMUSG00000028995	Fam126a	0.000290371	0.3729	0.301	0.235	1	0
ENSMUSG00000032370	Lactb	0.000294465	0.405995	0.264	0.202	1	0
ENSMUSG00000022664	Slc35a5	0.000295435	0.639211	0.114	0.072	1	0
ENSMUSG00000028522	Mier1	0.000295473	0.282075	0.51	0.436	1	0
ENSMUSG00000058076	Sdhc	0.000299381	0.281769	0.499	0.419	1	0
ENSMUSG00000038175	Mylip	0.000302538	0.857333	0.105	0.065	1	0
ENSMUSG00000004931	Apba3	0.000310562	0.578953	0.137	0.091	1	0
ENSMUSG00000025190	Got1	0.000314061	0.340013	0.338	0.267	1	0
ENSMUSG00000022516	Nudt16l1	0.000318736	0.414691	0.304	0.239	1	0
ENSMUSG00000039917	Rhbdd2	0.000327153	0.369351	0.318	0.251	1	0
ENSMUSG00000070923	Klhl9	0.000328598	0.389536	0.336	0.27	1	0
ENSMUSG00000061232	H2-K1	0.000330989	0.4225	0.261	0.201	1	0
ENSMUSG00000098973	Mir6236	0.000334827	0.917216	0.21	0.159	1	0
ENSMUSG00000070565	Rasal2	0.000343599	0.446097	0.295	0.233	1	0
ENSMUSG00000039476	Prrx2	0.000343784	0.665467	0.1	0.062	1	0
ENSMUSG00000021482	Prxl2c	0.00034713	0.466471	0.205	0.15	1	0
ENSMUSG00000097145	9230114K14Rik	0.000348247	0.659319	0.105	0.065	1	0
ENSMUSG00000031516	Dctn6	0.000364309	0.290892	0.592	0.533	1	0
ENSMUSG00000073987	Ggh	0.000365291	0.25606	0.581	0.525	1	0
ENSMUSG00000026411	Tmem9	0.000371324	0.295644	0.534	0.47	1	0
ENSMUSG00000020023	Tmcc3	0.000375359	0.507698	0.162	0.113	1	0
ENSMUSG00000069135	Cep43	0.000382827	0.392374	0.219	0.161	1	0
ENSMUSG00000034101	Ctnnd1	0.000390043	0.363816	0.281	0.217	1	0
ENSMUSG00000031924	Cyb5b	0.000398077	0.465857	0.271	0.213	1	0
ENSMUSG00000044950	Pwwp2a	0.000399563	0.389586	0.308	0.244	1	0
ENSMUSG00000041220	Elovl6	0.000402125	0.472015	0.251	0.193	1	0
ENSMUSG00000026781	Acbd5	0.000404898	0.407598	0.366	0.305	1	0
ENSMUSG00000032231	Anxa2	0.000428157	0.388373	0.129	0.084	1	0
ENSMUSG00000040857	Erf	0.000431112	0.479945	0.137	0.091	1	0
ENSMUSG00000027710	Acad9	0.000432143	0.45737	0.202	0.148	1	0
ENSMUSG00000040359	Ufl1	0.000433367	0.375931	0.384	0.322	1	0
ENSMUSG00000078429	Ctdsp2	0.000442052	0.339315	0.305	0.24	1	0
ENSMUSG00000028295	Smim8	0.000444046	0.257455	0.49	0.421	1	0
ENSMUSG00000029622	Arpc1b	0.000444184	0.41613	0.226	0.171	1	0
ENSMUSG00000078887	Gm6710	0.000445806	0.471971	0.24	0.184	1	0
ENSMUSG00000042705	Commd10	0.000452995	0.357416	0.36	0.294	1	0
ENSMUSG00000032279	Idh3a	0.000457189	0.25373	0.531	0.464	1	0
ENSMUSG00000054752	Fsd1l	0.000459055	0.31257	0.343	0.275	1	0
ENSMUSG00000039976	Tbc1d16	0.000460597	0.396101	0.274	0.213	1	0
ENSMUSG00000028636	Ppcs	0.000468864	0.486069	0.182	0.131	1	0
ENSMUSG00000026355	Mcm6	0.00048941	0.288137	0.531	0.463	1	0
ENSMUSG00000033306	Lpp	0.000495965	0.46002	0.182	0.129	1	0
ENSMUSG00000027187	Cat	0.000503621	0.389053	0.35	0.288	1	0
ENSMUSG00000018669	Cdk5rap3	0.000505689	0.312073	0.394	0.324	1	0
ENSMUSG00000056121	Fez2	0.000513271	0.449909	0.24	0.183	1	0
ENSMUSG00000039197	Adk	0.000534747	0.266614	0.541	0.484	1	0
ENSMUSG00000031851	Ntpcr	0.000537403	0.609179	0.134	0.091	1	0
ENSMUSG00000037936	Scarb1	0.000547456	0.740396	0.114	0.075	1	0
ENSMUSG00000058589	Anks1b	0.000556472	0.28516	0.263	0.199	1	0
ENSMUSG00000073478		0.000559146	0.674601	0.114	0.074	1	0
ENSMUSG00000039450	Dcxr	0.000579279	0.48292	0.161	0.112	1	0
ENSMUSG00000032096	Arcn1	0.000580647	0.334135	0.393	0.33	1	0
ENSMUSG00000056870	Gulp1	0.000581771	0.631167	0.116	0.076	1	0
ENSMUSG00000074064	Mlycd	0.000582406	0.499093	0.253	0.198	1	0
ENSMUSG00000020220	Vps13d	0.000594296	0.482669	0.184	0.133	1	0
ENSMUSG00000063808	Gpatch1	0.000607237	0.578664	0.119	0.078	1	0
ENSMUSG00000040532	Abhd11	0.000618533	0.37562	0.333	0.273	1	0
ENSMUSG00000042797	Aqp11	0.00062406	0.602457	0.112	0.072	1	0
ENSMUSG00000051184	Zfp524	0.000624411	0.637026	0.127	0.085	1	0
ENSMUSG00000028672	Hmgcl	0.000624893	0.456168	0.234	0.179	1	0
ENSMUSG00000071078	Nr2c2ap	0.000630203	0.350373	0.315	0.253	1	0
ENSMUSG00000028957	Per3	0.000630284	0.741988	0.11	0.072	1	0
ENSMUSG00000006930	Hap1	0.00063265	0.414879	0.267	0.209	1	0
ENSMUSG00000027546	Atp9a	0.000641494	0.400162	0.209	0.154	1	0
ENSMUSG00000038880	Mrps34	0.000644551	0.255338	0.532	0.47	1	0
ENSMUSG00000043019	Edem3	0.000644776	0.687898	0.114	0.075	1	0
ENSMUSG00000079317	Trappc2	0.000664815	0.376845	0.291	0.231	1	0
ENSMUSG00000003062	Stard3nl	0.00066486	0.264252	0.493	0.426	1	0
ENSMUSG00000024423	Impact	0.000665187	0.405079	0.216	0.161	1	0
ENSMUSG00000063146	Clip2	0.000672733	0.537499	0.203	0.152	1	0
ENSMUSG00000060530	2310069G16Rik	0.00067765	0.571783	0.113	0.073	1	0
ENSMUSG00000034793	G6pc3	0.000680657	0.374698	0.251	0.192	1	0
ENSMUSG00000031555	Adam9	0.000684911	0.534759	0.155	0.109	1	0
ENSMUSG00000054793	Cadm4	0.000695018	0.262929	0.496	0.425	1	0
ENSMUSG00000087179		0.000707182	0.543224	0.102	0.064	1	0
ENSMUSG00000014243	Zswim7	0.000715263	0.387442	0.225	0.169	1	0
ENSMUSG00000030613	Ccdc90b	0.000719123	0.279073	0.558	0.494	1	0
ENSMUSG00000027573	Gid8	0.000719339	0.30788	0.357	0.294	1	0
ENSMUSG00000120113		0.000723309	0.509454	0.182	0.133	1	0
ENSMUSG00000042444	Mindy2	0.000728503	0.355248	0.251	0.193	1	0
ENSMUSG00000028959	Fastk	0.000729295	0.354019	0.373	0.314	1	0
ENSMUSG00000068040	Tm9sf4	0.000749024	0.280126	0.412	0.35	1	0
ENSMUSG00000073982	Rhog	0.000752093	0.437388	0.21	0.157	1	0
ENSMUSG00000032946	Rasgrp2	0.000768572	0.67892	0.103	0.066	1	0
ENSMUSG00000019916	P4ha1	0.000778822	0.411924	0.246	0.19	1	0
ENSMUSG00000042105	Inpp5f	0.000789235	0.361389	0.331	0.271	1	0
ENSMUSG00000068742	Cry2	0.000792216	0.309228	0.28	0.218	1	0
ENSMUSG00000062054	Iah1	0.000799077	0.29257	0.381	0.316	1	0
ENSMUSG00000030584	Dpf1	0.000805397	0.627992	0.137	0.094	1	0
ENSMUSG00000118346	Tmem179b	0.000813746	0.405306	0.219	0.165	1	0
ENSMUSG00000006517	Mvd	0.000817881	0.341119	0.284	0.225	1	0
ENSMUSG00000029211	Gabra4	0.000826024	0.300286	0.306	0.244	1	0
ENSMUSG00000028514	Usp24	0.000848851	0.458067	0.254	0.2	1	0
ENSMUSG00000005103	Wdr1	0.000850727	0.342233	0.323	0.263	1	0
ENSMUSG00000056941	Commd7	0.00086267	0.393745	0.459	0.402	1	0
ENSMUSG00000024614	Tmx3	0.000879227	0.276587	0.431	0.367	1	0
ENSMUSG00000042569	Dhrs7b	0.00092307	0.361099	0.281	0.222	1	0
ENSMUSG00000061119	Prcp	0.000936037	0.674145	0.11	0.072	1	0
ENSMUSG00000023939	Mrpl14	0.000941027	0.25155	0.573	0.508	1	0
ENSMUSG00000019792	Trmt11	0.000942657	0.454786	0.209	0.158	1	0
ENSMUSG00000031821	Gins2	0.000950008	0.401126	0.322	0.265	1	0
ENSMUSG00000035064	Eef2k	0.000958077	0.390892	0.194	0.142	1	0
ENSMUSG00000029864	Gstk1	0.000962859	0.371208	0.264	0.208	1	0
ENSMUSG00000051502	Ufsp1	0.00100454	0.67866	0.105	0.068	1	0
ENSMUSG00000053141	Ptprt	0.00101025	0.456168	0.151	0.106	1	0
ENSMUSG00000020674	Pxdn	0.00101084	0.53226	0.136	0.093	1	0
ENSMUSG00000037594	Clba1	0.00102047	0.621856	0.126	0.086	1	0
ENSMUSG00000022244	Amacr	0.00104659	0.759661	0.103	0.067	1	0
ENSMUSG00000018661	Cog1	0.00105533	0.609443	0.11	0.072	1	0
ENSMUSG00000019823	Mical1	0.0010696	0.592425	0.134	0.093	1	0
ENSMUSG00000025889	Snca	0.00107629	0.413301	0.179	0.131	1	0
ENSMUSG00000029233	Srd5a3	0.00108363	0.438958	0.164	0.117	1	0
ENSMUSG00000087365		0.00110651	0.537199	0.162	0.116	1	0
ENSMUSG00000090101	Snhg9	0.00111527	0.328478	0.325	0.264	1	0
ENSMUSG00000056124	B4galt6	0.00111592	0.494664	0.15	0.106	1	0
ENSMUSG00000003279	Dlgap1	0.00111939	0.255928	0.268	0.207	1	0
ENSMUSG00000060261	Gtf2i	0.00112881	0.255183	0.595	0.544	1	0
ENSMUSG00000027809	Etfdh	0.00113415	0.353263	0.257	0.2	1	0
ENSMUSG00000033569	Adgrb3	0.00115661	0.331128	0.328	0.265	1	0
ENSMUSG00000002981	Clptm1	0.00117814	0.278356	0.411	0.346	1	0
ENSMUSG00000028470	Hint2	0.00119535	0.271282	0.535	0.487	1	0
ENSMUSG00000030770	Parva	0.00120593	0.351345	0.295	0.236	1	0
ENSMUSG00000019761	Krt10	0.00121071	0.305998	0.398	0.341	1	0
ENSMUSG00000038740	Mvb12b	0.00121216	0.328964	0.36	0.3	1	0
ENSMUSG00000061028	Clasrp	0.00122341	0.38198	0.318	0.26	1	0
ENSMUSG00000026388	3110009E18Rik	0.00123196	0.399083	0.206	0.156	1	0
ENSMUSG00000021665	Hexb	0.00124157	0.402187	0.202	0.151	1	0
ENSMUSG00000005514	Por	0.00125254	0.385994	0.246	0.191	1	0
ENSMUSG00000029175	Slc35f6	0.00127782	0.565931	0.119	0.08	1	0
ENSMUSG00000056228	Cars2	0.00127821	0.476493	0.223	0.173	1	0
ENSMUSG00000023110	Prmt5	0.00129853	0.332296	0.349	0.29	1	0
ENSMUSG00000018433	Nol11	0.00132742	0.268004	0.47	0.409	1	0
ENSMUSG00000038845	Phb	0.00132962	0.314524	0.383	0.319	1	0
ENSMUSG00000001300	Efnb2	0.00136759	0.473639	0.205	0.155	1	0
ENSMUSG00000120258		0.00137575	0.676558	0.11	0.074	1	0
ENSMUSG00000032369	Plscr1	0.0014277	0.407278	0.266	0.212	1	0
ENSMUSG00000032870	Smap2	0.0014282	0.394314	0.29	0.235	1	0
ENSMUSG00000031521	Aga	0.00143907	0.465601	0.209	0.159	1	0
ENSMUSG00000024958	Gpr137	0.00153125	0.569969	0.124	0.085	1	0
ENSMUSG00000040158	Tax1bp3	0.00153239	0.287085	0.294	0.234	1	0
ENSMUSG00000001418	Glmp	0.00156615	0.373112	0.219	0.167	1	0
ENSMUSG00000074922	Fam122a	0.00156842	0.364138	0.38	0.323	1	0
ENSMUSG00000062198	2700097O09Rik	0.00160713	0.40326	0.24	0.188	1	0
ENSMUSG00000003363	Pld3	0.00161036	0.379444	0.236	0.183	1	0
ENSMUSG00000028962	Slc4a2	0.0016199	0.592165	0.106	0.07	1	0
ENSMUSG00000028013	Ppa2	0.00162539	0.254285	0.575	0.522	1	0
ENSMUSG00000043384	Gprasp1	0.00167493	0.335279	0.291	0.235	1	0
ENSMUSG00000029387	Gtf2h3	0.0016774	0.402888	0.275	0.222	1	0
ENSMUSG00000051169	Rpusd3	0.00168789	0.487062	0.151	0.108	1	0
ENSMUSG00000048550	Thnsl1	0.00168949	0.551549	0.181	0.136	1	0
ENSMUSG00000024535	Snx24	0.00172471	0.305969	0.311	0.251	1	0
ENSMUSG00000036295	Lrrn3	0.00173322	0.283161	0.363	0.302	1	0
ENSMUSG00000024805	Pcgf5	0.00173803	0.318664	0.315	0.257	1	0
ENSMUSG00000028961	Pgd	0.00178433	0.4182	0.319	0.267	1	0
ENSMUSG00000019039	Dalrd3	0.00181036	0.357084	0.277	0.223	1	0
ENSMUSG00000017176	Nt5c3b	0.0018515	0.251861	0.445	0.384	1	0
ENSMUSG00000025762	Larp1b	0.00185787	0.400657	0.212	0.162	1	0
ENSMUSG00000052911	Lamb2	0.0019237	0.526713	0.164	0.12	1	0
ENSMUSG00000042428	Mgat3	0.00192496	0.693704	0.102	0.068	1	0
ENSMUSG00000035067	Xkr6	0.00194695	0.62267	0.124	0.086	1	0
ENSMUSG00000021969	Zdhhc20	0.00195357	0.322103	0.312	0.256	1	0
ENSMUSG00000028617	Lrrc42	0.00197055	0.292052	0.393	0.333	1	0
ENSMUSG00000048406		0.00197549	0.401634	0.203	0.154	1	0
ENSMUSG00000028049	Scamp3	0.00202871	0.260999	0.411	0.346	1	0
ENSMUSG00000025609	Mkln1	0.00206301	0.256074	0.434	0.37	1	0
ENSMUSG00000073514	Dok6	0.00206636	0.468042	0.15	0.108	1	0
ENSMUSG00000035285	Nat14	0.00210475	0.402728	0.137	0.096	1	0
ENSMUSG00000018001	Cyth3	0.0021318	0.374784	0.202	0.154	1	0
ENSMUSG00000034201	Gas2l1	0.00214719	0.625642	0.102	0.068	1	0
ENSMUSG00000032527	Pccb	0.00217773	0.372214	0.285	0.232	1	0
ENSMUSG00000055963	Triqk	0.00218828	0.542879	0.114	0.078	1	0
ENSMUSG00000051853	Arf3	0.00221408	0.303478	0.395	0.339	1	0
ENSMUSG00000031666	Rbl2	0.00221694	0.372557	0.239	0.188	1	0
ENSMUSG00000002395	Use1	0.00221917	0.263999	0.371	0.311	1	0
ENSMUSG00000079610	Ankrd39	0.00228384	0.533136	0.14	0.1	1	0
ENSMUSG00000019960	Dusp6	0.00229709	0.343126	0.408	0.356	1	0
ENSMUSG00000034620	Rxylt1	0.0023094	0.288607	0.391	0.337	1	0
ENSMUSG00000023452	Pisd	0.00234819	0.360834	0.202	0.153	1	0
ENSMUSG00000041119	Pde9a	0.00245844	0.588753	0.102	0.068	1	0
ENSMUSG00000045107	Saysd1	0.00247443	0.336388	0.305	0.25	1	0
ENSMUSG00000019822	Smpd2	0.00251249	0.261809	0.374	0.317	1	0
ENSMUSG00000078861	Zfp931	0.00253176	0.395626	0.195	0.148	1	0
ENSMUSG00000047866	Lonp2	0.00256834	0.347314	0.367	0.317	1	0
ENSMUSG00000078919	Dpm1	0.00257357	0.280468	0.418	0.358	1	0
ENSMUSG00000041020	Map7d2	0.00257671	0.54999	0.127	0.089	1	0
ENSMUSG00000070284	Gmppb	0.00259518	0.37488	0.199	0.152	1	0
ENSMUSG00000061455	Stx17	0.00267704	0.443338	0.185	0.14	1	0
ENSMUSG00000040624	Plekhg1	0.0027017	0.45054	0.172	0.129	1	0
ENSMUSG00000043424	Eif3j2	0.00272647	0.443529	0.227	0.18	1	0
ENSMUSG00000026209	Dnpep	0.00273057	0.342399	0.318	0.265	1	0
ENSMUSG00000033885	Pxk	0.00273915	0.478911	0.158	0.117	1	0
ENSMUSG00000056234	Ncoa4	0.00274112	0.404056	0.213	0.166	1	0
ENSMUSG00000085795	Zfp703	0.00277166	0.394262	0.141	0.101	1	0
ENSMUSG00000026113	Inpp4a	0.00282139	0.559672	0.103	0.069	1	0
ENSMUSG00000033111	3830406C13Rik	0.00282847	0.455724	0.244	0.196	1	0
ENSMUSG00000024830	Rps6kb2	0.00286174	0.467979	0.168	0.125	1	0
ENSMUSG00000019814	Ltv1	0.00289498	0.49306	0.23	0.185	1	0
ENSMUSG00000019055	Plod1	0.00291392	0.420544	0.162	0.12	1	0
ENSMUSG00000032393	Dpp8	0.00298486	0.321582	0.35	0.296	1	0
ENSMUSG00000074682	Zcchc3	0.00299398	0.387884	0.216	0.168	1	0
ENSMUSG00000032846	Zswim6	0.00299678	0.45678	0.181	0.137	1	0
ENSMUSG00000028318	Polr1e	0.0030028	0.410183	0.181	0.136	1	0
ENSMUSG00000030207	Fam234b	0.00305596	0.531294	0.116	0.08	1	0
ENSMUSG00000039367	Sec24c	0.0030973	0.492994	0.154	0.114	1	0
ENSMUSG00000021987	Mtmr6	0.00310782	0.541683	0.154	0.114	1	0
ENSMUSG00000034160	Ogt	0.00311276	0.298373	0.352	0.299	1	0
ENSMUSG00000032786	Alas1	0.00311627	0.387281	0.277	0.228	1	0
ENSMUSG00000021175	Cdca7l	0.00312951	0.54769	0.134	0.096	1	0
ENSMUSG00000034312	Iqsec1	0.00315054	0.347929	0.284	0.231	1	0
ENSMUSG00000001948	Spa17	0.00319146	0.492515	0.165	0.124	1	0
ENSMUSG00000004562	Arhgef40	0.0032289	0.452965	0.236	0.188	1	0
ENSMUSG00000025575	Cant1	0.00328904	0.491729	0.144	0.105	1	0
ENSMUSG00000063172	Hspb11	0.00328987	0.267503	0.445	0.387	1	0
ENSMUSG00000040043	Rbms2	0.00329907	0.575301	0.114	0.08	1	0
ENSMUSG00000039263	Npepl1	0.00330437	0.329762	0.294	0.242	1	0
ENSMUSG00000079083	Jrkl	0.00332407	0.502178	0.147	0.108	1	0
ENSMUSG00000050945	Zfp438	0.0033258	0.409979	0.16	0.118	1	0
ENSMUSG00000041598	Cdc42ep4	0.00333578	0.306173	0.263	0.211	1	0
ENSMUSG00000040591	Cstpp1	0.00334036	0.263937	0.36	0.303	1	0
ENSMUSG00000048497	Mmgt2	0.00334155	0.473146	0.178	0.135	1	0
ENSMUSG00000022075	Rhobtb2	0.00334167	0.544545	0.116	0.081	1	0
ENSMUSG00000040621	Gemin8	0.00334944	0.391617	0.203	0.157	1	0
ENSMUSG00000054226	Tprkb	0.00336689	0.25791	0.387	0.331	1	0
ENSMUSG00000044807	Zfp354c	0.00337473	0.33247	0.249	0.198	1	0
ENSMUSG00000032607	Amt	0.00338881	0.559181	0.112	0.077	1	0
ENSMUSG00000040213	Kyat3	0.0033966	0.564051	0.153	0.114	1	0
ENSMUSG00000024570	Rbfa	0.00344847	0.423634	0.223	0.177	1	0
ENSMUSG00000071847	Apcdd1	0.00345978	0.349525	0.367	0.319	1	0
ENSMUSG00000064210	Ano6	0.00346532	0.463054	0.236	0.19	1	0
ENSMUSG00000022321	Cdh10	0.00349155	0.404273	0.192	0.148	1	0
ENSMUSG00000002550	Uck1	0.00350185	0.440748	0.188	0.144	1	0
ENSMUSG00000029276	Glmn	0.00352087	0.43745	0.225	0.179	1	0
ENSMUSG00000047126	Cltc	0.0035351	0.259922	0.588	0.554	1	0
ENSMUSG00000030826	Bcat2	0.00359146	0.506736	0.116	0.081	1	0
ENSMUSG00000022453	Naga	0.00361101	0.435074	0.16	0.118	1	0
ENSMUSG00000087377		0.00361879	0.478493	0.119	0.083	1	0
ENSMUSG00000029821	Gsdme	0.0036358	0.372396	0.329	0.282	1	0
ENSMUSG00000058586	Serhl	0.00366404	0.563002	0.117	0.082	1	0
ENSMUSG00000036073	Galt	0.00366652	0.479371	0.145	0.106	1	0
ENSMUSG00000066442	Mthfs	0.0036666	0.36597	0.165	0.123	1	0
ENSMUSG00000001260	Gabrg1	0.00383342	0.361477	0.141	0.102	1	0
ENSMUSG00000010067	Rassf1	0.00386152	0.260833	0.338	0.277	1	0
ENSMUSG00000041112	Elmo1	0.00389444	0.587851	0.112	0.078	1	0
ENSMUSG00000051950	B3glct	0.00395389	0.335594	0.233	0.185	1	0
ENSMUSG00000023951	Vegfa	0.00400653	0.311396	0.232	0.183	1	0
ENSMUSG00000001323	Srr	0.00407538	0.478683	0.16	0.12	1	0
ENSMUSG00000039031	Arhgap18	0.00411433	0.495542	0.126	0.089	1	0
ENSMUSG00000022139	Mbnl2	0.00413513	0.386384	0.223	0.177	1	0
ENSMUSG00000055733	Nap1l3	0.00423827	0.588585	0.105	0.072	1	0
ENSMUSG00000020326	Ccng1	0.00433045	0.619834	0.133	0.097	1	0
ENSMUSG00000024231	Cul2	0.0043402	0.335604	0.288	0.239	1	0
ENSMUSG00000040139	9430038I01Rik	0.00434204	0.393658	0.239	0.191	1	0
ENSMUSG00000034714	Ttyh2	0.00435171	0.486392	0.106	0.073	1	0
ENSMUSG00000046417	Lrrc75a	0.00436244	0.508995	0.117	0.083	1	0
ENSMUSG00000041895	Wipi1	0.00441484	0.395162	0.172	0.131	1	0
ENSMUSG00000022747	St3gal6	0.00441624	0.400488	0.165	0.124	1	0
ENSMUSG00000039759	Thap3	0.00444175	0.298526	0.353	0.3	1	0
ENSMUSG00000030403	Vasp	0.00450952	0.384662	0.198	0.154	1	0
ENSMUSG00000116138	C030006K11Rik	0.00455302	0.411513	0.155	0.116	1	0
ENSMUSG00000028063	Lmna	0.00455708	0.415008	0.154	0.115	1	0
ENSMUSG00000037190	Cyb561d2	0.00456039	0.34605	0.239	0.191	1	0
ENSMUSG00000087269		0.00461401	0.493607	0.136	0.099	1	0
ENSMUSG00000028158	Mttp	0.00465127	0.255928	0.203	0.157	1	0
ENSMUSG00000120224		0.00465756	0.337722	0.284	0.234	1	0
ENSMUSG00000044475	Ascc1	0.0046964	0.335738	0.215	0.169	1	0
ENSMUSG00000045671	Spred2	0.00473196	0.420379	0.172	0.131	1	0
ENSMUSG00000106205		0.00477436	0.420109	0.134	0.097	1	0
ENSMUSG00000061731	Ext1	0.00478945	0.265324	0.367	0.311	1	0
ENSMUSG00000030284	Creld1	0.00479969	0.352111	0.201	0.156	1	0
ENSMUSG00000024622	Hmgxb3	0.00482989	0.55991	0.199	0.158	1	0
ENSMUSG00000022684	Bfar	0.00488982	0.296817	0.318	0.267	1	0
ENSMUSG00000041117	Ccdc8	0.00489852	0.535895	0.119	0.085	1	0
ENSMUSG00000022673	Mcm4	0.00494518	0.338871	0.455	0.421	1	0
ENSMUSG00000004936	Map2k1	0.00498243	0.348499	0.263	0.216	1	0
ENSMUSG00000023021	Cers5	0.0049897	0.369197	0.218	0.173	1	0
ENSMUSG00000050812	Ecpas	0.00509259	0.383258	0.263	0.217	1	0
ENSMUSG00000032604	Qars	0.0051167	0.334012	0.281	0.232	1	0
ENSMUSG00000063714		0.00524649	0.287389	0.319	0.266	1	0
ENSMUSG00000045659	Plekha7	0.00527787	0.429695	0.127	0.091	1	0
ENSMUSG00000027286	Lrrc57	0.00537835	0.386127	0.233	0.189	1	0
ENSMUSG00000040713	Creg1	0.00539267	0.291897	0.299	0.248	1	0
ENSMUSG00000073792	Alg6	0.00539729	0.429695	0.14	0.103	1	0
ENSMUSG00000071649	B3gat3	0.00545345	0.321471	0.357	0.308	1	0
ENSMUSG00000096910	Zfp955b	0.00550988	0.392037	0.155	0.116	1	0
ENSMUSG00000028967	Errfi1	0.00556809	0.446672	0.213	0.17	1	0
ENSMUSG00000073725	Lmbrd1	0.00566926	0.276801	0.342	0.29	1	0
ENSMUSG00000015143	Actn1	0.00581393	0.48732	0.172	0.133	1	0
ENSMUSG00000039680	Mrps6	0.0058527	0.254643	0.506	0.458	1	0
ENSMUSG00000022064	Pibf1	0.00587174	0.347664	0.24	0.193	1	0
ENSMUSG00000002661	Alkbh7	0.00589798	0.29503	0.268	0.22	1	0
ENSMUSG00000025040	Fundc1	0.00597935	0.396758	0.305	0.263	1	0
ENSMUSG00000080717	B230307C23Rik	0.00599397	0.480596	0.158	0.12	1	0
ENSMUSG00000036764	Dnajc12	0.00612416	0.570783	0.105	0.073	1	0
ENSMUSG00000026799	Med27	0.00614966	0.4182	0.227	0.185	1	0
ENSMUSG00000022822	Abcc5	0.00615202	0.3244	0.278	0.231	1	0
ENSMUSG00000034974	Dapk3	0.00620583	0.252539	0.414	0.364	1	0
ENSMUSG00000025103	Btbd1	0.00622679	0.260006	0.47	0.43	1	0
ENSMUSG00000021245	Mlh3	0.00628298	0.568278	0.127	0.093	1	0
ENSMUSG00000027452	Acss1	0.00656183	0.303714	0.162	0.123	1	0
ENSMUSG00000031119	Gpc4	0.00659591	0.483723	0.137	0.102	1	0
ENSMUSG00000049313	Sorl1	0.00660278	0.43564	0.127	0.092	1	0
ENSMUSG00000001436	Slc19a1	0.00670241	0.426976	0.137	0.101	1	0
ENSMUSG00000100680	1810044D09Rik	0.0067276	0.466221	0.126	0.091	1	0
ENSMUSG00000044982	Sft2d3	0.00674787	0.350607	0.172	0.132	1	0
ENSMUSG00000032295	Man2c1	0.00678396	0.458001	0.134	0.099	1	0
ENSMUSG00000020877	Scrn2	0.00688652	0.419694	0.236	0.193	1	0
ENSMUSG00000001424	Snd1	0.00698171	0.382884	0.273	0.227	1	0
ENSMUSG00000067818	Myl9	0.00698959	0.396285	0.157	0.119	1	0
ENSMUSG00000044320	1700001O22Rik	0.00701812	0.488589	0.1	0.07	1	0
ENSMUSG00000030509	Asb7	0.00724282	0.492693	0.113	0.081	1	0
ENSMUSG00000029482	Aacs	0.00725309	0.389665	0.148	0.111	1	0
ENSMUSG00000025956	Mettl21a	0.00735726	0.406127	0.168	0.129	1	0
ENSMUSG00000001909	Trmt1	0.00738304	0.329944	0.251	0.205	1	0
ENSMUSG00000022523	Fgf12	0.00738585	0.356632	0.186	0.146	1	0
ENSMUSG00000041789	2700046A07Rik	0.00744306	0.531658	0.105	0.074	1	0
ENSMUSG00000025384	Faap100	0.00751879	0.375889	0.157	0.119	1	0
ENSMUSG00000027285	Haus2	0.0075503	0.413442	0.202	0.161	1	0
ENSMUSG00000025484	Bet1l	0.00761077	0.313061	0.291	0.244	1	0
ENSMUSG00000016664	Pacsin2	0.00776818	0.436122	0.189	0.149	1	0
ENSMUSG00000024927	Rela	0.00782856	0.452247	0.175	0.136	1	0
ENSMUSG00000031483	Erlin2	0.00786963	0.345287	0.267	0.221	1	0
ENSMUSG00000020650	Bcap29	0.00787014	0.275869	0.339	0.29	1	0
ENSMUSG00000020521	Rnft1	0.0081642	0.321874	0.192	0.151	1	0
ENSMUSG00000063275	Hacd1	0.00827308	0.256582	0.455	0.408	1	0
ENSMUSG00000032602	Slc25a20	0.00846362	0.414084	0.15	0.114	1	0
ENSMUSG00000046598	Bdh1	0.00860071	0.289329	0.356	0.307	1	0
ENSMUSG00000024232	Bambi	0.00866588	0.435268	0.233	0.192	1	0
ENSMUSG00000086158	Pierce2	0.00869821	0.360005	0.157	0.119	1	0
ENSMUSG00000043702	Pde12	0.00872592	0.331209	0.195	0.154	1	0
ENSMUSG00000029471	Camkk2	0.00876243	0.556976	0.1	0.071	1	0
ENSMUSG00000029001	Fbxo44	0.00877209	0.264113	0.206	0.162	1	0
ENSMUSG00000007777	0610009B22Rik	0.00890757	0.260587	0.472	0.433	1	0
ENSMUSG00000021365	Nedd9	0.00907461	0.258513	0.319	0.271	1	0
ENSMUSG00000036955	Kifbp	0.00912934	0.284809	0.379	0.33	1	0
ENSMUSG00000039989	Cbx4	0.00913335	0.369417	0.164	0.126	1	0
ENSMUSG00000022816	Fstl1	0.00920243	0.339941	0.311	0.267	1	0
ENSMUSG00000041632	Mrps27	0.00922272	0.349487	0.246	0.202	1	0
ENSMUSG00000063171	Rps4l	0.00923688	0.316509	0.363	0.316	1	0
ENSMUSG00000120586		0.00924936	0.321266	0.195	0.155	1	0
ENSMUSG00000039427	Alg1	0.00925363	0.36682	0.167	0.128	1	0
ENSMUSG00000033685	Ucp2	0.0093328	0.340792	0.223	0.181	1	0
ENSMUSG00000037536	Fbxo34	0.00936005	0.429695	0.129	0.095	1	0
ENSMUSG00000020389	Cdkl3	0.00941117	0.367959	0.16	0.123	1	0
ENSMUSG00000020646	Mboat2	0.00946419	0.267485	0.275	0.229	1	0
ENSMUSG00000038042	Ptpdc1	0.00951136	0.539573	0.129	0.096	1	0
ENSMUSG00000033705	Stard9	0.00952946	0.48167	0.102	0.072	1	0
ENSMUSG00000055707	Klhl26	0.00975679	0.425885	0.148	0.113	1	0
ENSMUSG00000001143	Lman2l	0.00977503	0.390099	0.168	0.131	1	0
ENSMUSG00000028437	Ubap1	0.00979523	0.321547	0.208	0.166	1	0
ENSMUSG00000021338	Carmil1	0.00979693	0.318664	0.12	0.087	1	0
ENSMUSG00000024411	Aqp4	9.62304e-189	2.91485	0.886	0.367	1.87986e-184	1
ENSMUSG00000002985	Apoe	1.77782e-179	2.19382	0.989	0.801	3.47297e-175	1
ENSMUSG000000221221	Ednrb	6.68863e-175	1.57954	0.987	0.782	1.30662e-170	1
ENSMUSG000000173901	Aldoc	5.13466e-164	2.19087	0.869	0.329	1.00306e-159	1
ENSMUSG00000022108	Itm2b	3.55568e-162	1.15211	0.998	0.995	6.94603e-158	1
ENSMUSG00000034353	Ramp1	1.69382e-157	1.91396	0.93	0.463	3.30887e-153	1
ENSMUSG00000037706	Cd81	2.6609e-153	1.19369	0.998	0.957	5.19807e-149	1
ENSMUSG00000030605	Mfge8	5.99421e-147	1.6081	0.97	0.59	1.17097e-142	1
ENSMUSG000000263851	Dbi	7.71e-146	1.24246	1	0.957	1.50615e-141	1
ENSMUSG000000304281	Ttyh1	2.26838e-144	1.66924	0.946	0.594	4.43128e-140	1
ENSMUSG00000039533	Mmd2	1.4856e-139	2.24627	0.769	0.286	2.90212e-135	1
ENSMUSG00000022505	Emp2	2.09355e-135	3.01779	0.563	0.125	4.08976e-131	1
ENSMUSG000000045581	Ndrg2	6.61984e-135	1.48224	0.972	0.709	1.29319e-130	1
ENSMUSG000000239131	Pla2g7	1.4105e-129	1.44956	0.982	0.64	2.75541e-125	1
ENSMUSG000000729491	Acot1	1.07107e-128	1.1814	0.996	0.864	2.09234e-124	1
ENSMUSG000000053971	Nid1	2.17929e-125	1.90747	0.849	0.39	4.25724e-121	1
ENSMUSG000000313421	Gpm6b	8.80056e-123	1.04876	0.994	0.956	1.71919e-118	1
ENSMUSG000000265761	Atp1b1	5.09763e-114	1.66901	0.884	0.522	9.95823e-110	1
ENSMUSG000000298381	Ptn	6.53309e-114	0.966217	1	0.925	1.27624e-109	1
ENSMUSG000000407591	Cmtm5	2.31852e-110	1.86032	0.731	0.274	4.52923e-106	1
ENSMUSG000000185931	Sparc	2.79514e-109	1.20929	0.993	0.724	5.46031e-105	1
ENSMUSG000000275741	Nkain4	7.5086e-109	1.29596	0.948	0.708	1.46681e-104	1
ENSMUSG000000303421	Cd9	3.57546e-108	1.03406	0.998	0.894	6.98466e-104	1
ENSMUSG00000026424	Gpr37l1	1.6885e-106	2.00269	0.749	0.312	3.29849e-102	1
ENSMUSG00000041423	Paqr6	5.90415e-105	3.85447	0.303	0.034	1.15338e-100	1
ENSMUSG000000293091	Sparcl1	3.23115e-102	0.93934	0.991	0.929	6.31205e-98	1
ENSMUSG00000028517	Plpp3	4.06499e-102	1.07387	0.98	0.788	7.94095e-98	1
ENSMUSG000000317601	Mt3	1.37298e-101	1.26829	0.965	0.574	2.68212e-97	1
ENSMUSG00000063297	Luzp2	3.16671e-101	1.29035	0.956	0.772	6.18616e-97	1
ENSMUSG00000027447	Cst3	1.66456e-99	1.06149	0.998	0.976	3.25171e-95	1
ENSMUSG00000042436	Mfap4	3.96191e-99	2.17968	0.664	0.262	7.73959e-95	1
ENSMUSG00000025784	Clec3b	1.62601e-98	2.36836	0.542	0.155	3.1764e-94	1
ENSMUSG00000026223	Itm2c	3.64266e-98	1.43843	0.876	0.519	7.11594e-94	1
ENSMUSG00000025351	Cd63	1.38907e-96	0.965583	0.998	0.94	2.71354e-92	1
ENSMUSG000000526841	Jun	1.86178e-93	1.3406	0.987	0.899	3.63698e-89	1
ENSMUSG000000660261	Dhrs3	5.13352e-87	1.78416	0.679	0.275	1.00283e-82	1
ENSMUSG00000047793	Sned1	1.10099e-86	2.60057	0.397	0.086	2.15079e-82	1
ENSMUSG000000317651	Mt1	1.23197e-86	1.64941	0.875	0.554	2.40665e-82	1
ENSMUSG000000211271	Zfp36l1	2.56178e-86	1.06012	0.974	0.791	5.00444e-82	1
ENSMUSG00000029778	Adcyap1r1	3.33817e-84	1.81592	0.631	0.245	6.52112e-80	1
ENSMUSG00000021477	Ctsl	4.41964e-84	1.08305	0.941	0.795	8.63376e-80	1
ENSMUSG00000061080	Lsamp	1.23049e-83	1.49247	0.79	0.418	2.40376e-79	1
ENSMUSG00000060961	Slc4a4	1.84584e-82	1.51531	0.76	0.365	3.60584e-78	1
ENSMUSG000000620781	Qk	1.28143e-81	0.690587	0.996	0.971	2.50328e-77	1
ENSMUSG00000057103	Nat8f1	2.71199e-81	2.38874	0.424	0.108	5.29787e-77	1
ENSMUSG000000005671	Sox9	1.09056e-80	1.26358	0.913	0.623	2.13041e-76	1
ENSMUSG000000070971	Atp1a2	4.92205e-79	1.26791	0.858	0.53	9.61522e-75	1
ENSMUSG00000029413	Naaa	4.83826e-78	2.5366	0.349	0.071	9.45154e-74	1
ENSMUSG000000217941	Glud1	6.30524e-77	1.0899	0.919	0.682	1.23173e-72	1
ENSMUSG000000687481	Ptprz1	9.65701e-77	0.869622	0.985	0.729	1.8865e-72	1
ENSMUSG000000974281		2.20755e-76	1.22473	0.887	0.604	4.31245e-72	1
ENSMUSG000000275701	Col9a3	4.70354e-76	1.41638	0.78	0.389	9.18836e-72	1
ENSMUSG000000252031	Scd2	2.73149e-75	0.994945	0.959	0.739	5.33596e-71	1
ENSMUSG00000092341	Malat1	8.92726e-75	0.903711	1	1	1.74394e-70	1
ENSMUSG000000292121	Gabrb1	3.35504e-74	2.14843	0.48	0.152	6.55407e-70	1
ENSMUSG000000593251	Hopx	4.61505e-74	1.11347	0.952	0.652	9.01551e-70	1
ENSMUSG00000028445	Enho	2.3283e-73	1.25217	0.845	0.549	4.54833e-69	1
ENSMUSG00000021614	Vcan	6.83671e-73	1.23227	0.884	0.654	1.33555e-68	1
ENSMUSG000000314471	Lamp1	6.36424e-71	0.798816	0.989	0.907	1.24325e-66	1
ENSMUSG000000200441	Timp3	1.00713e-70	1.78928	0.592	0.24	1.96742e-66	1
ENSMUSG000000078721	Id3	1.51626e-69	1.03968	0.987	0.837	2.96202e-65	1
ENSMUSG00000024500	Ppp2r2b	2.26865e-68	1.65541	0.589	0.237	4.43181e-64	1
ENSMUSG000000042071	Psap	1.62229e-67	1.03282	0.893	0.658	3.16914e-63	1
ENSMUSG00000041329	Atp1b2	6.61855e-67	1.66213	0.555	0.213	1.29293e-62	1
ENSMUSG00000031980	Agt	2.09285e-66	2.95632	0.266	0.047	4.08838e-62	1
ENSMUSG00000026227	2810459M11Rik	7.29009e-65	1.8071	0.48	0.162	1.42412e-60	1
ENSMUSG00000055254	Ntrk2	8.49406e-64	1.19727	0.836	0.537	1.65932e-59	1
ENSMUSG000000053601	Slc1a3	1.68999e-61	0.773885	0.994	0.89	3.3014e-57	1
ENSMUSG000000339101	Gucy1a1	4.23835e-60	1.17815	0.804	0.504	8.27962e-56	1
ENSMUSG00000039954	Stk32a	6.29576e-60	1.87446	0.463	0.162	1.22988e-55	1
ENSMUSG00000040181	Fmo1	1.03678e-59	1.9236	0.399	0.12	2.02536e-55	1
ENSMUSG000000341641	Emid1	2.54759e-59	1.62228	0.577	0.255	4.97672e-55	1
ENSMUSG000000198741	Fabp7	3.10674e-59	0.716808	0.994	0.994	6.06901e-55	1
ENSMUSG000000714241	Grid2	1.53909e-57	1.15704	0.803	0.496	3.00662e-53	1
ENSMUSG00000071076	Jund	3.07168e-57	0.824482	0.994	0.974	6.00053e-53	1
ENSMUSG000000533981	Phgdh	1.02744e-56	0.701501	0.993	0.93	2.00711e-52	1
ENSMUSG000000207331	Slc9a3r1	1.41252e-56	1.04366	0.808	0.496	2.75936e-52	1
ENSMUSG00000045092	S1pr1	3.40822e-56	1.55496	0.557	0.24	6.65796e-52	1
ENSMUSG00000003545	Fosb	1.55121e-55	1.33672	0.768	0.501	3.03029e-51	1
ENSMUSG000000316361	Pdlim3	5.62114e-55	0.989141	0.858	0.61	1.09809e-50	1
ENSMUSG000000297231	Spacdr	6.03311e-55	1.10891	0.801	0.513	1.17857e-50	1
ENSMUSG000000971561		7.97605e-55	0.644002	0.993	0.936	1.55812e-50	1
ENSMUSG000000391941	Rlbp1	9.12892e-55	1.30774	0.668	0.337	1.78334e-50	1
ENSMUSG000000689231	Syt11	1.00939e-54	0.831794	0.948	0.844	1.97185e-50	1
ENSMUSG000000226651	Ccdc80	2.05601e-54	1.90667	0.411	0.138	4.01642e-50	1
ENSMUSG000000449861	Tst	2.73526e-53	0.870516	0.919	0.655	5.34333e-49	1
ENSMUSG00000020723	Cacng4	5.53078e-53	1.2233	0.793	0.545	1.08044e-48	1
ENSMUSG00000032717	Mdfi	3.12824e-50	1.94225	0.334	0.098	6.11101e-46	1
ENSMUSG000000315381	Plat	1.00757e-49	1.15616	0.672	0.359	1.96829e-45	1
ENSMUSG00000041731	Pgm5	2.21742e-49	2.33495	0.28	0.071	4.33172e-45	1
ENSMUSG00000006782	Cnp	3.43374e-48	1.41924	0.594	0.307	6.7078e-44	1
ENSMUSG000000243021	Dtna	6.65349e-48	1.25015	0.637	0.34	1.29976e-43	1
ENSMUSG000000386681	Lpar1	1.86138e-47	1.65263	0.415	0.152	3.6362e-43	1
ENSMUSG000000358051	Mlc1	7.10518e-47	1.24862	0.609	0.31	1.388e-42	1
ENSMUSG000000330591	Pygb	1.2322e-46	1.50743	0.485	0.209	2.40711e-42	1
ENSMUSG000000325621	Gnai2	1.59803e-46	0.550151	0.998	0.918	3.12175e-42	1
ENSMUSG000000352371	Lcat	3.07667e-46	1.54737	0.439	0.171	6.01028e-42	1
ENSMUSG000000415561	Fbxo2	4.11723e-46	1.50247	0.568	0.284	8.04301e-42	1
ENSMUSG00000030495	Slc7a10	6.73919e-46	1.77088	0.317	0.095	1.3165e-41	1
ENSMUSG000000300881	Aldh1l1	6.81997e-46	0.771361	0.897	0.579	1.33228e-41	1
ENSMUSG000000257801	Itih5	7.29792e-46	1.74847	0.376	0.133	1.42565e-41	1
ENSMUSG00000046312	Myorg	1.52378e-45	1.99016	0.292	0.081	2.97671e-41	1
ENSMUSG000000337201	Sfxn5	2.63409e-45	1.32542	0.539	0.25	5.14569e-41	1
ENSMUSG000000744151	Mir100hg	1.2953e-44	1.224	0.648	0.359	2.53036e-40	1
ENSMUSG00000015243	Abca1	2.64836e-44	1.72633	0.408	0.157	5.17357e-40	1
ENSMUSG000000224901	Ppp1r1a	4.92703e-44	1.20404	0.673	0.421	9.62496e-40	1
ENSMUSG000000332081	S100b	6.91605e-44	1.70421	0.408	0.157	1.35105e-39	1
ENSMUSG00000028173	Wls	8.8669e-44	1.87757	0.345	0.117	1.73215e-39	1
ENSMUSG000000213791	Id4	1.27186e-43	1.07065	0.747	0.487	2.48458e-39	1
ENSMUSG000000284441	Cntfr	1.50405e-43	1.30028	0.565	0.284	2.93816e-39	1
ENSMUSG000001101261	Gm9347	1.53558e-43	0.729442	0.969	0.856	2.99976e-39	1
ENSMUSG00000020932	Gfap	1.98621e-43	3.60213	0.181	0.033	3.88006e-39	1
ENSMUSG000000368801	Acaa2	2.96849e-43	1.20402	0.594	0.309	5.79895e-39	1
ENSMUSG000000281951	Ccn1	3.53166e-43	1.09036	0.758	0.493	6.8991e-39	1
ENSMUSG000000000781	Klf6	1.87918e-42	1.08465	0.797	0.584	3.67098e-38	1
ENSMUSG000000230101	Tmbim6	2.75853e-42	0.609081	0.972	0.887	5.38879e-38	1
ENSMUSG00000058297	Spock2	3.47385e-42	1.51687	0.439	0.181	6.78616e-38	1
ENSMUSG000000550221	Cntn1	3.62114e-42	1.23614	0.579	0.299	7.07389e-38	1
ENSMUSG00000026586	Prrx1	1.33659e-41	1.80924	0.306	0.095	2.61103e-37	1
ENSMUSG000000503351	Lgals3	2.2705e-41	2.16404	0.268	0.076	4.43543e-37	1
ENSMUSG00000003032	Klf4	3.30108e-41	1.38418	0.622	0.376	6.44866e-37	1
ENSMUSG00000056966	Gjc3	4.04852e-41	2.55234	0.21	0.048	7.90879e-37	1
ENSMUSG00000028552	Eps15	7.28132e-41	1.22834	0.603	0.339	1.42241e-36	1
ENSMUSG000000272001	Sema6d	1.02642e-40	0.996021	0.686	0.398	2.0051e-36	1
ENSMUSG00000039982	Dtx4	1.07909e-40	1.71187	0.356	0.13	2.10801e-36	1
ENSMUSG00000022528	Hes1	1.3931e-40	0.80809	0.954	0.805	2.72142e-36	1
ENSMUSG000000557751	Myh8	2.75821e-40	2.24947	0.253	0.07	5.38816e-36	1
ENSMUSG000000273091	Dnaaf9	2.87809e-40	1.38118	0.526	0.267	5.62235e-36	1
ENSMUSG000000266141	Slc30a10	3.69285e-40	1.19857	0.535	0.258	7.21399e-36	1
ENSMUSG00000021250	Fos	7.17702e-40	0.673368	0.983	0.96	1.40203e-35	1
ENSMUSG000000538981	Ech1	1.86283e-39	0.996178	0.732	0.511	3.63904e-35	1
ENSMUSG00000027303	Ptpra	3.98826e-39	0.845216	0.823	0.635	7.79107e-35	1
ENSMUSG000000493131	Sorl1	5.41112e-39	1.93664	0.253	0.07	1.05706e-34	1
ENSMUSG00000024190	Dusp1	5.65971e-39	1.05638	0.817	0.654	1.10562e-34	1
ENSMUSG000000538191	Camk2d	1.21222e-38	1.39901	0.489	0.232	2.36807e-34	1
ENSMUSG000000158431	Rxrg	2.04792e-38	1.07554	0.601	0.328	4.00061e-34	1
ENSMUSG00000040435	Ppp1r15a	5.7423e-38	1.30242	0.613	0.371	1.12176e-33	1
ENSMUSG00000042682	Selenok	6.39062e-38	0.456765	0.994	0.982	1.24841e-33	1
ENSMUSG00000019359	Gdpd2	7.30061e-38	1.826	0.264	0.078	1.42617e-33	1
ENSMUSG000000634151	Cyp26b1	8.28791e-38	0.761189	0.897	0.663	1.61904e-33	1
ENSMUSG000000283831	Hsdl2	9.59563e-38	1.15093	0.581	0.318	1.87451e-33	1
ENSMUSG000000022891	Angptl4	1.00278e-37	1.47525	0.41	0.171	1.95893e-33	1
ENSMUSG00000015085	Entpd2	1.0176e-37	2.97433	0.151	0.026	1.98789e-33	1
ENSMUSG000000496901	Nckap5	1.30559e-37	1.46657	0.419	0.177	2.55047e-33	1
ENSMUSG00000066607	Insyn1	1.49678e-37	2.38809	0.192	0.043	2.92396e-33	1
ENSMUSG000000582541	Tspan7	7.01271e-37	0.802066	0.786	0.52	1.36993e-32	1
ENSMUSG00000032334	Loxl1	9.52565e-37	2.36706	0.199	0.047	1.86084e-32	1
ENSMUSG000000244251	Ndfip1	1.45943e-36	0.478704	0.993	0.974	2.85099e-32	1
ENSMUSG00000026628	Atf3	1.53139e-36	1.94159	0.395	0.171	2.99158e-32	1
ENSMUSG00000021186	Fbln5	1.89327e-36	2.82218	0.159	0.03	3.6985e-32	1
ENSMUSG00000056755	Grm7	2.95047e-36	2.22902	0.172	0.035	5.76374e-32	1
ENSMUSG000000002021	Btbd17	3.41648e-36	0.906404	0.784	0.534	6.67409e-32	1
ENSMUSG000000872591	2610035D17Rik	4.53032e-36	1.42042	0.399	0.166	8.84998e-32	1
ENSMUSG00000032470	Mras	5.32906e-36	1.11265	0.603	0.347	1.04103e-31	1
ENSMUSG000000972961		1.07036e-35	1.79696	0.345	0.135	2.09094e-31	1
ENSMUSG00000031610	Scrg1	3.36354e-35	1.59162	0.351	0.138	6.57068e-31	1
ENSMUSG000000453821	Cxcr4	2.05479e-34	1.51327	0.371	0.155	4.01403e-30	1
ENSMUSG00000020334	Slc22a4	2.39361e-34	3.17324	0.105	0.012	4.67592e-30	1
ENSMUSG00000031517	Gpm6a	2.40186e-34	1.03369	0.664	0.438	4.69203e-30	1
ENSMUSG00000032324	Tspan3	3.04313e-34	0.435254	0.993	0.973	5.94475e-30	1
ENSMUSG00000060924	Csmd1	3.07934e-34	1.77779	0.292	0.102	6.0155e-30	1
ENSMUSG00000047992	Dipk1c	4.17496e-34	2.25648	0.177	0.04	8.15578e-30	1
ENSMUSG00000052837	Junb	8.03381e-34	0.852648	0.943	0.868	1.56941e-29	1
ENSMUSG000000678181	Myl9	1.70057e-33	1.61975	0.284	0.097	3.32206e-29	1
ENSMUSG00000084910		2.27382e-33	1.56134	0.323	0.122	4.4419e-29	1
ENSMUSG000000259311	Paqr8	5.4261e-33	0.967935	0.638	0.387	1.05999e-28	1
ENSMUSG000000462401	Hepacam	6.63126e-33	1.06004	0.579	0.327	1.29542e-28	1
ENSMUSG000000283641	Tnc	1.93157e-32	0.712477	0.803	0.51	3.77332e-28	1
ENSMUSG000000300021	Dusp11	2.02436e-32	0.812428	0.788	0.596	3.95459e-28	1
ENSMUSG000000224941	Shisa9	2.35365e-32	1.38134	0.384	0.167	4.59785e-28	1
ENSMUSG00000055943	Emc7	2.95887e-32	0.726385	0.839	0.659	5.78015e-28	1
ENSMUSG000000377361	Limch1	4.06597e-32	0.875002	0.723	0.502	7.94287e-28	1
ENSMUSG00000090386	Mir99ahg	7.26052e-32	0.805962	0.806	0.602	1.41834e-27	1
ENSMUSG000000202051	Phlda1	7.72297e-32	1.13541	0.568	0.331	1.50868e-27	1
ENSMUSG000000783491	AW011738	8.1133e-32	1.78588	0.28	0.099	1.58493e-27	1
ENSMUSG000000200371	Rfx4	2.21251e-31	0.775334	0.78	0.603	4.32215e-27	1
ENSMUSG000000539311	Cnn3	2.51814e-31	0.495046	0.965	0.913	4.91919e-27	1
ENSMUSG000000376241	Kcnk2	4.55616e-31	1.62348	0.349	0.149	8.90046e-27	1
ENSMUSG000000659541	Tacc1	6.82421e-31	0.904299	0.679	0.455	1.33311e-26	1
ENSMUSG00000022199	Slc22a17	9.03618e-31	0.812662	0.777	0.582	1.76522e-26	1
ENSMUSG00000001763	Tspan33	9.61782e-31	2.03477	0.212	0.063	1.87884e-26	1
ENSMUSG000000257431	Sdc3	1.04036e-30	0.853915	0.69	0.435	2.03235e-26	1
ENSMUSG00000042770	Hebp1	1.04868e-30	1.57142	0.292	0.108	2.0486e-26	1
ENSMUSG000000537021	Nebl	1.0659e-30	1.30871	0.43	0.208	2.08223e-26	1
ENSMUSG000000939301	Hmgcs1	1.13557e-30	0.748934	0.851	0.652	2.21835e-26	1
ENSMUSG00000029166	Mapre3	1.68614e-30	1.34671	0.389	0.177	3.29387e-26	1
ENSMUSG00000120881		1.76332e-30	2.71494	0.114	0.018	3.44464e-26	1
ENSMUSG00000024620	Pdgfrb	2.11308e-30	2.68711	0.1	0.013	4.1279e-26	1
ENSMUSG00000003420	Fcgrt	2.37242e-30	1.85916	0.245	0.081	4.63452e-26	1
ENSMUSG000000352271	Spcs2	2.38333e-30	0.446238	0.985	0.937	4.65583e-26	1
ENSMUSG000000435561	Fbxl7	5.22747e-30	1.1419	0.482	0.25	1.02119e-25	1
ENSMUSG000000277971	Dclk1	5.87987e-30	0.56962	0.913	0.636	1.14863e-25	1
ENSMUSG000000419581	Pigs	6.07488e-30	1.21024	0.424	0.204	1.18673e-25	1
ENSMUSG000000704361	Serpinh1	6.20535e-30	0.658341	0.852	0.651	1.21222e-25	1
ENSMUSG00000026880	Stom	8.12834e-30	1.93971	0.201	0.057	1.58787e-25	1
ENSMUSG00000043496	Tril	9.63972e-30	0.89165	0.712	0.514	1.88312e-25	1
ENSMUSG00000074637	Sox2	1.02263e-29	0.53219	0.965	0.878	1.99771e-25	1
ENSMUSG000000902231	Pcp4	1.7501e-29	2.25232	0.21	0.064	3.41882e-25	1
ENSMUSG000000317621	Mt2	1.76524e-29	0.991099	0.649	0.431	3.44839e-25	1
ENSMUSG00000047557	Lxn	1.78203e-29	0.527896	0.95	0.842	3.4812e-25	1
ENSMUSG000000016661	Ddt	2.92672e-29	0.722852	0.786	0.643	5.71735e-25	1
ENSMUSG000000441641	Rnf182	3.0837e-29	1.19574	0.446	0.227	6.024e-25	1
ENSMUSG000000264261	Arl8a	5.18668e-29	0.666436	0.782	0.567	1.01322e-24	1
ENSMUSG000000365701	Fxyd1	5.9531e-29	1.49146	0.312	0.127	1.16294e-24	1
ENSMUSG00000024654	Asrgl1	6.61524e-29	1.22341	0.504	0.289	1.29229e-24	1
ENSMUSG00000046876	Atxn1	7.2679e-29	1.77813	0.221	0.07	1.41978e-24	1
ENSMUSG00000026003	Acadl	8.2748e-29	0.573118	0.917	0.782	1.61648e-24	1
ENSMUSG000000012111	Agpat3	9.13865e-29	0.795471	0.738	0.573	1.78523e-24	1
ENSMUSG000000605721	Mfap2	9.98654e-29	0.854687	0.69	0.471	1.95087e-24	1
ENSMUSG000000217601	Gpx8	1.41904e-28	0.696831	0.788	0.577	2.7721e-24	1
ENSMUSG00000020585	Laptm4a	1.53995e-28	0.39393	0.991	0.976	3.00829e-24	1
ENSMUSG000000581351	Gstm1	1.60939e-28	0.773774	0.755	0.521	3.14394e-24	1
ENSMUSG000000750121	Fjx1	1.68268e-28	0.689878	0.889	0.757	3.28711e-24	1
ENSMUSG00000022474	Pmm1	1.9635e-28	0.867453	0.673	0.454	3.8357e-24	1
ENSMUSG000000183401	Anxa6	8.14436e-28	1.33031	0.365	0.166	1.591e-23	1
ENSMUSG000000300871	Klf15	8.43376e-28	1.09428	0.456	0.235	1.64753e-23	1
ENSMUSG00000058756	Thra	8.99081e-28	0.605014	0.847	0.704	1.75635e-23	1
ENSMUSG000000331611	Atp1a1	1.23838e-27	0.905583	0.675	0.46	2.41917e-23	1
ENSMUSG000000554211	Pcdh9	1.79335e-27	1.29147	0.413	0.207	3.5033e-23	1
ENSMUSG00000044708	Kcnj10	2.23099e-27	1.12937	0.378	0.173	4.35823e-23	1
ENSMUSG00000018567	Gabarap	3.14752e-27	0.405953	0.989	0.979	6.14869e-23	1
ENSMUSG00000060969	Irx1	3.25184e-27	0.917076	0.723	0.558	6.35246e-23	1
ENSMUSG000000278751	Hmgcs2	6.25038e-27	1.71477	0.214	0.069	1.22101e-22	1
ENSMUSG000000309341	Oat	9.72196e-27	0.660728	0.817	0.626	1.89918e-22	1
ENSMUSG00000057329	Bcl2	1.01159e-26	1.24291	0.406	0.202	1.97614e-22	1
ENSMUSG00000020828	Pld2	1.43933e-26	2.04897	0.155	0.039	2.81173e-22	1
ENSMUSG00000110148	5830408C22Rik	1.55821e-26	2.92697	0.107	0.018	3.04397e-22	1
ENSMUSG000000198721	Smpdl3a	1.56972e-26	0.934377	0.565	0.344	3.06645e-22	1
ENSMUSG000000334881	Cryzl2	1.93663e-26	1.16007	0.395	0.19	3.78321e-22	1
ENSMUSG000000032791	Dlgap1	2.04036e-26	1.15022	0.391	0.187	3.98584e-22	1
ENSMUSG00000079037	Prnp	2.55565e-26	0.926874	0.581	0.357	4.99246e-22	1
ENSMUSG000000039921	Ssbp2	2.65429e-26	0.746838	0.758	0.583	5.18515e-22	1
ENSMUSG000000407171	Il17rd	3.46872e-26	1.11665	0.446	0.236	6.77614e-22	1
ENSMUSG000000040321	Gstm5	3.71207e-26	0.555495	0.904	0.794	7.25152e-22	1
ENSMUSG00000055148	Klf2	4.14465e-26	1.75603	0.472	0.282	8.09657e-22	1
ENSMUSG00000086155	9430041J12Rik	4.34545e-26	2.00021	0.17	0.047	8.48884e-22	1
ENSMUSG00000033768	Nrxn2	4.48386e-26	1.19457	0.445	0.243	8.75922e-22	1
ENSMUSG000000323481	Gsta4	4.66021e-26	0.609655	0.808	0.609	9.10372e-22	1
ENSMUSG000000347301	Adgrb1	4.78424e-26	1.00302	0.546	0.327	9.34601e-22	1
ENSMUSG000000007941	Kcnn3	5.20236e-26	1.3918	0.279	0.109	1.01628e-21	1
ENSMUSG000000276691	Gnb4	5.50534e-26	0.765949	0.727	0.556	1.07547e-21	1
ENSMUSG000000315651	Fgfr1	8.27494e-26	0.817305	0.631	0.393	1.61651e-21	1
ENSMUSG00000026224	4933407L21Rik	2.79931e-25	2.25259	0.137	0.032	5.46846e-21	1
ENSMUSG000000868151	3110082J24Rik	3.34614e-25	1.12569	0.41	0.208	6.53669e-21	1
ENSMUSG000000306951	Aldoa	3.38823e-25	0.540468	0.893	0.747	6.6189e-21	1
ENSMUSG000000292111	Gabra4	6.02609e-25	1.15735	0.424	0.225	1.1772e-20	1
ENSMUSG000000219431	Gdf10	6.45545e-25	0.693873	0.775	0.545	1.26107e-20	1
ENSMUSG000000280151	Ctso	7.39408e-25	0.966401	0.539	0.326	1.44443e-20	1
ENSMUSG00000039903	Eva1c	1.07523e-24	2.25429	0.127	0.028	2.10045e-20	1
ENSMUSG000000219391	Ctsb	1.18737e-24	0.723525	0.697	0.487	2.31953e-20	1
ENSMUSG00000042035	Igsf3	1.24936e-24	0.908095	0.55	0.339	2.44063e-20	1
ENSMUSG00000028618	Tmem59	1.53768e-24	0.489503	0.948	0.853	3.00386e-20	1
ENSMUSG000000294551	Aldh2	2.44238e-24	0.645604	0.78	0.61	4.77119e-20	1
ENSMUSG00000029070	Mxra8	2.45523e-24	1.84709	0.196	0.064	4.79629e-20	1
ENSMUSG00000008305	Tle1	2.83511e-24	0.958082	0.524	0.314	5.53838e-20	1
ENSMUSG00000049555	Tmie	4.34421e-24	1.94067	0.14	0.035	8.48641e-20	1
ENSMUSG00000039323	Igfbp2	8.71265e-24	0.395462	0.504	0.288	1.70202e-19	1
ENSMUSG000000205381	Srebf1	1.1196e-23	1.11237	0.43	0.233	2.18714e-19	1
ENSMUSG00000046607	Hrk	1.24462e-23	1.77105	0.203	0.07	2.43137e-19	1
ENSMUSG000000269231	Notch1	1.49506e-23	0.761553	0.664	0.48	2.92061e-19	1
ENSMUSG000000015551	Fkbp10	1.49743e-23	1.12774	0.375	0.186	2.92524e-19	1
ENSMUSG00000025350	Rdh5	1.72797e-23	1.09891	0.531	0.339	3.37558e-19	1
ENSMUSG00000013622	Atraid	1.8642e-23	0.64046	0.801	0.681	3.64171e-19	1
ENSMUSG00000053560	Ier2	6.32738e-23	0.657777	0.952	0.929	1.23605e-18	1
ENSMUSG00000007279	Scube2	6.44599e-23	1.31437	0.432	0.25	1.25922e-18	1
ENSMUSG00000059336	Slc14a1	1.64264e-22	2.51004	0.103	0.021	3.2089e-18	1
ENSMUSG00000097415		1.79826e-22	1.57888	0.221	0.083	3.5129e-18	1
ENSMUSG00000031532	Saraf	2.12024e-22	0.697871	0.723	0.535	4.14188e-18	1
ENSMUSG000000418891	Shisa4	2.47784e-22	0.742215	0.642	0.439	4.84047e-18	1
ENSMUSG00000033577	Myo6	2.52047e-22	0.866674	0.524	0.315	4.92375e-18	1
ENSMUSG000000262551	Efhd1	2.65359e-22	1.22352	0.325	0.154	5.18379e-18	1
ENSMUSG000000217011	Plk2	3.02628e-22	1.1148	0.493	0.302	5.91184e-18	1
ENSMUSG00000035357	Pdzrn3	3.24311e-22	1.27874	0.293	0.131	6.33541e-18	1
ENSMUSG000000735141	Dok6	3.38463e-22	1.43858	0.238	0.093	6.61188e-18	1
ENSMUSG000000039741	Grm3	5.05105e-22	0.733083	0.62	0.401	9.86722e-18	1
ENSMUSG00000027706	Sec62	6.28955e-22	0.462144	0.902	0.844	1.22866e-17	1
ENSMUSG00000045083	Lingo2	8.76933e-22	2.27116	0.113	0.025	1.71309e-17	1
ENSMUSG000000274881	Snta1	9.72328e-22	1.25019	0.319	0.151	1.89944e-17	1
ENSMUSG00000032118	Fez1	1.0661e-21	0.335784	0.994	0.964	2.08263e-17	1
ENSMUSG000000726761	Tmem254	1.27563e-21	0.9392	0.489	0.291	2.49195e-17	1
ENSMUSG000000256661	Tmem47	1.55901e-21	0.784637	0.631	0.444	3.04552e-17	1
ENSMUSG000000020581	Unc119	1.68775e-21	0.750284	0.668	0.494	3.29701e-17	1
ENSMUSG000000985571	Kctd12	1.95917e-21	0.905959	0.557	0.371	3.82724e-17	1
ENSMUSG00000038156	Spon1	2.11418e-21	1.08311	0.336	0.162	4.13005e-17	1
ENSMUSG00000001313	Rnd2	2.14814e-21	0.898059	0.657	0.507	4.1964e-17	1
ENSMUSG00000021497	Txndc15	2.46118e-21	0.694393	0.701	0.521	4.80792e-17	1
ENSMUSG000000228931	Adamts1	2.56503e-21	1.11814	0.476	0.29	5.01078e-17	1
ENSMUSG000000586901	Ccser2	2.59964e-21	0.676729	0.692	0.502	5.07841e-17	1
ENSMUSG00000020423	Btg2	3.13668e-21	0.66428	0.911	0.839	6.1275e-17	1
ENSMUSG00000044080	S100a1	3.23031e-21	1.40224	0.26	0.112	6.3104e-17	1
ENSMUSG000000225651	Plec	3.73512e-21	1.02851	0.389	0.207	7.29655e-17	1
ENSMUSG000000600021	Chpt1	6.49636e-21	0.83455	0.561	0.363	1.26906e-16	1
ENSMUSG000000755901	Nrbp2	6.76435e-21	1.13033	0.38	0.202	1.32142e-16	1
ENSMUSG000000455031	Sys1	8.91035e-21	0.57845	0.847	0.697	1.74064e-16	1
ENSMUSG00000031428	Zcchc18	9.23645e-21	0.796147	0.566	0.382	1.80434e-16	1
ENSMUSG000000245931	Megf10	1.06892e-20	1.19532	0.295	0.136	2.08813e-16	1
ENSMUSG00000044786	Zfp36	1.13172e-20	1.32008	0.373	0.206	2.21082e-16	1
ENSMUSG00000033863	Klf9	1.16075e-20	1.02083	0.415	0.226	2.26752e-16	1
ENSMUSG00000057337	Chst3	1.3791e-20	1.66107	0.181	0.062	2.69407e-16	1
ENSMUSG00000015575	Atp6v0e	1.70402e-20	0.569212	0.793	0.67	3.3288e-16	1
ENSMUSG000000339171	Gde1	1.75632e-20	0.608891	0.751	0.597	3.43097e-16	1
ENSMUSG000000210941	Dhrs7	1.7655e-20	1.05819	0.371	0.195	3.44891e-16	1
ENSMUSG000000303171	Timp4	1.89437e-20	0.546146	0.841	0.624	3.70066e-16	1
ENSMUSG00000001504	Irx2	2.15844e-20	0.850986	0.576	0.393	4.21652e-16	1
ENSMUSG000000221741	Dad1	2.56169e-20	0.370537	0.97	0.917	5.00426e-16	1
ENSMUSG00000037999	Arap2	2.57603e-20	1.18589	0.295	0.137	5.03228e-16	1
ENSMUSG000000280471	Thbs3	2.72595e-20	1.21181	0.288	0.131	5.32515e-16	1
ENSMUSG000000201421	Slc1a4	3.45662e-20	0.868187	0.448	0.258	6.75251e-16	1
ENSMUSG000000065191	Cyba	3.81212e-20	0.951094	0.478	0.296	7.44697e-16	1
ENSMUSG00000027858	Tspan2	4.04299e-20	1.8169	0.164	0.054	7.89799e-16	1
ENSMUSG000000318081	Slc27a1	4.21918e-20	0.953313	0.395	0.214	8.24217e-16	1
ENSMUSG000000469991	1110032F04Rik	4.70916e-20	1.20305	0.295	0.138	9.19934e-16	1
ENSMUSG00000017466	Timp2	5.29675e-20	1.18926	0.358	0.188	1.03472e-15	1
ENSMUSG00000045817	Zfp36l2	5.88544e-20	0.729701	0.673	0.508	1.14972e-15	1
ENSMUSG00000019943	Atp2b1	5.97798e-20	0.71287	0.696	0.533	1.1678e-15	1
ENSMUSG000000371961	Pacrg	6.298e-20	1.56141	0.212	0.083	1.23031e-15	1
ENSMUSG00000069763	Tmem100	6.53816e-20	1.428	0.199	0.074	1.27723e-15	1
ENSMUSG00000048078	Tenm4	7.17865e-20	1.9994	0.138	0.04	1.40235e-15	1
ENSMUSG00000029095	Ablim2	9.03725e-20	1.79688	0.149	0.046	1.76543e-15	1
ENSMUSG000000258921	Gria4	9.2416e-20	0.741243	0.677	0.488	1.80535e-15	1
ENSMUSG000000317371	Irx5	1.13087e-19	0.627555	0.71	0.517	2.20916e-15	1
ENSMUSG000000418951	Wipi1	1.1539e-19	1.25614	0.262	0.116	2.25415e-15	1
ENSMUSG000000423121	S100a13	1.25725e-19	1.05484	0.399	0.225	2.45604e-15	1
ENSMUSG000000622571	Opcml	1.30885e-19	0.695564	0.555	0.35	2.55683e-15	1
ENSMUSG000000230261	Dip2b	1.30923e-19	0.635965	0.683	0.502	2.55759e-15	1
ENSMUSG000000640361	Mro	1.324e-19	1.09394	0.295	0.137	2.58644e-15	1
ENSMUSG00000020263	Appl2	1.38131e-19	1.17985	0.336	0.173	2.69838e-15	1
ENSMUSG000000294701	P2rx4	1.41633e-19	0.895118	0.347	0.177	2.76681e-15	1
ENSMUSG00000015755	Tab2	1.5027e-19	0.997652	0.446	0.27	2.93553e-15	1
ENSMUSG00000026626	Ppp2r5a	1.63435e-19	1.06734	0.354	0.184	3.1927e-15	1
ENSMUSG000000632291	Ldha	2.15775e-19	0.465162	0.937	0.848	4.21517e-15	1
ENSMUSG000001200081		2.36274e-19	0.711253	0.661	0.477	4.61561e-15	1
ENSMUSG00000032816	Igdcc4	2.39644e-19	1.2145	0.262	0.117	4.68145e-15	1
ENSMUSG00000040387	Klhl32	2.54285e-19	1.44832	0.196	0.073	4.96746e-15	1
ENSMUSG00000061576	Dpp6	2.68275e-19	1.26469	0.293	0.141	5.24074e-15	1
ENSMUSG000000705201	Nsmce3	3.30195e-19	0.740411	0.677	0.536	6.45037e-15	1
ENSMUSG00000069833	Ahnak	3.97126e-19	2.04556	0.103	0.024	7.75786e-15	1
ENSMUSG00000012422	Tmem167	4.51429e-19	0.465307	0.917	0.869	8.81867e-15	1
ENSMUSG00000070509	Rgma	5.35734e-19	0.560169	0.745	0.578	1.04656e-14	1
ENSMUSG000000382861	Bphl	6.05404e-19	0.817284	0.528	0.351	1.18266e-14	1
ENSMUSG000000223401	Sybu	7.47436e-19	1.18785	0.31	0.155	1.46012e-14	1
ENSMUSG00000028128	F3	9.06134e-19	1.52733	0.172	0.06	1.77013e-14	1
ENSMUSG000000352851	Nat14	9.79899e-19	1.46647	0.21	0.085	1.91423e-14	1
ENSMUSG000000287951	Ccdc28b	9.93418e-19	0.714727	0.605	0.436	1.94064e-14	1
ENSMUSG000000206211	Rdh14	1.00398e-18	0.861991	0.474	0.287	1.96127e-14	1
ENSMUSG00000015149	Sirt2	1.24524e-18	0.681104	0.688	0.533	2.43258e-14	1
ENSMUSG000000738891	Il11ra1	1.27103e-18	1.0126	0.424	0.255	2.48297e-14	1
ENSMUSG000000295711	Tmem106b	1.30353e-18	0.813722	0.5	0.317	2.54645e-14	1
ENSMUSG000000346871	Fras1	1.38038e-18	1.59626	0.185	0.069	2.69657e-14	1
ENSMUSG000000635641	Col23a1	1.61367e-18	0.60335	0.677	0.48	3.15231e-14	1
ENSMUSG000000217921	Prxl2a	1.74938e-18	0.667521	0.688	0.518	3.41742e-14	1
ENSMUSG000000214691	Msx2	1.95659e-18	0.723358	0.579	0.38	3.8222e-14	1
ENSMUSG00000020272	Stk10	2.53877e-18	1.40408	0.232	0.101	4.95948e-14	1
ENSMUSG00000055652	Klhl25	3.50488e-18	1.54739	0.19	0.074	6.84677e-14	1
ENSMUSG000000492881	Lix1l	4.30091e-18	0.733045	0.533	0.344	8.40183e-14	1
ENSMUSG000000214171	Eci2	4.87305e-18	0.467744	0.875	0.779	9.5195e-14	1
ENSMUSG000000317481	Gnao1	4.95306e-18	0.782913	0.554	0.371	9.6758e-14	1
ENSMUSG00000063765	Chadl	5.04467e-18	1.49279	0.177	0.065	9.85475e-14	1
ENSMUSG00000022037	Clu	5.46045e-18	1.97977	0.14	0.044	1.0667e-13	1
ENSMUSG000000136981	Pea15a	6.19065e-18	0.464505	0.827	0.651	1.20934e-13	1
ENSMUSG000000208051	Slc13a5	8.67578e-18	1.22438	0.256	0.118	1.69481e-13	1
ENSMUSG00000037573	Tob1	9.31055e-18	0.791808	0.577	0.397	1.81882e-13	1
ENSMUSG00000053646	Plxnb1	1.45088e-17	1.01674	0.386	0.223	2.83429e-13	1
ENSMUSG000000279621	Vcam1	1.5994e-17	0.964197	0.362	0.197	3.12443e-13	1
ENSMUSG000000301031	Bhlhe40	1.66701e-17	1.09666	0.299	0.15	3.2565e-13	1
ENSMUSG00000031595	Pdgfrl	1.85456e-17	1.10939	0.312	0.162	3.62288e-13	1
ENSMUSG000001205861		2.06661e-17	1.24891	0.284	0.14	4.03713e-13	1
ENSMUSG000000470901	Tmem198b	2.19451e-17	1.27467	0.234	0.104	4.28698e-13	1
ENSMUSG000000205981	Nrcam	2.23897e-17	0.54537	0.744	0.573	4.37382e-13	1
ENSMUSG000000303151	Vgll4	2.55171e-17	0.589991	0.672	0.494	4.98477e-13	1
ENSMUSG000000294461	Psph	2.83226e-17	0.652961	0.648	0.482	5.53283e-13	1
ENSMUSG00000059974	Ntm	3.48128e-17	0.913565	0.461	0.295	6.80068e-13	1
ENSMUSG000000392171	Il18	3.7587e-17	1.16015	0.266	0.126	7.34263e-13	1
ENSMUSG000000502121	Eva1b	3.82405e-17	1.47865	0.164	0.06	7.47029e-13	1
ENSMUSG000000386331	Degs1	4.90405e-17	0.804983	0.502	0.331	9.58006e-13	1
ENSMUSG00000115338	Pnp	5.78939e-17	0.93994	0.434	0.272	1.13096e-12	1
ENSMUSG000000268641	Hspa5	6.17692e-17	0.412587	0.935	0.892	1.20666e-12	1
ENSMUSG000000003051	Cdh4	7.35364e-17	0.778825	0.542	0.358	1.43653e-12	1
ENSMUSG000000153051	Sash1	7.80414e-17	0.722134	0.548	0.372	1.52454e-12	1
ENSMUSG00000015094	Npdc1	7.87073e-17	0.529836	0.79	0.645	1.53755e-12	1
ENSMUSG000000408831	Tmem205	7.91076e-17	0.866575	0.435	0.268	1.54537e-12	1
ENSMUSG000000423631	Lgalsl	8.45702e-17	0.674092	0.574	0.383	1.65208e-12	1
ENSMUSG00000004892	Bcan	8.47944e-17	0.61208	0.356	0.196	1.65646e-12	1
ENSMUSG000000700031	Ssbp4	8.71544e-17	0.554768	0.679	0.487	1.70256e-12	1
ENSMUSG000000250831	Afap1l2	9.48539e-17	1.4354	0.173	0.066	1.85297e-12	1
ENSMUSG000000218921	Sh3bp5	9.56773e-17	0.895118	0.36	0.198	1.86906e-12	1
ENSMUSG00000045312	Lhfpl2	1.08512e-16	1.45594	0.162	0.059	2.11978e-12	1
ENSMUSG00000004347	Pde1c	1.43584e-16	1.34627	0.185	0.073	2.80491e-12	1
ENSMUSG00000063406	Tmed5	1.66953e-16	0.66286	0.611	0.448	3.26143e-12	1
ENSMUSG00000095407	Tmem200c	1.75629e-16	1.5644	0.14	0.047	3.43091e-12	1
ENSMUSG00000054477	Kcnn2	1.87148e-16	1.22518	0.258	0.124	3.65594e-12	1
ENSMUSG00000020160	Meis1	1.89662e-16	0.547441	0.782	0.673	3.70505e-12	1
ENSMUSG000000341681	Irf2bpl	2.27312e-16	0.912623	0.424	0.259	4.44054e-12	1
ENSMUSG00000064373	Selenop	2.77238e-16	0.606932	0.528	0.355	5.41585e-12	1
ENSMUSG000000177211	Pigt	3.04249e-16	0.557778	0.718	0.579	5.94351e-12	1
ENSMUSG000000020641	Sdf2	3.22433e-16	0.59474	0.675	0.518	6.29874e-12	1
ENSMUSG00000056501	Cebpb	3.39226e-16	1.41859	0.245	0.117	6.62679e-12	1
ENSMUSG000000402491	Lrp1	5.10571e-16	0.790632	0.476	0.307	9.97401e-12	1
ENSMUSG00000027489	Necab3	5.63909e-16	1.70634	0.12	0.037	1.1016e-11	1
ENSMUSG000000298101	Tmem176b	6.42286e-16	0.585538	0.675	0.512	1.25471e-11	1
ENSMUSG00000004902	Slc25a18	6.90571e-16	1.01022	0.399	0.242	1.34903e-11	1
ENSMUSG000000685511	Zfp467	8.15976e-16	1.30067	0.19	0.079	1.59401e-11	1
ENSMUSG000000302461	Ldhb	8.57432e-16	0.352364	0.982	0.953	1.67499e-11	1
ENSMUSG00000020108	Ddit4	8.89072e-16	1.17484	0.269	0.136	1.7368e-11	1
ENSMUSG00000037016	Frem2	9.41001e-16	1.2964	0.164	0.062	1.83825e-11	1
ENSMUSG00000005881	Ergic3	1.12569e-15	0.496795	0.801	0.712	2.19903e-11	1
ENSMUSG00000052430	Bmpr1b	1.15307e-15	1.09666	0.218	0.096	2.25251e-11	1
ENSMUSG000000240261	Glo1	1.15745e-15	0.381808	0.875	0.778	2.26109e-11	1
ENSMUSG000000785701	1110065P20Rik	1.22902e-15	0.582104	0.624	0.44	2.40089e-11	1
ENSMUSG00000051048	P4ha3	1.37601e-15	1.41859	0.168	0.065	2.68803e-11	1
ENSMUSG000000540911	1810037I17Rik	1.43682e-15	0.305389	0.982	0.91	2.80682e-11	1
ENSMUSG00000037266	Rsrp1	1.5358e-15	0.76778	0.592	0.436	3.00019e-11	1
ENSMUSG000000255101	Cd151	1.75905e-15	0.760899	0.502	0.337	3.4363e-11	1
ENSMUSG00000039278	Pcsk1n	1.85717e-15	0.583593	0.627	0.473	3.62799e-11	1
ENSMUSG00000039007	Cpq	2.39186e-15	1.0008	0.323	0.177	4.67249e-11	1
ENSMUSG000000285251	Pde4b	2.55502e-15	0.843054	0.376	0.22	4.99124e-11	1
ENSMUSG00000031502	Col4a1	2.58102e-15	1.28607	0.183	0.076	5.04203e-11	1
ENSMUSG00000020196	Cabin1	2.74617e-15	0.699119	0.624	0.473	5.36464e-11	1
ENSMUSG000000210101	Npas3	2.9385e-15	0.66762	0.579	0.42	5.74036e-11	1
ENSMUSG00000049100	Pcdh10	3.94068e-15	0.614629	0.633	0.486	7.69812e-11	1
ENSMUSG000000443371	Ackr3	4.33354e-15	1.09072	0.336	0.196	8.46556e-11	1
ENSMUSG00000055373	Fut9	4.74477e-15	0.882132	0.432	0.273	9.26891e-11	1
ENSMUSG000000324821	Cspg5	5.00445e-15	0.388626	0.832	0.669	9.7762e-11	1
ENSMUSG00000041936	Agrn	5.4275e-15	0.797221	0.441	0.279	1.06026e-10	1
ENSMUSG000000287821	Adgrb2	5.80213e-15	0.785324	0.452	0.286	1.13345e-10	1
ENSMUSG000000285831	Pdpn	6.09088e-15	0.778834	0.456	0.292	1.18985e-10	1
ENSMUSG000000734811	Mtarc2	6.19782e-15	0.552578	0.708	0.58	1.21075e-10	1
ENSMUSG000000554351	Maf	6.58023e-15	1.24486	0.197	0.087	1.28545e-10	1
ENSMUSG000000170091	Sdc4	7.0642e-15	0.945218	0.321	0.177	1.37999e-10	1
ENSMUSG00000030772	Dkk3	7.45439e-15	0.868455	0.408	0.252	1.45621e-10	1
ENSMUSG000000364781	Btg1	8.13828e-15	0.456176	0.899	0.815	1.58981e-10	1
ENSMUSG000000241971	Plin3	8.75374e-15	0.86732	0.369	0.218	1.71004e-10	1
ENSMUSG000000302721	Camk1	8.99007e-15	0.775276	0.465	0.305	1.75621e-10	1
ENSMUSG000000019861	Gria3	9.21399e-15	1.16189	0.24	0.117	1.79995e-10	1
ENSMUSG00000053113	Socs3	9.68208e-15	0.686468	0.659	0.518	1.89139e-10	1
ENSMUSG00000075702	Selenom	1.00689e-14	0.739267	0.6	0.459	1.96696e-10	1
ENSMUSG000000977291		1.0601e-14	1.16818	0.256	0.131	2.07091e-10	1
ENSMUSG00000006638	Abhd1	1.09306e-14	1.65283	0.138	0.05	2.13528e-10	1
ENSMUSG000000468071	Lrrc75b	1.12745e-14	1.30913	0.192	0.084	2.20248e-10	1
ENSMUSG000000219001	Btd	1.14876e-14	0.994197	0.295	0.158	2.24411e-10	1
ENSMUSG00000022790	Igsf11	1.18029e-14	1.15291	0.223	0.104	2.30569e-10	1
ENSMUSG000000326091	Klhdc8b	1.2667e-14	1.50076	0.144	0.053	2.47449e-10	1
ENSMUSG000000503341	C130071C03Rik	1.29355e-14	0.321579	0.983	0.955	2.52694e-10	1
ENSMUSG000000202201	Vps13d	1.29706e-14	1.15806	0.247	0.123	2.5338e-10	1
ENSMUSG00000101438	Gm19412	1.4123e-14	1.49043	0.153	0.059	2.75893e-10	1
ENSMUSG000000379021	Sirpa	1.47152e-14	1.12955	0.28	0.15	2.87461e-10	1
ENSMUSG000000365651	Ttyh3	1.69698e-14	0.552027	0.675	0.526	3.31505e-10	1
ENSMUSG000000356861	Thrsp	1.79776e-14	1.19943	0.393	0.252	3.51192e-10	1
ENSMUSG00000025921	Rdh10	1.84811e-14	1.22244	0.197	0.087	3.61028e-10	1
ENSMUSG00000024978	Gpam	2.00306e-14	1.04145	0.286	0.152	3.91298e-10	1
ENSMUSG000000248101	Il33	2.07884e-14	1.2827	0.192	0.084	4.06101e-10	1
ENSMUSG000000737251	Lmbrd1	2.22386e-14	0.749944	0.434	0.275	4.34431e-10	1
ENSMUSG000000012401	Ramp2	2.2621e-14	1.10428	0.251	0.127	4.419e-10	1
ENSMUSG000000543641	Rhob	2.35773e-14	0.726271	0.644	0.521	4.60583e-10	1
ENSMUSG000000358641	Syt1	2.45478e-14	0.738057	0.526	0.369	4.79541e-10	1
ENSMUSG000000470851	Lrrc4b	2.70005e-14	0.717907	0.526	0.373	5.27454e-10	1
ENSMUSG00000039952	Dag1	2.71744e-14	0.588891	0.589	0.426	5.30852e-10	1
ENSMUSG00000040998	Npnt	2.95403e-14	1.79748	0.12	0.04	5.77069e-10	1
ENSMUSG00000029005	Draxin	4.1561e-14	0.54665	0.677	0.52	8.11895e-10	1
ENSMUSG000000447681	Macir	4.44919e-14	0.926604	0.317	0.176	8.6915e-10	1
ENSMUSG00000022574	Naprt	4.78199e-14	1.54895	0.131	0.047	9.34162e-10	1
ENSMUSG000000379661	Ninj1	4.88432e-14	0.914478	0.327	0.187	9.54152e-10	1
ENSMUSG000000246461	Cyb5a	5.2739e-14	0.388238	0.871	0.767	1.03026e-09	1
ENSMUSG00000010095	Slc3a2	5.45405e-14	0.428115	0.838	0.755	1.06545e-09	1
ENSMUSG00000031596	Slc7a2	5.8978e-14	1.29538	0.177	0.076	1.15214e-09	1
ENSMUSG000000555671	Unc80	6.85907e-14	1.52691	0.138	0.052	1.33992e-09	1
ENSMUSG00000036503	Rnf13	7.64551e-14	0.583536	0.596	0.436	1.49355e-09	1
ENSMUSG000000329461	Rasgrp2	8.33914e-14	1.48475	0.149	0.059	1.62905e-09	1
ENSMUSG000000308941	Tpp1	8.80209e-14	0.940253	0.325	0.188	1.71949e-09	1
ENSMUSG00000010064	Slc38a3	9.39035e-14	1.33636	0.137	0.05	1.83441e-09	1
ENSMUSG000000325491	Rab6b	9.80189e-14	0.605614	0.627	0.483	1.9148e-09	1
ENSMUSG000000631461	Clip2	1.02141e-13	0.988317	0.269	0.142	1.99533e-09	1
ENSMUSG00000025475	Adgra1	1.06157e-13	0.819762	0.485	0.336	2.07377e-09	1
ENSMUSG000000395421	Ncam1	1.11816e-13	0.391532	0.851	0.732	2.18433e-09	1
ENSMUSG00000055912	Tmem150a	1.13536e-13	1.27084	0.17	0.071	2.21792e-09	1
ENSMUSG000000177651	Slc12a4	1.21585e-13	0.99101	0.26	0.134	2.37517e-09	1
ENSMUSG000000438501	Clrn1	1.27864e-13	1.03919	0.376	0.237	2.49783e-09	1
ENSMUSG00000023034	Nr4a1	1.31185e-13	0.777131	0.234	0.113	2.56271e-09	1
ENSMUSG000000290011	Fbxo44	1.35201e-13	1.03064	0.279	0.151	2.64115e-09	1
ENSMUSG00000043964	Orai3	1.49005e-13	1.43601	0.144	0.056	2.91081e-09	1
ENSMUSG000000063731	Pgrmc1	1.71585e-13	0.427937	0.847	0.736	3.35191e-09	1
ENSMUSG000000271871	Cat	1.9471e-13	0.701327	0.432	0.276	3.80367e-09	1
ENSMUSG00000031556	Tm2d2	2.00124e-13	0.407114	0.836	0.725	3.90942e-09	1
ENSMUSG00000036611	Eepd1	2.00898e-13	1.26129	0.19	0.086	3.92454e-09	1
ENSMUSG00000028626	Col9a2	2.11319e-13	1.78116	0.122	0.043	4.12812e-09	1
ENSMUSG000000300291	Lrig1	2.20357e-13	0.678446	0.491	0.331	4.30467e-09	1
ENSMUSG000000426131	Pbxip1	2.31419e-13	1.11212	0.218	0.106	4.52077e-09	1
ENSMUSG000000346861	Prr7	2.35627e-13	0.752279	0.461	0.312	4.60298e-09	1
ENSMUSG00000035984	Nme5	2.46752e-13	1.68103	0.114	0.039	4.82029e-09	1
ENSMUSG000000595881	Calcrl	2.59692e-13	0.760635	0.428	0.274	5.07308e-09	1
ENSMUSG000000266641	Phyh	2.76462e-13	0.740185	0.467	0.316	5.40069e-09	1
ENSMUSG000000003261	Comt	3.02079e-13	0.527336	0.64	0.485	5.90112e-09	1
ENSMUSG000000486161	Nog	3.08493e-13	1.06594	0.292	0.163	6.02641e-09	1
ENSMUSG00000052920	Prkg1	3.23351e-13	1.27159	0.181	0.081	6.31665e-09	1
ENSMUSG000000218231	Vcl	3.48716e-13	0.941911	0.336	0.199	6.81217e-09	1
ENSMUSG00000028248	Pnisr	3.99773e-13	0.412853	0.854	0.773	7.80957e-09	1
ENSMUSG00000029769	Ccdc136	4.19547e-13	1.11546	0.275	0.153	8.19585e-09	1
ENSMUSG00000048001	Hes5	4.63178e-13	0.327455	0.969	0.881	9.04818e-09	1
ENSMUSG000000302561	Bhlhe41	4.80765e-13	1.0908	0.207	0.098	9.39175e-09	1
ENSMUSG000000224831	Col2a1	5.14048e-13	0.896868	0.336	0.199	1.00419e-08	1
ENSMUSG00000002475	Abhd3	5.22694e-13	1.43035	0.14	0.055	1.02108e-08	1
ENSMUSG00000028657	Ppt1	5.28779e-13	0.743793	0.478	0.336	1.03297e-08	1
ENSMUSG000000141771	Tvp23b	5.36889e-13	0.779646	0.411	0.27	1.04881e-08	1
ENSMUSG000000757011	Selenos	5.69232e-13	0.417056	0.795	0.643	1.11199e-08	1
ENSMUSG000000525601	Cpne8	5.8668e-13	0.923223	0.334	0.2	1.14608e-08	1
ENSMUSG00000041729	Coro2b	6.82632e-13	0.976232	0.232	0.117	1.33352e-08	1
ENSMUSG000000213381	Carmil1	7.27471e-13	1.3587	0.175	0.079	1.42112e-08	1
ENSMUSG00000067786	Nnat	7.68454e-13	0.256743	0.983	0.967	1.50117e-08	1
ENSMUSG000000249851	Tcf7l2	8.178e-13	0.741237	0.402	0.253	1.59757e-08	1
ENSMUSG00000023966	Rsph9	9.07438e-13	0.854543	0.336	0.2	1.77268e-08	1
ENSMUSG000000238271	Agpat4	9.67153e-13	0.755384	0.435	0.291	1.88933e-08	1
ENSMUSG00000063887	Nlgn1	9.86631e-13	1.39157	0.149	0.061	1.92738e-08	1
ENSMUSG00000037989	Wnk2	1.00108e-12	1.08015	0.26	0.141	1.95562e-08	1
ENSMUSG000000308491	Fgfr2	1.03329e-12	0.852543	0.347	0.211	2.01853e-08	1
ENSMUSG00000003585	Sec14l2	1.05522e-12	1.42624	0.142	0.057	2.06138e-08	1
ENSMUSG000000591821	Skap2	1.13533e-12	1.02159	0.244	0.127	2.21788e-08	1
ENSMUSG000000336851	Ucp2	1.16721e-12	1.10002	0.292	0.171	2.28015e-08	1
ENSMUSG00000020811	Wscd1	1.17763e-12	0.450588	0.734	0.603	2.30049e-08	1
ENSMUSG00000007891	Ctsd	1.32869e-12	0.609776	0.568	0.424	2.5956e-08	1
ENSMUSG00000032181	Scg3	1.4358e-12	0.396408	0.819	0.725	2.80484e-08	1
ENSMUSG00000010609	Psen2	1.46372e-12	1.42316	0.133	0.052	2.85937e-08	1
ENSMUSG000000001251	Wnt3	1.60041e-12	0.917998	0.279	0.155	3.12639e-08	1
ENSMUSG000000195391	Rcn3	1.63506e-12	0.825655	0.339	0.204	3.19408e-08	1
ENSMUSG00000016534	Lamp2	1.70153e-12	0.54537	0.637	0.486	3.32393e-08	1
ENSMUSG000000219281	Ebpl	1.84684e-12	0.516972	0.627	0.477	3.6078e-08	1
ENSMUSG00000015312	Gadd45b	1.99498e-12	1.21735	0.269	0.153	3.8972e-08	1
ENSMUSG000000289491	Smarcd3	2.47358e-12	0.633224	0.448	0.296	4.83213e-08	1
ENSMUSG000000542261	Tprkb	2.59313e-12	0.796813	0.454	0.321	5.06568e-08	1
ENSMUSG000000556751	Kbtbd11	2.75489e-12	0.583845	0.518	0.364	5.38168e-08	1
ENSMUSG00000000253	Gmpr	2.82636e-12	1.59017	0.157	0.068	5.52129e-08	1
ENSMUSG00000022018	Rgcc	2.93258e-12	0.674675	0.175	0.077	5.72879e-08	1
ENSMUSG00000030522	Mtmr10	3.01158e-12	1.18334	0.185	0.086	5.88312e-08	1
ENSMUSG00000024130	Abca3	3.15278e-12	1.23927	0.203	0.101	6.15895e-08	1
ENSMUSG000000403731	Cacng5	3.38039e-12	1.07582	0.26	0.142	6.60358e-08	1
ENSMUSG00000063873	Slc24a3	3.49442e-12	1.45301	0.113	0.04	6.82635e-08	1
ENSMUSG000000519101	Sox6	3.53173e-12	0.644466	0.476	0.329	6.89923e-08	1
ENSMUSG00000041540	Sox5	3.76121e-12	0.774667	0.352	0.217	7.34752e-08	1
ENSMUSG00000025268	Maged2	3.82477e-12	0.455804	0.795	0.71	7.4717e-08	1
ENSMUSG00000020388	Pdlim4	3.88042e-12	0.481582	0.716	0.6	7.58039e-08	1
ENSMUSG00000036641	Ccdc148	5.29111e-12	1.38617	0.129	0.05	1.03362e-07	1
ENSMUSG000000046101	Etfb	5.31075e-12	0.402084	0.827	0.757	1.03746e-07	1
ENSMUSG000000065891	Aprt	5.76528e-12	0.349731	0.836	0.695	1.12625e-07	1
ENSMUSG000000635241	Eno1	6.08118e-12	0.385997	0.797	0.682	1.18796e-07	1
ENSMUSG00000030688	Stard10	6.37017e-12	1.50034	0.114	0.042	1.24441e-07	1
ENSMUSG00000047497	Adamts12	6.50471e-12	1.63233	0.116	0.043	1.27069e-07	1
ENSMUSG00000030310	Slc6a1	6.77547e-12	0.589141	0.373	0.23	1.32359e-07	1
ENSMUSG000000248921	Pcx	6.90859e-12	0.646418	0.489	0.344	1.34959e-07	1
ENSMUSG000000302761	Ttll3	7.93931e-12	1.15617	0.173	0.08	1.55095e-07	1
ENSMUSG00000037035	Inhbb	7.97544e-12	1.42257	0.124	0.048	1.558e-07	1
ENSMUSG00000092274	Neat1	8.73945e-12	1.48755	0.144	0.061	1.70725e-07	1
[truncated: 15,929 more rows]

## Sheet: Gliogenic_and_neurogenic_WM_NEP
ensembl_ID	gene_symbol	p_val	avg_log2FC	pct.1	pct.2	p_val_adj	cluster
ENSMUSG00000022309	Angpt1	5.49557e-45	1.24912	0.961	0.632	8.9924e-41	0
ENSMUSG00000027832	Ptx3	3.53469e-38	1.32497	0.872	0.486	5.78381e-34	0
ENSMUSG00000020150	Gamt	4.16933e-36	1.2897	0.86	0.535	6.82227e-32	0
ENSMUSG00000026042	Col5a2	6.14293e-34	1.31778	0.782	0.4	1.00517e-29	0
ENSMUSG00000057841	Rpl32	2.86981e-26	0.380321	1	1	4.69586e-22	0
ENSMUSG00000026728	Vim	5.1852e-26	0.574484	1	0.989	8.48455e-22	0
ENSMUSG00000030744	Rps3	7.86439e-26	0.382187	1	1	1.28685e-21	0
ENSMUSG00000060424	Pantr1	1.98724e-24	0.659718	0.984	0.902	3.25172e-20	0
ENSMUSG00000038034	Igsf8	7.21334e-24	0.995452	0.875	0.597	1.18032e-19	0
ENSMUSG00000071415	Rpl23	8.03806e-24	0.362995	1	1	1.31527e-19	0
ENSMUSG00000000184	Ccnd2	9.15988e-24	0.659989	1	0.906	1.49883e-19	0
ENSMUSG00000029591	Ung	2.54615e-23	1.34299	0.576	0.268	4.16626e-19	0
ENSMUSG00000079641	Rpl39	1.01454e-22	0.36399	1	1	1.66009e-18	0
ENSMUSG00000031827	Cotl1	1.66589e-22	0.884334	0.875	0.643	2.72589e-18	0
ENSMUSG00000026335	Pam	1.6956e-22	0.970195	0.817	0.555	2.7745e-18	0
ENSMUSG00000028081	Rps3a1	3.43947e-22	0.357841	1	1	5.628e-18	0
ENSMUSG00000017404	Rpl19	6.52877e-22	0.328734	1	1	1.0683e-17	0
ENSMUSG00000025290	Rps24	2.28157e-21	0.360224	1	1	3.73333e-17	0
ENSMUSG00000068735	Trp53i11	8.74153e-21	0.74098	0.903	0.609	1.43038e-16	0
ENSMUSG00000052397	Ezr	1.14689e-20	0.754419	0.907	0.733	1.87666e-16	0
ENSMUSG00000020407	Upp1	1.48992e-20	1.88862	0.362	0.122	2.43795e-16	0
ENSMUSG00000025425	St8sia5	3.07933e-20	1.91065	0.292	0.079	5.03871e-16	0
ENSMUSG00000022957	Itsn1	5.08927e-20	1.07688	0.689	0.417	8.32757e-16	0
ENSMUSG00000027239	Mdk	8.78306e-20	0.520646	1	0.976	1.43717e-15	0
ENSMUSG00000025867	Cplx2	1.61913e-19	1.19254	0.615	0.333	2.64939e-15	0
ENSMUSG00000028234	Rps20	9.16726e-19	0.317575	1	1	1.50004e-14	0
ENSMUSG00000049517	Rps23	9.48113e-19	0.354506	1	1	1.5514e-14	0
ENSMUSG00000034892	Rps29	2.04439e-18	0.293438	1	1	3.34523e-14	0
ENSMUSG00000066705	Fxyd6	3.28659e-18	0.480647	1	0.976	5.37785e-14	0
ENSMUSG00000025508	Rplp2	3.38209e-18	0.386325	1	0.998	5.53411e-14	0
ENSMUSG00000040653	Ppp1r14c	5.32183e-18	0.630091	0.938	0.807	8.70811e-14	0
ENSMUSG00000012848	Rps5	5.6304e-18	0.31836	1	1	9.21303e-14	0
ENSMUSG00000041841	Rpl37	5.73919e-18	0.321834	1	1	9.39103e-14	0
ENSMUSG00000056612	Ppp1r14b	5.81427e-18	0.30229	1	1	9.51389e-14	0
ENSMUSG00000047215	Rpl9	5.83923e-18	0.28163	1	1	9.55473e-14	0
ENSMUSG00000003970	Rpl8	9.46435e-18	0.310593	1	1	1.54865e-13	0
ENSMUSG00000000740	Rpl13	1.38859e-17	0.28547	1	1	2.27216e-13	0
ENSMUSG00000045128	Rpl18a	1.40917e-17	0.338061	1	1	2.30583e-13	0
ENSMUSG00000057322	Rpl38	1.8436e-17	0.364663	1	1	3.01669e-13	0
ENSMUSG00000053025	Sv2b	2.34158e-17	1.17239	0.545	0.272	3.83152e-13	0
ENSMUSG00000025362	Rps26	7.38657e-17	0.350072	1	1	1.20866e-12	0
ENSMUSG00000020460	Rps27a	1.9915e-16	0.276244	1	1	3.25869e-12	0
ENSMUSG00000048747		2.47606e-16	0.716283	0.895	0.729	4.05158e-12	0
ENSMUSG00000003429	Rps11	2.64036e-16	0.283725	1	1	4.32043e-12	0
ENSMUSG00000008668	Rps18	4.21404e-16	0.354151	1	0.998	6.89543e-12	0
ENSMUSG00000027967	Neurog2	4.49293e-16	0.804356	0.735	0.453	7.35179e-12	0
ENSMUSG00000057113	Npm1	4.66023e-16	0.334947	1	1	7.62554e-12	0
ENSMUSG00000025001	Hells	5.81091e-16	0.914072	0.708	0.465	9.50839e-12	0
ENSMUSG00000090733	Rps27	5.838e-16	0.307804	1	1	9.55273e-12	0
ENSMUSG00000058600	Rpl30	8.76698e-16	0.333108	1	1	1.43454e-11	0
ENSMUSG00000028936	Rpl22	3.83765e-15	0.394703	1	0.994	6.27954e-11	0
ENSMUSG00000062006	Rpl34	3.86718e-15	0.394146	1	0.989	6.32787e-11	0
ENSMUSG00000047675	Rps8	5.19698e-15	0.310644	1	0.999	8.50381e-11	0
ENSMUSG00000006356	Crip2	6.32676e-15	0.584237	0.926	0.769	1.03525e-10	0
ENSMUSG00000062997	Rpl35	7.78891e-15	0.321349	1	1	1.2745e-10	0
ENSMUSG00000064325	Hhip	1.17907e-14	1.00359	0.56	0.317	1.92931e-10	0
ENSMUSG00000030122	Ptms	1.48581e-14	0.396366	1	0.991	2.43123e-10	0
ENSMUSG00000057863	Rpl36	1.78853e-14	0.307819	1	1	2.92657e-10	0
ENSMUSG00000020052	Ascl1	2.72691e-14	0.492733	0.938	0.772	4.46205e-10	0
ENSMUSG00000059810	Rgs3	3.11697e-14	1.18284	0.494	0.272	5.1003e-10	0
ENSMUSG00000027330	Cdc25b	3.8835e-14	0.902096	0.619	0.375	6.35457e-10	0
ENSMUSG00000055612	Cdca7	6.2786e-14	0.953062	0.63	0.396	1.02737e-09	0
ENSMUSG00000039001	Rps21	6.28758e-14	0.34292	1	1	1.02884e-09	0
ENSMUSG00000030432	Rpl28	7.65041e-14	0.297964	1	1	1.25184e-09	0
ENSMUSG00000052146	Rps10	7.81572e-14	0.406964	0.988	0.981	1.27889e-09	0
ENSMUSG00000008683	Rps15a	8.69234e-14	0.275122	1	1	1.42233e-09	0
ENSMUSG00000069117	Rps18-ps6	8.92197e-14	0.469887	0.977	0.885	1.4599e-09	0
ENSMUSG00000006333	Rps9	9.77572e-14	0.273672	1	1	1.5996e-09	0
ENSMUSG00000061983	Rps12	1.18119e-13	0.398869	1	0.971	1.93278e-09	0
ENSMUSG00000031320	Rps4x	1.21257e-13	0.27668	1	1	1.98413e-09	0
ENSMUSG00000048015	Neurod4	1.53403e-13	1.82705	0.202	0.056	2.51014e-09	0
ENSMUSG00000090272	Mndal	1.9581e-13	2.38602	0.148	0.031	3.20405e-09	0
ENSMUSG00000055044	Pdlim1	2.19485e-13	0.979353	0.482	0.244	3.59144e-09	0
ENSMUSG00000090862	Rps13	2.76161e-13	0.256949	1	1	4.51883e-09	0
ENSMUSG00000038900	Rpl12	2.82665e-13	0.465681	0.977	0.954	4.62525e-09	0
ENSMUSG00000036915	Kirrel2	5.08278e-13	0.730874	0.767	0.516	8.31695e-09	0
ENSMUSG00000032383	Ppib	5.23673e-13	0.329186	0.996	0.998	8.56887e-09	0
ENSMUSG00000043716	Rpl7	6.33849e-13	0.407115	0.996	0.962	1.03717e-08	0
ENSMUSG00000036371	Serbp1	7.17883e-13	0.273697	1	1	1.17467e-08	0
ENSMUSG00000059070	Rpl18	7.25057e-13	0.283272	1	0.998	1.18641e-08	0
ENSMUSG00000032249	Anp32a	7.52092e-13	0.389733	0.992	0.979	1.23065e-08	0
ENSMUSG00000054766	Set	7.98395e-13	0.359787	0.996	0.994	1.30641e-08	0
ENSMUSG00000032537	Ephb1	8.57793e-13	0.798075	0.658	0.423	1.40361e-08	0
ENSMUSG00000062328	Rpl17	1.3208e-12	0.371375	0.996	0.991	2.16122e-08	0
ENSMUSG00000041453	Rpl21	1.41549e-12	0.330407	1	1	2.31617e-08	0
ENSMUSG00000024608	Rps14	1.7338e-12	0.297006	1	0.999	2.83702e-08	0
ENSMUSG00000067288	Rps28	2.2792e-12	0.3241	1	0.992	3.72946e-08	0
ENSMUSG00000063659	Zbtb18	2.43503e-12	0.546199	0.907	0.758	3.98445e-08	0
ENSMUSG00000028565	Nfia	3.2758e-12	0.441726	0.977	0.946	5.36019e-08	0
ENSMUSG00000020250	Txnrd1	3.63682e-12	0.61826	0.852	0.663	5.95092e-08	0
ENSMUSG00000058056	Palld	3.73842e-12	0.878461	0.63	0.428	6.11717e-08	0
ENSMUSG00000030796	Tead2	5.07966e-12	0.693705	0.759	0.549	8.31185e-08	0
ENSMUSG00000020372	Rack1	5.19902e-12	0.364212	0.992	0.973	8.50716e-08	0
ENSMUSG00000060534	Dcc	6.23804e-12	0.641307	0.798	0.567	1.02073e-07	0
ENSMUSG00000061315	Naca	6.64631e-12	0.253063	1	1	1.08754e-07	0
ENSMUSG00000042541	Sem1	6.90022e-12	0.316709	0.996	0.995	1.12908e-07	0
ENSMUSG00000026735	Ptf1a	1.04171e-11	0.611528	0.786	0.536	1.70455e-07	0
ENSMUSG00000028693	Nasp	1.09599e-11	0.422949	0.996	0.957	1.79338e-07	0
ENSMUSG00000022707	Gbe1	1.32209e-11	1.08506	0.401	0.203	2.16333e-07	0
ENSMUSG00000079435	Rpl36a	1.44457e-11	0.328816	0.996	0.996	2.36374e-07	0
ENSMUSG00000028654	Mycl	1.62159e-11	0.750491	0.626	0.386	2.65341e-07	0
ENSMUSG00000046434	Hnrnpa1	1.77753e-11	0.294827	1	0.997	2.90857e-07	0
ENSMUSG00000049775	Tmsb4x	1.81155e-11	0.267781	1	1	2.96424e-07	0
ENSMUSG00000035960	Apex1	1.89484e-11	0.456053	0.934	0.847	3.10053e-07	0
ENSMUSG00000059552	Trp53	3.186e-11	0.621736	0.739	0.563	5.21325e-07	0
ENSMUSG00000068267	Cenpb	5.12669e-11	0.580663	0.794	0.62	8.38881e-07	0
ENSMUSG00000029438	Bcl7a	5.28295e-11	0.48933	0.829	0.636	8.64449e-07	0
ENSMUSG00000034880	Mrpl34	6.16447e-11	0.485655	0.891	0.765	1.00869e-06	0
ENSMUSG00000021660	Btf3	7.566e-11	0.274492	1	1	1.23802e-06	0
ENSMUSG00000001056	Nhp2	8.19546e-11	0.485393	0.911	0.757	1.34102e-06	0
ENSMUSG00000062353	Gm15772	8.21633e-11	0.485183	0.969	0.903	1.34444e-06	0
ENSMUSG00000010175	Prox1	8.64918e-11	0.941938	0.486	0.279	1.41526e-06	0
ENSMUSG00000044533	Rps2	1.06987e-10	0.277854	1	1	1.75062e-06	0
ENSMUSG00000020844	Nxn	1.59469e-10	0.503515	0.833	0.615	2.60939e-06	0
ENSMUSG00000061477	Rps7	2.04068e-10	0.282145	1	0.999	3.33916e-06	0
ENSMUSG00000024601	Isoc1	2.30464e-10	0.664923	0.693	0.52	3.77108e-06	0
ENSMUSG00000028640	Tfap2c	2.87289e-10	1.25957	0.296	0.133	4.70091e-06	0
ENSMUSG00000006362	Cbfa2t3	2.91065e-10	0.908366	0.506	0.304	4.76269e-06	0
ENSMUSG00000025927	Tfap2b	3.03948e-10	0.529604	0.809	0.581	4.9735e-06	0
ENSMUSG00000004872	Pax3	3.06532e-10	0.468139	0.93	0.805	5.01578e-06	0
ENSMUSG00000032314	Etfa	4.06329e-10	0.613301	0.735	0.554	6.64876e-06	0
ENSMUSG00000029614	Rpl6	4.28974e-10	0.255862	1	1	7.0193e-06	0
ENSMUSG00000006728	Cdk4	4.70676e-10	0.265044	1	0.998	7.70168e-06	0
ENSMUSG00000067274	Rplp0	5.15744e-10	0.259418	1	0.999	8.43911e-06	0
ENSMUSG00000061143	Maml3	5.85913e-10	1.25554	0.304	0.141	9.58729e-06	0
ENSMUSG00000097767	Miat	7.11499e-10	0.831212	0.626	0.463	1.16423e-05	0
ENSMUSG00000071226	Cecr2	7.48699e-10	0.815022	0.521	0.313	1.2251e-05	0
ENSMUSG00000029545	Acads	7.54269e-10	0.722499	0.568	0.355	1.23421e-05	0
ENSMUSG00000032411	Tfdp2	1.03969e-09	0.574983	0.735	0.561	1.70125e-05	0
ENSMUSG00000068794	Col28a1	1.09759e-09	1.72177	0.175	0.058	1.79599e-05	0
ENSMUSG00000021116	Eif2s1	1.12071e-09	0.478494	0.907	0.783	1.83382e-05	0
ENSMUSG00000006649	Nphs1	1.15158e-09	1.05783	0.374	0.197	1.88433e-05	0
ENSMUSG00000026355	Mcm6	1.26184e-09	0.771888	0.661	0.521	2.06475e-05	0
ENSMUSG00000025511	Tspan4	1.31853e-09	1.14825	0.358	0.185	2.15751e-05	0
ENSMUSG00000107002	0610012G03Rik	1.41707e-09	0.455467	0.953	0.878	2.31875e-05	0
ENSMUSG00000051989	Smim11	1.75623e-09	0.579099	0.724	0.552	2.87373e-05	0
ENSMUSG00000046182	Gsg1l	2.15634e-09	1.09877	0.331	0.165	3.52841e-05	0
ENSMUSG00000005846	Rsl1d1	2.76739e-09	0.475415	0.914	0.805	4.52828e-05	0
ENSMUSG00000035551	Igfbpl1	3.28606e-09	0.343394	0.996	0.83	5.37698e-05	0
ENSMUSG00000027165	Iftap	3.29191e-09	0.608021	0.689	0.488	5.38655e-05	0
ENSMUSG00000030538	Cib1	3.37806e-09	0.79043	0.588	0.41	5.52752e-05	0
ENSMUSG00000031821	Gins2	3.61368e-09	0.800727	0.436	0.246	5.91306e-05	0
ENSMUSG00000022550	Adck5	3.79338e-09	0.967617	0.342	0.174	6.2071e-05	0
ENSMUSG00000005089	Slc1a2	4.64604e-09	0.584756	0.794	0.651	7.60232e-05	0
ENSMUSG00000028729	Ebna1bp2	4.88176e-09	0.511553	0.821	0.692	7.98802e-05	0
ENSMUSG00000036781	Rps27l	4.97633e-09	0.288182	0.996	0.98	8.14277e-05	0
ENSMUSG00000029761	Cald1	5.87407e-09	0.61233	0.724	0.559	9.61174e-05	0
ENSMUSG00000059895	Ptp4a3	5.91779e-09	0.760912	0.494	0.305	9.68329e-05	0
ENSMUSG00000068740	Celsr2	8.54184e-09	0.578956	0.79	0.612	0.00013977	0
ENSMUSG00000028998	Tomm7	1.1303e-08	0.334615	0.996	0.971	0.000184951	0
ENSMUSG00000024548	Setbp1	1.18117e-08	0.751912	0.591	0.43	0.000193275	0
ENSMUSG00000039985	Sinhcaf	1.23535e-08	0.690432	0.623	0.458	0.000202141	0
ENSMUSG00000090122	Kcne1l	1.2484e-08	0.642406	0.623	0.424	0.000204275	0
ENSMUSG00000073676	Hspe1	1.27811e-08	0.293066	0.992	0.973	0.000209138	0
ENSMUSG00000035151	Elmod2	1.37513e-08	0.932193	0.374	0.206	0.000225012	0
ENSMUSG00000009927	Rps25	1.42093e-08	0.334675	0.957	0.898	0.000232506	0
ENSMUSG00000018196	Glrx2	1.42161e-08	0.537023	0.837	0.698	0.000232619	0
ENSMUSG00000004356	Utp20	1.44062e-08	1.59902	0.171	0.061	0.000235729	0
ENSMUSG00000020176	Grb10	1.50503e-08	0.628509	0.665	0.471	0.000246269	0
ENSMUSG00000037058	Paip2	1.59401e-08	0.413456	0.903	0.798	0.000260828	0
ENSMUSG00000018697	Aatf	2.39503e-08	0.833481	0.471	0.291	0.000391898	0
ENSMUSG00000005610	Eif4g2	2.85512e-08	0.256278	1	0.993	0.000467184	0
ENSMUSG00000024921	Smarca2	3.11744e-08	0.589729	0.677	0.501	0.000510107	0
ENSMUSG00000060568	Fam78b	3.16161e-08	1.35673	0.21	0.088	0.000517334	0
ENSMUSG00000062175	Tgif2	3.61162e-08	0.771109	0.44	0.268	0.00059097	0
ENSMUSG00000024750	Zfand5	3.70729e-08	0.468973	0.883	0.759	0.000606624	0
ENSMUSG00000032181	Scg3	3.93489e-08	0.454403	0.829	0.7	0.000643866	0
ENSMUSG00000027381	Bcl2l11	4.00204e-08	0.789928	0.436	0.26	0.000654853	0
ENSMUSG00000013701	Timm23	4.39586e-08	0.344854	0.938	0.886	0.000719295	0
ENSMUSG00000020388	Pdlim4	4.67948e-08	0.594598	0.673	0.508	0.000765703	0
ENSMUSG00000034243	Golgb1	4.88174e-08	0.811113	0.533	0.372	0.000798798	0
ENSMUSG00000042129	Rassf4	5.60607e-08	0.447143	0.798	0.553	0.000917322	0
ENSMUSG00000015932	Dstn	6.08089e-08	0.317832	0.984	0.918	0.000995016	0
ENSMUSG00000100801	Gm15459	6.17588e-08	0.748751	0.502	0.331	0.00101056	0
ENSMUSG00000029730	Mcm7	6.54665e-08	0.449255	0.903	0.793	0.00107123	0
ENSMUSG00000035954	Dock4	7.59307e-08	0.704198	0.521	0.34	0.00124245	0
ENSMUSG00000022367	Has2	8.54651e-08	1.33598	0.222	0.1	0.00139847	0
ENSMUSG00000060636	Rpl35a	8.82101e-08	0.338671	0.981	0.937	0.00144338	0
ENSMUSG00000042675	Ypel3	9.19905e-08	0.396691	0.922	0.803	0.00150524	0
ENSMUSG00000120777		9.70844e-08	0.67367	0.467	0.282	0.00158859	0
ENSMUSG00000031530	Dusp4	9.97374e-08	0.962039	0.311	0.164	0.001632	0
ENSMUSG00000043668	Tox3	1.06306e-07	0.36068	0.903	0.751	0.00173948	0
ENSMUSG00000022587	Ly6e	1.1304e-07	0.872142	0.374	0.216	0.00184967	0
ENSMUSG00000028495	Rps6	1.13944e-07	0.484904	0.763	0.635	0.00186447	0
ENSMUSG00000002870	Mcm2	1.26705e-07	0.805028	0.549	0.387	0.00207328	0
ENSMUSG00000024501	Dpysl3	1.35131e-07	0.30299	0.965	0.907	0.00221116	0
ENSMUSG00000098274	Rpl24	1.5993e-07	0.277022	0.988	0.956	0.00261693	0
ENSMUSG00000044864	Ankrd50	1.63748e-07	0.93084	0.412	0.26	0.0026794	0
ENSMUSG00000020571	Pdia6	1.69123e-07	0.306196	0.973	0.938	0.00276736	0
ENSMUSG00000062184	Hs6st2	1.69652e-07	0.739774	0.494	0.329	0.00277602	0
ENSMUSG00000053965	Pde5a	2.08303e-07	0.710141	0.428	0.255	0.00340847	0
ENSMUSG00000032399	Rpl4	2.13175e-07	0.270567	0.996	0.974	0.00348818	0
ENSMUSG00000032492	Pth1r	2.39001e-07	0.578431	0.549	0.372	0.00391078	0
ENSMUSG00000087211	Lhx1os	2.40138e-07	0.50106	0.591	0.387	0.00392937	0
ENSMUSG00000045589	Frrs1l	2.5173e-07	0.947964	0.346	0.2	0.00411906	0
ENSMUSG00000025503	Taldo1	2.59163e-07	0.324183	0.957	0.929	0.00424068	0
ENSMUSG00000054863	Tafa5	2.69424e-07	0.589778	0.619	0.448	0.00440859	0
ENSMUSG00000018446	C1qbp	3.08168e-07	0.338476	0.946	0.866	0.00504256	0
ENSMUSG00000008540	Mgst1	3.16105e-07	0.411093	0.782	0.59	0.00517243	0
ENSMUSG00000032348	Gsta4	3.19883e-07	0.462013	0.576	0.373	0.00523424	0
ENSMUSG00000063316	Rpl27	3.55869e-07	0.274568	0.977	0.967	0.00582309	0
ENSMUSG00000026554	Dcaf8	3.77986e-07	0.592853	0.553	0.384	0.00618498	0
ENSMUSG00000063696	Gm8730	3.85187e-07	0.437245	0.802	0.709	0.00630281	0
ENSMUSG00000102406		3.98418e-07	1.19353	0.222	0.104	0.00651932	0
ENSMUSG00000031068	Glrx3	3.99548e-07	0.306786	0.961	0.918	0.00653781	0
ENSMUSG00000025591	Tma16	4.01129e-07	0.706967	0.44	0.278	0.00656367	0
ENSMUSG00000020288	Ahsa2	4.19691e-07	0.486947	0.712	0.541	0.0068674	0
ENSMUSG00000057497	Fam136a	4.36818e-07	0.711577	0.471	0.305	0.00714765	0
ENSMUSG00000047676	Rpsa-ps10	4.55003e-07	0.364748	0.914	0.868	0.00744522	0
ENSMUSG00000020534	Shmt1	5.17556e-07	0.738012	0.37	0.214	0.00846877	0
ENSMUSG00000003657	Calb2	5.18508e-07	0.791154	0.311	0.169	0.00848435	0
ENSMUSG00000058444	Map2k5	5.523e-07	0.53383	0.638	0.462	0.00903729	0
ENSMUSG00000029649	Pomp	5.76807e-07	0.305346	0.977	0.949	0.00943829	0
ENSMUSG00000027168	Pax6	5.86046e-07	0.422085	0.86	0.755	0.00958948	0
ENSMUSG00000059208	Hnrnpm	6.27325e-07	0.345253	0.887	0.826	0.0102649	0
ENSMUSG00000044156	Hepacam2	6.29125e-07	1.96966	0.105	0.032	0.0102944	0
ENSMUSG00000053317	Sec61b	6.41534e-07	0.346193	0.934	0.91	0.0104974	0
ENSMUSG00000048218	Amigo2	6.60697e-07	1.2161	0.187	0.081	0.010811	0
ENSMUSG00000027490	E2f1	6.97455e-07	0.620111	0.588	0.445	0.0114125	0
ENSMUSG00000005410	Mcm5	7.08424e-07	0.604662	0.611	0.463	0.0115919	0
ENSMUSG00000009575	Cbx5	7.80025e-07	0.352744	0.957	0.913	0.0127636	0
ENSMUSG00000019837	Gtf3c6	8.67517e-07	0.566077	0.642	0.475	0.0141952	0
ENSMUSG00000018322	Tomm34	8.82761e-07	0.700201	0.354	0.202	0.0144446	0
ENSMUSG00000001305	Rrp15	9.0115e-07	0.699955	0.521	0.363	0.0147455	0
ENSMUSG00000095139	Pou3f2	9.27422e-07	0.366787	0.817	0.707	0.0151754	0
ENSMUSG00000073702	Rpl31	9.605e-07	0.280227	0.977	0.961	0.0157167	0
ENSMUSG00000032403	2300009A05Rik	9.98259e-07	0.311032	0.774	0.584	0.0163345	0
ENSMUSG00000038628	Polr3k	1.04638e-06	0.476907	0.696	0.534	0.0171219	0
ENSMUSG00000020018	Snrpf	1.14829e-06	0.278253	0.988	0.92	0.0187895	0
ENSMUSG00000042903	Foxo4	1.16293e-06	1.35584	0.195	0.089	0.0190291	0
ENSMUSG00000097924		1.1765e-06	1.57867	0.117	0.039	0.0192511	0
ENSMUSG00000036053	Fmnl2	1.18794e-06	0.746681	0.475	0.334	0.0194383	0
ENSMUSG00000021242	Npc2	1.22539e-06	0.349746	0.891	0.779	0.020051	0
ENSMUSG00000033327	Tnxb	1.26689e-06	1.34163	0.175	0.076	0.0207301	0
ENSMUSG00000003436	Dll3	1.37806e-06	0.750513	0.288	0.157	0.0225491	0
ENSMUSG00000020432	Tcn2	1.40798e-06	1.30906	0.21	0.101	0.0230387	0
ENSMUSG00000006732	Mettl1	1.44605e-06	0.689857	0.42	0.266	0.0236618	0
ENSMUSG00000026872	Zeb2	1.58166e-06	0.495956	0.696	0.572	0.0258807	0
ENSMUSG00000029918	Mrps33	1.71144e-06	0.271857	0.969	0.915	0.0280043	0
ENSMUSG00000032553	Srprb	1.78623e-06	0.529792	0.553	0.385	0.0292281	0
ENSMUSG00000007279	Scube2	1.8958e-06	0.746612	0.37	0.225	0.031021	0
ENSMUSG00000040478	Prdm13	1.91834e-06	0.309558	0.782	0.591	0.0313898	0
ENSMUSG00000012405	Rpl15	2.07909e-06	0.26283	0.988	0.976	0.0340202	0
ENSMUSG00000027288	Zfp106	2.1621e-06	0.479265	0.7	0.563	0.0353785	0
ENSMUSG00000039630	Hnrnpu	2.25155e-06	0.256348	0.988	0.989	0.0368421	0
ENSMUSG00000030102	Itpr1	2.29748e-06	0.769049	0.385	0.24	0.0375937	0
ENSMUSG00000029306	Ibsp	2.37071e-06	1.60764	0.163	0.071	0.038792	0
ENSMUSG00000017499	Cdc6	2.71677e-06	1.02194	0.241	0.125	0.0444545	0
ENSMUSG00000020863	Luc7l3	2.76701e-06	0.407625	0.755	0.591	0.0452765	0
ENSMUSG00000070803	Cited4	2.7723e-06	1.25464	0.167	0.073	0.0453632	0
ENSMUSG00000057880	Abat	3.03626e-06	0.542985	0.58	0.417	0.0496823	0
ENSMUSG00000001642	Akr1b3	3.05436e-06	0.691467	0.553	0.43	0.0499785	0
ENSMUSG00000041741	Pde3a	3.09913e-06	0.840358	0.374	0.237	0.050711	0
ENSMUSG00000034024	Cct2	3.25018e-06	0.271882	0.961	0.955	0.0531826	0
ENSMUSG00000052419	Smim30	3.26249e-06	0.658529	0.51	0.354	0.0533841	0
ENSMUSG00000026558	Uck2	3.78904e-06	0.754275	0.397	0.259	0.062	0
ENSMUSG00000029394	Cdk2ap1	3.8496e-06	0.288659	0.996	0.961	0.062991	0
ENSMUSG00000024177	Nme4	3.9293e-06	0.766126	0.444	0.307	0.0642951	0
ENSMUSG00000004897	Hdgf	4.13276e-06	0.314613	0.981	0.947	0.0676243	0
ENSMUSG00000042462	Dctpp1	4.17018e-06	0.297414	0.938	0.862	0.0682366	0
ENSMUSG00000107439		4.31947e-06	1.04574	0.233	0.122	0.0706795	0
ENSMUSG00000020167	Tcf3	4.88043e-06	0.44787	0.728	0.61	0.0798586	0
ENSMUSG00000036912	Piwil4	4.89836e-06	0.869559	0.214	0.104	0.0801519	0
ENSMUSG00000031029	Eif3f	5.01337e-06	0.262139	0.992	0.966	0.0820337	0
ENSMUSG00000015656	Hspa8	5.45626e-06	0.250485	1	0.988	0.0892809	0
ENSMUSG00000061689	Dlgap4	5.94629e-06	0.566694	0.49	0.342	0.0972992	0
ENSMUSG00000041530	Ago1	5.97569e-06	0.613344	0.514	0.368	0.0977802	0
ENSMUSG00000042605	Atxn2	5.99102e-06	0.628509	0.479	0.337	0.098031	0
ENSMUSG00000044548	Dact1	6.07166e-06	1.01774	0.265	0.146	0.0993506	0
ENSMUSG00000043857	Mgat5b	6.09236e-06	0.657887	0.385	0.244	0.0996894	0
ENSMUSG00000031429	Psmd10	6.26694e-06	0.637084	0.447	0.3	0.102546	0
ENSMUSG00000021779	Thrb	6.86023e-06	1.64419	0.113	0.041	0.112254	0
ENSMUSG00000022774	Ncbp2	7.23027e-06	0.420323	0.65	0.497	0.118309	0
ENSMUSG00000058546	Rpl23a	7.297e-06	0.336093	0.875	0.796	0.119401	0
ENSMUSG00000048004	Tmem196	7.33734e-06	1.23471	0.14	0.057	0.120061	0
ENSMUSG00000029447	Cct6a	7.72437e-06	0.274286	0.969	0.924	0.126394	0
ENSMUSG00000090137	Uba52	7.78636e-06	0.305648	0.868	0.76	0.127408	0
ENSMUSG00000029408	Abcb9	8.11342e-06	0.794396	0.307	0.181	0.13276	0
ENSMUSG00000029094	Afap1	8.26964e-06	0.363654	0.708	0.548	0.135316	0
ENSMUSG00000035274	Tpbg	8.50377e-06	0.492187	0.615	0.46	0.139147	0
ENSMUSG00000041859	Mcm3	8.61689e-06	0.616544	0.549	0.425	0.140998	0
ENSMUSG00000031984	2810004N23Rik	9.09419e-06	0.538754	0.58	0.439	0.148808	0
ENSMUSG00000096014	Sox1	9.21693e-06	0.396223	0.685	0.523	0.150817	0
ENSMUSG00000093661	Eif4e3	9.21776e-06	0.717873	0.319	0.19	0.15083	0
ENSMUSG00000068739	Sars	9.96781e-06	0.308116	0.875	0.757	0.163103	0
ENSMUSG00000092203	1110038B12Rik	1.02832e-05	0.368076	0.911	0.814	0.168264	0
ENSMUSG00000045624	Esf1	1.11818e-05	0.549308	0.623	0.482	0.182968	0
ENSMUSG00000026442	Nfasc	1.14797e-05	1.09652	0.233	0.127	0.187842	0
ENSMUSG00000032301	Psma4	1.22192e-05	0.265452	0.934	0.877	0.199943	0
ENSMUSG00000028278	Rragd	1.27018e-05	0.830666	0.265	0.147	0.207839	0
ENSMUSG00000005716	Pvalb	1.29822e-05	0.735246	0.35	0.222	0.212428	0
ENSMUSG00000066152	Slc31a2	1.29904e-05	1.00355	0.233	0.127	0.212563	0
ENSMUSG00000067194	Eif1ax	1.31145e-05	0.266375	0.914	0.864	0.214592	0
ENSMUSG00000020869	Lrrc59	1.34962e-05	0.543694	0.623	0.477	0.220838	0
ENSMUSG00000030067	Foxp1	1.37492e-05	0.532787	0.541	0.416	0.224978	0
ENSMUSG00000078453	Abracl	1.37607e-05	0.348811	0.852	0.694	0.225167	0
ENSMUSG00000027900	Dram2	1.41946e-05	0.674203	0.412	0.274	0.232267	0
ENSMUSG00000030844	Rgs10	1.43429e-05	0.868487	0.241	0.13	0.234694	0
ENSMUSG00000025231	Sufu	1.45806e-05	0.543406	0.459	0.313	0.238582	0
ENSMUSG00000018698	Lhx1	1.49426e-05	0.444197	0.514	0.358	0.244506	0
ENSMUSG00000026974	Zmynd19	1.51069e-05	0.53355	0.502	0.352	0.247194	0
ENSMUSG00000030960	Eef1akmt2	1.51193e-05	0.559338	0.506	0.361	0.247396	0
ENSMUSG00000029922	Mkrn1	1.57147e-05	0.3904	0.708	0.57	0.25714	0
ENSMUSG00000022283	Pabpc1	1.60583e-05	0.32586	0.938	0.873	0.262761	0
ENSMUSG00000022812	Gsk3b	1.62267e-05	0.319056	0.942	0.862	0.265517	0
ENSMUSG00000029223	Uchl1	1.63419e-05	0.393634	0.696	0.564	0.267403	0
ENSMUSG00000046721	Rpl14-ps1	1.64998e-05	0.570526	0.572	0.465	0.269987	0
ENSMUSG00000067847	Romo1	1.75981e-05	0.259944	0.973	0.947	0.287957	0
ENSMUSG00000042097	Zfp239	1.89988e-05	1.15336	0.179	0.087	0.310877	0
ENSMUSG00000040463	Mybbp1a	2.08499e-05	0.665005	0.447	0.316	0.341167	0
ENSMUSG00000038544	Inip	2.29211e-05	0.678663	0.412	0.281	0.375059	0
ENSMUSG00000020464	Pnpt1	2.3225e-05	1.05665	0.195	0.099	0.380031	0
ENSMUSG00000027613	Eif6	2.34369e-05	0.355752	0.786	0.729	0.383497	0
ENSMUSG00000022673	Mcm4	2.54818e-05	0.547125	0.595	0.485	0.416959	0
ENSMUSG00000018509	Cenpv	2.55087e-05	0.350705	0.907	0.831	0.417399	0
ENSMUSG00000021508	Cxcl14	2.56867e-05	1.08126	0.377	0.259	0.420311	0
ENSMUSG00000024589	Nedd4l	2.56934e-05	0.522031	0.49	0.348	0.420422	0
ENSMUSG00000038812	Trmt112	2.67559e-05	0.305318	0.934	0.863	0.437806	0
ENSMUSG00000067071	Hes6	2.68535e-05	0.25509	0.965	0.892	0.439405	0
ENSMUSG00000047213	Ythdf3	2.70271e-05	0.731419	0.339	0.216	0.442244	0
ENSMUSG00000010311	Optc	2.70778e-05	0.288057	0.63	0.464	0.443074	0
ENSMUSG00000027601	Mtfr1	2.72612e-05	0.749052	0.28	0.164	0.446075	0
ENSMUSG00000022024	Sugt1	2.74417e-05	0.37356	0.724	0.576	0.449029	0
ENSMUSG00000043439	Epop	2.78523e-05	0.937397	0.222	0.12	0.455748	0
ENSMUSG00000040666	Sh3bgr	2.87169e-05	1.06089	0.156	0.072	0.469894	0
ENSMUSG00000042745	Id1	2.95774e-05	0.269988	0.926	0.874	0.483975	0
ENSMUSG00000020974	Pole2	2.98754e-05	1.04105	0.195	0.1	0.48885	0
ENSMUSG00000113902	Ndufb1	3.11347e-05	0.255437	0.969	0.909	0.509456	0
ENSMUSG00000055917	Zfp277	3.16812e-05	0.545307	0.506	0.366	0.5184	0
ENSMUSG00000025980	Hspd1	3.30707e-05	0.267317	0.965	0.925	0.541135	0
ENSMUSG00000086158	Pierce2	3.32146e-05	1.1676	0.144	0.064	0.54349	0
ENSMUSG00000029090	Adgra3	3.45917e-05	0.537023	0.436	0.301	0.566024	0
ENSMUSG00000039197	Adk	3.60149e-05	0.484715	0.58	0.44	0.589312	0
ENSMUSG00000028069	Gpatch4	3.82259e-05	0.850419	0.265	0.157	0.62549	0
ENSMUSG00000061024	Rrs1	3.89197e-05	0.546917	0.514	0.382	0.636843	0
ENSMUSG00000114003	Gm9616	3.9685e-05	0.406116	0.681	0.533	0.649365	0
ENSMUSG00000071451	Psmg4	3.98583e-05	0.329894	0.805	0.685	0.652202	0
ENSMUSG00000019947	Arid5b	4.13994e-05	0.519531	0.49	0.358	0.677418	0
ENSMUSG00000003955	Fam162a	4.26124e-05	0.351612	0.84	0.745	0.697267	0
ENSMUSG00000054256	Msi1	4.3109e-05	0.428865	0.599	0.466	0.705393	0
ENSMUSG00000062203	Gspt1	4.35444e-05	0.373979	0.786	0.667	0.712518	0
ENSMUSG00000038855	Itpkb	4.42775e-05	0.836609	0.304	0.19	0.724512	0
ENSMUSG00000008489	Elavl2	4.42777e-05	0.425013	0.49	0.342	0.724516	0
ENSMUSG00000062937	Mtap	4.4424e-05	0.588031	0.416	0.284	0.726911	0
ENSMUSG00000060679	Mrps9	4.48796e-05	0.555753	0.432	0.302	0.734366	0
ENSMUSG00000044339	Alkbh2	4.70702e-05	1.13809	0.144	0.066	0.77021	0
ENSMUSG00000024991	Eif3a	4.77122e-05	0.279436	0.918	0.857	0.780715	0
ENSMUSG00000040990	Sh3kbp1	4.79919e-05	0.683416	0.37	0.246	0.785292	0
ENSMUSG00000020133	2310011J03Rik	4.82789e-05	0.552071	0.486	0.362	0.789987	0
ENSMUSG00000025986	Slc39a10	4.9389e-05	0.426449	0.56	0.428	0.808151	0
ENSMUSG00000063450	Syne2	5.12376e-05	0.395809	0.716	0.577	0.8384	0
ENSMUSG00000020723	Cacng4	5.3285e-05	0.387757	0.603	0.462	0.871902	0
ENSMUSG00000044627	Swi5	5.53467e-05	0.25505	0.992	0.936	0.905638	0
ENSMUSG00000087260	Lamtor5	5.80896e-05	0.378527	0.716	0.582	0.95052	0
ENSMUSG00000025509	Pnpla2	5.83825e-05	0.829729	0.241	0.138	0.955313	0
ENSMUSG00000014763	Fam120b	5.89367e-05	0.778492	0.253	0.146	0.964381	0
ENSMUSG00000090516	Rps11-ps1	5.90199e-05	0.478316	0.584	0.45	0.965742	0
ENSMUSG00000031990	Jam3	5.94585e-05	0.42409	0.412	0.271	0.972919	0
ENSMUSG00000022816	Fstl1	6.22251e-05	0.942532	0.265	0.161	1	0
ENSMUSG00000061684	Rpl21-ps8	6.38399e-05	0.656892	0.3	0.185	1	0
ENSMUSG00000029920	Smarcad1	6.46184e-05	0.418987	0.615	0.471	1	0
ENSMUSG00000060780	Lrrtm1	6.51992e-05	1.02245	0.195	0.104	1	0
ENSMUSG00000020022	Ndufa12	6.54095e-05	0.537114	0.576	0.458	1	0
ENSMUSG00000038366	Lasp1	6.5915e-05	0.698444	0.385	0.269	1	0
ENSMUSG00000029169	Dhx15	6.74192e-05	0.375119	0.638	0.499	1	0
ENSMUSG00000022338	Eny2	7.03776e-05	0.308605	0.961	0.915	1	0
ENSMUSG00000028086	Fbxw7	7.09131e-05	0.612412	0.502	0.397	1	0
ENSMUSG00000019471	Cdc37	7.17184e-05	0.343776	0.794	0.722	1	0
ENSMUSG00000024902	Mrpl11	7.43424e-05	0.378183	0.79	0.665	1	0
ENSMUSG00000028851	Nudc	7.7684e-05	0.259501	0.953	0.852	1	0
ENSMUSG00000045410	Akr1e1	7.80233e-05	0.659368	0.292	0.179	1	0
ENSMUSG00000039620	Trmt9b	7.83201e-05	1.05532	0.14	0.064	1	0
ENSMUSG00000042328	Hps4	7.94198e-05	0.483746	0.455	0.321	1	0
ENSMUSG00000042660	Wdr55	7.95766e-05	0.792289	0.276	0.169	1	0
ENSMUSG00000090626	Tex9	8.11814e-05	0.60092	0.42	0.3	1	0
ENSMUSG00000001674	Ddx18	8.25725e-05	0.40331	0.588	0.435	1	0
ENSMUSG00000067586	S1pr3	8.44999e-05	1.00751	0.171	0.087	1	0
ENSMUSG00000033684	Qsox1	8.53172e-05	0.733053	0.304	0.192	1	0
ENSMUSG00000024309	Pfdn6	8.78764e-05	0.322891	0.712	0.563	1	0
ENSMUSG00000031628	Casp3	8.82731e-05	0.492725	0.615	0.518	1	0
ENSMUSG00000029657	Hsph1	9.0212e-05	0.659917	0.416	0.302	1	0
ENSMUSG00000059049	Frem1	9.20955e-05	1.20412	0.128	0.057	1	0
ENSMUSG00000021037	Ahsa1	9.63008e-05	0.487268	0.588	0.477	1	0
ENSMUSG00000064326	Siva1	9.92622e-05	0.356135	0.786	0.711	1	0
ENSMUSG00000075229	Ccdc58	0.000109164	0.500826	0.424	0.292	1	0
ENSMUSG00000024299	Adamts10	0.000110558	0.579127	0.346	0.224	1	0
ENSMUSG00000067367	Lyar	0.000113659	0.363369	0.681	0.542	1	0
ENSMUSG00000024043	Arhgap28	0.000116576	1.03824	0.16	0.08	1	0
ENSMUSG00000032549	Rab6b	0.000117079	0.425692	0.463	0.324	1	0
ENSMUSG00000016637	Ift27	0.000118902	0.382121	0.646	0.522	1	0
ENSMUSG00000032892	Rangrf	0.000122468	0.693276	0.292	0.183	1	0
ENSMUSG00000072640	Lyrm9	0.00012322	0.698562	0.261	0.156	1	0
ENSMUSG00000035105	Egln3	0.00012485	0.898021	0.222	0.127	1	0
ENSMUSG00000106037	Gm4332	0.000125275	0.503189	0.412	0.282	1	0
ENSMUSG00000034656	Cacna1a	0.000126155	0.43952	0.486	0.352	1	0
ENSMUSG00000031403	Dkc1	0.000130152	0.428042	0.591	0.482	1	0
ENSMUSG00000033970	Rfc3	0.000132244	0.365817	0.696	0.597	1	0
ENSMUSG00000033083	Tbc1d4	0.000135445	0.466364	0.444	0.315	1	0
ENSMUSG00000022797	Tfrc	0.000136376	0.967232	0.218	0.126	1	0
ENSMUSG00000101892	9130401M01Rik	0.000137299	0.507365	0.479	0.355	1	0
ENSMUSG00000022702	Hira	0.000137748	0.691761	0.315	0.205	1	0
ENSMUSG00000042210	Abhd14a	0.00013807	0.563467	0.412	0.293	1	0
ENSMUSG00000060739	Nsa2	0.000138441	0.264946	0.911	0.859	1	0
ENSMUSG00000098557	Kctd12	0.000141485	0.56402	0.35	0.229	1	0
ENSMUSG00000066149	Cdc26	0.000143218	0.404725	0.673	0.567	1	0
ENSMUSG00000026739	Bmi1	0.000143385	0.521537	0.432	0.306	1	0
ENSMUSG00000026848	Tor1b	0.000144407	0.69157	0.366	0.256	1	0
ENSMUSG00000056296	Synpr	0.000144747	0.952125	0.183	0.098	1	0
ENSMUSG00000045996	Polr2k	0.000145648	0.327493	0.821	0.726	1	0
ENSMUSG00000026641	Usf1	0.000146325	0.406037	0.654	0.529	1	0
ENSMUSG00000090523	Gypc	0.000150286	0.910288	0.163	0.083	1	0
ENSMUSG00000004268	Emg1	0.00015319	0.367492	0.817	0.725	1	0
ENSMUSG00000034203	Chchd4	0.000158692	0.623663	0.346	0.234	1	0
ENSMUSG00000029348	Asphd2	0.000160312	0.408644	0.588	0.458	1	0
ENSMUSG00000023224	Serping1	0.000161628	0.786109	0.261	0.16	1	0
ENSMUSG00000027133	Nop10	0.000163707	0.283037	0.844	0.788	1	0
ENSMUSG00000055782	Abcd2	0.000165898	0.592933	0.311	0.201	1	0
ENSMUSG00000010660	Plcd1	0.000170455	1.34163	0.117	0.052	1	0
ENSMUSG00000039994	Timeless	0.000171369	0.543462	0.37	0.248	1	0
ENSMUSG00000051319	Mtln	0.000177414	0.472024	0.459	0.332	1	0
ENSMUSG00000039195	Bbln	0.000181482	0.632676	0.331	0.217	1	0
ENSMUSG00000037070	Rbmxl1	0.000181919	0.43669	0.665	0.574	1	0
ENSMUSG00000025525	Apool	0.000182173	0.492769	0.397	0.272	1	0
ENSMUSG00000036309	Skp1	0.000183288	0.254502	0.934	0.886	1	0
ENSMUSG00000042111	Ccdc115	0.000184262	0.492635	0.463	0.341	1	0
ENSMUSG00000053441	Adamts19	0.000187683	1.03129	0.156	0.079	1	0
ENSMUSG00000063919	Srrm4	0.000191115	0.768328	0.327	0.22	1	0
ENSMUSG00000030980	Knop1	0.000194183	0.398695	0.677	0.553	1	0
ENSMUSG00000014980	Tsen15	0.000198726	0.498597	0.51	0.389	1	0
ENSMUSG00000027510	Rbm38	0.000199642	0.671871	0.385	0.277	1	0
ENSMUSG00000036845	Lin37	0.000201537	0.541926	0.385	0.266	1	0
ENSMUSG00000030056	Isy1	0.000213823	0.715443	0.296	0.192	1	0
ENSMUSG00000039191	Rbpj	0.000228932	0.545768	0.49	0.379	1	0
ENSMUSG00000038324	Trpc4ap	0.000230272	0.418917	0.591	0.482	1	0
ENSMUSG00000036972	Zic4	0.000241027	0.351991	0.677	0.535	1	0
ENSMUSG00000037519	Ppfia1	0.000242841	0.599228	0.335	0.224	1	0
ENSMUSG00000022814	Umps	0.000246924	0.534273	0.482	0.367	1	0
ENSMUSG00000020994	Pnn	0.000247368	0.278618	0.833	0.771	1	0
ENSMUSG00000015176	Nolc1	0.00025428	0.435082	0.498	0.383	1	0
ENSMUSG00000028680	Plk3	0.000266689	0.791238	0.195	0.108	1	0
ENSMUSG00000026162	Nhej1	0.000268791	1.03351	0.148	0.075	1	0
ENSMUSG00000022336	Eif3e	0.000279518	0.262658	0.903	0.835	1	0
ENSMUSG00000032491	Nradd	0.000279665	0.401129	0.412	0.285	1	0
ENSMUSG00000021102	Glrx5	0.000288723	0.29502	0.794	0.726	1	0
ENSMUSG00000021193	Pitrm1	0.000292839	0.619929	0.354	0.243	1	0
ENSMUSG00000051817	Sox12	0.000312595	0.503595	0.362	0.245	1	0
ENSMUSG00000026496	Parp1	0.000315069	0.38781	0.634	0.54	1	0
ENSMUSG00000021025	Nfkbia	0.000315072	0.476054	0.677	0.551	1	0
ENSMUSG00000028218	Cibar1	0.000318592	0.26751	0.774	0.676	1	0
ENSMUSG00000026096	Osgepl1	0.000321202	0.849775	0.21	0.123	1	0
ENSMUSG00000037138	Aff3	0.000324541	0.607413	0.319	0.214	1	0
ENSMUSG00000005625	Psmd4	0.000327834	0.286178	0.868	0.825	1	0
ENSMUSG00000029911	Ssbp1	0.000332726	0.30014	0.852	0.796	1	0
ENSMUSG00000020075	Ddx21	0.000333773	0.409003	0.607	0.48	1	0
ENSMUSG00000026192	Atic	0.000337529	0.487643	0.494	0.372	1	0
ENSMUSG00000037608	Bclaf1	0.000346763	0.337452	0.798	0.696	1	0
ENSMUSG00000028683	Eif2b3	0.000348482	0.599549	0.44	0.329	1	0
ENSMUSG00000044674	Fzd1	0.000349286	0.563335	0.335	0.226	1	0
ENSMUSG00000021645	Smn1	0.000355	0.414384	0.619	0.49	1	0
ENSMUSG00000063065	Mapk3	0.000356633	0.486018	0.49	0.367	1	0
ENSMUSG00000002835	Chaf1a	0.00036586	0.548079	0.447	0.327	1	0
ENSMUSG00000030421	Uri1	0.000367572	0.476694	0.424	0.307	1	0
ENSMUSG00000047342	Zfp286	0.000375925	0.92659	0.148	0.076	1	0
ENSMUSG00000006392	Med8	0.000376284	0.31427	0.712	0.578	1	0
ENSMUSG00000005338	Cadm3	0.000383402	0.495002	0.471	0.351	1	0
ENSMUSG00000045095	Magi1	0.000391734	0.498006	0.428	0.317	1	0
ENSMUSG00000022241	Tars	0.000391789	0.544842	0.409	0.295	1	0
ENSMUSG00000036372	Tmem258	0.000392181	0.288423	0.844	0.79	1	0
ENSMUSG00000029209	Gnpda2	0.000396454	0.391167	0.479	0.344	1	0
ENSMUSG00000030350	Prmt8	0.000398654	0.472872	0.346	0.232	1	0
ENSMUSG00000033751	Gadd45gip1	0.000401082	0.416916	0.564	0.451	1	0
ENSMUSG00000020430	Pes1	0.000408628	0.646482	0.288	0.186	1	0
ENSMUSG00000001383	Zmat2	0.000413496	0.301403	0.813	0.702	1	0
ENSMUSG00000073532		0.000415509	1.15607	0.113	0.052	1	0
ENSMUSG00000026083	Eif5b	0.000421403	0.272915	0.794	0.668	1	0
ENSMUSG00000028840	Zfp593	0.000430525	0.379328	0.498	0.368	1	0
ENSMUSG00000070526	Peg12	0.000434021	0.872952	0.214	0.129	1	0
ENSMUSG00000042834	Nrep	0.000435705	0.309844	0.763	0.64	1	0
ENSMUSG00000026463	Atp2b4	0.000437794	0.610994	0.362	0.255	1	0
ENSMUSG00000026492	Tfb2m	0.000438454	0.784571	0.202	0.118	1	0
ENSMUSG00000021765	Fst	0.000438719	0.367556	0.315	0.208	1	0
ENSMUSG00000002458	Rgs19	0.000454839	0.813132	0.191	0.108	1	0
ENSMUSG00000009535	Rnmt	0.000460891	0.291002	0.619	0.486	1	0
ENSMUSG00000020083	Fam241b	0.000472368	0.626081	0.284	0.187	1	0
ENSMUSG00000001870	Ltbp1	0.000476265	0.914415	0.179	0.1	1	0
ENSMUSG00000026109	Tmeff2	0.000480454	0.660857	0.268	0.172	1	0
ENSMUSG00000063810	Alms1	0.000481911	0.762614	0.187	0.105	1	0
ENSMUSG00000033364	Usp37	0.00048606	0.446597	0.366	0.25	1	0
ENSMUSG00000020105	Lrig3	0.000487344	0.704198	0.241	0.149	1	0
ENSMUSG00000069094	Pde7a	0.000491125	0.523626	0.401	0.289	1	0
ENSMUSG00000115263		0.000514641	0.347026	0.65	0.514	1	0
ENSMUSG00000022965	Ifngr2	0.000518544	0.745143	0.288	0.195	1	0
ENSMUSG00000049235	Gm7324	0.000520922	0.331249	0.654	0.53	1	0
ENSMUSG00000030189	Ybx3	0.000531386	0.311667	0.739	0.636	1	0
ENSMUSG00000000295	Hddc2	0.000532253	0.435476	0.525	0.418	1	0
ENSMUSG00000058446	Znrf2	0.000548215	0.73258	0.218	0.131	1	0
ENSMUSG00000027018	Hat1	0.000554856	0.422382	0.669	0.581	1	0
ENSMUSG00000030917	Tmem159	0.000561703	0.727609	0.23	0.141	1	0
ENSMUSG00000043391	2510009E07Rik	0.000567903	0.512497	0.482	0.367	1	0
ENSMUSG00000034674	Tdg	0.000571774	0.344202	0.533	0.398	1	0
ENSMUSG00000043850	Clrn1	0.000577539	1.03351	0.14	0.073	1	0
ENSMUSG00000032477	Cdc25a	0.00057823	0.754979	0.28	0.185	1	0
ENSMUSG00000025626	Phf6	0.000585188	0.32066	0.665	0.54	1	0
ENSMUSG00000053119	Chmp3	0.000591313	0.475676	0.424	0.313	1	0
ENSMUSG00000028741	Mrto4	0.000598466	0.280178	0.79	0.678	1	0
ENSMUSG00000027649	Ctnnbl1	0.000599438	0.328917	0.599	0.476	1	0
ENSMUSG00000033060	Lmo7	0.000600278	1.03351	0.101	0.045	1	0
ENSMUSG00000011114	Tbrg1	0.000600969	0.302308	0.728	0.643	1	0
ENSMUSG00000004018	Fancl	0.0006035	0.460927	0.389	0.274	1	0
ENSMUSG00000003039	Fam32a	0.000608515	0.256419	0.829	0.769	1	0
ENSMUSG00000075254	Heg1	0.00063079	0.624027	0.257	0.163	1	0
ENSMUSG00000030079	Ruvbl1	0.000637141	0.32066	0.669	0.557	1	0
ENSMUSG00000025060	Slk	0.000654424	0.517785	0.304	0.201	1	0
ENSMUSG00000067212	H2-T23	0.000678148	1.13141	0.109	0.051	1	0
ENSMUSG00000038717	Atp5l	0.000681673	0.333554	0.661	0.578	1	0
ENSMUSG00000021243	Fcf1	0.000687671	0.453709	0.459	0.353	1	0
ENSMUSG00000080893	Ndufa12-ps	0.000687854	0.36778	0.665	0.579	1	0
ENSMUSG00000042699	Dhx9	0.000690634	0.259672	0.872	0.793	1	0
ENSMUSG00000000561	Wdr77	0.000694066	0.654012	0.327	0.231	1	0
ENSMUSG00000004040	Stat3	0.000695428	0.446046	0.424	0.306	1	0
ENSMUSG00000043531	Sorcs1	0.000708105	0.704198	0.167	0.092	1	0
ENSMUSG00000005973	Rcn1	0.000712993	0.369373	0.642	0.539	1	0
ENSMUSG00000005481	Ddx39a	0.000723031	0.324815	0.751	0.683	1	0
ENSMUSG00000025474	Tubgcp2	0.000727465	0.425044	0.479	0.358	1	0
ENSMUSG00000016624	Phf21b	0.000742383	0.635485	0.342	0.244	1	0
ENSMUSG00000022945	Chaf1b	0.000743615	0.441163	0.455	0.35	1	0
ENSMUSG00000050822	Slc29a4	0.000751703	1.11924	0.156	0.086	1	0
ENSMUSG00000028684	Urod	0.000753484	0.492635	0.447	0.338	1	0
ENSMUSG00000010290	AI597479	0.000767444	0.878227	0.156	0.085	1	0
ENSMUSG00000043421	Hilpda	0.000774773	0.660696	0.272	0.179	1	0
ENSMUSG00000021182	Ccdc88c	0.00077539	0.717137	0.206	0.124	1	0
ENSMUSG00000033805	Ephx4	0.000775637	1.0197	0.152	0.083	1	0
ENSMUSG00000001403	Ube2c	0.000780152	0.397227	0.553	0.741	1	0
ENSMUSG00000022577	Ly6h	0.000781532	0.84095	0.479	0.387	1	0
ENSMUSG00000020116	Pno1	0.00078629	0.515315	0.428	0.319	1	0
ENSMUSG00000037242	Clic4	0.000788322	0.384755	0.572	0.465	1	0
ENSMUSG00000019303	Psmc3ip	0.000803151	0.470614	0.603	0.491	1	0
ENSMUSG00000025239	Limd1	0.000804279	0.732909	0.268	0.176	1	0
ENSMUSG00000030609	Aen	0.000814559	0.590723	0.323	0.223	1	0
ENSMUSG00000021951	Eef1akmt1	0.000832429	0.457686	0.405	0.292	1	0
ENSMUSG00000022752	Tomm70a	0.000832931	0.422459	0.529	0.424	1	0
ENSMUSG00000097166	9330179D12Rik	0.000849394	0.572953	0.272	0.177	1	0
ENSMUSG00000022883	Robo1	0.000853324	0.463283	0.451	0.34	1	0
ENSMUSG00000043091	Tuba1c	0.000856142	1.09214	0.323	0.24	1	0
ENSMUSG00000024294	Mib1	0.000864586	0.454419	0.459	0.347	1	0
ENSMUSG00000039108	Lsm14b	0.000878873	0.516184	0.366	0.261	1	0
ENSMUSG00000032394	Igdcc3	0.000880647	0.791431	0.179	0.103	1	0
ENSMUSG00000028884	Rpa2	0.000893426	0.291542	0.65	0.541	1	0
ENSMUSG00000042807	Hecw2	0.000898513	0.764839	0.191	0.112	1	0
ENSMUSG00000059273	Zc3h4	0.000900224	0.623041	0.268	0.176	1	0
ENSMUSG00000014773	Dll1	0.000910909	0.348465	0.37	0.258	1	0
ENSMUSG00000029246	Ppat	0.00091167	0.588594	0.366	0.269	1	0
ENSMUSG00000036120	Rfxank	0.000914926	0.874751	0.148	0.08	1	0
ENSMUSG00000024222	Fkbp5	0.000936147	0.689551	0.233	0.147	1	0
ENSMUSG00000028796	Phc2	0.000942986	0.331249	0.646	0.53	1	0
ENSMUSG00000079215	Zfp664	0.000961488	0.340277	0.708	0.612	1	0
ENSMUSG00000022860	Chodl	0.000961778	1.1717	0.101	0.047	1	0
ENSMUSG00000027509	Rae1	0.0009669	0.346067	0.556	0.439	1	0
ENSMUSG00000066456	Hmgn3	0.000981509	0.287332	0.879	0.807	1	0
ENSMUSG00000034932	Mrpl54	0.000988383	0.371253	0.615	0.508	1	0
ENSMUSG00000085666		0.00100282	0.770796	0.198	0.12	1	0
ENSMUSG00000074994	Qser1	0.00101276	0.541368	0.428	0.331	1	0
ENSMUSG00000033237	Arid2	0.00101623	0.357444	0.556	0.444	1	0
ENSMUSG00000018415	Gid4	0.00102089	0.572953	0.292	0.198	1	0
ENSMUSG00000054196	Cthrc1	0.00103698	1.02477	0.125	0.063	1	0
ENSMUSG00000035048	Anapc13	0.00103962	0.323497	0.693	0.633	1	0
ENSMUSG00000078784	Rbis	0.00106346	0.371478	0.638	0.542	1	0
ENSMUSG00000020224	Llph	0.00107668	0.317542	0.661	0.566	1	0
ENSMUSG00000030519	Apba2	0.00108952	0.335502	0.568	0.447	1	0
ENSMUSG00000028560	Usp1	0.001097	0.268613	0.786	0.668	1	0
ENSMUSG00000037872	Ackr1	0.0010984	0.609918	0.191	0.113	1	0
ENSMUSG00000024158	Hagh	0.00109991	0.447422	0.467	0.364	1	0
ENSMUSG00000032051	Fdx1	0.00110366	0.39849	0.545	0.437	1	0
ENSMUSG00000021000	Mia2	0.00113943	0.469435	0.451	0.352	1	0
ENSMUSG00000020775	Mrpl38	0.00114014	0.383797	0.486	0.371	1	0
ENSMUSG00000023307	Marchf5	0.00116767	0.322563	0.794	0.681	1	0
ENSMUSG00000025510	Cd151	0.00116984	0.504357	0.315	0.217	1	0
ENSMUSG00000027520	Zdbf2	0.00118353	0.717643	0.237	0.154	1	0
ENSMUSG00000024146	Cript	0.00118525	0.324246	0.654	0.536	1	0
ENSMUSG00000039693	Msantd3	0.00118948	0.316966	0.58	0.462	1	0
ENSMUSG00000036202	Rif1	0.00118985	0.443808	0.545	0.435	1	0
ENSMUSG00000037172	Dennd11	0.00120623	0.833481	0.156	0.087	1	0
ENSMUSG00000034424	Gcsh	0.00120952	0.320869	0.708	0.599	1	0
ENSMUSG00000042502	Cd2bp2	0.00121399	0.62703	0.366	0.276	1	0
ENSMUSG00000014074	Rnf168	0.00122654	0.528296	0.451	0.356	1	0
ENSMUSG00000028398	Dmac1	0.00123897	0.325349	0.599	0.485	1	0
ENSMUSG00000035901	Dennd5a	0.00124906	0.407625	0.455	0.344	1	0
ENSMUSG00000024026	Glo1	0.00125631	0.290625	0.696	0.607	1	0
ENSMUSG00000030401	Rtn2	0.00126961	0.293733	0.459	0.336	1	0
ENSMUSG00000037722	Gnpnat1	0.00127192	0.832263	0.226	0.147	1	0
ENSMUSG00000030671	Pde3b	0.00128405	0.689551	0.226	0.144	1	0
ENSMUSG00000022708	Zbtb20	0.00128591	0.283912	0.864	0.798	1	0
ENSMUSG00000015476	Prrt1	0.00129494	1.09122	0.14	0.077	1	0
ENSMUSG00000074749	Kiz	0.00130057	0.630349	0.237	0.151	1	0
ENSMUSG00000002017	Fam98a	0.00131195	0.543262	0.381	0.288	1	0
ENSMUSG00000105265	Sox2ot	0.00133663	0.619162	0.327	0.233	1	0
ENSMUSG00000025731	Mettl26	0.00136097	0.42409	0.405	0.3	1	0
ENSMUSG00000041459	Tardbp	0.00136149	0.313704	0.654	0.557	1	0
ENSMUSG00000025812	Pard3	0.00136379	0.559533	0.335	0.241	1	0
ENSMUSG00000029059	Prxl2b	0.00136672	0.672017	0.195	0.118	1	0
ENSMUSG00000030042	Pole4	0.0013724	0.430006	0.533	0.438	1	0
ENSMUSG00000020015	Cdk17	0.00137365	0.490491	0.42	0.315	1	0
ENSMUSG00000039607	Rbms3	0.00137642	0.735647	0.187	0.112	1	0
ENSMUSG00000031479	Vps36	0.00140637	0.398331	0.638	0.558	1	0
ENSMUSG00000024732	Ccdc86	0.00141339	0.511553	0.374	0.275	1	0
ENSMUSG00000072066	6720489N17Rik	0.0014247	0.822254	0.14	0.076	1	0
ENSMUSG00000041417	Pik3r1	0.00142539	0.323594	0.576	0.458	1	0
ENSMUSG00000024258	Polr2d	0.00143101	0.2795	0.704	0.588	1	0
ENSMUSG00000002345	Borcs8	0.00143236	0.434194	0.385	0.277	1	0
ENSMUSG00000038506	Dcun1d2	0.00145252	0.995853	0.117	0.059	1	0
ENSMUSG00000103851		0.00148538	0.715693	0.183	0.108	1	0
ENSMUSG00000056596	Trnp1	0.00149795	0.977216	0.101	0.048	1	0
ENSMUSG00000018398	Septin8	0.00150424	0.473079	0.342	0.243	1	0
ENSMUSG00000064125	Prr36	0.00150703	0.794679	0.16	0.091	1	0
ENSMUSG00000040591	Cstpp1	0.00152684	0.492694	0.358	0.255	1	0
ENSMUSG00000004667	Polr2e	0.00154231	0.259489	0.809	0.783	1	0
ENSMUSG00000027082	Tfpi	0.00154324	0.86519	0.144	0.08	1	0
ENSMUSG00000022013	Dnajc15	0.00154935	0.376774	0.603	0.506	1	0
ENSMUSG00000052926	Rnaseh2a	0.00155209	0.306042	0.634	0.524	1	0
ENSMUSG00000027282	Mtch2	0.00155499	0.274514	0.774	0.646	1	0
ENSMUSG00000022463	Srebf2	0.00155776	0.431488	0.405	0.299	1	0
ENSMUSG00000042901	Aida	0.00156646	0.388303	0.49	0.379	1	0
ENSMUSG00000033918	Parl	0.00157123	0.326543	0.572	0.461	1	0
ENSMUSG00000028906	Epb41	0.00158107	0.350528	0.588	0.476	1	0
ENSMUSG00000056708	Ier5	0.00160143	0.25315	0.774	0.651	1	0
ENSMUSG00000032554	Trf	0.00160339	0.969659	0.218	0.141	1	0
ENSMUSG00000048402	Gli2	0.00160833	0.816966	0.187	0.114	1	0
ENSMUSG00000022403	St13	0.00161217	0.264501	0.875	0.821	1	0
ENSMUSG00000024515	Smad4	0.00163044	0.293999	0.634	0.531	1	0
ENSMUSG00000022370	Mrpl13	0.00163955	0.301326	0.724	0.615	1	0
ENSMUSG00000015461	Atf6b	0.00165377	0.4854	0.377	0.28	1	0
ENSMUSG00000022053	Ebf2	0.00166629	0.819675	0.187	0.115	1	0
ENSMUSG00000027349	Fam98b	0.00167116	0.306652	0.681	0.577	1	0
ENSMUSG00000034194	R3hcc1	0.00169115	0.48079	0.412	0.315	1	0
ENSMUSG00000055093	Rps27a-ps3	0.00169606	0.371201	0.553	0.469	1	0
ENSMUSG00000052105	Mtcl1	0.00169976	0.540699	0.253	0.166	1	0
ENSMUSG00000028076	Cd1d1	0.00174653	0.387431	0.381	0.276	1	0
ENSMUSG00000038069	Cdkn2aip	0.00175661	0.389494	0.432	0.319	1	0
ENSMUSG00000030990	Pgap2	0.00178443	0.630197	0.21	0.131	1	0
ENSMUSG00000020255	Nopchap1	0.00178642	0.395605	0.374	0.267	1	0
ENSMUSG00000061603	Akap6	0.00184351	0.453837	0.409	0.312	1	0
ENSMUSG00000023939	Mrpl14	0.00185203	0.353032	0.603	0.505	1	0
ENSMUSG00000035258	Abi3bp	0.00185423	1.5039	0.101	0.05	1	0
ENSMUSG00000021595	Nsun2	0.00187607	0.502564	0.362	0.27	1	0
ENSMUSG00000029924	Slc37a3	0.00188326	0.719265	0.187	0.114	1	0
ENSMUSG00000054000	Tusc1	0.00195375	0.444882	0.354	0.252	1	0
ENSMUSG00000028636	Ppcs	0.00196245	0.752942	0.156	0.089	1	0
ENSMUSG00000026600	Soat1	0.00196863	0.511553	0.304	0.211	1	0
ENSMUSG00000034158	Lrrc58	0.00197205	0.407038	0.494	0.397	1	0
ENSMUSG00000120920		0.00198935	0.710272	0.222	0.144	1	0
ENSMUSG00000001855	Nup214	0.00204248	0.625931	0.268	0.183	1	0
ENSMUSG00000026640	Plxna2	0.00206135	0.480215	0.486	0.396	1	0
ENSMUSG00000032604	Qars	0.00206903	0.42409	0.28	0.186	1	0
ENSMUSG00000031954	Cfdp1	0.00208369	0.256425	0.864	0.785	1	0
ENSMUSG00000040167	Ikzf5	0.00210668	0.454838	0.342	0.244	1	0
ENSMUSG00000008734	Gprc5b	0.00212011	0.429357	0.354	0.258	1	0
ENSMUSG00000040029	Ipo8	0.00212165	0.49989	0.268	0.181	1	0
ENSMUSG00000046314	Stxbp6	0.00214532	0.32061	0.455	0.345	1	0
ENSMUSG00000087687	Pet100	0.00216606	0.331166	0.576	0.471	1	0
ENSMUSG00000053046	Brsk2	0.00219429	0.41942	0.385	0.282	1	0
ENSMUSG00000001424	Snd1	0.00221206	0.495956	0.307	0.216	1	0
ENSMUSG00000054814	Usp46	0.00222428	0.439144	0.432	0.335	1	0
ENSMUSG00000054716	Zfp771	0.00224707	0.370091	0.615	0.522	1	0
ENSMUSG00000026361	Cdc73	0.00235917	0.424637	0.447	0.346	1	0
ENSMUSG00000022863	Btg3	0.0023721	0.714287	0.253	0.172	1	0
ENSMUSG00000029674	Limk1	0.00240271	0.631134	0.222	0.142	1	0
ENSMUSG00000038718	Pbx3	0.00241035	0.380705	0.525	0.414	1	0
ENSMUSG00000049327	Kmt5a	0.0024432	0.310522	0.615	0.503	1	0
ENSMUSG00000068114	Ccdc134	0.00250112	0.841199	0.144	0.082	1	0
ENSMUSG00000002825	Qtrt1	0.00251729	0.525492	0.276	0.188	1	0
ENSMUSG00000027506	Tpd52	0.00254505	0.573919	0.226	0.146	1	0
ENSMUSG00000010830	Kdelr3	0.00254643	1.12453	0.113	0.059	1	0
ENSMUSG00000027329	Spef1	0.00254714	0.769865	0.195	0.124	1	0
ENSMUSG00000061887	Ssbp3	0.00255183	0.275354	0.669	0.565	1	0
ENSMUSG00000040325	Dcaf1	0.00255636	0.650259	0.268	0.185	1	0
ENSMUSG00000026176	Ctdsp1	0.00258306	0.596669	0.245	0.165	1	0
ENSMUSG00000038387	Rras	0.00258527	0.73067	0.179	0.11	1	0
ENSMUSG00000043004	Gng2	0.00258833	0.277756	0.58	0.484	1	0
ENSMUSG00000057110	Cntrl	0.00260217	0.459151	0.304	0.21	1	0
ENSMUSG00000051339	2900026A02Rik	0.00260874	0.777727	0.16	0.094	1	0
ENSMUSG00000022346	Myc	0.00261355	0.403822	0.249	0.165	1	0
ENSMUSG00000029729	Zkscan1	0.0026162	0.486549	0.416	0.317	1	0
ENSMUSG00000027001	Dusp19	0.00264575	0.908212	0.128	0.071	1	0
ENSMUSG00000035495	Tstd2	0.00264869	0.883946	0.163	0.098	1	0
ENSMUSG00000027984	Hadh	0.00266517	0.312083	0.607	0.508	1	0
ENSMUSG00000017858	Ift52	0.00266974	0.563043	0.268	0.183	1	0
ENSMUSG00000003360	Ddx23	0.00268653	0.425823	0.42	0.323	1	0
ENSMUSG00000079104	Prps1l3	0.0026926	0.743368	0.171	0.103	1	0
ENSMUSG00000031906	Smpd3	0.00270784	0.387431	0.37	0.268	1	0
ENSMUSG00000030493	Faap24	0.00271336	0.654337	0.21	0.135	1	0
ENSMUSG00000061479	Snrpa	0.00272159	0.304606	0.735	0.671	1	0
ENSMUSG00000071073	Lrrc73	0.00272622	0.692125	0.179	0.11	1	0
ENSMUSG00000026520	Pycr2	0.0027421	0.281507	0.533	0.421	1	0
ENSMUSG00000015189	Casd1	0.00274526	0.461467	0.311	0.219	1	0
ENSMUSG00000038871	Bpgm	0.00278491	0.406116	0.49	0.401	1	0
ENSMUSG00000035021	Baz1a	0.00278959	0.470806	0.397	0.302	1	0
ENSMUSG00000048232	Fbxo10	0.00281602	0.704198	0.136	0.076	1	0
ENSMUSG00000037029	Zfp146	0.00283363	0.480189	0.292	0.203	1	0
ENSMUSG00000032965	Ift57	0.00287424	0.353123	0.541	0.443	1	0
ENSMUSG00000008958	Vps72	0.00288799	0.305851	0.728	0.648	1	0
ENSMUSG00000023852	Chd1	0.00293628	0.347296	0.486	0.381	1	0
ENSMUSG00000013419	Zfp651	0.00303582	0.683734	0.198	0.126	1	0
ENSMUSG00000063889	Crem	0.00304226	0.649362	0.198	0.126	1	0
ENSMUSG00000028252	Ccnc	0.00307679	0.600486	0.374	0.293	1	0
ENSMUSG00000037197	Rbm17	0.0030835	0.294687	0.724	0.648	1	0
ENSMUSG00000107176	Gm9794	0.00312713	0.486018	0.397	0.304	1	0
ENSMUSG00000058173	Smco4	0.00315854	0.491089	0.331	0.24	1	0
ENSMUSG00000026020	Nop58	0.00317486	0.252187	0.767	0.693	1	0
ENSMUSG00000022706	Mrpl40	0.00324001	0.362922	0.521	0.414	1	0
ENSMUSG00000040720	Virma	0.00326633	0.431331	0.307	0.218	1	0
ENSMUSG00000022837	Iqcb1	0.00331727	0.568136	0.261	0.179	1	0
ENSMUSG00000029145	Eif2b4	0.00334182	0.390955	0.381	0.282	1	0
ENSMUSG00000022109	Med4	0.00336337	0.324664	0.685	0.584	1	0
ENSMUSG00000049907	Rasl11b	0.00340766	0.531413	0.412	0.325	1	0
ENSMUSG00000020634	Ubxn2a	0.00348188	0.406258	0.44	0.341	1	0
ENSMUSG00000009293	Ube2g2	0.00348711	0.366051	0.416	0.317	1	0
ENSMUSG00000045160	Bola3	0.00351704	0.298983	0.553	0.446	1	0
ENSMUSG00000025810	Nrp1	0.00354834	1.08224	0.132	0.076	1	0
ENSMUSG00000027997	Casp6	0.00359183	0.751148	0.187	0.118	1	0
ENSMUSG00000029208	Guf1	0.00359556	0.570252	0.335	0.248	1	0
ENSMUSG00000066068	Gm13611	0.00365995	0.537263	0.304	0.219	1	0
ENSMUSG00000030703	Gdpd3	0.00367588	0.572159	0.245	0.166	1	0
ENSMUSG00000002763	Pex6	0.00369414	0.773116	0.163	0.099	1	0
ENSMUSG00000048039	Isg20l2	0.00370568	0.498256	0.268	0.186	1	0
ENSMUSG00000056671	Prelid2	0.00372752	0.604662	0.187	0.117	1	0
ENSMUSG00000005533	Igf1r	0.00372869	0.337119	0.521	0.415	1	0
ENSMUSG00000075027	4631405J19Rik	0.00377602	0.880787	0.16	0.097	1	0
ENSMUSG00000055681	Cope	0.00379723	0.29303	0.72	0.652	1	0
ENSMUSG00000039458	Mtmr12	0.00382174	0.636075	0.218	0.143	1	0
ENSMUSG00000032834	Pwp2	0.00383122	0.904222	0.117	0.063	1	0
ENSMUSG00000035666	Gtf3c4	0.00384348	0.442468	0.272	0.186	1	0
ENSMUSG00000024151	Msh2	0.00386869	0.412851	0.463	0.365	1	0
ENSMUSG00000021453	Gadd45g	0.00387175	0.276573	0.907	0.889	1	0
ENSMUSG00000036155	Mgat5	0.00389036	0.616906	0.23	0.155	1	0
ENSMUSG00000053553	3110082I17Rik	0.00390224	0.53033	0.292	0.207	1	0
ENSMUSG00000021013	Ttc8	0.00394015	0.711577	0.187	0.119	1	0
ENSMUSG00000056209	Npm3	0.00395731	0.406981	0.409	0.318	1	0
ENSMUSG00000026384	Ptpn4	0.0039752	0.421596	0.486	0.398	1	0
ENSMUSG00000047843	Bri3	0.00405539	0.257563	0.907	0.853	1	0
ENSMUSG00000052248	Zeb2os	0.00407151	0.831433	0.152	0.091	1	0
ENSMUSG00000028494	Plin2	0.00408358	0.411552	0.447	0.354	1	0
ENSMUSG00000051934	Spats2	0.00409905	0.449112	0.389	0.298	1	0
ENSMUSG00000019849	Prep	0.00410016	0.608732	0.233	0.158	1	0
ENSMUSG00000035142	Nubpl	0.0041093	0.61625	0.187	0.118	1	0
ENSMUSG00000028277	Ube2j1	0.00412399	0.473876	0.397	0.313	1	0
ENSMUSG00000025350	Rdh5	0.00413586	0.396669	0.463	0.363	1	0
ENSMUSG00000039154	Shd	0.00419505	0.374049	0.537	0.443	1	0
ENSMUSG00000038127	Ccdc50	0.00419507	0.333215	0.553	0.462	1	0
ENSMUSG00000035649	Zcchc7	0.00422696	0.317949	0.416	0.314	1	0
ENSMUSG00000023079	Gtf2ird1	0.00423681	0.583288	0.226	0.149	1	0
ENSMUSG00000041506	Rrp9	0.0042785	0.436265	0.335	0.246	1	0
ENSMUSG00000033295	Ptprf	0.00430438	0.28366	0.502	0.394	1	0
ENSMUSG00000038845	Phb	0.00430978	0.45675	0.362	0.27	1	0
ENSMUSG00000025089	Gfra1	0.00432232	0.581455	0.222	0.147	1	0
ENSMUSG00000021175	Cdca7l	0.0043476	0.735647	0.179	0.114	1	0
ENSMUSG00000050910	Cdr2l	0.00437146	0.609249	0.206	0.135	1	0
ENSMUSG00000054733	Msra	0.00438152	0.504357	0.362	0.281	1	0
ENSMUSG00000018858	Mrpl58	0.00441806	0.268604	0.79	0.738	1	0
ENSMUSG00000106943	Dancr	0.00442151	0.883521	0.241	0.17	1	0
ENSMUSG00000032388	Spg21	0.00442266	0.401129	0.405	0.308	1	0
ENSMUSG00000045954	Cavin2	0.0044742	0.823497	0.148	0.089	1	0
ENSMUSG00000057858	Fam204a	0.00448476	0.292315	0.638	0.547	1	0
ENSMUSG00000040945	Rcc2	0.00453268	0.278892	0.689	0.614	1	0
ENSMUSG00000024968	Rcor2	0.00457009	0.311254	0.486	0.39	1	0
ENSMUSG00000034218	Atm	0.00457445	0.385289	0.366	0.271	1	0
ENSMUSG00000000861	Bcl11a	0.00461337	0.440143	0.307	0.22	1	0
ENSMUSG00000081094	Rpl19-ps11	0.0046263	0.631756	0.268	0.19	1	0
ENSMUSG00000075470	Alg10b	0.00463023	0.524973	0.265	0.182	1	0
ENSMUSG00000019710	Mrpl24	0.00463327	0.351516	0.584	0.508	1	0
ENSMUSG00000063802	Hspbp1	0.00464012	0.413063	0.405	0.314	1	0
ENSMUSG00000078713	Tomm5	0.00465932	0.25236	0.654	0.549	1	0
ENSMUSG00000041632	Mrps27	0.00470155	0.511553	0.253	0.174	1	0
ENSMUSG00000025702	Marchf8	0.00470871	0.396075	0.284	0.199	1	0
ENSMUSG00000028898	Trnau1ap	0.0048112	0.386716	0.51	0.425	1	0
ENSMUSG00000027245	Hypk	0.00481959	0.284859	0.661	0.583	1	0
ENSMUSG00000031665	Sall1	0.00484088	0.81853	0.148	0.089	1	0
ENSMUSG00000112117	Rmst	0.00485756	0.559808	0.191	0.121	1	0
ENSMUSG00000019933	Mrln	0.00487057	0.944738	0.128	0.074	1	0
ENSMUSG00000022120	Obi1	0.00487814	0.573411	0.362	0.286	1	0
ENSMUSG00000058638	Zfp110	0.00487819	0.979058	0.101	0.053	1	0
ENSMUSG00000031478	Nek3	0.00487819	0.979058	0.101	0.053	1	0
ENSMUSG00000050447	Lypd6	0.00488848	0.951681	0.101	0.053	1	0
ENSMUSG00000042354	Gnl3	0.00491223	0.34741	0.56	0.466	1	0
ENSMUSG00000058318	Phf21a	0.00497288	0.398772	0.327	0.238	1	0
ENSMUSG00000015943	Bola1	0.00499541	0.31245	0.646	0.569	1	0
ENSMUSG00000030956	Fam53b	0.00499672	0.42602	0.284	0.2	1	0
ENSMUSG00000031246	Sh3bgrl	0.0050114	0.29052	0.693	0.621	1	0
ENSMUSG00000040820	Hlcs	0.00503232	0.706809	0.23	0.159	1	0
ENSMUSG00000038160	Atg5	0.00503366	0.28813	0.463	0.352	1	0
ENSMUSG00000031681	Smad1	0.00512148	0.360611	0.44	0.339	1	0
ENSMUSG00000006024	Napa	0.00518121	0.287948	0.611	0.52	1	0
ENSMUSG00000019927	Ube2d1	0.00518778	0.296327	0.529	0.433	1	0
ENSMUSG00000093803	Ppp2r3d	0.0051882	0.453837	0.315	0.229	1	0
ENSMUSG00000033475	Tomm6	0.00525602	0.667204	0.214	0.144	1	0
ENSMUSG00000056608	Chd9	0.00525949	0.421355	0.51	0.428	1	0
ENSMUSG00000097587	4930578M01Rik	0.00530678	0.325326	0.553	0.452	1	0
ENSMUSG00000054079	Utp18	0.00531545	0.365607	0.49	0.415	1	0
ENSMUSG00000030105	Arl8b	0.00532844	0.515958	0.358	0.272	1	0
ENSMUSG00000045107	Saysd1	0.00533616	0.492359	0.276	0.195	1	0
ENSMUSG00000011158	Brf1	0.00537034	0.611388	0.163	0.1	1	0
ENSMUSG00000031347	Cetn2	0.0054238	0.251076	0.603	0.505	1	0
ENSMUSG00000024997	Prdx3	0.00554992	0.445057	0.342	0.257	1	0
ENSMUSG00000021973	Micu2	0.00560998	0.446217	0.401	0.318	1	0
ENSMUSG00000030059	Tmf1	0.00563814	0.445855	0.339	0.254	1	0
ENSMUSG00000036693	Nop14	0.00564724	0.486678	0.346	0.261	1	0
ENSMUSG00000046079	Lrrc8d	0.00573474	0.572953	0.195	0.126	1	0
ENSMUSG00000025413	Ttc4	0.00573521	0.338882	0.479	0.381	1	0
ENSMUSG00000053475	Tnfaip6	0.00575475	0.910288	0.136	0.081	1	0
ENSMUSG00000044949	Ubtd2	0.00580748	0.473843	0.346	0.263	1	0
ENSMUSG00000049421	Zfp260	0.00587104	0.443342	0.393	0.305	1	0
ENSMUSG00000019982	Myb	0.005896	0.737556	0.163	0.102	1	0
ENSMUSG00000030655	Smg1	0.00594469	0.471396	0.3	0.219	1	0
ENSMUSG00000059775	Rps26-ps1	0.00595546	0.45637	0.339	0.253	1	0
ENSMUSG00000063564	Col23a1	0.00596408	0.432099	0.381	0.295	1	0
ENSMUSG00000026761	Orc4	0.00596514	0.413251	0.37	0.284	1	0
ENSMUSG00000060950	Trmt61a	0.00597488	0.756665	0.183	0.12	1	0
ENSMUSG00000021958	Pinx1	0.00597968	0.418249	0.358	0.268	1	0
ENSMUSG00000078887	Gm6710	0.00601424	0.604662	0.198	0.13	1	0
ENSMUSG00000032381	Ciao2a	0.00602826	0.305102	0.588	0.504	1	0
ENSMUSG00000064337		0.00606146	0.286166	0.844	0.818	1	0
ENSMUSG00000021395	Spin1	0.00606628	0.348417	0.432	0.335	1	0
ENSMUSG00000038510	Rpf2	0.00610707	0.355947	0.42	0.329	1	0
ENSMUSG00000030138	Bms1	0.00617901	0.575614	0.327	0.25	1	0
ENSMUSG00000018677	Slc25a39	0.00619026	0.293373	0.603	0.513	1	0
ENSMUSG00000020333	Acsl6	0.00620303	0.859476	0.132	0.078	1	0
ENSMUSG00000023022	Lima1	0.00626823	0.478444	0.241	0.166	1	0
ENSMUSG00000082935	Gm7658	0.00632863	0.371071	0.405	0.312	1	0
ENSMUSG00000005370	Msh6	0.00634725	0.487233	0.335	0.255	1	0
ENSMUSG00000056820	Tsnax	0.00638651	0.3845	0.424	0.338	1	0
ENSMUSG00000038827	Abitram	0.00640196	0.756665	0.14	0.084	1	0
ENSMUSG00000028889	Yrdc	0.00649092	0.300049	0.486	0.392	1	0
ENSMUSG00000028082	Sh3d19	0.00653828	0.738963	0.128	0.075	1	0
ENSMUSG00000029153	Ociad2	0.00654703	0.910993	0.136	0.082	1	0
ENSMUSG00000040276	Pacsin1	0.00654768	0.739712	0.148	0.09	1	0
ENSMUSG00000026036	Nif3l1	0.00666116	0.491653	0.272	0.194	1	0
ENSMUSG00000022788	Fgd4	0.0067305	0.459948	0.358	0.276	1	0
ENSMUSG00000034321	Exosc1	0.00679433	0.341628	0.506	0.406	1	0
ENSMUSG00000042207	Kdm5b	0.00679654	0.271361	0.479	0.372	1	0
ENSMUSG00000004127	Trmt10a	0.00689304	0.579571	0.191	0.125	1	0
ENSMUSG00000085555	2610035F20Rik	0.00701345	0.516946	0.218	0.147	1	0
ENSMUSG00000009681	Bcr	0.00702689	0.42602	0.288	0.207	1	0
ENSMUSG00000038982	Bloc1s5	0.007044	0.388793	0.358	0.271	1	0
ENSMUSG00000041235	Chd7	0.00710126	0.262727	0.638	0.558	1	0
ENSMUSG00000042453	Reln	0.0072145	0.622809	0.195	0.129	1	0
ENSMUSG00000042389	Tsen2	0.00728318	0.509084	0.249	0.174	1	0
ENSMUSG00000095597	Rps7-ps3	0.00728787	0.570105	0.218	0.148	1	0
ENSMUSG00000067869		0.00736565	0.75948	0.187	0.125	1	0
ENSMUSG00000030942	Thumpd1	0.00740717	0.418796	0.385	0.299	1	0
ENSMUSG00000029701	Rbm28	0.00748957	0.320869	0.498	0.407	1	0
ENSMUSG00000030301	Ccdc91	0.00752669	0.618041	0.206	0.139	1	0
ENSMUSG00000027589	Pcmtd2	0.00754326	0.681478	0.179	0.117	1	0
ENSMUSG00000022905	Kpna1	0.00755163	0.353405	0.381	0.293	1	0
ENSMUSG00000011589	Fsd1	0.00758375	0.469461	0.346	0.264	1	0
ENSMUSG00000021824	Ap3m1	0.00764407	0.51433	0.226	0.155	1	0
ENSMUSG00000036943	Rab8b	0.00768893	0.334675	0.518	0.427	1	0
ENSMUSG00000081603		0.00768947	0.778492	0.128	0.076	1	0
ENSMUSG00000031568	Rwdd4a	0.00780441	0.482109	0.307	0.227	1	0
ENSMUSG00000024472	Dcp2	0.00780813	0.446847	0.335	0.255	1	0
ENSMUSG00000081929	Rps11-ps2	0.00781751	0.427784	0.35	0.269	1	0
ENSMUSG00000063179	Pstk	0.00782828	0.398772	0.335	0.248	1	0
ENSMUSG00000059278	Naa38	0.00803526	0.329595	0.521	0.435	1	0
ENSMUSG00000007613	Tgfbr1	0.008084	0.341628	0.436	0.345	1	0
ENSMUSG00000022538	Lsg1	0.00810375	0.350673	0.447	0.36	1	0
ENSMUSG00000037730	Mynn	0.00814578	0.46874	0.268	0.193	1	0
ENSMUSG00000026187	Xrcc5	0.00816173	0.430164	0.346	0.267	1	0
ENSMUSG00000052298	Cdc42se2	0.00818028	0.271324	0.619	0.524	1	0
ENSMUSG00000027459	Fam110a	0.00818641	0.26026	0.568	0.48	1	0
ENSMUSG00000064351	COX1	0.00819611	0.279899	0.685	0.612	1	0
ENSMUSG00000032192	Gnb5	0.00826675	0.441163	0.315	0.236	1	0
ENSMUSG00000104649		0.00830624	0.497082	0.222	0.151	1	0
ENSMUSG00000023330	Dtwd1	0.00835407	0.631134	0.156	0.097	1	0
ENSMUSG00000033706	Smyd5	0.00851538	0.661	0.163	0.104	1	0
ENSMUSG00000024949	Sf1	0.0085394	0.272087	0.591	0.498	1	0
ENSMUSG00000005054	Cstb	0.00865631	0.27271	0.56	0.465	1	0
ENSMUSG00000021418	Rpp40	0.00873144	0.808754	0.152	0.096	1	0
ENSMUSG00000032376	Usp3	0.00879951	0.294833	0.494	0.393	1	0
ENSMUSG00000055320	Tead1	0.00881435	0.300986	0.572	0.495	1	0
ENSMUSG00000032624	Eml4	0.00882713	0.30233	0.486	0.397	1	0
ENSMUSG00000029617	Ccz1	0.00890052	0.274104	0.479	0.386	1	0
ENSMUSG00000019878	Hsf2	0.00892009	0.346864	0.486	0.397	1	0
ENSMUSG00000074358	Ccdc61	0.00902237	0.590307	0.253	0.183	1	0
ENSMUSG00000041837	Pdcd7	0.00903633	0.509505	0.276	0.203	1	0
ENSMUSG00000061286	Exosc5	0.00904012	0.3845	0.412	0.332	1	0
ENSMUSG00000021051	Ppp2r5e	0.00911618	0.32348	0.463	0.365	1	0
ENSMUSG00000120150		0.00913286	0.742166	0.113	0.064	1	0
ENSMUSG00000030505	Prmt3	0.00915463	0.415628	0.265	0.187	1	0
ENSMUSG00000055717	Slain1	0.00921122	0.496906	0.3	0.224	1	0
ENSMUSG00000083669		0.00925793	0.951681	0.101	0.056	1	0
ENSMUSG00000036180	Gatad2a	0.00935271	0.267427	0.397	0.3	1	0
ENSMUSG00000023094	Msrb2	0.00942704	0.684229	0.144	0.089	1	0
ENSMUSG00000031822	Gse1	0.00945211	0.393983	0.405	0.316	1	0
ENSMUSG00000028779	Pef1	0.00950085	0.44805	0.265	0.19	1	0
ENSMUSG00000028251	Tstd3	0.00972296	0.657404	0.14	0.086	1	0
ENSMUSG00000035764	Fbxo45	0.0097383	0.444056	0.327	0.249	1	0
ENSMUSG00000025817	Nudt5	0.00974498	0.252818	0.521	0.428	1	0
ENSMUSG00000042035	Igsf3	0.00974964	0.433886	0.319	0.242	1	0
ENSMUSG00000024683	Mrpl16	0.00981156	0.41708	0.432	0.353	1	0
ENSMUSG00000024197	Plin3	0.00987759	0.597967	0.156	0.098	1	0
ENSMUSG00000026112	Coa5	0.00991514	0.520598	0.21	0.143	1	0
ENSMUSG00000112547		0.00995505	0.597283	0.14	0.086	1	0
ENSMUSG00000004231	Pax2	1.04333e-101	2.99627	0.746	0.098	1.7072e-97	1
ENSMUSG00000098649	Gm27199	3.78641e-100	3.7485	0.69	0.089	6.1957e-96	1
ENSMUSG00000062380	Tubb3	5.74531e-97	2.36864	0.996	0.565	9.40105e-93	1
ENSMUSG00000079523	Tmsb10	1.53419e-87	1.42411	1	0.995	2.51039e-83	1
ENSMUSG00000024268	Celf4	1.15529e-86	2.62909	0.815	0.19	1.89041e-82	1
ENSMUSG00000027500	Stmn2	2.91359e-86	3.02364	0.832	0.238	4.76751e-82	1
ENSMUSG00000021087	Rtn1	9.20216e-82	1.2715	1	0.991	1.50575e-77	1
ENSMUSG00000031285	Dcx	1.79984e-81	2.79103	0.767	0.182	2.94508e-77	1
ENSMUSG00000029595	Lhx5	1.12573e-79	2.14961	0.914	0.305	1.84204e-75	1
ENSMUSG00000027581	Stmn3	2.51202e-73	1.63934	0.991	0.723	4.11042e-69	1
ENSMUSG00000086496	Gm14204	3.72154e-71	3.95868	0.453	0.039	6.08956e-67	1
ENSMUSG00000048540	Nhlh2	4.3502e-71	1.97368	0.935	0.393	7.11824e-67	1
ENSMUSG00000035298	Klhl35	6.59993e-69	2.4294	0.75	0.196	1.07995e-64	1
ENSMUSG00000052727	Map1b	2.44386e-63	2.31467	0.823	0.321	3.99889e-59	1
ENSMUSG00000071658	Gng3	3.19131e-61	3.36159	0.612	0.15	5.22194e-57	1
ENSMUSG00000069601	Ank3	4.51455e-61	2.8527	0.599	0.13	7.38716e-57	1
ENSMUSG00000003410	Elavl3	2.46603e-60	1.65277	0.927	0.451	4.03516e-56	1
ENSMUSG00000038255	Neurod2	2.10593e-59	1.78323	0.849	0.29	3.44594e-55	1
ENSMUSG00000028832	Stmn1	4.06001e-55	0.82116	1	0.991	6.64339e-51	1
ENSMUSG00000061911	Myt1l	1.09519e-54	3.57883	0.405	0.047	1.79206e-50	1
ENSMUSG00000031840	Rab3a	9.53247e-54	2.61583	0.681	0.228	1.5598e-49	1
ENSMUSG00000063632	Sox11	9.11193e-53	1.12627	1	0.912	1.49098e-48	1
ENSMUSG00000037032	Apbb1	3.40089e-52	1.84068	0.81	0.356	5.56488e-48	1
ENSMUSG00000029712	Actl6b	5.08434e-52	3.58577	0.384	0.044	8.31951e-48	1
ENSMUSG000000355511	Igfbpl1	7.1176e-52	1.13764	1	0.833	1.16465e-47	1
ENSMUSG00000026764	Kif5c	1.24456e-51	2.52101	0.694	0.259	2.03647e-47	1
ENSMUSG00000029121	Crmp1	4.72044e-51	2.01605	0.759	0.3	7.72406e-47	1
ENSMUSG00000066392	Nrxn3	1.2151e-50	2.12519	0.733	0.265	1.98827e-46	1
ENSMUSG00000034336	Ina	1.11315e-49	3.46762	0.448	0.079	1.82144e-45	1
ENSMUSG00000048385	Scrt1	1.47803e-49	3.00954	0.461	0.081	2.4185e-45	1
ENSMUSG00000072235	Tuba1a	1.79069e-49	0.771853	1	0.999	2.9301e-45	1
ENSMUSG00000045136	Tubb2b	1.03646e-48	0.661787	1	1	1.69595e-44	1
ENSMUSG00000028546	Elavl4	1.52358e-48	2.06696	0.724	0.274	2.49303e-44	1
ENSMUSG00000117823		5.2743e-47	4.19475	0.28	0.018	8.63034e-43	1
ENSMUSG000000301221	Ptms	5.36545e-46	0.791776	1	0.991	8.77949e-42	1
ENSMUSG00000022044	Stmn4	4.49224e-45	4.76174	0.302	0.028	7.35065e-41	1
ENSMUSG00000026787	Gad2	1.25029e-41	2.83692	0.358	0.051	2.04584e-37	1
ENSMUSG00000045763	Basp1	9.69187e-41	1.11431	0.996	0.917	1.58588e-36	1
ENSMUSG00000053192	Mllt11	9.69663e-41	2.35386	0.608	0.206	1.58666e-36	1
ENSMUSG00000040258	Nxph4	1.83808e-40	2.73565	0.362	0.055	3.00765e-36	1
ENSMUSG00000047139	Cd24a	2.32407e-40	1.12218	0.974	0.773	3.80287e-36	1
ENSMUSG00000034701	Neurod1	1.08334e-39	1.86107	0.677	0.255	1.77267e-35	1
ENSMUSG00000022887	Masp1	6.00051e-39	1.89635	0.569	0.167	9.81863e-35	1
ENSMUSG00000070880	Gad1	9.86067e-39	4.55126	0.241	0.018	1.6135e-34	1
ENSMUSG00000048895	Cdk5r1	1.8416e-38	2.11069	0.547	0.162	3.01341e-34	1
ENSMUSG00000041642	Kif21b	3.15213e-38	2.13031	0.547	0.167	5.15783e-34	1
ENSMUSG00000033565	Rbfox2	6.18561e-38	1.69894	0.759	0.39	1.01215e-33	1
ENSMUSG00000000632	Sez6	6.46494e-38	3.681	0.263	0.025	1.05786e-33	1
ENSMUSG00000067786	Nnat	2.48401e-37	0.846434	1	0.944	4.06458e-33	1
ENSMUSG00000042978	Sbk1	2.63665e-37	1.6527	0.737	0.359	4.31435e-33	1
ENSMUSG00000041216	Clvs1	2.8428e-37	2.63291	0.379	0.071	4.65167e-33	1
ENSMUSG00000054428	Atpif1	1.84351e-36	0.606922	1	0.997	3.01654e-32	1
ENSMUSG00000094500	Smim18	2.44403e-36	2.43691	0.44	0.106	3.99916e-32	1
ENSMUSG00000025938	Slco5a1	3.41716e-36	3.38867	0.289	0.037	5.59151e-32	1
ENSMUSG00000097545	Mir124a-1hg	9.34305e-36	3.11069	0.302	0.042	1.5288e-31	1
ENSMUSG00000047261	Gap43	1.08808e-35	2.23997	0.534	0.174	1.78043e-31	1
ENSMUSG00000031626	Sorbs2	1.96585e-35	2.12803	0.56	0.192	3.21672e-31	1
ENSMUSG00000037771	Slc32a1	4.00018e-35	3.26541	0.302	0.044	6.5455e-31	1
ENSMUSG00000024245	Tmem178	1.458e-34	2.66278	0.422	0.103	2.38572e-30	1
ENSMUSG00000036466	Megf11	9.30791e-34	2.37592	0.375	0.077	1.52305e-29	1
ENSMUSG00000020547	Bzw2	1.53325e-33	0.929231	0.953	0.799	2.50886e-29	1
ENSMUSG00000097683	Gm26644	2.77199e-33	2.87102	0.28	0.038	4.53581e-29	1
ENSMUSG00000072437	Nanos1	3.28236e-33	2.41077	0.427	0.108	5.37093e-29	1
ENSMUSG00000022245	Skor1	7.58224e-33	1.34726	0.767	0.357	1.24068e-28	1
ENSMUSG00000028137	Celf3	9.65881e-33	2.06178	0.44	0.113	1.58047e-28	1
ENSMUSG00000027523	Gnas	3.32775e-32	0.497795	1	1	5.4452e-28	1
ENSMUSG00000023236	Scg5	7.08178e-32	1.26968	0.849	0.547	1.15879e-27	1
ENSMUSG00000039910	Cited2	1.43399e-31	1.18894	0.905	0.659	2.34643e-27	1
ENSMUSG00000057098	Ebf1	1.63732e-31	0.997029	0.948	0.676	2.67914e-27	1
ENSMUSG00000050708	Ftl1	7.16703e-31	0.62944	1	1	1.17274e-26	1
ENSMUSG00000007039	Ddah2	1.59069e-30	0.7776	0.996	0.968	2.60284e-26	1
ENSMUSG00000001175	Calm1	1.56796e-29	0.620408	1	0.997	2.56565e-25	1
ENSMUSG00000034891	Sncb	1.8749e-29	2.01954	0.341	0.07	3.0679e-25	1
ENSMUSG00000009418	Nav1	2.06323e-29	1.09312	0.892	0.614	3.37606e-25	1
ENSMUSG00000021359	Tfap2a	2.9351e-29	1.31168	0.759	0.371	4.8027e-25	1
ENSMUSG00000029126	Nsg1	3.02078e-29	1.07537	0.914	0.678	4.9429e-25	1
ENSMUSG00000020135	Apc2	1.13276e-28	2.24929	0.379	0.096	1.85353e-24	1
ENSMUSG000000259271	Tfap2b	2.10371e-28	1.04152	0.901	0.566	3.4423e-24	1
ENSMUSG00000029291	Rufy3	2.06933e-27	1.30286	0.776	0.487	3.38604e-23	1
ENSMUSG00000056201	Cfl1	5.02915e-27	0.406656	1	1	8.22919e-23	1
ENSMUSG00000025790	Slco3a1	6.27578e-27	2.14631	0.349	0.085	1.02691e-22	1
ENSMUSG00000005447	Pafah1b3	9.53418e-27	0.987127	0.884	0.709	1.56008e-22	1
ENSMUSG00000039601	Rcan2	2.40913e-26	3.2176	0.233	0.035	3.94206e-22	1
ENSMUSG00000033419	Snap91	3.11805e-26	2.82528	0.237	0.036	5.10206e-22	1
ENSMUSG00000025216	Lbx1	3.18178e-26	1.24369	0.685	0.322	5.20634e-22	1
ENSMUSG00000056895	H2bu2	4.91349e-26	1.49458	0.75	0.463	8.03994e-22	1
ENSMUSG00000031144	Syp	5.00793e-26	2.97171	0.259	0.046	8.19447e-22	1
ENSMUSG00000029580	Actb	5.09532e-26	0.368774	1	1	8.33747e-22	1
ENSMUSG00000007944	Ttc9b	7.04352e-25	2.0403	0.491	0.198	1.15253e-20	1
ENSMUSG00000027566	Psma7	1.07281e-24	0.539901	1	0.988	1.75544e-20	1
ENSMUSG00000023495	Pcbp4	1.20345e-24	0.939871	0.901	0.713	1.9692e-20	1
ENSMUSG00000039278	Pcsk1n	1.20844e-24	1.52308	0.716	0.426	1.97737e-20	1
ENSMUSG00000037984	Neurod6	1.44433e-24	2.40837	0.306	0.07	2.36336e-20	1
ENSMUSG00000034675	Dbn1	2.0221e-24	1.02027	0.862	0.696	3.30876e-20	1
ENSMUSG00000017943	Gdap1l1	2.50179e-24	2.68688	0.267	0.054	4.09367e-20	1
ENSMUSG000000324031	2300009A05Rik	2.80545e-24	1.11776	0.823	0.578	4.59056e-20	1
ENSMUSG00000036438	Calm2	2.94409e-24	0.60573	1	0.993	4.81741e-20	1
ENSMUSG00000033740	St18	4.06651e-24	2.02142	0.384	0.116	6.65403e-20	1
ENSMUSG00000025128	Bhlhe22	5.47532e-24	2.11822	0.422	0.145	8.95926e-20	1
ENSMUSG00000031812	Map1lc3b	6.54902e-24	0.752647	0.974	0.887	1.07162e-19	1
ENSMUSG00000008575	Nfib	7.64018e-24	0.560994	1	0.99	1.25016e-19	1
ENSMUSG00000025478	Dpysl4	1.4581e-23	1.44721	0.612	0.291	2.38588e-19	1
ENSMUSG00000029581	Fscn1	2.36794e-23	0.72771	0.978	0.861	3.87466e-19	1
ENSMUSG00000019146	Cacng2	2.5183e-23	2.57819	0.28	0.063	4.12069e-19	1
ENSMUSG00000006651	Aplp1	2.94463e-23	0.923125	0.849	0.58	4.8183e-19	1
ENSMUSG00000098087	Gm17750	3.55264e-23	1.26038	0.72	0.457	5.81319e-19	1
ENSMUSG00000074657	Kif5a	7.17957e-23	2.34885	0.289	0.068	1.17479e-18	1
ENSMUSG00000028488	Sh3gl2	7.66738e-23	1.44529	0.651	0.358	1.25461e-18	1
ENSMUSG00000033618	Map3k13	1.32016e-22	2.97576	0.185	0.024	2.16018e-18	1
ENSMUSG00000068079	Tcf15	1.70851e-22	2.25803	0.289	0.068	2.79563e-18	1
ENSMUSG00000032368	Zic1	3.26715e-22	0.734862	0.978	0.902	5.34604e-18	1
ENSMUSG00000051062	Fbll1	4.4396e-22	2.59611	0.22	0.038	7.26452e-18	1
ENSMUSG00000045731	Pnoc	4.54327e-22	5.57012	0.108	0.003	7.43415e-18	1
ENSMUSG00000005161	Prdx2	4.57427e-22	0.367755	1	0.999	7.48488e-18	1
ENSMUSG00000033256	Shf	4.83155e-22	1.31577	0.685	0.41	7.90586e-18	1
ENSMUSG00000053477	Tcf4	6.14983e-22	0.500742	1	0.995	1.0063e-17	1
ENSMUSG00000028785	Hpca	7.77881e-22	1.97904	0.388	0.133	1.27285e-17	1
ENSMUSG00000030707	Coro1a	1.10121e-21	2.52572	0.254	0.055	1.80192e-17	1
ENSMUSG00000029151	Slc30a3	1.33131e-21	3.5632	0.155	0.016	2.17842e-17	1
ENSMUSG00000021288	Klc1	1.49572e-21	1.06446	0.806	0.545	2.44745e-17	1
ENSMUSG00000020737	Jpt1	1.82435e-21	0.603351	1	0.983	2.98518e-17	1
ENSMUSG000000001841	Ccnd2	2.00209e-21	0.766113	0.987	0.911	3.27602e-17	1
ENSMUSG00000035835	Plppr3	2.7306e-21	1.78076	0.414	0.149	4.46808e-17	1
ENSMUSG00000053522	Lgals7	3.98477e-21	3.54203	0.19	0.029	6.52028e-17	1
ENSMUSG00000058672	Tubb2a	1.11441e-20	0.614275	0.987	0.907	1.82351e-16	1
ENSMUSG000000186981	Lhx1	3.92423e-20	1.28352	0.634	0.334	6.42122e-16	1
ENSMUSG00000086067		4.39234e-20	2.64674	0.198	0.034	7.18719e-16	1
ENSMUSG00000035863	Palm	4.41078e-20	1.1017	0.69	0.419	7.21736e-16	1
ENSMUSG00000070866	Zfp804a	5.23754e-20	3.24395	0.181	0.028	8.57019e-16	1
ENSMUSG00000022208	Jph4	6.12109e-20	3.20584	0.159	0.02	1.00159e-15	1
ENSMUSG00000042757	Tmem108	6.2792e-20	2.14194	0.319	0.097	1.02747e-15	1
ENSMUSG00000042750	Bex2	6.71105e-20	0.588467	0.987	0.945	1.09813e-15	1
ENSMUSG00000021301	Hecw1	7.33463e-20	3.69565	0.134	0.012	1.20017e-15	1
ENSMUSG000000292231	Uchl1	8.07436e-20	0.9835	0.784	0.547	1.32121e-15	1
ENSMUSG00000020374	Rasgef1c	8.71388e-20	3.35461	0.147	0.016	1.42585e-15	1
ENSMUSG00000022433	Csnk1e	1.04392e-19	0.803924	0.892	0.732	1.70817e-15	1
ENSMUSG000000208441	Nxn	1.15378e-19	0.898357	0.845	0.618	1.88794e-15	1
ENSMUSG00000026238	Ptma	1.2972e-19	0.330661	1	1	2.12261e-15	1
ENSMUSG00000022108	Itm2b	1.43092e-19	0.570222	1	0.99	2.34142e-15	1
ENSMUSG00000002083	Bbc3	3.49144e-19	2.09526	0.293	0.083	5.71305e-15	1
ENSMUSG00000048644	Ctxn1	4.52594e-19	1.03379	0.746	0.524	7.4058e-15	1
ENSMUSG00000062825	Actg1	7.39292e-19	0.418384	1	1	1.2097e-14	1
ENSMUSG00000038916	Soga3	1.24924e-18	1.16548	0.672	0.401	2.04412e-14	1
ENSMUSG00000035456	Prdm8	1.3883e-18	2.55814	0.254	0.066	2.27168e-14	1
ENSMUSG000000872111	Lhx1os	1.67644e-18	1.14483	0.655	0.377	2.74317e-14	1
ENSMUSG000000422071	Kdm5b	3.15878e-18	1.27771	0.608	0.344	5.16872e-14	1
ENSMUSG00000015217	Hmgb3	3.32088e-18	0.522002	0.996	0.985	5.43396e-14	1
ENSMUSG00000022010	Tsc22d1	9.84615e-18	0.67674	0.931	0.823	1.61112e-13	1
ENSMUSG00000021643	Serf1	1.00319e-17	0.626913	0.974	0.89	1.64151e-13	1
ENSMUSG00000020027	Socs2	1.38922e-17	0.80141	0.81	0.55	2.27319e-13	1
ENSMUSG00000005871	Apc	1.43961e-17	1.02338	0.772	0.568	2.35563e-13	1
ENSMUSG00000035314	Gdpd5	1.51297e-17	2.34017	0.216	0.048	2.47567e-13	1
ENSMUSG000000290941	Afap1	2.19176e-17	0.997228	0.737	0.545	3.58638e-13	1
ENSMUSG00000070493	Chchd2	2.90186e-17	0.322639	1	0.999	4.74832e-13	1
ENSMUSG00000020436	Gabrg2	3.56108e-17	2.46914	0.177	0.032	5.827e-13	1
ENSMUSG00000001911	Nfix	4.59483e-17	0.531357	0.991	0.987	7.51852e-13	1
ENSMUSG00000018451	6330403K07Rik	5.62163e-17	0.7452	0.862	0.718	9.19867e-13	1
ENSMUSG00000039913	Pak5	5.87725e-17	2.11069	0.259	0.073	9.61695e-13	1
ENSMUSG00000061524	Zic2	5.89675e-17	0.952526	0.793	0.572	9.64885e-13	1
ENSMUSG00000031950	Gabarapl2	5.90849e-17	0.650912	0.922	0.855	9.66806e-13	1
ENSMUSG00000038463	Olfml2b	6.51894e-17	1.62748	0.302	0.096	1.06669e-12	1
ENSMUSG00000026185	Igfbp5	7.80005e-17	4.52819	0.207	0.049	1.27632e-12	1
ENSMUSG00000052302	Tbc1d30	7.90629e-17	2.60819	0.177	0.033	1.29371e-12	1
ENSMUSG00000057706	Mex3b	7.93609e-17	1.21842	0.603	0.341	1.29858e-12	1
ENSMUSG00000015094	Npdc1	1.08789e-16	0.912892	0.789	0.61	1.78012e-12	1
ENSMUSG00000051855	Mest	1.15991e-16	1.68944	0.414	0.182	1.89797e-12	1
ENSMUSG00000021268	Meg3	1.46165e-16	2.08212	0.259	0.074	2.3917e-12	1
ENSMUSG00000102252	Snrpn	1.87064e-16	0.778402	0.862	0.677	3.06093e-12	1
ENSMUSG00000031834	Pik3r2	2.76471e-16	1.08947	0.621	0.373	4.5239e-12	1
ENSMUSG00000074480	Mex3a	3.74787e-16	1.26864	0.578	0.351	6.13263e-12	1
ENSMUSG00000020086	Macroh2a2	5.06056e-16	0.650403	0.918	0.738	8.28059e-12	1
ENSMUSG00000036036	Zfp57	6.69724e-16	1.32736	0.448	0.202	1.09587e-11	1
ENSMUSG00000058756	Thra	7.23453e-16	0.955361	0.797	0.685	1.18379e-11	1
ENSMUSG00000024109	Nrxn1	9.48336e-16	0.62238	0.909	0.735	1.55176e-11	1
ENSMUSG00000057182	Scn3a	1.03087e-15	3.33308	0.116	0.013	1.68681e-11	1
ENSMUSG00000027011	Ube2e3	1.04419e-15	0.480303	0.987	0.95	1.70862e-11	1
ENSMUSG000000687351	Trp53i11	1.13626e-15	0.704827	0.884	0.621	1.85926e-11	1
ENSMUSG00000041073	Nacad	1.36018e-15	2.87622	0.134	0.019	2.22566e-11	1
ENSMUSG00000030096	Slc6a6	1.37261e-15	1.64834	0.362	0.144	2.24601e-11	1
ENSMUSG00000028347	Tmeff1	1.47269e-15	1.25766	0.509	0.262	2.40976e-11	1
ENSMUSG00000111977		2.02001e-15	2.17081	0.181	0.038	3.30534e-11	1
ENSMUSG00000074748	Atxn7l3b	2.06275e-15	0.445319	0.996	0.967	3.37528e-11	1
ENSMUSG00000060257	Scrt2	2.65061e-15	1.4946	0.358	0.138	4.33719e-11	1
ENSMUSG00000037166	Ppp1r14a	2.72718e-15	2.56525	0.181	0.039	4.46249e-11	1
ENSMUSG00000046432	Bex3	2.74108e-15	0.415224	1	0.98	4.48523e-11	1
ENSMUSG00000036469	Marchf1	4.17082e-15	3.07004	0.125	0.017	6.82471e-11	1
ENSMUSG00000025410	Dctn2	4.48725e-15	0.654601	0.914	0.827	7.34249e-11	1
ENSMUSG00000021700	Rab3c	5.89826e-15	1.56194	0.366	0.152	9.65133e-11	1
ENSMUSG00000070858	Gm1673	7.01672e-15	0.481624	0.991	0.959	1.14815e-10	1
ENSMUSG00000071265	1700086L19Rik	1.01479e-14	1.58069	0.448	0.224	1.66051e-10	1
ENSMUSG00000007950	Abhd8	1.31295e-14	0.962363	0.672	0.458	2.14838e-10	1
ENSMUSG00000016559	H3f3b	1.53784e-14	0.272011	1	1	2.51636e-10	1
ENSMUSG00000075304	Sp5	1.58614e-14	2.98515	0.181	0.043	2.5954e-10	1
ENSMUSG00000025533	Asl	1.59997e-14	2.0403	0.25	0.079	2.61804e-10	1
ENSMUSG00000094910	D430019H16Rik	1.65115e-14	2.24819	0.194	0.048	2.70178e-10	1
ENSMUSG00000028291	Akirin2	1.84894e-14	0.809516	0.797	0.615	3.02542e-10	1
ENSMUSG00000040785	Ttc3	1.8506e-14	0.551106	0.991	0.945	3.02814e-10	1
ENSMUSG00000033379	Atp6v0b	2.17957e-14	0.574449	0.957	0.887	3.56644e-10	1
ENSMUSG00000025237	Parp6	2.78988e-14	1.44053	0.401	0.182	4.56508e-10	1
ENSMUSG00000027692	Tnik	3.54244e-14	1.4451	0.358	0.149	5.79649e-10	1
ENSMUSG00000038777	Sema6c	3.72265e-14	2.15076	0.22	0.063	6.09138e-10	1
ENSMUSG00000060743	H3f3a	3.89339e-14	0.270641	1	1	6.37075e-10	1
ENSMUSG00000001313	Rnd2	4.63344e-14	0.999792	0.664	0.471	7.5817e-10	1
ENSMUSG00000052584	Serp2	4.70663e-14	1.21326	0.457	0.223	7.70146e-10	1
ENSMUSG00000010505	Myt1	5.06126e-14	1.70543	0.267	0.089	8.28174e-10	1
ENSMUSG000000084891	Elavl2	5.21268e-14	1.22883	0.547	0.332	8.52951e-10	1
ENSMUSG00000030683	Sez6l2	5.62094e-14	2.78876	0.142	0.026	9.19754e-10	1
ENSMUSG00000029673	Auts2	5.66381e-14	0.741327	0.862	0.719	9.26769e-10	1
ENSMUSG00000032087	Dscaml1	6.76628e-14	1.7587	0.241	0.074	1.10717e-09	1
ENSMUSG00000004366	Sst	7.20622e-14	2.3135	0.138	0.024	1.17915e-09	1
ENSMUSG00000021125	Arg2	7.46e-14	2.62526	0.129	0.021	1.22068e-09	1
ENSMUSG00000034993	Vat1	8.0107e-14	1.19995	0.453	0.222	1.31079e-09	1
ENSMUSG00000028524	Sgip1	8.22582e-14	1.57725	0.336	0.138	1.34599e-09	1
ENSMUSG00000029544	Cabp1	8.68746e-14	1.85082	0.224	0.066	1.42153e-09	1
ENSMUSG00000046668	Cxxc5	1.06529e-13	0.692262	0.806	0.659	1.74314e-09	1
ENSMUSG00000046470	Sox18	1.22494e-13	2.13817	0.164	0.036	2.00438e-09	1
ENSMUSG00000028795	Ccdc28b	1.32284e-13	1.02434	0.573	0.336	2.16457e-09	1
ENSMUSG00000016386	Mpped2	2.34382e-13	0.83667	0.711	0.491	3.83519e-09	1
ENSMUSG00000021262	Evl	2.36183e-13	0.977887	0.672	0.491	3.86467e-09	1
ENSMUSG00000025959	Klf7	2.40487e-13	0.890151	0.655	0.42	3.93509e-09	1
ENSMUSG00000061666	Gdpd1	2.68272e-13	0.717717	0.815	0.669	4.38974e-09	1
ENSMUSG00000092083	Kcnb2	2.70941e-13	1.4143	0.384	0.177	4.43341e-09	1
ENSMUSG000000636591	Zbtb18	2.78626e-13	0.610735	0.897	0.764	4.55915e-09	1
ENSMUSG00000055447	Cd47	2.81505e-13	0.858299	0.724	0.537	4.60627e-09	1
ENSMUSG00000014402	Tsg101	3.09561e-13	0.6093	0.884	0.751	5.06535e-09	1
ENSMUSG00000041923	Nol4	3.43948e-13	1.503	0.328	0.134	5.62802e-09	1
ENSMUSG00000029621	Arpc1a	3.44449e-13	0.722415	0.823	0.717	5.63622e-09	1
ENSMUSG00000027602	Map1lc3a	3.79526e-13	0.596955	0.905	0.826	6.21019e-09	1
ENSMUSG00000052889	Prkcb	3.91771e-13	1.95868	0.259	0.09	6.41055e-09	1
ENSMUSG00000051251	Nhlh1	4.23034e-13	1.93619	0.224	0.069	6.92211e-09	1
ENSMUSG00000038248	Sobp	4.80052e-13	0.987303	0.539	0.304	7.85509e-09	1
ENSMUSG00000057335	Cep170	4.80954e-13	1.02511	0.612	0.402	7.86985e-09	1
ENSMUSG00000038486	Sv2a	5.36203e-13	2.26741	0.194	0.054	8.77389e-09	1
ENSMUSG00000009549	Srp14	5.43385e-13	0.431578	0.974	0.929	8.8914e-09	1
ENSMUSG00000073678	Pgap1	6.27002e-13	1.18995	0.444	0.222	1.02596e-08	1
ENSMUSG00000019370	Calm3	7.09474e-13	0.407683	0.991	0.978	1.16091e-08	1
ENSMUSG00000022658	Tagln3	7.98368e-13	0.744924	0.819	0.653	1.30637e-08	1
ENSMUSG00000022715	Tmem114	9.91823e-13	2.86071	0.112	0.017	1.62292e-08	1
ENSMUSG00000003269	Cyth2	1.00744e-12	0.846741	0.72	0.564	1.64847e-08	1
ENSMUSG00000022176	Rem2	1.09732e-12	2.21452	0.198	0.057	1.79554e-08	1
ENSMUSG00000037907	Ankrd13b	1.11101e-12	1.55889	0.297	0.116	1.81794e-08	1
ENSMUSG00000034377	Tulp4	1.13417e-12	0.745879	0.746	0.531	1.85584e-08	1
ENSMUSG000000304011	Rtn2	1.35927e-12	1.08052	0.539	0.32	2.22417e-08	1
ENSMUSG000000299221	Mkrn1	1.64398e-12	0.797354	0.741	0.566	2.69004e-08	1
ENSMUSG00000024038	Ndufv3	1.86417e-12	0.612616	0.879	0.783	3.05034e-08	1
ENSMUSG00000020390	Ube2b	1.86736e-12	0.595188	0.879	0.761	3.05556e-08	1
ENSMUSG00000121179		2.02406e-12	2.00976	0.211	0.065	3.31196e-08	1
ENSMUSG00000023473	Celsr3	2.08398e-12	1.86133	0.181	0.048	3.41001e-08	1
ENSMUSG00000028447	Dctn3	2.76824e-12	0.511455	0.961	0.908	4.52967e-08	1
ENSMUSG00000091537	Tma7	3.59783e-12	0.418941	0.996	0.947	5.88713e-08	1
ENSMUSG00000031028	Tub	3.76438e-12	2.02703	0.207	0.064	6.15965e-08	1
ENSMUSG00000028698	Pik3r3	4.27202e-12	1.36256	0.345	0.153	6.9903e-08	1
ENSMUSG00000034868	Myl12b	4.68043e-12	0.836114	0.703	0.567	7.65858e-08	1
ENSMUSG000000319061	Smpd3	6.29278e-12	1.11501	0.461	0.25	1.02969e-07	1
ENSMUSG00000031367	Ap1s2	6.31901e-12	1.54184	0.332	0.15	1.03398e-07	1
ENSMUSG00000001248	Gramd1a	8.2549e-12	1.01894	0.53	0.311	1.35075e-07	1
ENSMUSG00000025777	Gdap1	8.50298e-12	1.54365	0.263	0.098	1.39134e-07	1
ENSMUSG00000086708		9.02091e-12	2.05519	0.181	0.051	1.47609e-07	1
ENSMUSG00000020340	Cyfip2	9.42326e-12	1.96483	0.168	0.044	1.54193e-07	1
ENSMUSG00000031428	Zcchc18	9.84273e-12	1.08983	0.599	0.411	1.61057e-07	1
ENSMUSG00000045333	Zfp423	1.02559e-11	1.15068	0.405	0.199	1.67818e-07	1
ENSMUSG00000018417	Myo1b	1.06981e-11	1.28061	0.427	0.23	1.75052e-07	1
ENSMUSG00000048696	Mex3d	1.14317e-11	1.19874	0.44	0.236	1.87057e-07	1
ENSMUSG00000006575	Rundc3a	1.2031e-11	1.28122	0.414	0.213	1.96863e-07	1
ENSMUSG00000033152	Podxl2	1.36618e-11	0.645767	0.828	0.663	2.23548e-07	1
ENSMUSG00000022865	Cxadr	1.61803e-11	1.25574	0.353	0.162	2.64758e-07	1
ENSMUSG00000002580	Mien1	1.82817e-11	0.808237	0.703	0.543	2.99144e-07	1
ENSMUSG00000049556	Lingo1	2.01469e-11	1.34957	0.388	0.195	3.29664e-07	1
ENSMUSG00000040407	Akap9	2.03776e-11	0.851599	0.741	0.58	3.33439e-07	1
ENSMUSG00000082229	Nap1l2	2.19502e-11	1.62526	0.224	0.076	3.59171e-07	1
ENSMUSG000000286541	Mycl	2.75083e-11	0.934587	0.599	0.398	4.50118e-07	1
ENSMUSG00000021719	Rgs7bp	2.82789e-11	1.7138	0.216	0.072	4.62727e-07	1
ENSMUSG00000001525	Tubb5	3.33723e-11	0.31333	1	0.997	5.46071e-07	1
ENSMUSG00000039735	Fnbp1l	3.49531e-11	0.571238	0.875	0.781	5.71937e-07	1
ENSMUSG00000027834	Serpini1	3.86863e-11	1.43892	0.28	0.113	6.33025e-07	1
ENSMUSG00000103034	Gm8797	3.91449e-11	0.316924	1	1	6.40527e-07	1
ENSMUSG00000036306	Lzts1	4.23742e-11	2.07674	0.151	0.038	6.93369e-07	1
ENSMUSG00000037887	Dusp8	4.45779e-11	1.93666	0.22	0.077	7.29428e-07	1
ENSMUSG00000042364	Snx18	5.47704e-11	1.57635	0.272	0.109	8.96208e-07	1
ENSMUSG00000027350	Chgb	5.48817e-11	1.48462	0.332	0.152	8.9803e-07	1
ENSMUSG00000037573	Tob1	5.59491e-11	1.13834	0.509	0.324	9.15495e-07	1
ENSMUSG00000006731	B4galnt1	5.75939e-11	2.11069	0.172	0.05	9.42409e-07	1
ENSMUSG00000022211	Carmil3	6.53362e-11	1.50845	0.272	0.109	1.0691e-06	1
ENSMUSG00000001552	Jup	6.99439e-11	2.47992	0.116	0.023	1.14449e-06	1
ENSMUSG00000031169	Porcn	7.99746e-11	1.70104	0.224	0.08	1.30862e-06	1
ENSMUSG00000018476	Kdm6b	8.41635e-11	1.44039	0.306	0.137	1.37717e-06	1
ENSMUSG00000066687	Zbtb16	1.18394e-10	1.71837	0.211	0.073	1.93728e-06	1
ENSMUSG00000062901	Klhl24	1.36679e-10	0.884713	0.578	0.371	2.23649e-06	1
ENSMUSG00000042682	Selenok	2.24014e-10	0.330226	0.987	0.967	3.66554e-06	1
ENSMUSG00000020496	Rnf187	2.45052e-10	0.425321	0.961	0.914	4.00978e-06	1
ENSMUSG00000026688	Mgst3	3.11077e-10	0.965051	0.522	0.334	5.09015e-06	1
ENSMUSG00000025571	Tnrc6c	3.16881e-10	1.05473	0.474	0.289	5.18512e-06	1
ENSMUSG00000033585	Ndn	3.22353e-10	0.522819	0.897	0.875	5.27466e-06	1
ENSMUSG00000048904	Neurog1	3.32217e-10	0.840819	0.358	0.169	5.43607e-06	1
ENSMUSG00000040681	Hmgn1	3.40162e-10	0.281326	1	0.997	5.56608e-06	1
ENSMUSG00000069227	Gprin1	3.50555e-10	1.53953	0.228	0.086	5.73613e-06	1
ENSMUSG00000106847	Peg13	3.86526e-10	1.61829	0.216	0.078	6.32473e-06	1
ENSMUSG00000027273	Snap25	4.10447e-10	1.4843	0.297	0.137	6.71615e-06	1
ENSMUSG00000036246	Gmip	4.32609e-10	2.11069	0.151	0.042	7.07878e-06	1
ENSMUSG00000073888	Ccl27a	5.72618e-10	1.20798	0.397	0.214	9.36974e-06	1
ENSMUSG00000021221	Dpf3	6.974e-10	2.2668	0.134	0.034	1.14116e-05	1
ENSMUSG00000007836	Hnrnpa0	7.00834e-10	0.279502	0.996	0.997	1.14677e-05	1
ENSMUSG00000058966	Tlcd3b	7.80411e-10	1.89656	0.168	0.052	1.27699e-05	1
ENSMUSG000000200831	Fam241b	7.99555e-10	1.25313	0.349	0.175	1.30831e-05	1
ENSMUSG00000007021	Syngr3	8.57018e-10	1.78138	0.159	0.047	1.40234e-05	1
ENSMUSG00000036533	Cdc42ep3	1.06402e-09	1.87336	0.297	0.144	1.74106e-05	1
ENSMUSG000000639191	Srrm4	1.25501e-09	1.01251	0.392	0.208	2.05356e-05	1
ENSMUSG00000033676	Gabrb3	1.42385e-09	1.38486	0.254	0.106	2.32984e-05	1
ENSMUSG00000040268	Plekha1	1.43755e-09	1.37667	0.297	0.139	2.35227e-05	1
ENSMUSG00000020635	Fkbp1b	1.44294e-09	1.7516	0.168	0.053	2.36109e-05	1
ENSMUSG000000159321	Dstn	1.46394e-09	0.39822	0.961	0.925	2.39544e-05	1
ENSMUSG00000022946	Dop1b	1.46534e-09	1.81695	0.194	0.069	2.39773e-05	1
ENSMUSG00000023018	Smarcd1	1.49928e-09	0.708501	0.733	0.638	2.45327e-05	1
ENSMUSG00000044117	Bmerb1	1.60726e-09	2.11069	0.129	0.033	2.62996e-05	1
ENSMUSG00000039485	Tspyl4	1.66687e-09	1.27734	0.341	0.173	2.7275e-05	1
ENSMUSG00000008496	Pou2f2	1.73275e-09	2.2176	0.103	0.021	2.83529e-05	1
ENSMUSG00000041571	Selenow	1.7754e-09	0.295732	1	0.998	2.90508e-05	1
ENSMUSG000000228121	Gsk3b	1.84467e-09	0.416212	0.927	0.867	3.01843e-05	1
ENSMUSG00000029713	Gnb2	1.90987e-09	0.365842	0.996	0.98	3.12511e-05	1
ENSMUSG00000044667	Plppr4	1.94151e-09	1.82829	0.138	0.037	3.17689e-05	1
ENSMUSG00000017485	Top2b	2.37309e-09	0.636298	0.784	0.687	3.88309e-05	1
ENSMUSG00000022012	Enox1	2.50491e-09	1.31273	0.284	0.131	4.09879e-05	1
ENSMUSG00000020069	Hnrnph3	3.23265e-09	0.537283	0.836	0.749	5.28958e-05	1
ENSMUSG00000020485	Supt4a	3.26935e-09	0.534656	0.776	0.697	5.34964e-05	1
ENSMUSG000000199271	Ube2d1	3.28278e-09	0.816955	0.599	0.419	5.37161e-05	1
ENSMUSG00000025789	St8sia2	3.81103e-09	1.08069	0.366	0.192	6.23599e-05	1
ENSMUSG00000036940	Kdm1a	5.07951e-09	0.574222	0.815	0.694	8.3116e-05	1
ENSMUSG000000249681	Rcor2	6.0091e-09	0.841225	0.565	0.374	9.83269e-05	1
ENSMUSG00000044647	Csrnp3	6.50708e-09	1.39797	0.25	0.108	0.000106475	1
ENSMUSG00000036299	BC031181	6.66933e-09	0.532828	0.832	0.742	0.00010913	1
ENSMUSG00000028826	Maco1	7.09135e-09	0.75079	0.621	0.448	0.000116036	1
ENSMUSG00000015291	Gdi1	7.62754e-09	0.70081	0.698	0.549	0.000124809	1
ENSMUSG00000026657	Frmd4a	7.99273e-09	0.853942	0.569	0.398	0.000130785	1
ENSMUSG00000004285	Atp6v1f	8.25315e-09	0.446787	0.897	0.791	0.000135046	1
ENSMUSG00000023755	Rhebl1	8.71795e-09	1.32585	0.272	0.125	0.000142652	1
ENSMUSG00000034958	Atcay	9.18192e-09	1.66868	0.181	0.065	0.000150244	1
ENSMUSG00000031536	Polb	1.05561e-08	0.803324	0.573	0.395	0.00017273	1
ENSMUSG00000037601	Nme1	1.07116e-08	0.353569	0.987	0.979	0.000175275	1
ENSMUSG00000038797	Zscan2	1.08301e-08	1.8406	0.134	0.038	0.000177212	1
ENSMUSG00000045098	Kmt5b	1.09788e-08	0.888293	0.418	0.24	0.000179646	1
ENSMUSG00000006373	Pgrmc1	1.15647e-08	0.573174	0.784	0.642	0.000189233	1
ENSMUSG00000055839	Elob	1.23177e-08	0.274442	1	0.997	0.000201555	1
ENSMUSG00000076432	Ywhaq	1.28688e-08	0.308017	1	0.996	0.000210573	1
ENSMUSG00000021892	Sh3bp5	1.34239e-08	1.40877	0.241	0.105	0.000219655	1
ENSMUSG000000095351	Rnmt	1.44363e-08	0.777028	0.634	0.486	0.000236222	1
ENSMUSG00000013160	Atp6v0d1	1.48823e-08	0.717726	0.651	0.54	0.00024352	1
ENSMUSG00000030930	Chst15	1.63049e-08	1.03037	0.384	0.214	0.000266797	1
ENSMUSG00000039770	Ypel5	1.75846e-08	0.892262	0.461	0.282	0.000287736	1
ENSMUSG00000019179	Mdh2	1.80899e-08	0.35457	0.953	0.938	0.000296004	1
ENSMUSG00000000563	Atp5pb	1.87131e-08	0.257519	1	0.995	0.000306202	1
ENSMUSG00000036748	Cuedc2	1.941e-08	0.470668	0.909	0.775	0.000317606	1
ENSMUSG000000318271	Cotl1	2.07829e-08	0.47545	0.819	0.662	0.00034007	1
ENSMUSG00000116165	Pdxp	2.19602e-08	0.848109	0.569	0.402	0.000359334	1
ENSMUSG00000041703	Zic5	2.25111e-08	0.60028	0.672	0.493	0.00036835	1
ENSMUSG00000026623	Lpgat1	2.33496e-08	1.51701	0.19	0.072	0.000382069	1
ENSMUSG00000048249	Crebrf	2.39807e-08	1.63578	0.194	0.075	0.000392396	1
ENSMUSG00000048756	Foxo3	2.4076e-08	1.65697	0.168	0.059	0.000393956	1
ENSMUSG000000252311	Sufu	2.46742e-08	0.891732	0.487	0.31	0.000403744	1
ENSMUSG00000062785	Kcnc3	2.50086e-08	1.9663	0.125	0.035	0.000409216	1
ENSMUSG00000020483	Dynll2	2.50486e-08	0.686631	0.685	0.518	0.000409871	1
ENSMUSG00000045598	Zfp553	3.00606e-08	1.01187	0.405	0.238	0.000491882	1
ENSMUSG00000068250	Amn1	3.11027e-08	0.920534	0.474	0.309	0.000508933	1
ENSMUSG00000030751	Psma1	3.45278e-08	0.447581	0.849	0.763	0.000564978	1
ENSMUSG00000027223	Mapk8ip1	3.45476e-08	0.905011	0.483	0.314	0.000565302	1
ENSMUSG00000031633	Slc25a4	4.33039e-08	0.267249	1	0.998	0.000708581	1
ENSMUSG00000050875	Minar2	4.44407e-08	1.04419	0.336	0.178	0.000727182	1
ENSMUSG00000038390	Gpr162	4.80009e-08	1.6807	0.198	0.081	0.000785438	1
ENSMUSG00000001985	Grik3	4.95731e-08	1.86276	0.121	0.034	0.000811165	1
ENSMUSG00000095098	Ccdc85b	5.05755e-08	0.65781	0.707	0.565	0.000827568	1
ENSMUSG00000022661	Cd200	5.05836e-08	1.4839	0.22	0.095	0.000827699	1
ENSMUSG00000053080	Zfta	5.09714e-08	1.00084	0.435	0.277	0.000834045	1
ENSMUSG00000028790	Khdrbs1	5.34849e-08	0.427139	0.909	0.844	0.000875173	1
ENSMUSG00000029207	Apbb2	5.35223e-08	0.895673	0.483	0.325	0.000875785	1
ENSMUSG00000036241	Ube2r2	5.94377e-08	0.417424	0.909	0.833	0.000972579	1
ENSMUSG000000303501	Prmt8	6.24202e-08	0.904235	0.392	0.225	0.00102138	1
ENSMUSG00000121101		6.33466e-08	1.79753	0.129	0.039	0.00103654	1
ENSMUSG00000053825	Ppfia2	6.41568e-08	1.87365	0.112	0.03	0.0010498	1
ENSMUSG00000030729	Pgm2l1	6.52374e-08	1.39757	0.216	0.092	0.00106748	1
ENSMUSG00000051703	Tmem198	6.77666e-08	1.71702	0.164	0.059	0.00110887	1
ENSMUSG00000030035	Wbp1	6.88529e-08	0.70091	0.647	0.504	0.00112664	1
ENSMUSG00000041263	Rusc1	7.09329e-08	1.46118	0.185	0.072	0.00116067	1
ENSMUSG00000028059	Arhgef2	7.26321e-08	0.891119	0.444	0.273	0.00118848	1
ENSMUSG00000023050	Map3k12	7.26974e-08	1.64602	0.164	0.059	0.00118955	1
ENSMUSG00000029131	Dnajb6	7.8838e-08	0.446539	0.858	0.77	0.00129003	1
ENSMUSG00000030704	Rab6a	8.80613e-08	0.663397	0.642	0.509	0.00144095	1
ENSMUSG00000000605	Clcn4	8.84576e-08	0.720739	0.547	0.386	0.00144743	1
ENSMUSG00000018567	Gabarap	1.06024e-07	0.309806	0.987	0.972	0.00173487	1
ENSMUSG00000020658	Efr3b	1.0814e-07	1.35169	0.224	0.099	0.00176949	1
ENSMUSG00000033578	Tmem35a	1.11642e-07	1.00899	0.306	0.157	0.0018268	1
ENSMUSG00000039661	Dusp26	1.12854e-07	1.00508	0.414	0.253	0.00184663	1
ENSMUSG00000074247	Dda1	1.15922e-07	0.643654	0.677	0.542	0.00189684	1
ENSMUSG00000024873	Cnih2	1.2265e-07	0.548869	0.685	0.529	0.00200692	1
ENSMUSG00000029405	G3bp2	1.23401e-07	0.49797	0.832	0.75	0.00201922	1
ENSMUSG000000370581	Paip2	1.23674e-07	0.399715	0.901	0.801	0.00202368	1
ENSMUSG00000009013	Dynll1	1.25456e-07	0.282942	1	0.999	0.00205284	1
ENSMUSG00000091337	Eid1	1.33402e-07	0.306606	0.978	0.945	0.00218286	1
ENSMUSG00000024426	Atat1	1.40058e-07	0.938219	0.491	0.339	0.00229177	1
ENSMUSG00000006412	Pfdn2	1.5355e-07	0.362749	0.935	0.869	0.00251254	1
ENSMUSG00000026797	Stxbp1	1.56362e-07	1.37372	0.207	0.089	0.00255854	1
ENSMUSG00000001016	Ilf2	1.69165e-07	0.37372	0.948	0.901	0.00276805	1
ENSMUSG00000019054	Fis1	1.78534e-07	0.372153	0.935	0.913	0.00292135	1
ENSMUSG00000025427	Rnf165	1.84061e-07	0.716502	0.638	0.494	0.00301179	1
ENSMUSG00000008475	Arpc5	1.84086e-07	0.707154	0.651	0.52	0.00301221	1
ENSMUSG00000032112	Trappc4	1.88335e-07	0.552754	0.789	0.68	0.00308172	1
ENSMUSG00000051391	Ywhag	2.27899e-07	0.728126	0.556	0.404	0.00372911	1
ENSMUSG00000020894	Vamp2	2.28079e-07	0.960044	0.431	0.278	0.00373205	1
ENSMUSG00000020708	Psmc5	2.42608e-07	0.326561	0.927	0.878	0.0039698	1
ENSMUSG00000058291	Zfp68	2.64469e-07	0.830079	0.474	0.32	0.00432751	1
ENSMUSG00000031137	Fgf13	2.6782e-07	0.931716	0.341	0.19	0.00438234	1
ENSMUSG00000014846	Tppp3	2.87646e-07	0.885719	0.44	0.283	0.00470676	1
ENSMUSG00000028373	Astn2	2.89378e-07	1.73454	0.155	0.058	0.0047351	1
ENSMUSG00000040652	Oaz2	2.96845e-07	0.83197	0.422	0.26	0.00485728	1
ENSMUSG00000040724	Kcna2	2.97706e-07	1.70351	0.147	0.052	0.00487136	1
ENSMUSG000000245011	Dpysl3	3.04322e-07	0.38465	0.953	0.911	0.00497963	1
ENSMUSG00000029465	Arpc3	3.20107e-07	0.408132	0.909	0.837	0.00523791	1
ENSMUSG00000063439	B9d2	3.22806e-07	0.978236	0.414	0.263	0.00528208	1
ENSMUSG00000036333	Kidins220	3.24078e-07	1.11069	0.353	0.212	0.0053029	1
ENSMUSG00000035559	Mpv17l2	3.55047e-07	0.963303	0.44	0.295	0.00580964	1
ENSMUSG00000001334	Fndc5	3.89032e-07	1.28868	0.19	0.079	0.00636574	1
ENSMUSG00000047496	Rnf152	3.97507e-07	1.55967	0.155	0.058	0.00650441	1
ENSMUSG000000584441	Map2k5	4.01679e-07	0.705047	0.599	0.475	0.00657267	1
ENSMUSG00000038065	Mturn	4.12872e-07	1.06736	0.28	0.144	0.00675583	1
ENSMUSG000000567081	Ier5	4.4754e-07	0.475847	0.789	0.651	0.00732309	1
ENSMUSG00000075702	Selenom	4.69765e-07	0.609904	0.556	0.4	0.00768676	1
ENSMUSG00000024213	Nudt3	4.71003e-07	0.620985	0.659	0.535	0.00770703	1
ENSMUSG00000109324	Prmt1	5.12816e-07	0.350483	0.983	0.972	0.00839121	1
ENSMUSG00000019467	Arhgef25	5.35048e-07	1.16513	0.272	0.14	0.00875499	1
ENSMUSG00000062591	Tubb4a	5.48401e-07	1.75454	0.151	0.057	0.00897349	1
ENSMUSG00000020458	Rtn4	5.7633e-07	0.323224	0.978	0.921	0.00943048	1
ENSMUSG00000034686	Prr7	5.84194e-07	0.976144	0.362	0.214	0.00955917	1
ENSMUSG00000027012	Dync1i2	6.0243e-07	0.405243	0.888	0.82	0.00985756	1
ENSMUSG00000054423	Cadps	6.27702e-07	1.06154	0.302	0.165	0.0102711	1
ENSMUSG00000025025	Mxi1	6.57124e-07	0.859653	0.47	0.315	0.0107525	1
ENSMUSG00000025228	Actr1a	6.57868e-07	0.663799	0.603	0.482	0.0107647	1
ENSMUSG000000430041	Gng2	6.84539e-07	0.738132	0.603	0.481	0.0112011	1
ENSMUSG00000032625	Thsd7a	7.04296e-07	1.11855	0.28	0.149	0.0115244	1
ENSMUSG00000022212	Cpne6	7.20191e-07	1.17209	0.177	0.072	0.0117845	1
ENSMUSG00000041420	Meis3	7.3986e-07	1.44772	0.216	0.102	0.0121063	1
ENSMUSG00000043587	Pxylp1	7.52495e-07	1.17106	0.211	0.096	0.0123131	1
ENSMUSG00000096847	Tmem151b	7.58747e-07	1.62526	0.121	0.039	0.0124154	1
ENSMUSG00000062444	Ap3b2	8.30884e-07	1.18344	0.216	0.099	0.0135958	1
ENSMUSG00000006941	Eif1b	8.6396e-07	0.409078	0.853	0.81	0.014137	1
ENSMUSG00000060152	Pop5	1.07487e-06	0.742041	0.474	0.319	0.0175881	1
ENSMUSG00000052291	Gm31593	1.10823e-06	1.63425	0.155	0.061	0.018134	1
ENSMUSG00000067889	Sptbn2	1.12464e-06	1.35461	0.254	0.134	0.0184025	1
ENSMUSG00000033981	Gria2	1.14761e-06	0.756021	0.328	0.187	0.0187784	1
ENSMUSG00000053024	Cntn2	1.18536e-06	2.15375	0.103	0.031	0.0193961	1
ENSMUSG00000005672	Kit	1.29996e-06	1.21875	0.276	0.148	0.0212712	1
ENSMUSG00000003199	Mpnd	1.44161e-06	0.575679	0.681	0.58	0.023589	1
ENSMUSG00000041992	Rapgef5	1.52411e-06	1.73518	0.129	0.046	0.024939	1
ENSMUSG000000274591	Fam110a	1.53014e-06	0.722032	0.595	0.476	0.0250376	1
ENSMUSG00000011256	Adam19	1.57628e-06	1.78138	0.129	0.046	0.0257926	1
ENSMUSG00000048027	Rgmb	1.58378e-06	1.47484	0.194	0.088	0.0259154	1
ENSMUSG00000030663	1110004F10Rik	1.62101e-06	0.266878	0.974	0.943	0.0265247	1
ENSMUSG00000018427	Ypel2	1.66722e-06	1.48508	0.134	0.048	0.0272807	1
ENSMUSG000000206341	Ubxn2a	1.66779e-06	0.836161	0.474	0.335	0.02729	1
ENSMUSG00000020230	Prmt2	1.6698e-06	0.76469	0.526	0.39	0.027323	1
ENSMUSG00000067879	Vxn	1.79652e-06	1.47545	0.159	0.065	0.0293964	1
ENSMUSG000001207771		1.81512e-06	0.882209	0.431	0.295	0.0297007	1
ENSMUSG00000032064	Dixdc1	1.83339e-06	1.15021	0.246	0.126	0.0299998	1
ENSMUSG000000310291	Eif3f	1.85152e-06	0.30124	0.987	0.968	0.0302965	1
ENSMUSG00000027612	Mmp24	1.86732e-06	1.58344	0.129	0.046	0.030555	1
ENSMUSG00000058407	Txndc9	2.1042e-06	0.416663	0.789	0.715	0.034431	1
ENSMUSG00000037361	Sf3b6	2.12342e-06	0.28011	0.97	0.947	0.0347455	1
ENSMUSG00000048216	Gpr85	2.15101e-06	0.857345	0.349	0.209	0.0351969	1
ENSMUSG00000020577	Tspan13	2.18771e-06	0.453185	0.716	0.607	0.0357976	1
ENSMUSG00000022841	Ap2m1	2.21815e-06	0.56588	0.685	0.586	0.0362955	1
ENSMUSG000000266411	Usf1	2.29926e-06	0.639454	0.629	0.538	0.0376228	1
ENSMUSG00000022193	Psmb5	2.47792e-06	0.287241	0.948	0.923	0.0405463	1
ENSMUSG00000039542	Ncam1	2.48873e-06	0.584011	0.716	0.603	0.0407231	1
ENSMUSG00000025529	Zfp711	2.6677e-06	1.11069	0.207	0.097	0.0436516	1
ENSMUSG00000030269	Mtmr14	2.67889e-06	0.832259	0.353	0.212	0.0438346	1
ENSMUSG000000784531	Abracl	2.72025e-06	0.368781	0.828	0.704	0.0445115	1
ENSMUSG00000053399	Adamts18	2.80273e-06	1.62526	0.112	0.037	0.045861	1
ENSMUSG00000022892	App	2.81293e-06	0.514835	0.698	0.604	0.046028	1
ENSMUSG00000015222	Map2	2.87596e-06	0.393868	0.741	0.632	0.0470593	1
ENSMUSG00000040048	Ndufb10	2.91973e-06	0.395498	0.858	0.807	0.0477756	1
ENSMUSG00000071708	Sms	2.94453e-06	0.655584	0.651	0.579	0.0481813	1
ENSMUSG000000053381	Cadm3	2.97294e-06	0.73937	0.491	0.349	0.0486462	1
ENSMUSG00000020032	Nuak1	3.06728e-06	0.996286	0.31	0.18	0.0501899	1
ENSMUSG000000322491	Anp32a	3.14508e-06	0.262077	0.987	0.98	0.0514629	1
ENSMUSG00000038555	Reep2	3.18871e-06	0.944327	0.302	0.171	0.0521768	1
ENSMUSG00000027583	Zbtb46	3.23053e-06	1.3894	0.142	0.055	0.0528612	1
ENSMUSG00000021877	Arf4	3.37829e-06	0.349902	0.957	0.941	0.055279	1
ENSMUSG00000037822	Smim14	3.45714e-06	0.78428	0.5	0.367	0.0565691	1
ENSMUSG000000185091	Cenpv	3.54463e-06	0.32795	0.909	0.832	0.0580007	1
ENSMUSG00000025034	Trim8	3.7282e-06	0.869678	0.422	0.28	0.0610046	1
ENSMUSG00000031093	Dock11	4.02494e-06	1.05734	0.362	0.231	0.0658601	1
ENSMUSG00000062044	Lmtk3	4.06963e-06	1.38077	0.155	0.064	0.0665914	1
ENSMUSG00000034285	Nipsnap1	4.10611e-06	0.894505	0.388	0.252	0.0671883	1
ENSMUSG00000079197	Psme2	4.1176e-06	0.730782	0.569	0.454	0.0673763	1
ENSMUSG00000025223	Ldb1	4.27645e-06	0.836392	0.375	0.241	0.0699756	1
ENSMUSG00000022312	Eif3h	4.52319e-06	0.250237	0.983	0.963	0.0740129	1
ENSMUSG00000000416	Cttnbp2	4.53707e-06	1.16252	0.371	0.244	0.07424	1
ENSMUSG00000034685	Fam171a2	4.54737e-06	0.847651	0.444	0.306	0.0744087	1
ENSMUSG00000025582	Nptx1	4.64468e-06	1.86676	0.116	0.041	0.0760009	1
ENSMUSG00000020923	Ubtf	4.6751e-06	0.506016	0.733	0.657	0.0764987	1
ENSMUSG000000975871	4930578M01Rik	4.9051e-06	0.480209	0.616	0.44	0.0802622	1
ENSMUSG00000032589	Bsn	5.10537e-06	1.55429	0.125	0.046	0.0835392	1
ENSMUSG00000090000	Ier3ip1	5.17946e-06	0.376156	0.806	0.713	0.0847514	1
ENSMUSG000000421291	Rassf4	5.45889e-06	0.474376	0.716	0.578	0.0893239	1
ENSMUSG00000024277	Mapre2	5.56902e-06	0.768294	0.466	0.324	0.0911258	1
ENSMUSG00000023017	Asic1	5.65573e-06	1.70733	0.103	0.034	0.0925448	1
ENSMUSG000000030391	Fam32a	5.9178e-06	0.414622	0.853	0.764	0.0968329	1
ENSMUSG00000024425	Ndfip1	6.04679e-06	0.280363	0.983	0.958	0.0989436	1
ENSMUSG00000036422	Pcdh8	6.15567e-06	1.40147	0.185	0.087	0.100725	1
ENSMUSG00000003352	Cacnb3	6.40587e-06	1.30333	0.216	0.11	0.104819	1
ENSMUSG000000616891	Dlgap4	6.75536e-06	0.728438	0.487	0.346	0.110538	1
ENSMUSG00000026241	Nppc	6.76151e-06	1.14569	0.241	0.127	0.110639	1
ENSMUSG00000057130	Txnl4a	7.2972e-06	0.379464	0.841	0.732	0.119404	1
ENSMUSG000000406531	Ppp1r14c	7.33555e-06	0.44273	0.901	0.818	0.120032	1
ENSMUSG00000028445	Enho	7.47642e-06	0.610363	0.565	0.425	0.122337	1
ENSMUSG00000028478	Clta	7.53974e-06	0.278789	0.966	0.942	0.123373	1
ENSMUSG00000043843	Tmem145	8.69818e-06	1.54132	0.116	0.042	0.142328	1
ENSMUSG00000069565	Dazap1	8.93661e-06	0.374943	0.823	0.734	0.14623	1
ENSMUSG00000072875	Gpr27	9.20147e-06	1.33575	0.155	0.067	0.150564	1
ENSMUSG00000040907	Atp1a3	9.23885e-06	1.79874	0.103	0.035	0.151175	1
ENSMUSG00000024121	Atp6v0c	9.30405e-06	0.313379	0.97	0.949	0.152242	1
ENSMUSG00000030685	Kctd13	9.41534e-06	1.04434	0.272	0.153	0.154063	1
ENSMUSG00000040389	Wdr47	9.47255e-06	0.791144	0.371	0.234	0.154999	1
ENSMUSG00000038481	Cdk19	9.88499e-06	1.07506	0.263	0.148	0.161748	1
ENSMUSG00000045193	Cirbp	1.0119e-05	0.30022	0.978	0.963	0.165578	1
ENSMUSG00000043614	Vps37d	1.01706e-05	0.930114	0.375	0.258	0.166422	1
ENSMUSG00000000056	Narf	1.03039e-05	1.04749	0.237	0.125	0.168603	1
ENSMUSG00000025104	Hdgfl3	1.13171e-05	0.581006	0.608	0.491	0.185182	1
ENSMUSG00000021710	Nln	1.13183e-05	0.851493	0.315	0.187	0.185201	1
ENSMUSG00000074227	Spint2	1.14442e-05	1.41881	0.103	0.035	0.187261	1
ENSMUSG00000014602	Kif1a	1.17389e-05	0.926261	0.319	0.194	0.192084	1
ENSMUSG00000022353	Mtss1	1.19008e-05	0.934041	0.332	0.208	0.194733	1
ENSMUSG00000028692	Akr1a1	1.19651e-05	0.296679	0.948	0.899	0.195785	1
ENSMUSG00000074794	Arrdc3	1.20486e-05	0.67328	0.513	0.388	0.197152	1
ENSMUSG00000021559	Dapk1	1.23109e-05	1.40807	0.164	0.074	0.201443	1
ENSMUSG000000348801	Mrpl34	1.23806e-05	0.400119	0.815	0.785	0.202584	1
ENSMUSG00000022214	Dcaf11	1.26159e-05	0.916599	0.366	0.243	0.206433	1
ENSMUSG00000030000	Add2	1.30817e-05	0.77599	0.302	0.175	0.214056	1
ENSMUSG00000037935	Smarce1	1.3491e-05	0.471914	0.681	0.555	0.220754	1
ENSMUSG000000548141	Usp46	1.3559e-05	0.673988	0.466	0.329	0.221865	1
ENSMUSG00000068154	Insm1	1.35706e-05	0.492194	0.664	0.547	0.222055	1
ENSMUSG00000022442	Ttll1	1.35807e-05	1.04656	0.233	0.124	0.222221	1
ENSMUSG00000040158	Tax1bp3	1.3582e-05	0.834744	0.336	0.21	0.222242	1
ENSMUSG00000051154	Commd3	1.3693e-05	0.494158	0.763	0.681	0.224058	1
ENSMUSG00000075389		1.40847e-05	1.15723	0.211	0.109	0.230468	1
ENSMUSG00000029168	Dpysl5	1.50843e-05	0.705892	0.448	0.308	0.246824	1
ENSMUSG00000031134	Rbmx	1.55031e-05	0.402082	0.767	0.698	0.253678	1
ENSMUSG00000022048	Dpysl2	1.57532e-05	0.527343	0.655	0.559	0.25777	1
ENSMUSG00000070802	Pnma8b	1.7146e-05	0.893588	0.328	0.208	0.28056	1
ENSMUSG00000026594	Ralgps2	1.74623e-05	0.669484	0.651	0.54	0.285736	1
ENSMUSG00000014592	Camta1	1.77035e-05	0.566216	0.638	0.531	0.289682	1
ENSMUSG00000025207	Sema4g	1.80524e-05	1.36444	0.125	0.049	0.295391	1
ENSMUSG00000115987	Vps28	1.81267e-05	0.547672	0.659	0.553	0.296607	1
ENSMUSG00000032097	Ddx6	1.83374e-05	0.62021	0.655	0.574	0.300055	1
ENSMUSG00000024777	Ppp2r5b	1.84802e-05	1.19815	0.181	0.087	0.302391	1
ENSMUSG00000036377	Cracd	1.86421e-05	0.758207	0.556	0.463	0.30504	1
ENSMUSG00000039960	Rhou	1.95949e-05	1.00685	0.237	0.129	0.320631	1
ENSMUSG00000054843	Atrnl1	1.96442e-05	1.54365	0.108	0.039	0.321438	1
ENSMUSG000000936611	Eif4e3	2.00183e-05	0.721914	0.323	0.193	0.327559	1
ENSMUSG00000025795	Rassf3	2.03731e-05	0.970205	0.276	0.161	0.333364	1
ENSMUSG00000045636	Mtus1	2.0562e-05	1.22124	0.203	0.104	0.336456	1
ENSMUSG00000029364	Wsb2	2.09555e-05	0.744558	0.409	0.281	0.342895	1
ENSMUSG00000031508	Ankrd10	2.17315e-05	0.71399	0.487	0.371	0.355592	1
ENSMUSG00000026576	Atp1b1	2.47065e-05	0.776479	0.319	0.196	0.404273	1
ENSMUSG00000120312		2.4957e-05	1.28472	0.159	0.073	0.408372	1
ENSMUSG00000027525	Phactr3	2.54392e-05	1.2944	0.151	0.067	0.416262	1
ENSMUSG00000021066	Atl1	2.57148e-05	1.34675	0.168	0.08	0.420771	1
ENSMUSG00000028745	Capzb	2.59433e-05	0.415978	0.746	0.679	0.42451	1
ENSMUSG00000075592	Nynrin	2.62277e-05	1.06093	0.203	0.104	0.429164	1
ENSMUSG00000042744	Hectd4	2.70531e-05	1.16513	0.19	0.095	0.442671	1
ENSMUSG00000040794	C1qtnf4	2.78153e-05	1.59329	0.147	0.065	0.455143	1
ENSMUSG00000040270	Bach2	2.87882e-05	0.885719	0.28	0.166	0.471061	1
ENSMUSG00000027574	Nkain4	2.98357e-05	0.488998	0.629	0.494	0.488202	1
ENSMUSG00000032966	Fkbp1a	3.06671e-05	0.318849	0.922	0.878	0.501806	1
ENSMUSG00000048706	Lurap1l	3.10054e-05	1.02203	0.228	0.125	0.507341	1
ENSMUSG00000020646	Mboat2	3.12187e-05	0.917005	0.289	0.174	0.510831	1
ENSMUSG00000006699	Cdc42	3.18373e-05	0.264422	0.983	0.973	0.520954	1
ENSMUSG00000018012	Rac3	3.194e-05	1.07321	0.276	0.168	0.522634	1
ENSMUSG00000000631	Myo18a	3.27554e-05	0.798301	0.315	0.193	0.535977	1
ENSMUSG00000030126	Tmcc1	3.28923e-05	0.821179	0.341	0.221	0.538216	1
ENSMUSG00000024772	Ehd1	3.3312e-05	0.72066	0.539	0.442	0.545084	1
ENSMUSG00000023809	Rps6ka2	3.47065e-05	1.45861	0.112	0.043	0.567902	1
ENSMUSG000000428341	Nrep	3.48989e-05	0.46641	0.733	0.65	0.57105	1
ENSMUSG00000050288	Fzd2	3.58318e-05	0.775265	0.388	0.264	0.586315	1
ENSMUSG00000005699	Pard6a	3.63853e-05	0.592219	0.522	0.393	0.595372	1
ENSMUSG00000097248	Gm2694	3.753e-05	1.32718	0.177	0.087	0.614103	1
ENSMUSG00000046997	Spsb4	3.78346e-05	0.809819	0.384	0.266	0.619087	1
ENSMUSG00000039016	Timm8b	3.88997e-05	0.389963	0.832	0.779	0.636516	1
ENSMUSG00000005575	Ube2m	3.96674e-05	0.310937	0.905	0.888	0.649078	1
ENSMUSG00000047459	Dynlrb1	3.99044e-05	0.346464	0.897	0.815	0.652955	1
ENSMUSG00000018707	Dync1h1	4.12661e-05	0.599144	0.586	0.484	0.675237	1
ENSMUSG00000103309		4.13644e-05	1.2971	0.129	0.054	0.676846	1
ENSMUSG00000031728	Zfp821	4.75019e-05	0.617516	0.453	0.32	0.777274	1
ENSMUSG00000026821	Ralgds	4.84379e-05	1.07116	0.194	0.1	0.79259	1
ENSMUSG000000103111	Optc	4.85643e-05	0.422739	0.616	0.471	0.794658	1
ENSMUSG00000033760	Rbm4b	4.89173e-05	0.746274	0.466	0.348	0.800434	1
ENSMUSG00000032435	Dync1li1	4.93838e-05	0.746492	0.427	0.305	0.808068	1
ENSMUSG00000040037	Negr1	4.94391e-05	0.737427	0.358	0.24	0.808972	1
ENSMUSG00000033768	Nrxn2	5.0051e-05	0.679198	0.345	0.222	0.818985	1
ENSMUSG00000036667	Tcaf1	5.13379e-05	0.523737	0.591	0.466	0.840041	1
ENSMUSG00000066357	Wdr6	5.1503e-05	0.722121	0.358	0.237	0.842743	1
ENSMUSG00000090841	Myl6	5.26685e-05	0.329076	0.948	0.91	0.861814	1
ENSMUSG00000031189	Aff2	5.31963e-05	0.976036	0.28	0.172	0.87045	1
ENSMUSG00000027499	Pkia	5.46859e-05	0.777442	0.379	0.26	0.894825	1
ENSMUSG00000047897	Ripply2	5.58985e-05	1.18624	0.168	0.082	0.914666	1
ENSMUSG00000121225		5.60149e-05	1.08644	0.203	0.108	0.916571	1
ENSMUSG00000102937		5.68401e-05	0.984309	0.228	0.126	0.930075	1
ENSMUSG00000016495	Plgrkt	6.02195e-05	0.578259	0.591	0.495	0.985371	1
ENSMUSG00000008859	Rala	6.05999e-05	0.304809	0.905	0.832	0.991596	1
ENSMUSG00000026889	Rbm18	6.19044e-05	0.711875	0.496	0.385	1	1
ENSMUSG00000038605	Samd10	6.21341e-05	1.11069	0.168	0.082	1	1
ENSMUSG00000019998	Stx7	6.40698e-05	0.635666	0.457	0.339	1	1
ENSMUSG00000002996	Hbp1	6.44462e-05	0.749688	0.431	0.311	1	1
ENSMUSG00000022619	Mapk8ip2	6.51533e-05	0.968242	0.198	0.103	1	1
ENSMUSG00000032291	Crabp1	6.66787e-05	1.50226	0.112	0.045	1	1
ENSMUSG00000056091	St3gal5	7.3559e-05	0.74523	0.345	0.228	1	1
ENSMUSG00000018909	Arrb1	7.49954e-05	1.22616	0.108	0.042	1	1
ENSMUSG00000035027	Map2k2	7.57891e-05	0.348748	0.866	0.813	1	1
ENSMUSG00000005125	Ndrg1	7.72907e-05	0.931883	0.216	0.118	1	1
ENSMUSG00000045799		7.96708e-05	0.505457	0.69	0.601	1	1
ENSMUSG00000074578	Zfas1	8.08099e-05	0.705931	0.453	0.343	1	1
ENSMUSG00000042743	Sgtb	8.59862e-05	1.11069	0.164	0.08	1	1
ENSMUSG00000052188		8.97941e-05	1.5459	0.138	0.064	1	1
ENSMUSG00000078851	H2aw	9.16867e-05	1.14239	0.289	0.184	1	1
ENSMUSG00000026883	Dab2ip	9.23097e-05	0.906068	0.323	0.215	1	1
ENSMUSG000000307031	Gdpd3	9.73154e-05	0.92962	0.267	0.163	1	1
ENSMUSG00000023904	Hcfc1r1	9.79927e-05	0.525723	0.569	0.463	1	1
ENSMUSG00000039478	Micu3	9.93634e-05	0.898382	0.259	0.154	1	1
ENSMUSG00000022054	Nefm	0.000101003	1.25155	0.138	0.063	1	1
ENSMUSG00000000902	Smarcb1	0.000103782	0.349275	0.806	0.751	1	1
ENSMUSG00000054728	Phactr1	0.000104998	1.12462	0.172	0.087	1	1
ENSMUSG00000039809	Gabbr2	0.000106769	0.977792	0.172	0.087	1	1
ENSMUSG00000002058	Unc119	0.000116328	0.573185	0.539	0.42	1	1
ENSMUSG000001152631		0.000118252	0.465659	0.634	0.521	1	1
ENSMUSG00000020978	Klhdc2	0.000118742	0.346673	0.823	0.785	1	1
ENSMUSG00000056267	Cep70	0.000124766	0.869678	0.276	0.17	1	1
ENSMUSG00000000486	Septin1	0.000125145	1.11069	0.172	0.089	1	1
ENSMUSG000000380341	Igsf8	0.000125918	0.335959	0.75	0.633	1	1
ENSMUSG00000030774	Pak1	0.000126945	0.912746	0.228	0.132	1	1
ENSMUSG00000038332	Sesn1	0.000128836	0.942741	0.259	0.158	1	1
ENSMUSG00000045658	Pid1	0.000128978	1.11973	0.211	0.118	1	1
ENSMUSG00000029563	Foxp2	0.000140466	1.08372	0.177	0.092	1	1
ENSMUSG00000029869	Ephb6	0.000142569	1.25086	0.108	0.044	1	1
ENSMUSG00000060771	Tsga10	0.000143534	0.991104	0.25	0.153	1	1
ENSMUSG00000072294	Klf12	0.000143847	1.12645	0.164	0.083	1	1
ENSMUSG00000020736	Nt5c	0.000151022	0.550961	0.491	0.37	1	1
ENSMUSG000000229571	Itsn1	0.000155013	0.451341	0.586	0.447	1	1
ENSMUSG00000074698	Csnk2a1	0.000158988	0.447721	0.668	0.564	1	1
ENSMUSG00000038170	Pde4dip	0.000162426	1.08602	0.198	0.11	1	1
ENSMUSG00000034998	Foxn2	0.000166838	1.00999	0.246	0.151	1	1
ENSMUSG00000017132	Cyth1	0.000169222	1.2778	0.121	0.053	1	1
ENSMUSG00000078716	Tmem8b	0.000175676	1.23027	0.151	0.075	1	1
ENSMUSG00000029810	Tmem176b	0.000180273	0.368351	0.573	0.44	1	1
ENSMUSG00000089996	Tmsb15b2	0.000182046	1.45861	0.121	0.054	1	1
ENSMUSG00000031161	Hdac6	0.000182206	0.998793	0.211	0.119	1	1
ENSMUSG000000312461	Sh3bgrl	0.000187022	0.474616	0.681	0.626	1	1
ENSMUSG00000005057	Sh2b2	0.000189767	1.31098	0.108	0.045	1	1
ENSMUSG00000031833	Mast3	0.00019003	1.38199	0.116	0.051	1	1
ENSMUSG00000018865	Sult4a1	0.00019147	1.41679	0.121	0.054	1	1
ENSMUSG00000025545	Clybl	0.000193914	0.869025	0.272	0.172	1	1
ENSMUSG00000021936	Mapk8	0.000201321	0.752792	0.323	0.217	1	1
ENSMUSG00000004360	9330159F19Rik	0.000203542	1.13206	0.129	0.059	1	1
ENSMUSG00000038876	Rnf146	0.000217811	0.770993	0.353	0.244	1	1
ENSMUSG00000070934	Rraga	0.000223794	0.446667	0.776	0.717	1	1
ENSMUSG00000039519	Cyp7b1	0.000225312	1.23942	0.138	0.066	1	1
ENSMUSG00000031839	Hsbp1	0.000227247	0.290523	0.931	0.918	1	1
ENSMUSG00000033965	Slc16a2	0.000227585	0.849922	0.194	0.106	1	1
ENSMUSG00000022111	Uchl3	0.000237144	0.300076	0.845	0.754	1	1
ENSMUSG00000020803	Txndc17	0.000237493	0.455914	0.655	0.597	1	1
ENSMUSG00000034083	Ccdc174	0.000239075	0.544442	0.509	0.39	1	1
ENSMUSG00000035390	Brsk1	0.00024555	1.12717	0.159	0.082	1	1
ENSMUSG00000021493	Pdlim7	0.000245597	0.820628	0.349	0.249	1	1
ENSMUSG00000035357	Pdzrn3	0.000247728	0.990392	0.172	0.091	1	1
ENSMUSG00000041870	Ankrd13a	0.000248551	0.81342	0.224	0.129	1	1
ENSMUSG00000029312	Klhl8	0.000258032	1.04656	0.129	0.06	1	1
ENSMUSG00000042229	Rabif	0.00025921	0.938505	0.237	0.144	1	1
ENSMUSG00000022216	Psme1	0.000259708	0.517161	0.608	0.533	1	1
ENSMUSG00000041112	Elmo1	0.000267625	1.51458	0.125	0.059	1	1
ENSMUSG00000019505	Ubb	0.000282031	0.287144	0.888	0.898	1	1
ENSMUSG00000057716	Tmem178b	0.000287118	0.872174	0.272	0.174	1	1
ENSMUSG000000530461	Brsk2	0.000288991	0.797025	0.384	0.285	1	1
ENSMUSG00000026078	Pdcl3	0.000297707	0.428636	0.634	0.525	1	1
ENSMUSG00000019210	Atp6v1e1	0.000299805	0.504109	0.599	0.518	1	1
ENSMUSG00000026425	Srgap2	0.000300261	0.777518	0.422	0.331	1	1
ENSMUSG00000006906	Stambp	0.000302285	0.822883	0.263	0.165	1	1
ENSMUSG000000605341	Dcc	0.000302757	0.39875	0.711	0.593	1	1
ENSMUSG00000057738	Sptan1	0.00030755	0.686546	0.526	0.439	1	1
ENSMUSG00000020381	Mrnip	0.000314889	0.836323	0.25	0.153	1	1
ENSMUSG00000033545	Znrf1	0.000315109	0.55675	0.504	0.404	1	1
ENSMUSG00000019302	Atp6v0a1	0.000323073	0.731234	0.375	0.268	1	1
ENSMUSG00000034647	Ankrd12	0.000325362	0.760189	0.358	0.255	1	1
ENSMUSG00000025738	Fbxl16	0.000329989	1.15508	0.125	0.058	1	1
ENSMUSG00000021905	Dph3	0.00033524	0.357962	0.724	0.663	1	1
ENSMUSG00000034403	Pja1	0.000338459	0.694159	0.366	0.262	1	1
ENSMUSG00000044502	Bod1	0.000343968	0.296437	0.858	0.8	1	1
ENSMUSG00000032261	Sh3bgrl2	0.000344818	1.32409	0.129	0.062	1	1
ENSMUSG00000052033	Pfdn4	0.000350725	0.554448	0.513	0.416	1	1
ENSMUSG00000020312	Shc2	0.000353272	1.47023	0.112	0.05	1	1
ENSMUSG00000038612	Mcl1	0.000362708	0.261466	0.772	0.694	1	1
ENSMUSG00000013523	Bcas1	0.000363965	0.691461	0.272	0.172	1	1
ENSMUSG00000033769	Exoc6b	0.000369348	0.78017	0.375	0.271	1	1
ENSMUSG00000013921	Clip3	0.000374711	0.630519	0.444	0.337	1	1
ENSMUSG00000040502	Marchf9	0.00037507	0.860708	0.25	0.156	1	1
ENSMUSG000000499071	Rasl11b	0.000376601	0.652665	0.431	0.323	1	1
ENSMUSG00000004446	Bid	0.000377759	1.19642	0.108	0.047	1	1
ENSMUSG00000091955	Gm9844	0.000387372	1.08267	0.177	0.097	1	1
ENSMUSG00000022677	Cep20	0.000387581	0.433915	0.565	0.457	1	1
ENSMUSG00000047187	Rab2a	0.000388339	0.273051	0.832	0.77	1	1
ENSMUSG00000044134	Pheta1	0.000390012	0.870482	0.233	0.141	1	1
ENSMUSG00000042854	Trp53rkb	0.000390152	1.06414	0.203	0.118	1	1
ENSMUSG00000026824	Kcnj3	0.000397521	1.61319	0.103	0.045	1	1
ENSMUSG00000041040	Fam117b	0.000397718	1.04419	0.181	0.101	1	1
ENSMUSG00000043557	Mdga1	0.000397725	1.26566	0.155	0.082	1	1
ENSMUSG00000024736	Tmem132a	0.000421234	0.766731	0.297	0.198	1	1
ENSMUSG00000042401	Crtac1	0.000423646	0.585333	0.388	0.275	1	1
ENSMUSG00000029686	Cul1	0.000427875	0.325241	0.776	0.721	1	1
ENSMUSG00000026197	Zfand2b	0.000446594	0.784458	0.246	0.151	1	1
ENSMUSG00000030283	St8sia1	0.000447629	1.0876	0.121	0.056	1	1
ENSMUSG00000037664	Cdkn1c	0.000450407	0.88438	0.603	0.538	1	1
ENSMUSG00000038437	Mllt6	0.000463309	1.12979	0.138	0.069	1	1
ENSMUSG00000089810		0.000478589	1.25086	0.108	0.048	1	1
ENSMUSG00000015837	Sqstm1	0.000480702	0.686786	0.388	0.289	1	1
ENSMUSG00000037995	Igsf9	0.000512961	0.937038	0.159	0.084	1	1
ENSMUSG00000003031	Cdkn1b	0.000526974	0.579935	0.509	0.427	1	1
ENSMUSG00000015599	Ttbk1	0.000526983	1.08962	0.129	0.063	1	1
ENSMUSG00000074886	Grk6	0.000530449	0.660434	0.302	0.2	1	1
ENSMUSG00000023033	Scn8a	0.000556064	0.955408	0.216	0.131	1	1
ENSMUSG00000020817	Rabep1	0.000562665	0.600029	0.461	0.364	1	1
ENSMUSG000000336841	Qsox1	0.000587754	0.661607	0.297	0.197	1	1
ENSMUSG00000028419	Chmp5	0.000604975	0.387395	0.754	0.673	1	1
ENSMUSG00000026933	Camsap1	0.000612973	0.668918	0.375	0.274	1	1
ENSMUSG00000034936	Arl4d	0.000621594	1.01382	0.125	0.06	1	1
ENSMUSG000000381271	Ccdc50	0.00064303	0.534111	0.539	0.467	1	1
ENSMUSG00000021198	Unc79	0.000644022	1.2176	0.108	0.049	1	1
ENSMUSG00000037624	Kcnk2	0.000683614	1.11069	0.134	0.067	1	1
ENSMUSG00000024787	Snx15	0.00069768	0.784916	0.259	0.167	1	1
ENSMUSG00000027793	Ccna1	0.00070462	0.699753	0.263	0.169	1	1
ENSMUSG00000042506	Usp22	0.000705773	0.570346	0.496	0.403	1	1
ENSMUSG00000027472	Pdrg1	0.000714199	0.55487	0.431	0.329	1	1
ENSMUSG000000294381	Bcl7a	0.000721732	0.422136	0.733	0.663	1	1
ENSMUSG000000614791	Snrpa	0.000722073	0.381445	0.724	0.676	1	1
ENSMUSG00000069744	Psmb3	0.000726329	0.255298	0.94	0.918	1	1
ENSMUSG00000031104	Rab33a	0.000728429	1.11069	0.142	0.074	1	1
ENSMUSG00000030411	Nova2	0.000748718	0.753134	0.297	0.202	1	1
ENSMUSG00000047181	Samd14	0.000754495	0.743628	0.319	0.226	1	1
ENSMUSG00000042599	Kdm7a	0.000765027	0.924273	0.207	0.125	1	1
ENSMUSG00000030172	Erc1	0.000772627	0.796371	0.254	0.165	1	1
ENSMUSG00000056214	Pard6g	0.000779766	0.828286	0.323	0.228	1	1
ENSMUSG00000073411	H2-D1	0.000781105	0.735177	0.302	0.208	1	1
ENSMUSG000000459961	Polr2k	0.000795808	0.292626	0.806	0.732	1	1
ENSMUSG00000001687	Ubl3	0.000798259	0.583875	0.414	0.311	1	1
ENSMUSG00000031776	Arl2bp	0.000841962	0.374552	0.677	0.637	1	1
ENSMUSG000000296741	Limk1	0.000845234	0.784325	0.228	0.143	1	1
ENSMUSG00000045215	Asxl3	0.000855066	0.888293	0.228	0.145	1	1
ENSMUSG00000025437	Usp33	0.000855499	0.670113	0.293	0.197	1	1
ENSMUSG00000032252	Glce	0.000863379	1.35971	0.125	0.063	1	1
ENSMUSG00000022553	Maf1	0.000864356	0.543513	0.427	0.325	1	1
ENSMUSG00000074785	Plxnc1	0.000869084	0.825284	0.216	0.132	1	1
ENSMUSG00000025212	Sfxn3	0.000900788	1.11069	0.116	0.056	1	1
ENSMUSG00000023912	Slc25a27	0.000906059	0.576624	0.388	0.283	1	1
ENSMUSG00000045896	Paip2b	0.000907254	0.461114	0.414	0.31	1	1
ENSMUSG00000034723	Tmx4	0.000938443	0.43683	0.603	0.518	1	1
ENSMUSG00000004937	Sgta	0.000944788	0.353201	0.75	0.669	1	1
ENSMUSG00000046598	Bdh1	0.000956007	0.596113	0.379	0.273	1	1
ENSMUSG00000033460	Armcx1	0.00103169	0.950221	0.181	0.105	1	1
ENSMUSG00000027455	Nsfl1c	0.00105104	0.25486	0.823	0.767	1	1
ENSMUSG00000003131	Pafah1b2	0.00110459	0.389896	0.642	0.573	1	1
ENSMUSG00000025272	Tro	0.00112467	0.683444	0.319	0.226	1	1
ENSMUSG00000033434	Gtpbp6	0.0011383	0.64201	0.328	0.234	1	1
ENSMUSG00000032870	Smap2	0.00116859	0.746274	0.289	0.195	1	1
ENSMUSG00000078619	Smarcd2	0.0011724	1.02049	0.125	0.063	1	1
ENSMUSG00000023456	Tpi1	0.00119194	0.350949	0.703	0.634	1	1
ENSMUSG00000008036	Ap2s1	0.00120359	0.32755	0.754	0.7	1	1
ENSMUSG00000032101	Ddx25	0.00121151	1.22933	0.125	0.064	1	1
ENSMUSG00000036934	4921524J17Rik	0.00121914	0.499681	0.504	0.405	1	1
ENSMUSG00000070527	Mkrn3	0.00122131	1.02662	0.168	0.097	1	1
ENSMUSG00000002031	Ift46	0.00123919	0.549375	0.384	0.288	1	1
ENSMUSG00000028134	Ptbp2	0.00123962	0.30641	0.698	0.628	1	1
ENSMUSG00000000915	Hip1r	0.00126537	0.861326	0.19	0.113	1	1
ENSMUSG00000024208	Uqcc2	0.0012661	0.266649	0.853	0.81	1	1
ENSMUSG00000037234	Hook3	0.00128693	0.483002	0.56	0.487	1	1
ENSMUSG00000024376	Epb41l4a	0.0012932	1.01605	0.19	0.115	1	1
ENSMUSG00000041697	Cox6a1	0.0012938	0.257629	0.828	0.77	1	1
ENSMUSG00000023055	Calcoco1	0.00130116	0.91214	0.203	0.125	1	1
ENSMUSG00000062190	Lancl2	0.00137584	0.880388	0.25	0.17	1	1
ENSMUSG00000025369	Smarcc2	0.00137819	0.570774	0.487	0.413	1	1
ENSMUSG00000031709	Tbc1d9	0.00138533	0.908057	0.207	0.128	1	1
ENSMUSG00000026500	Cox20	0.00141696	0.440668	0.582	0.509	1	1
ENSMUSG00000030643	Rab30	0.00142018	1.11069	0.134	0.071	1	1
ENSMUSG00000029004	Kmt2e	0.00142275	0.398243	0.612	0.532	1	1
ENSMUSG000000089581	Vps72	0.00144416	0.36294	0.703	0.656	1	1
ENSMUSG00000019777	Hdac2	0.00144462	0.349348	0.767	0.687	1	1
ENSMUSG00000031971	Ccsap	0.00145274	0.816955	0.216	0.136	1	1
ENSMUSG00000121005		0.00145439	0.512608	0.409	0.307	1	1
ENSMUSG00000019877	Serinc1	0.00145641	0.431977	0.616	0.552	1	1
ENSMUSG000000971661	9330179D12Rik	0.00147027	0.565524	0.272	0.18	1	1
ENSMUSG00000032187	Smarca4	0.00148569	0.387232	0.685	0.655	1	1
ENSMUSG00000015013	Trappc2l	0.00157359	0.618626	0.435	0.34	1	1
ENSMUSG00000035621	Midn	0.00158048	0.622526	0.345	0.252	1	1
ENSMUSG00000028572	Hook1	0.00158384	0.892506	0.164	0.094	1	1
ENSMUSG000000687391	Sars	0.00160754	0.262857	0.815	0.774	1	1
ENSMUSG00000004530	Coro1c	0.00166598	0.680698	0.341	0.246	1	1
ENSMUSG00000045519	Zfp560	0.00169653	0.486195	0.504	0.421	1	1
ENSMUSG000000115891	Fsd1	0.00170213	0.653557	0.353	0.264	1	1
ENSMUSG00000020444	Guk1	0.00172555	0.397469	0.647	0.594	1	1
ENSMUSG00000030584	Dpf1	0.0017743	0.909052	0.147	0.081	1	1
ENSMUSG00000034007	Scaper	0.00177931	0.805341	0.233	0.151	1	1
ENSMUSG00000002006	Pdzd4	0.00178828	0.931362	0.134	0.071	1	1
ENSMUSG00000073293	Nudt10	0.00178958	0.776948	0.246	0.163	1	1
ENSMUSG00000041570	Camsap2	0.00180166	0.730752	0.259	0.173	1	1
ENSMUSG00000036052	Dnajb5	0.00181991	0.983574	0.138	0.075	1	1
ENSMUSG00000063382	Bcl9l	0.00182512	0.920355	0.147	0.081	1	1
ENSMUSG00000074238	Ap1ar	0.00183179	0.643293	0.349	0.261	1	1
ENSMUSG00000021982	Cdadc1	0.00183588	0.824777	0.237	0.157	1	1
ENSMUSG000000288891	Yrdc	0.00190353	0.582948	0.487	0.394	1	1
ENSMUSG00000049792	Bag5	0.00191917	0.518837	0.526	0.438	1	1
ENSMUSG00000120371		0.00192444	1.16727	0.151	0.087	1	1
ENSMUSG00000025880	Smad7	0.00195297	0.750284	0.237	0.154	1	1
ENSMUSG00000026620	Mark1	0.00195771	0.740929	0.284	0.198	1	1
ENSMUSG00000090086		0.00199625	0.847651	0.159	0.091	1	1
ENSMUSG00000030839	Sergef	0.00200668	0.788758	0.194	0.119	1	1
ENSMUSG00000001157	Gmcl1	0.00200752	0.702103	0.28	0.193	1	1
ENSMUSG000000386281	Polr3k	0.00202006	0.326243	0.638	0.552	1	1
ENSMUSG00000023051	Tarbp2	0.00203761	0.734819	0.276	0.191	1	1
ENSMUSG00000022564	Grina	0.00205467	0.621424	0.401	0.307	1	1
ENSMUSG00000060427	Zfp868	0.00205478	1.03433	0.159	0.093	1	1
ENSMUSG00000044629	Cnrip1	0.00209579	0.555067	0.435	0.345	1	1
ENSMUSG00000033849	B3galt2	0.00209843	0.978236	0.103	0.05	1	1
ENSMUSG00000022185	Acin1	0.00215112	0.306606	0.711	0.669	1	1
ENSMUSG00000025268	Maged2	0.00216667	0.408072	0.72	0.676	1	1
ENSMUSG00000039130	Zc3hc1	0.00227992	0.726345	0.297	0.215	1	1
ENSMUSG00000042524	Sun2	0.00230678	0.803504	0.203	0.128	1	1
ENSMUSG00000087497	2810001G20Rik	0.0023208	0.806532	0.181	0.109	1	1
ENSMUSG00000002731	Prkra	0.00234243	0.345431	0.685	0.604	1	1
ENSMUSG00000018326	Ywhab	0.00236891	0.250266	0.909	0.856	1	1
ENSMUSG00000029603	Dtx1	0.0024141	1.02727	0.142	0.08	1	1
ENSMUSG00000020993	Trappc6b	0.00246677	0.44353	0.547	0.466	1	1
ENSMUSG00000043909	Trp53bp1	0.00250507	0.645022	0.371	0.28	1	1
ENSMUSG00000032712	Resf1	0.00252634	0.626356	0.302	0.213	1	1
ENSMUSG00000042105	Inpp5f	0.00252967	0.613748	0.341	0.251	1	1
ENSMUSG00000015501	Hivep2	0.00253337	0.987303	0.108	0.054	1	1
ENSMUSG00000031202	Rab39b	0.002554	0.735177	0.246	0.166	1	1
ENSMUSG000000402761	Pacsin1	0.00258506	0.923808	0.155	0.09	1	1
ENSMUSG00000014837	4931428F04Rik	0.00258606	0.727357	0.181	0.109	1	1
ENSMUSG00000008301	Phax	0.00260625	0.311893	0.724	0.679	1	1
ENSMUSG00000025287	Acot9	0.00260735	1.01382	0.129	0.07	1	1
ENSMUSG00000057506	Bloc1s2	0.00261241	0.500501	0.517	0.429	1	1
ENSMUSG00000026857	Ntmt1	0.00266404	0.451853	0.509	0.415	1	1
ENSMUSG00000029559	2210016L21Rik	0.00267201	0.452474	0.466	0.369	1	1
ENSMUSG00000058351	Smim4	0.00267276	0.757805	0.263	0.182	1	1
ENSMUSG00000038150	Ormdl3	0.00269599	0.443449	0.444	0.351	1	1
ENSMUSG00000025326	Ube3a	0.00273884	0.384429	0.659	0.592	1	1
ENSMUSG00000064264	Zfp428	0.00275019	0.3667	0.582	0.505	1	1
ENSMUSG00000073616	Cops9	0.00275631	0.288957	0.776	0.734	1	1
ENSMUSG00000004934	Pias4	0.00280194	0.681842	0.224	0.147	1	1
ENSMUSG00000032312	Csk	0.00283067	0.555039	0.379	0.284	1	1
ENSMUSG00000004096	Cwc15	0.00284778	0.25099	0.836	0.786	1	1
ENSMUSG00000033916	Chmp2a	0.00289046	0.292464	0.724	0.677	1	1
ENSMUSG00000024247	Pkdcc	0.00289633	1.13206	0.177	0.111	1	1
ENSMUSG00000041483	Zfp281	0.00293791	0.826477	0.207	0.134	1	1
ENSMUSG00000024480	Ap3s1	0.00297117	0.296241	0.69	0.636	1	1
ENSMUSG000000369721	Zic4	0.00305733	0.340252	0.634	0.549	1	1
[truncated: 6,221 more rows]

## Sheet: Sheet2
ensembl_ID	gene_symbol	p_val	avg_log2FC	pct.1	pct.2	p_val_adj	cluster
[truncated: 17,928 more rows]
