# Supplementary material for: A conserved differentiation programme facilitates inhibitory neuron production in the developing mouse and human cerebellum
Source: Development. 2025 Dec 19;152(24):dev204811. doi: 10.1242/dev.204811 (PMC12766576; doi:10.1242/dev.204811)
Supplement: Table S2. — Regulon specificity score for individual pySCENIC iterations (n=10) and summary of top 3 regulons and the frequency that they were identified. [file develop-152-204811-TableS2.xlsx]

## Sheet: Summary
Regulon	Cluster	Identified as active (%)	Identified as top 5 (%)
TFAP2C	0	80	80
POU3F2	0	100	60
TCF12	0	60	50
TFAP2A	1	70	70
NFIX	1	80	60
ONECUT2	1	60	40
E2F7	2	100	100
BRCA1	2	90	90
E2F8	2	100	80
RFX4	3	100	90
FOXO1	3	70	70
MSX2	3	60	60
SOX21	4	90	50
JUN	4	100	40
SOX8	4	30	30
TFAP2A	5	70	70
LHX1	5	60	40
LHX5	5	40	30
ETV4	6	100	90
KLF15	6	90	50
IRF9	6	70	40

## Sheet: pySCENIC_run1
	Atf3(+)	Atoh1(+)	Bach2(+)	Barhl1(+)	Bptf(+)	Brca1(+)	Cebpb(+)	Cebpd(+)	Creb5(+)	Cux1(+)	Dbp(+)	Deaf1(+)	Dpf2(+)	E2f1(+)	E2f3(+)	E2f7(+)	E2f8(+)	Egr1(+)	Elf2(+)	Elk4(+)	En2(+)	Ep300(+)	Erg(+)	Ets1(+)	Etv4(+)	Etv6(+)	Fli1(+)	Fos(+)	Fosb(+)	Foxj3(+)	Foxl2(+)	Foxm1(+)	Foxo1(+)	Foxp1(+)	Gabpa(+)	Gabpb1(+)	Gata1(+)	Gata3(+)	Gata6(+)	Gatad1(+)	Gbx2(+)	Glis1(+)	Gsc(+)	Hes1(+)	Hic1(+)	Hoxb4(+)	Ilf2(+)	Isl1(+)	Jun(+)
1	0.304151	0.314655	0.367442	0.369318	0.343439	0.30621	0.306554	0.310013	0.327604	0.333792	0.324102	0.354012	0.362476	0.332311	0.323172	0.300289	0.318695	0.323872	0.319842	0.323776	0.360165	0.305315	0.330854	0.326829	0.279323	0.285188	0.332409	0.327149	0.314007	0.354727	0.327802	0.327075	0.283079	0.336569	0.300635	0.342183	0.325369	0.335704	0.310411	0.33228	0.223241	0.326364	0.385229	0.280674	0.334081	0.206162	0.346865	0.362753	0.305556
4	0.337892	0.273994	0.269741	0.285684	0.281048	0.269792	0.333963	0.319504	0.317615	0.281131	0.293309	0.275325	0.275118	0.27417	0.285746	0.259863	0.276791	0.298209	0.273442	0.290388	0.269014	0.276781	0.294643	0.330269	0.328283	0.32499	0.311858	0.291639	0.32455	0.281832	0.290172	0.266831	0.330122	0.26835	0.282108	0.275791	0.288996	0.309496	0.267084	0.290157	0.305879	0.290216	0.255936	0.317552	0.25232	0.366762	0.281482	0.254976	0.329591
0	0.312838	0.340655	0.331	0.336495	0.356439	0.358681	0.327703	0.326322	0.328683	0.356264	0.346853	0.326057	0.354113	0.364292	0.361706	0.344212	0.352988	0.348931	0.359915	0.337046	0.353712	0.340052	0.359041	0.34239	0.32121	0.310276	0.348451	0.355476	0.337608	0.329754	0.362115	0.338611	0.311342	0.365868	0.359112	0.327762	0.351891	0.335253	0.335803	0.357421	0.229282	0.351796	0.3096	0.341328	0.325226	0.243916	0.35938	0.316674	0.325964
2	0.309132	0.341554	0.312659	0.32154	0.330571	0.364475	0.310381	0.309532	0.316934	0.344172	0.32579	0.308424	0.328637	0.349766	0.346554	0.374816	0.358915	0.339057	0.346609	0.305291	0.334231	0.313466	0.335676	0.316785	0.306068	0.286572	0.327025	0.341785	0.321807	0.297949	0.336094	0.363229	0.311275	0.34074	0.355703	0.314648	0.329132	0.308049	0.305554	0.34054	0.232622	0.337083	0.301811	0.337174	0.315554	0.240538	0.337779	0.284017	0.318133
6	0.314314	0.236429	0.235029	0.250992	0.248731	0.230132	0.323093	0.340064	0.277709	0.25121	0.290493	0.268078	0.253801	0.238306	0.246799	0.226426	0.240926	0.263711	0.226798	0.264457	0.239562	0.267061	0.262011	0.282201	0.363899	0.32244	0.269607	0.257629	0.290951	0.248621	0.252955	0.235632	0.290825	0.234066	0.247044	0.241861	0.284912	0.304395	0.249487	0.255601	0.491118	0.240234	0.214397	0.284806	0.226518	0.423394	0.246731	0.228328	0.30397
5	0.248193	0.277039	0.28018	0.285524	0.27118	0.286772	0.244126	0.249757	0.261941	0.277364	0.263713	0.278537	0.278589	0.279902	0.272545	0.293473	0.285701	0.269583	0.285301	0.252747	0.283242	0.266733	0.263331	0.254452	0.23332	0.234644	0.262266	0.270722	0.255361	0.267433	0.264916	0.293894	0.23622	0.276434	0.269702	0.275262	0.265351	0.267324	0.256199	0.270224	0.206294	0.267735	0.291573	0.240548	0.284068	0.204446	0.276467	0.261402	0.250687
3	0.308781	0.295138	0.282242	0.289752	0.301978	0.314726	0.302386	0.293972	0.303904	0.3009	0.294461	0.28148	0.29051	0.303889	0.308492	0.316695	0.308804	0.307349	0.297841	0.292512	0.298352	0.297064	0.299372	0.295593	0.306505	0.313766	0.296344	0.305829	0.307924	0.276936	0.305913	0.305993	0.34963	0.299658	0.317449	0.283186	0.298766	0.272232	0.270139	0.302087	0.251226	0.302342	0.264381	0.334107	0.284284	0.242138	0.297751	0.269379	0.314128
[truncated: 76 more columns]

## Sheet: pySCENIC_run2
	Atf2(+)	Bach1(+)	Bach2(+)	Bclaf1(+)	Bptf(+)	Brca1(+)	Cebpb(+)	Cebpd(+)	Cux1(+)	Dbp(+)	Deaf1(+)	E2f1(+)	E2f3(+)	E2f7(+)	E2f8(+)	Egr1(+)	Elf2(+)	Elk3(+)	Elk4(+)	En2(+)	Erg(+)	Ets1(+)	Etv1(+)	Etv2(+)	Etv4(+)	Fli1(+)	Fos(+)	Fosb(+)	Fosl2(+)	Foxd1(+)	Foxj3(+)	Foxm1(+)	Gabpb1(+)	Gata3(+)	Gatad1(+)	Hdac2(+)	Hes5(+)	Hey1(+)	Hoxa2(+)	Hoxb4(+)	Ilf2(+)	Irf1(+)	Irf9(+)	Irx5(+)	Isl1(+)	Jun(+)	Junb(+)	Jund(+)	Klf15(+)
1	0.326101	0.320517	0.381067	0.331883	0.342139	0.2558	0.311856	0.306559	0.333847	0.276547	0.346556	0.333175	0.322779	0.296247	0.301133	0.31838	0.325686	0.293409	0.33132	0.374242	0.282198	0.330237	0.297188	0.32817	0.27149	0.335306	0.304406	0.318327	0.255617	0.422858	0.341529	0.333875	0.286146	0.294484	0.33465	0.352131	0.319263	0.305988	0.233945	0.28381	0.34569	0.325667	0.269201	0.256678	0.363301	0.306592	0.314396	0.330178	0.29541
4	0.258507	0.282063	0.238405	0.285345	0.286807	0.244051	0.324569	0.32264	0.279985	0.338126	0.287684	0.273864	0.287088	0.271166	0.267268	0.312616	0.278208	0.296157	0.296845	0.263059	0.268785	0.320485	0.307133	0.260971	0.333177	0.308966	0.313755	0.320148	0.315633	0.241604	0.29897	0.268413	0.247303	0.305227	0.288996	0.282761	0.298044	0.300103	0.29561	0.348558	0.282958	0.298055	0.287871	0.308785	0.267609	0.331598	0.307728	0.30443	0.320964
0	0.341406	0.33308	0.298229	0.364408	0.353395	0.340542	0.334175	0.32333	0.356059	0.259539	0.357413	0.364471	0.362642	0.346548	0.340496	0.343652	0.361602	0.337745	0.356319	0.34876	0.339705	0.348194	0.340298	0.309518	0.318764	0.348034	0.343751	0.336847	0.252089	0.323545	0.33295	0.346456	0.292499	0.320239	0.358108	0.358363	0.358181	0.321942	0.282564	0.286403	0.359086	0.342037	0.267546	0.323007	0.331667	0.323915	0.344148	0.34688	0.312804
2	0.302097	0.305983	0.298644	0.343146	0.336353	0.377351	0.323757	0.308036	0.343044	0.249159	0.328959	0.349339	0.345245	0.369498	0.370972	0.333497	0.344711	0.319233	0.324347	0.32377	0.305437	0.320354	0.334379	0.295559	0.304154	0.327344	0.335885	0.323905	0.222839	0.268752	0.317886	0.358295	0.264615	0.291913	0.339656	0.33432	0.339967	0.319111	0.272133	0.266787	0.337378	0.337182	0.255855	0.328905	0.295452	0.317783	0.331842	0.330842	0.295946
6	0.247771	0.25628	0.224441	0.245733	0.249979	0.206097	0.297165	0.346785	0.254149	0.41319	0.252697	0.238048	0.247825	0.238086	0.239395	0.268614	0.237884	0.2641	0.27028	0.238794	0.263711	0.275608	0.291732	0.212319	0.368379	0.2732	0.27984	0.286914	0.340363	0.207014	0.250684	0.235291	0.22176	0.270486	0.254192	0.248094	0.262044	0.270904	0.355576	0.406887	0.248389	0.271277	0.388734	0.30051	0.228762	0.300458	0.291507	0.271108	0.366852
5	0.268239	0.268604	0.300257	0.270429	0.274919	0.301632	0.251403	0.248112	0.275575	0.222694	0.264331	0.279823	0.27135	0.285045	0.298667	0.260624	0.274197	0.243808	0.262751	0.279052	0.21688	0.257999	0.249435	0.274045	0.228919	0.262855	0.255336	0.258115	0.222303	0.294772	0.265281	0.290831	0.230028	0.258336	0.270523	0.27714	0.262363	0.263229	0.211953	0.226975	0.27524	0.262197	0.224854	0.233716	0.269126	0.252286	0.25829	0.266392	0.242502
3	0.283371	0.282663	0.251412	0.303767	0.30121	0.324638	0.300364	0.292555	0.301344	0.257058	0.292853	0.303864	0.308649	0.31618	0.3088	0.309492	0.304254	0.310282	0.29861	0.28209	0.282185	0.297353	0.314267	0.266166	0.309517	0.291853	0.314829	0.306895	0.258715	0.2346	0.292104	0.302848	0.246623	0.285788	0.302118	0.293755	0.310131	0.30327	0.262861	0.2725	0.298221	0.29616	0.24707	0.333726	0.275143	0.315177	0.305688	0.303465	0.29993
[truncated: 61 more columns]

## Sheet: pySCENIC_run3
	Arid5b(+)	Atf3(+)	Barhl1(+)	Bhlhe41(+)	Bptf(+)	Brca1(+)	Cebpb(+)	Cebpd(+)	Churc1(+)	Cux1(+)	Dbp(+)	Deaf1(+)	E2f1(+)	E2f3(+)	E2f5(+)	E2f7(+)	E2f8(+)	E4f1(+)	Egr1(+)	Egr2(+)	Elf1(+)	Elf2(+)	Elk4(+)	Emx2(+)	En2(+)	Erg(+)	Ets1(+)	Etv4(+)	Etv6(+)	Fli1(+)	Fos(+)	Fosb(+)	Fosl2(+)	Foxj2(+)	Foxj3(+)	Foxm1(+)	Gata1(+)	Gata3(+)	Gatad1(+)	Gtf2b(+)	Hes5(+)	Hes7(+)	Hoxa2(+)	Hoxa3(+)	Hoxb2(+)	Ikzf1(+)	Ilf2(+)	Jun(+)	Jund(+)
1	0.356065	0.213373	0.332299	0.287926	0.343686	0.27916	0.291034	0.309467	0.325187	0.338569	0.327725	0.329744	0.332523	0.321011	0.31805	0.296639	0.32104	0.293888	0.32259	0.2431	0.333922	0.320166	0.341071	0.349009	0.352939	0.341032	0.334382	0.281646	0.302709	0.33282	0.327504	0.317713	0.323005	0.327262	0.347197	0.328242	0.316336	0.267739	0.335633	0.326329	0.268795	0.299921	0.270112	0.255556	0.292622	0.362117	0.345717	0.301257	0.330686
4	0.236561	0.395228	0.258538	0.313426	0.288991	0.252266	0.352801	0.323756	0.289015	0.280424	0.314635	0.2314	0.274412	0.286418	0.302053	0.266912	0.275154	0.344935	0.300929	0.336582	0.282524	0.273291	0.296687	0.266715	0.261905	0.296074	0.315787	0.32355	0.312513	0.311155	0.29332	0.321571	0.32388	0.231211	0.287304	0.271663	0.311089	0.336729	0.288756	0.276858	0.30852	0.331747	0.315067	0.2305	0.346028	0.264769	0.281991	0.336579	0.304836
0	0.300381	0.243479	0.329466	0.282283	0.352766	0.359572	0.296398	0.324134	0.348507	0.351441	0.312763	0.330095	0.364194	0.361394	0.354839	0.346011	0.353852	0.315745	0.348179	0.261255	0.343208	0.357166	0.352084	0.340922	0.350967	0.357441	0.347281	0.322544	0.336099	0.3482	0.354559	0.339628	0.309173	0.297792	0.334507	0.3437	0.330886	0.314746	0.356494	0.351231	0.367105	0.309926	0.283109	0.283053	0.307795	0.347644	0.359281	0.324005	0.346899
2	0.281122	0.232806	0.330671	0.265966	0.329124	0.373584	0.311751	0.305468	0.338982	0.3425	0.29152	0.32764	0.349487	0.347248	0.328341	0.371887	0.358637	0.304598	0.338376	0.283279	0.319782	0.345308	0.327885	0.308484	0.331968	0.326555	0.323073	0.30799	0.319343	0.325927	0.340262	0.322534	0.265999	0.286321	0.297931	0.355942	0.311483	0.305439	0.339762	0.325172	0.352612	0.314771	0.287875	0.26542	0.291429	0.332451	0.338034	0.316901	0.329962
6	0.215076	0.328605	0.241646	0.38985	0.252666	0.213681	0.320066	0.342722	0.254644	0.249354	0.302677	0.212456	0.238128	0.248021	0.274925	0.235366	0.2399	0.280724	0.264025	0.339386	0.247701	0.233249	0.262904	0.244339	0.235786	0.264778	0.273357	0.363713	0.300877	0.272632	0.260173	0.286119	0.297535	0.361243	0.240974	0.242013	0.326438	0.264166	0.255814	0.245694	0.271203	0.328887	0.349225	0.255878	0.36214	0.232814	0.247068	0.304166	0.271515
5	0.262359	0.200818	0.270471	0.238708	0.269959	0.295124	0.231728	0.248781	0.260094	0.279528	0.252244	0.291137	0.280227	0.271576	0.254519	0.289967	0.285555	0.253709	0.269165	0.214501	0.266432	0.279494	0.268821	0.265031	0.265237	0.264574	0.261174	0.235601	0.237262	0.261307	0.270016	0.257343	0.243474	0.283058	0.268923	0.288469	0.253616	0.25678	0.271295	0.262506	0.234746	0.251363	0.21858	0.22346	0.240191	0.294252	0.276454	0.248464	0.266075
3	0.24136	0.274296	0.287508	0.265732	0.301048	0.318627	0.298757	0.29423	0.290296	0.300651	0.294817	0.28773	0.303611	0.309187	0.305434	0.318072	0.308348	0.296275	0.307239	0.287954	0.291412	0.307194	0.296354	0.262062	0.304285	0.294148	0.294179	0.305832	0.316262	0.296813	0.305	0.307211	0.269518	0.220498	0.277605	0.302523	0.290323	0.283323	0.300832	0.293418	0.329627	0.3008	0.306675	0.252557	0.281059	0.291979	0.298108	0.31654	0.303326
[truncated: 67 more columns]

## Sheet: pySCENIC_run4
	Atf3(+)	Bach1(+)	Barhl1(+)	Barhl2(+)	Bptf(+)	Brca1(+)	Cdx2(+)	Cebpb(+)	Cebpd(+)	Cux1(+)	Dbp(+)	Deaf1(+)	Dpf2(+)	E2f1(+)	E2f3(+)	E2f7(+)	E2f8(+)	Egr1(+)	Elf1(+)	Elf2(+)	Elk4(+)	Emx2(+)	Erg(+)	Ets1(+)	Etv1(+)	Etv4(+)	Fli1(+)	Fos(+)	Fosb(+)	Fosl2(+)	Foxm1(+)	Foxo1(+)	Gabpa(+)	Gata3(+)	Gatad1(+)	Glis1(+)	Grhl2(+)	Gsx2(+)	Hdac2(+)	Hes1(+)	Hes5(+)	Hes7(+)	Hoxa3(+)	Hoxb2(+)	Ilf2(+)	Irf9(+)	Isl1(+)	Jun(+)	Junb(+)
1	0.299472	0.313779	0.378718	0.3578	0.343464	0.302604	0.271269	0.305622	0.29886	0.335884	0.289298	0.35654	0.354131	0.33136	0.321801	0.31399	0.320888	0.324504	0.359985	0.321229	0.336081	0.338473	0.337737	0.334576	0.306313	0.282836	0.3274	0.32291	0.319305	0.232072	0.333656	0.286254	0.302507	0.329857	0.335102	0.332907	0.3199	0.244091	0.349026	0.272641	0.280582	0.260248	0.327017	0.304065	0.345133	0.259116	0.332292	0.305987	0.304522
4	0.340651	0.278071	0.282375	0.29414	0.279296	0.267478	0.238987	0.332396	0.327965	0.277854	0.275434	0.283395	0.278008	0.274933	0.287723	0.276424	0.27586	0.300291	0.277726	0.279012	0.303753	0.264154	0.287245	0.319629	0.307848	0.32549	0.318907	0.298263	0.316841	0.328272	0.274894	0.316276	0.281291	0.312586	0.288342	0.292896	0.258035	0.238341	0.283059	0.331518	0.312054	0.321573	0.287655	0.329563	0.282483	0.289012	0.242629	0.330619	0.321608
0	0.313395	0.309997	0.327154	0.347022	0.353347	0.359433	0.268056	0.333037	0.31354	0.35637	0.324061	0.347571	0.354895	0.364059	0.362348	0.351371	0.352168	0.348548	0.358241	0.360799	0.344496	0.330319	0.360992	0.344753	0.350098	0.318933	0.345918	0.351719	0.342465	0.23378	0.350499	0.323058	0.366942	0.346686	0.357725	0.351491	0.356394	0.369564	0.358537	0.338653	0.362965	0.299071	0.349396	0.32881	0.359689	0.230559	0.307554	0.326687	0.333543
2	0.312548	0.278703	0.317135	0.311934	0.336564	0.366556	0.249266	0.316419	0.305491	0.343267	0.285308	0.331571	0.329694	0.349707	0.346329	0.361059	0.357892	0.337422	0.317347	0.335968	0.324723	0.278875	0.332655	0.31972	0.332941	0.304445	0.323225	0.338942	0.325488	0.224897	0.352234	0.322449	0.353048	0.319429	0.341591	0.317834	0.320528	0.314439	0.335668	0.33292	0.339265	0.30834	0.319815	0.315318	0.338349	0.212813	0.275948	0.316446	0.321526
6	0.2945	0.28971	0.247231	0.26434	0.241631	0.228077	0.257823	0.312531	0.355752	0.249245	0.317813	0.249762	0.255815	0.237942	0.248753	0.24144	0.241978	0.265973	0.243459	0.234542	0.262832	0.276283	0.254835	0.272979	0.279797	0.367802	0.274727	0.267375	0.284433	0.330543	0.241705	0.271553	0.246836	0.2727	0.252633	0.254049	0.237525	0.230152	0.247977	0.285736	0.279136	0.313334	0.268337	0.316398	0.247069	0.376707	0.230607	0.307884	0.312184
5	0.253667	0.24981	0.291406	0.267573	0.275532	0.287265	0.235966	0.246712	0.244701	0.280127	0.241441	0.275092	0.274293	0.280095	0.270445	0.284823	0.285524	0.268586	0.279083	0.280223	0.269875	0.252791	0.264559	0.260871	0.255605	0.238252	0.257759	0.266517	0.260323	0.204354	0.28513	0.242684	0.265364	0.267034	0.271316	0.262892	0.274888	0.230202	0.275619	0.236015	0.233251	0.235534	0.260517	0.251432	0.275301	0.210369	0.272502	0.250572	0.250813
3	0.313905	0.275688	0.2833	0.288361	0.303113	0.316311	0.246773	0.304306	0.292106	0.30084	0.272126	0.299086	0.293952	0.30428	0.308305	0.31243	0.308666	0.306014	0.281483	0.300673	0.298428	0.256761	0.293213	0.295439	0.310521	0.300524	0.299778	0.306392	0.304556	0.259273	0.302654	0.353113	0.314797	0.288107	0.300743	0.29502	0.278329	0.295263	0.296584	0.340065	0.330661	0.303476	0.287915	0.298827	0.298394	0.213431	0.254927	0.312475	0.306567
[truncated: 52 more columns]

## Sheet: pySCENIC_run5
	Atf3(+)	Barhl2(+)	Bptf(+)	Brca1(+)	Cebpb(+)	Cebpd(+)	Cux1(+)	Dbp(+)	Deaf1(+)	E2f1(+)	E2f3(+)	E2f4(+)	E2f7(+)	E2f8(+)	Elf2(+)	Elk4(+)	En2(+)	Ets1(+)	Etv4(+)	Fli1(+)	Fos(+)	Fosb(+)	Foxd1(+)	Foxl2(+)	Foxm1(+)	Foxo1(+)	Gabpa(+)	Gabpb1(+)	Gata3(+)	Gatad1(+)	Gsx1(+)	Gtf2ird1(+)	Hes5(+)	Hoxa2(+)	Hoxb2(+)	Ilf2(+)	Irf9(+)	Jun(+)	Junb(+)	Jund(+)	Klf15(+)	Klf2(+)	Klf4(+)	Klf6(+)	Lhx1(+)	Lhx9(+)	Mafb(+)	Maff(+)	Msx2(+)
1	0.307607	0.214264	0.348644	0.278787	0.307551	0.306299	0.344914	0.319466	0.345481	0.331534	0.321448	0.333877	0.303766	0.32049	0.330234	0.346386	0.361553	0.327105	0.277822	0.333651	0.327631	0.314445	0.354154	0.342005	0.336075	0.279092	0.309693	0.344508	0.313485	0.333844	0.298332	0.288685	0.24469	0.292576	0.259846	0.345894	0.299174	0.285265	0.326438	0.330728	0.282868	0.313709	0.318332	0.312745	0.372313	0.351425	0.340739	0.320849	0.276034
4	0.32114	0.261931	0.283311	0.251912	0.326285	0.325904	0.278878	0.311056	0.277068	0.274982	0.288108	0.2857	0.257884	0.276676	0.275691	0.270995	0.253778	0.322339	0.32154	0.308914	0.29257	0.325224	0.279598	0.291347	0.268194	0.34101	0.275237	0.264818	0.287697	0.289793	0.337506	0.293879	0.32268	0.320337	0.322719	0.282581	0.285055	0.360757	0.303904	0.308486	0.324893	0.323078	0.321152	0.320729	0.259387	0.278323	0.298759	0.315911	0.283628
0	0.329519	0.208947	0.354706	0.357679	0.333973	0.322934	0.348529	0.338637	0.328669	0.364324	0.362476	0.349718	0.349182	0.354323	0.364022	0.333124	0.344378	0.345992	0.325507	0.349944	0.355012	0.336814	0.360767	0.352796	0.345215	0.305041	0.365293	0.355501	0.359167	0.35799	0.338578	0.339517	0.352815	0.317531	0.296109	0.359199	0.228794	0.310517	0.348234	0.343046	0.317354	0.331903	0.338257	0.329594	0.364092	0.357565	0.349721	0.343675	0.362133
2	0.315854	0.205266	0.333275	0.374422	0.321295	0.305989	0.337827	0.312804	0.313264	0.349833	0.345925	0.33267	0.375692	0.35789	0.344109	0.314696	0.343678	0.320984	0.310301	0.329496	0.340725	0.321473	0.319115	0.325878	0.356461	0.305297	0.351025	0.338829	0.34469	0.340438	0.321648	0.325301	0.33312	0.307958	0.26984	0.337579	0.205994	0.299608	0.330948	0.327733	0.30578	0.313517	0.319167	0.315021	0.337034	0.328486	0.326933	0.319591	0.349235
6	0.286469	0.203195	0.25026	0.214289	0.304744	0.344786	0.251557	0.315479	0.27001	0.238126	0.248456	0.261009	0.225372	0.241031	0.234444	0.247648	0.226235	0.275602	0.364786	0.264088	0.259293	0.290591	0.247132	0.269559	0.236212	0.27817	0.248063	0.229226	0.219782	0.25498	0.252139	0.265211	0.28541	0.30581	0.356621	0.246971	0.338601	0.32508	0.277574	0.275413	0.360825	0.317783	0.297594	0.316179	0.22997	0.246403	0.26064	0.29625	0.259945
5	0.249474	0.193939	0.274508	0.296867	0.250213	0.247845	0.282466	0.253699	0.282354	0.279744	0.270806	0.272159	0.291741	0.284466	0.280694	0.267619	0.293285	0.256464	0.236241	0.262574	0.270765	0.255671	0.2747	0.262687	0.292005	0.235049	0.270345	0.275009	0.271799	0.270617	0.254882	0.245858	0.221573	0.238245	0.222572	0.275618	0.223968	0.233629	0.263511	0.265528	0.236474	0.252779	0.255242	0.251228	0.293637	0.282689	0.270506	0.255557	0.238612
3	0.317674	0.187579	0.299419	0.318554	0.30715	0.29603	0.297252	0.298207	0.28089	0.303971	0.308174	0.299104	0.317003	0.308075	0.304007	0.293896	0.293915	0.298943	0.30191	0.298436	0.304765	0.307664	0.289062	0.295547	0.302405	0.333714	0.312303	0.282985	0.306731	0.300418	0.313737	0.298998	0.345254	0.30532	0.260666	0.298672	0.218767	0.31698	0.302761	0.302786	0.312959	0.300899	0.304546	0.306436	0.28063	0.284296	0.295357	0.301063	0.344309
[truncated: 51 more columns]

## Sheet: pySCENIC_run6
	Atf3(+)	Atoh1(+)	Bclaf1(+)	Bptf(+)	Brca1(+)	Cebpb(+)	Cebpd(+)	Creb5(+)	Cux1(+)	Dbp(+)	Deaf1(+)	E2f1(+)	E2f3(+)	E2f7(+)	E2f8(+)	Elf2(+)	Elk4(+)	En2(+)	Ets1(+)	Etv4(+)	Fli1(+)	Fos(+)	Fosb(+)	Foxd1(+)	Foxf1(+)	Foxm1(+)	Foxo1(+)	Foxp1(+)	Fubp1(+)	Gabpa(+)	Gata1(+)	Gatad1(+)	Glis1(+)	Gsc(+)	Gsx1(+)	Hdac2(+)	Hdx(+)	Hes5(+)	Hes7(+)	Hey1(+)	Hlx(+)	Hoxa2(+)	Ilf2(+)	Irf9(+)	Jun(+)	Jund(+)	Klf13(+)	Klf15(+)	Klf2(+)
1	0.308723	0.318787	0.33128	0.338393	0.312015	0.315231	0.312425	0.327788	0.33592	0.302346	0.35248	0.333624	0.321939	0.300985	0.319316	0.32751	0.341329	0.334689	0.333434	0.280839	0.330815	0.326071	0.318714	0.368752	0.287875	0.336327	0.307294	0.33451	0.345515	0.305528	0.298637	0.335683	0.322029	0.334068	0.285095	0.348973	0.354447	0.323433	0.346746	0.314481	0.289216	0.269045	0.345838	0.302826	0.299175	0.329397	0.325667	0.295835	0.312664
4	0.336521	0.285002	0.284393	0.287663	0.27551	0.327807	0.322016	0.304481	0.281953	0.311447	0.284847	0.27371	0.286612	0.259391	0.276431	0.279129	0.295396	0.270872	0.317135	0.330471	0.312066	0.292703	0.320757	0.24835	0.248427	0.271607	0.311339	0.263195	0.278692	0.276389	0.314512	0.28873	0.296458	0.243076	0.291942	0.282655	0.241377	0.295895	0.286803	0.282088	0.267701	0.320884	0.281648	0.328739	0.339466	0.3018	0.317341	0.318278	0.324898
0	0.307288	0.349752	0.364046	0.353817	0.359217	0.328475	0.328666	0.342143	0.348665	0.326894	0.341429	0.364374	0.362378	0.34706	0.353663	0.355495	0.351299	0.347384	0.344142	0.313487	0.349052	0.35517	0.340537	0.345068	0.261345	0.345383	0.334251	0.35872	0.364997	0.36794	0.327555	0.359575	0.350858	0.296782	0.326507	0.359428	0.341746	0.358833	0.338399	0.343093	0.329242	0.302103	0.359224	0.319485	0.314591	0.346944	0.343522	0.329904	0.330216
2	0.311364	0.330907	0.340752	0.338137	0.359523	0.315419	0.312088	0.320013	0.340072	0.298043	0.306873	0.34899	0.345747	0.376023	0.358257	0.34014	0.32666	0.335941	0.321624	0.298227	0.327498	0.341616	0.323591	0.308577	0.23493	0.352278	0.317509	0.331072	0.336461	0.344395	0.309781	0.339828	0.334687	0.245762	0.274458	0.335824	0.288982	0.339807	0.319844	0.329019	0.320759	0.297972	0.338148	0.305391	0.305907	0.332467	0.323342	0.315859	0.312022
6	0.312548	0.282473	0.250154	0.251719	0.234744	0.316232	0.328091	0.285341	0.25861	0.337262	0.259821	0.237674	0.248445	0.225931	0.240689	0.238167	0.258518	0.241757	0.277571	0.378233	0.267099	0.25884	0.283914	0.23493	0.290951	0.241152	0.277779	0.236696	0.236662	0.246993	0.33746	0.252946	0.251724	0.202633	0.269881	0.248002	0.211879	0.259221	0.287349	0.237369	0.228337	0.359924	0.247277	0.343182	0.327944	0.27013	0.278469	0.333999	0.321404
5	0.25419	0.261311	0.268724	0.273923	0.284144	0.251441	0.251482	0.264745	0.275872	0.24529	0.249391	0.280892	0.271327	0.291496	0.285651	0.277935	0.266963	0.27249	0.261153	0.234407	0.26164	0.270466	0.257035	0.29427	0.238166	0.289828	0.249402	0.278199	0.27435	0.261955	0.250325	0.269845	0.270174	0.220694	0.225155	0.275374	0.256522	0.26462	0.274183	0.261849	0.271911	0.225489	0.276065	0.238388	0.244117	0.26796	0.261065	0.247111	0.252344
3	0.306601	0.299344	0.305536	0.302585	0.311894	0.295183	0.297793	0.306739	0.299867	0.285396	0.285712	0.303088	0.308764	0.319544	0.308656	0.303237	0.301674	0.297099	0.29453	0.299678	0.299994	0.305671	0.307574	0.256482	0.22322	0.30148	0.334792	0.296198	0.293436	0.315264	0.299912	0.300942	0.301683	0.236827	0.308217	0.296099	0.245311	0.307948	0.275822	0.307724	0.274788	0.317792	0.298408	0.300937	0.314814	0.304599	0.303433	0.306623	0.299895
[truncated: 59 more columns]

## Sheet: pySCENIC_run7
	Atf3(+)	Bach1(+)	Bclaf1(+)	Brca1(+)	Cebpb(+)	Cebpd(+)	Cux1(+)	Dbp(+)	Deaf1(+)	Dpf2(+)	E2f1(+)	E2f3(+)	E2f7(+)	E2f8(+)	Egr2(+)	Elf2(+)	Elk4(+)	En2(+)	Ets1(+)	Etv1(+)	Etv4(+)	Fli1(+)	Fos(+)	Fosb(+)	Fosl2(+)	Foxd1(+)	Foxj2(+)	Foxj3(+)	Foxl2(+)	Foxm1(+)	Foxo1(+)	Gabpa(+)	Gata3(+)	Gatad1(+)	Glis1(+)	Gmeb1(+)	Gsx2(+)	Gtf2b(+)	Gtf2ird1(+)	Hes5(+)	Hey1(+)	Hoxa2(+)	Ilf2(+)	Irf9(+)	Jun(+)	Jund(+)	Klf13(+)	Klf2(+)	Klf4(+)
1	0.309097	0.338039	0.334536	0.310162	0.307742	0.295317	0.327736	0.297485	0.374858	0.364185	0.331643	0.323823	0.290679	0.307827	0.317352	0.338369	0.327882	0.354077	0.316217	0.294222	0.27646	0.331036	0.282531	0.317553	0.208158	0.361061	0.303446	0.35414	0.34689	0.33521	0.301812	0.312056	0.334204	0.335607	0.322491	0.367602	0.325311	0.340123	0.286947	0.25668	0.306112	0.301823	0.344695	0.288861	0.307968	0.329955	0.317087	0.310057	0.31874
4	0.331451	0.289767	0.284235	0.275072	0.334142	0.33243	0.279703	0.316774	0.264844	0.281206	0.274648	0.287366	0.260847	0.274071	0.315288	0.274702	0.299475	0.255311	0.339799	0.307866	0.329235	0.310932	0.322429	0.320352	0.305472	0.244767	0.298434	0.284274	0.279932	0.271322	0.306923	0.279513	0.305366	0.289693	0.303491	0.230402	0.277438	0.279734	0.228384	0.309323	0.302169	0.301203	0.28349	0.303353	0.327529	0.303423	0.332296	0.324902	0.322747
0	0.318784	0.354761	0.362383	0.359609	0.326886	0.311207	0.357135	0.323724	0.328288	0.35581	0.364464	0.361257	0.343652	0.351512	0.313817	0.355192	0.357299	0.338761	0.33811	0.349145	0.317663	0.347177	0.348461	0.337728	0.215958	0.338324	0.313697	0.331538	0.359661	0.346565	0.338677	0.362002	0.343218	0.356328	0.321938	0.284364	0.368905	0.349926	0.369065	0.364346	0.317136	0.3297	0.359669	0.290784	0.325718	0.349212	0.33338	0.33186	0.337499
2	0.311218	0.331301	0.340198	0.359264	0.312493	0.299531	0.344408	0.297181	0.315607	0.322141	0.349591	0.345331	0.380917	0.364794	0.319474	0.335009	0.334274	0.337881	0.314212	0.331572	0.300758	0.32462	0.341848	0.323598	0.186957	0.275757	0.303522	0.304455	0.3373	0.353998	0.327099	0.353025	0.322538	0.338564	0.312062	0.264222	0.341425	0.324603	0.355528	0.35574	0.312659	0.329191	0.337647	0.283829	0.319419	0.331453	0.319849	0.312304	0.319501
6	0.312822	0.264176	0.249253	0.235433	0.318597	0.365242	0.251376	0.350758	0.257146	0.249628	0.238045	0.248108	0.226376	0.239679	0.298911	0.231213	0.255239	0.214373	0.290202	0.299758	0.373019	0.272955	0.281586	0.287607	0.298003	0.213553	0.348005	0.250695	0.230654	0.240823	0.272635	0.243293	0.263627	0.257135	0.25287	0.220974	0.25399	0.242554	0.237499	0.275795	0.289839	0.303787	0.247828	0.360782	0.298825	0.269042	0.288679	0.32232	0.293401
5	0.249602	0.272029	0.269763	0.282918	0.246927	0.239907	0.275178	0.242984	0.295662	0.276096	0.279709	0.27168	0.2929	0.288101	0.262155	0.276303	0.260596	0.291667	0.248461	0.24329	0.229463	0.258894	0.24211	0.257565	0.18522	0.261904	0.244193	0.275084	0.275144	0.288626	0.249313	0.272599	0.280684	0.270565	0.270065	0.292538	0.263794	0.271454	0.266287	0.231232	0.254975	0.247642	0.274579	0.234898	0.25221	0.265841	0.257138	0.250022	0.256616
3	0.308367	0.29609	0.305041	0.314234	0.301708	0.289461	0.302502	0.298579	0.279031	0.286688	0.304245	0.308421	0.322975	0.312745	0.301104	0.29675	0.305825	0.283828	0.29839	0.30703	0.308852	0.303461	0.317295	0.307944	0.200017	0.244608	0.297808	0.281368	0.300005	0.302764	0.336617	0.314617	0.281504	0.300831	0.279083	0.243554	0.298315	0.295656	0.278301	0.332967	0.298928	0.305267	0.298646	0.26515	0.315465	0.303747	0.301877	0.301336	0.305493
[truncated: 57 more columns]

## Sheet: pySCENIC_run8
	Bach1(+)	Barhl1(+)	Bclaf1(+)	Bptf(+)	Cebpb(+)	Cebpd(+)	Clock(+)	Creb5(+)	Cux1(+)	Deaf1(+)	Dpf2(+)	E2f1(+)	E2f2(+)	E2f3(+)	E2f7(+)	E2f8(+)	Egr1(+)	Elf1(+)	Elf2(+)	Elk4(+)	En2(+)	Ep300(+)	Ets1(+)	Etv1(+)	Etv4(+)	Fli1(+)	Fos(+)	Fosb(+)	Fosl2(+)	Foxm1(+)	Foxp1(+)	Gabpb1(+)	Gata3(+)	Gatad1(+)	Gsx1(+)	Gtf2ird1(+)	Hdac2(+)	Helt(+)	Hes5(+)	Hes7(+)	Hey1(+)	Hoxa2(+)	Ilf2(+)	Insm2(+)	Irx5(+)	Jun(+)	Jund(+)	Klf13(+)	Klf15(+)
1	0.331839	0.363786	0.335962	0.350476	0.310289	0.297899	0.342761	0.324887	0.33779	0.347101	0.346425	0.331832	0.304797	0.320467	0.31616	0.319703	0.325961	0.336496	0.318551	0.337805	0.359072	0.350622	0.318094	0.294829	0.282785	0.330243	0.309095	0.318936	0.289602	0.329657	0.350446	0.325921	0.343905	0.333255	0.278629	0.323583	0.348363	0.307541	0.31844	0.312919	0.280728	0.308435	0.34647	0.332012	0.286936	0.29768	0.330023	0.329346	0.282088
4	0.28747	0.276208	0.283464	0.265147	0.321366	0.332234	0.289113	0.30928	0.275563	0.283024	0.272342	0.274884	0.252413	0.28689	0.273746	0.277152	0.300845	0.283037	0.265807	0.290995	0.25992	0.276139	0.328681	0.306257	0.328113	0.311889	0.312237	0.320435	0.275873	0.273132	0.266236	0.261726	0.314343	0.289039	0.339899	0.261169	0.283332	0.339855	0.299104	0.318053	0.308114	0.299273	0.281675	0.255009	0.293465	0.338414	0.308425	0.314683	0.332681
0	0.331264	0.346128	0.362384	0.277838	0.339102	0.309326	0.336413	0.339699	0.348293	0.352613	0.346564	0.364019	0.370598	0.36269	0.353289	0.351811	0.348027	0.35438	0.350664	0.353674	0.340706	0.339715	0.346168	0.345594	0.32244	0.348316	0.339353	0.340607	0.320439	0.344591	0.358632	0.339173	0.342488	0.357555	0.311945	0.362836	0.359505	0.312313	0.357266	0.323156	0.33898	0.338507	0.358928	0.348612	0.335903	0.323592	0.344698	0.344532	0.312195
2	0.303916	0.332482	0.341371	0.273415	0.320769	0.296524	0.316673	0.321212	0.343581	0.333068	0.328617	0.349619	0.357015	0.347805	0.361114	0.359046	0.335165	0.322712	0.347447	0.335133	0.342156	0.305368	0.321828	0.331721	0.308725	0.328668	0.337508	0.324045	0.302717	0.356732	0.332463	0.335276	0.318	0.340857	0.284163	0.338217	0.335869	0.300316	0.339442	0.320956	0.323508	0.334173	0.337883	0.299082	0.350624	0.317702	0.328387	0.323574	0.299014
6	0.28372	0.243475	0.245221	0.218727	0.3042	0.369513	0.253841	0.288508	0.253469	0.25138	0.25045	0.238637	0.212909	0.246982	0.239617	0.241641	0.264479	0.250743	0.229484	0.253106	0.240031	0.253282	0.279879	0.303372	0.355799	0.27177	0.278362	0.284144	0.242419	0.238081	0.240178	0.240849	0.260152	0.254066	0.255725	0.243632	0.24736	0.245839	0.265008	0.31858	0.288419	0.294319	0.247115	0.220146	0.262513	0.302606	0.272935	0.277797	0.368398
5	0.253684	0.28255	0.272372	0.259351	0.251359	0.238708	0.275599	0.25783	0.284373	0.276553	0.283155	0.279646	0.28987	0.270915	0.284156	0.285003	0.268716	0.273245	0.290906	0.272927	0.286671	0.284357	0.252664	0.246091	0.237122	0.260822	0.260078	0.257492	0.253138	0.288689	0.281898	0.270707	0.270758	0.27116	0.231627	0.261098	0.275081	0.238491	0.260757	0.255108	0.244331	0.259557	0.276294	0.272532	0.265098	0.247594	0.26524	0.262258	0.233209
3	0.303856	0.294433	0.303333	0.268763	0.304015	0.289991	0.278159	0.304409	0.295875	0.296662	0.295079	0.304069	0.305948	0.308824	0.313011	0.308791	0.306811	0.289257	0.295708	0.301327	0.287352	0.278199	0.301443	0.303748	0.3062	0.29769	0.312415	0.306493	0.2737	0.305975	0.288623	0.279304	0.287007	0.302489	0.310481	0.309595	0.296563	0.297748	0.310417	0.296943	0.297724	0.3062	0.298098	0.27399	0.336215	0.318764	0.303278	0.300798	0.310794
[truncated: 76 more columns]

## Sheet: pySCENIC_run9
	Arid3a(+)	Arnt(+)	Atf3(+)	Bach1(+)	Bach2(+)	Barhl2(+)	Bclaf1(+)	Bptf(+)	Brca1(+)	Cebpb(+)	Cebpd(+)	Cux1(+)	Dbp(+)	Dbx2(+)	Deaf1(+)	E2f1(+)	E2f2(+)	E2f3(+)	E2f7(+)	E2f8(+)	Egr1(+)	Elf1(+)	Elf2(+)	Elk4(+)	En2(+)	Ep300(+)	Erg(+)	Ets1(+)	Etv4(+)	Etv6(+)	Fli1(+)	Fos(+)	Fosb(+)	Foxf1(+)	Foxj2(+)	Foxm1(+)	Foxn2(+)	Foxo1(+)	Gata3(+)	Gatad1(+)	Glis1(+)	Gsx1(+)	Hes5(+)	Hey1(+)	Hic1(+)	Hoxa2(+)	Hoxb4(+)	Ilf2(+)	Irf9(+)
1	0.406917	0.31293	0.316931	0.329415	0.37318	0.365735	0.331543	0.342016	0.305656	0.313713	0.312225	0.327218	0.333562	0.30328	0.343677	0.332357	0.312647	0.322351	0.296977	0.320895	0.301774	0.349136	0.323444	0.340579	0.354198	0.301219	0.339418	0.335787	0.269905	0.323002	0.328166	0.324559	0.320582	0.264205	0.329652	0.33853	0.342226	0.260364	0.301989	0.332485	0.319142	0.306751	0.240453	0.311112	0.311469	0.279056	0.32117	0.345848	0.244853
4	0.252911	0.311159	0.327564	0.303943	0.174501	0.270013	0.286422	0.28614	0.269322	0.324648	0.322002	0.276545	0.281666	0.311545	0.286366	0.274011	0.257824	0.286644	0.266642	0.276615	0.322373	0.276763	0.283153	0.296785	0.264853	0.288217	0.286048	0.321458	0.330828	0.299462	0.315188	0.29451	0.314757	0.291291	0.288057	0.2689	0.284335	0.306676	0.312252	0.286804	0.301743	0.325711	0.311132	0.301735	0.265376	0.298928	0.321138	0.282572	0.375022
0	0.347203	0.333317	0.318032	0.326878	0.179546	0.337779	0.364224	0.353391	0.359698	0.33633	0.328549	0.35773	0.335446	0.341795	0.355838	0.364786	0.365479	0.363079	0.342113	0.352683	0.335969	0.353544	0.357575	0.352751	0.353116	0.322671	0.359681	0.343632	0.314233	0.347214	0.34677	0.353595	0.343887	0.322678	0.339464	0.344127	0.338259	0.315763	0.328419	0.358076	0.339173	0.337078	0.361038	0.35256	0.300168	0.31194	0.321122	0.359232	0.266878
2	0.317813	0.312053	0.307808	0.30691	0.174284	0.314305	0.336002	0.335562	0.365216	0.317163	0.312285	0.345677	0.308828	0.329978	0.330792	0.349612	0.354312	0.346056	0.374657	0.356991	0.330766	0.320994	0.340029	0.33026	0.344429	0.307031	0.327898	0.320934	0.301192	0.325834	0.32703	0.34017	0.32627	0.293104	0.315161	0.355171	0.311442	0.315614	0.295615	0.34353	0.311622	0.311559	0.360554	0.325133	0.264742	0.311166	0.303097	0.337294	0.272743
6	0.234084	0.271272	0.317352	0.297432	0.175573	0.255144	0.246776	0.250186	0.22784	0.308268	0.329145	0.236846	0.309565	0.293435	0.254958	0.238277	0.219362	0.247898	0.234884	0.242788	0.274145	0.24812	0.246492	0.260846	0.233722	0.258759	0.264378	0.271619	0.378815	0.28022	0.271462	0.263773	0.282213	0.308853	0.307458	0.237158	0.249315	0.290707	0.254401	0.252266	0.253209	0.274295	0.278992	0.26663	0.228222	0.340588	0.331343	0.248273	0.383511
5	0.292987	0.259174	0.254432	0.261289	0.270073	0.285421	0.265528	0.275083	0.286695	0.251302	0.251168	0.27751	0.257006	0.258599	0.273639	0.279683	0.290079	0.271484	0.29081	0.284882	0.25504	0.275624	0.272083	0.267825	0.28858	0.258195	0.26332	0.262373	0.230838	0.260647	0.259967	0.268391	0.259694	0.218615	0.253913	0.291978	0.273347	0.235568	0.24211	0.272501	0.271519	0.242596	0.224805	0.260598	0.245225	0.235026	0.260834	0.275216	0.208722
3	0.26632	0.277077	0.303538	0.285694	0.173962	0.281302	0.300575	0.301466	0.314992	0.301653	0.296647	0.306557	0.290809	0.303923	0.295008	0.303782	0.303955	0.307863	0.318157	0.308588	0.306308	0.290269	0.304038	0.297851	0.297997	0.280261	0.293521	0.292363	0.308194	0.302724	0.299961	0.306355	0.305808	0.305881	0.29502	0.299848	0.264103	0.355767	0.281555	0.301872	0.283751	0.317516	0.335764	0.308659	0.234656	0.301178	0.28668	0.298302	0.298512
[truncated: 67 more columns]

[truncated: 1 more sheets: pySCENIC_run10]
