# Supplementary material for: A conserved differentiation programme facilitates inhibitory neuron production in the developing mouse and human cerebellum
Source: Development. 2025 Dec 19;152(24):dev204811. doi: 10.1242/dev.204811 (PMC12766576; doi:10.1242/dev.204811)
Supplement: Table S3. — Differentially expressed genes in each cluster obtained from the scRNA-seq of two primary mouse NEP neurosphere cultures. [file develop-152-204811-TableS3.xlsx]

## Sheet: NesCFP_markers
p_val	avg_log2FC	pct.1	pct.2	p_val_adj	cluster	gene
2.80357e-57	0.392978	1	1	4.4829e-53	0	Eef1a1
1.24167e-52	0.416856	1	1	1.98543e-48	0	Rps5
8.09469e-52	0.37227	1	1	1.29434e-47	0	Rps9
2.8622e-50	0.357032	1	1	4.57665e-46	0	Rps3a1
2.31622e-48	0.363889	1	1	3.70364e-44	0	Rps27a
2.59923e-48	0.403113	1	1	4.15617e-44	0	Rpl18a
1.52953e-46	0.354663	1	1	2.44573e-42	0	Rps4x
1.61014e-46	0.346415	1	1	2.57461e-42	0	Rps10
1.04522e-45	0.368639	1	1	1.6713e-41	0	Rps24
4.83494e-45	0.642789	1	1	7.73107e-41	0	Vim
1.04609e-42	0.363217	1	1	1.6727e-38	0	Rps3
5.85765e-42	0.362375	1	1	9.36639e-38	0	Rpl3
8.65679e-42	0.297923	1	1	1.38422e-37	0	Rpl23
1.22245e-41	1.09459	0.962	0.89	1.95469e-37	0	Sox4
1.15148e-40	0.320898	1	1	1.84122e-36	0	Rpl15
1.51279e-40	0.298086	1	1	2.41895e-36	0	Rpl9
2.0692e-40	0.383436	1	1	3.30865e-36	0	Rps27
7.97993e-40	0.334539	1	1	1.27599e-35	0	Rps7
8.49741e-40	0.283194	1	1	1.35874e-35	0	Rpl37
1.16683e-39	0.312113	1	1	1.86576e-35	0	Rps15a
2.14315e-38	0.869076	0.95	0.787	3.4269e-34	0	Gap43
1.90565e-37	0.319998	1	1	3.04713e-33	0	Rps16
3.72606e-37	0.319228	1	1	5.95797e-33	0	Rpl24
4.82952e-37	0.331876	1	1	7.7224e-33	0	Rps18
7.20713e-37	0.355793	1	1	1.15242e-32	0	Rpl10a
4.05389e-36	0.403471	1	1	6.48217e-32	0	Rpl7a
1.18778e-35	0.483934	1	0.995	1.89925e-31	0	Hnrnpa1
1.7742e-34	0.317659	1	1	2.83695e-30	0	Naca
7.20786e-33	0.290127	1	1	1.15254e-28	0	Rpl32
9.45741e-33	0.281649	1	1	1.51224e-28	0	Rpl34
9.9866e-33	0.276401	1	1	1.59686e-28	0	Rplp0
1.25834e-32	1.22905	0.778	0.555	2.01208e-28	0	Dcc
6.8049e-32	1.20726	0.759	0.531	1.0881e-27	0	Epha5
3.18383e-31	0.299899	1	1	5.09095e-27	0	Rps23
4.47942e-31	0.28373	1	1	7.16259e-27	0	Btf3
7.51691e-31	0.638603	0.995	0.966	1.20195e-26	0	Rtn1
8.23263e-31	0.263176	1	1	1.3164e-26	0	Rps19
2.00906e-30	0.287628	1	1	3.21249e-26	0	Rps20
2.60083e-30	0.261554	1	1	4.15873e-26	0	Rpl11
2.78657e-30	1.53335	0.597	0.333	4.45573e-26	0	Stmn4
2.03318e-29	0.784374	0.957	0.799	3.25105e-25	0	Nnat
4.46989e-29	0.295154	1	1	7.14735e-25	0	Rpl35a
7.61508e-29	0.257307	1	1	1.21765e-24	0	Rpl8
3.76954e-28	1.54017	0.542	0.292	6.0275e-24	0	Rgs16
4.87797e-28	0.298178	1	1	7.79988e-24	0	Rps26
1.10117e-27	0.31637	1	1	1.76077e-23	0	Rpl6
1.44523e-27	0.52991	1	0.996	2.31092e-23	0	Tmsb10
1.11928e-26	1.26029	0.632	0.421	1.78974e-22	0	Mfng
4.10849e-26	0.588953	0.958	0.892	6.56948e-22	0	Rcn1
1.4329e-25	0.26416	1	1	2.29121e-21	0	Hsp90ab1
5.40115e-25	1.8463	0.376	0.149	8.63644e-21	0	Igsf21
2.43934e-24	1.141	0.605	0.363	3.90051e-20	0	Tmem178
5.22798e-24	0.59336	0.972	0.929	8.35954e-20	0	Gas5
6.13956e-24	0.256001	1	1	9.81715e-20	0	Rpl18
1.30253e-23	0.433213	0.998	0.983	2.08274e-19	0	Rpl10
1.36901e-23	0.306416	1	1	2.18905e-19	0	Rpl17
6.21259e-23	0.489511	0.998	0.98	9.93393e-19	0	Ptms
1.45748e-22	0.294797	1	1	2.33051e-18	0	Rpl36a
1.59469e-22	0.762748	0.801	0.641	2.54992e-18	0	Btg1
2.05727e-22	0.659354	0.885	0.794	3.28957e-18	0	Mapt
6.04266e-22	0.68596	0.908	0.806	9.66221e-18	0	Prss23
1.09414e-21	0.278595	1	1	1.74953e-17	0	Rpl35
1.34664e-21	0.393589	0.993	0.976	2.15328e-17	0	Eif3e
4.17286e-21	0.337688	1	1	6.67241e-17	0	Npm1
5.59933e-21	0.258172	1	1	8.95333e-17	0	Rpl22
6.70247e-21	0.809539	0.808	0.681	1.07172e-16	0	Lmo1
2.41341e-20	0.287696	1	1	3.85904e-16	0	H3f3b
2.74222e-20	1.83119	0.308	0.117	4.38481e-16	0	Insc
7.029e-20	0.497294	0.935	0.755	1.12394e-15	0	Basp1
9.25296e-20	0.73378	0.846	0.732	1.47955e-15	0	Creb5
1.15218e-19	0.250478	1	1	1.84234e-15	0	Fau
1.59752e-19	0.255522	0.998	1	2.55443e-15	0	Rps2
1.77255e-19	1.03474	0.652	0.455	2.8343e-15	0	Cdon
1.84281e-19	0.438252	1	1	2.94665e-15	0	Calm1
2.10143e-19	0.349096	1	0.993	3.36018e-15	0	Rps18-ps6
4.95049e-19	0.290902	1	1	7.91583e-15	0	Actg1
5.16863e-19	1.82358	0.508	0.326	8.26464e-15	0	Gadd45g
4.72117e-18	0.607619	0.998	0.986	7.54916e-14	0	Tubb2b
6.60864e-18	0.394103	1	1	1.05672e-13	0	Tmsb4x
9.84448e-18	0.709241	0.746	0.614	1.57413e-13	0	Gm4258
1.80868e-17	0.311147	1	0.996	2.89208e-13	0	Eif3h
2.52778e-17	0.395364	0.978	0.948	4.04192e-13	0	Nsa2
3.42771e-17	1.12097	0.533	0.333	5.48091e-13	0	Slc6a6
4.07129e-17	1.08969	0.644	0.46	6.50999e-13	0	Nkain2
1.02277e-16	1.36496	0.448	0.266	1.63541e-12	0	Dll3
1.46874e-16	0.674275	0.855	0.761	2.34852e-12	0	Mir99ahg
2.13077e-16	0.270759	1	1	3.40709e-12	0	Actb
2.32837e-16	0.692205	0.729	0.572	3.72306e-12	0	Plk2
4.53521e-16	0.560376	0.906	0.845	7.2518e-12	0	Trio
5.6987e-16	1.14898	0.468	0.28	9.11222e-12	0	Fbxo32
6.14015e-16	0.420507	0.987	0.941	9.81811e-12	0	Marcksl1
1.87504e-15	0.624008	0.928	0.858	2.99818e-11	0	Dscam
3.61783e-15	0.349643	0.98	0.945	5.78491e-11	0	Eif3k
1.02661e-14	0.857242	0.645	0.483	1.64155e-10	0	Dscaml1
1.17446e-14	0.550296	0.91	0.868	1.87796e-10	0	Dst
1.45566e-14	2.47889	0.192	0.061	2.3276e-10	0	Nppc
2.24724e-14	0.835162	0.55	0.377	3.59334e-10	0	Btg2
3.15488e-14	0.518364	0.906	0.859	5.04465e-10	0	Fnbp1
4.72158e-14	0.385209	0.997	0.982	7.5498e-10	0	2410006H16Rik
5.7604e-14	1.02601	0.446	0.284	9.21089e-10	0	Tmem108
1.01491e-13	0.361746	0.997	0.968	1.62285e-09	0	Olig1
1.08544e-13	0.448251	0.945	0.931	1.73562e-09	0	Celf2
1.54718e-13	0.607043	0.858	0.763	2.47394e-09	0	Snhg1
2.1838e-13	0.491422	0.925	0.895	3.49189e-09	0	Fhl1
2.26869e-13	1.50897	0.246	0.103	3.62764e-09	0	Tgfb1i1
2.40272e-13	0.940367	0.458	0.286	3.84196e-09	0	Sh3bp4
4.71689e-13	0.284767	0.998	0.995	7.54231e-09	0	Eif3f
5.07163e-13	0.857661	0.592	0.445	8.10954e-09	0	Elavl4
6.71463e-13	0.417645	0.967	0.903	1.07367e-08	0	Olig2
7.05325e-13	0.570983	0.866	0.745	1.12782e-08	0	Tnc
8.76891e-13	0.828637	0.537	0.378	1.40215e-08	0	Bbc3
1.37726e-12	0.262968	1	0.998	2.20225e-08	0	Rpl22l1
1.59211e-12	0.562565	0.928	0.881	2.54579e-08	0	Ext1
2.18849e-12	0.842363	0.532	0.371	3.4994e-08	0	Hecw2
2.80273e-12	0.645147	0.761	0.68	4.48157e-08	0	Rbms3
3.17197e-12	0.858986	0.485	0.323	5.07198e-08	0	Gng2
3.67811e-12	0.501006	0.896	0.868	5.8813e-08	0	Pbx1
4.05939e-12	0.971776	0.329	0.172	6.49096e-08	0	Sorcs3
4.75873e-12	0.689716	0.644	0.497	7.60921e-08	0	Rcor2
5.35351e-12	0.341179	0.948	0.906	8.56026e-08	0	Cct4
1.09525e-11	0.319741	0.988	0.984	1.75131e-07	0	Zeb1
1.50943e-11	0.331586	0.977	0.964	2.41358e-07	0	Npc2
1.58079e-11	0.493408	0.906	0.833	2.52768e-07	0	Nkain3
2.54009e-11	0.643861	0.657	0.495	4.0616e-07	0	Mtss1
2.56217e-11	0.620643	0.701	0.6	4.09691e-07	0	Pcbp4
2.73805e-11	0.456125	0.823	0.742	4.37815e-07	0	Pnrc1
2.75131e-11	0.869429	0.64	0.562	4.39934e-07	0	A330076H08Rik
2.86836e-11	0.270058	0.988	0.992	4.58651e-07	0	Bri3
3.01992e-11	0.581207	0.789	0.704	4.82885e-07	0	Sdc3
3.03048e-11	0.276661	1	1	4.84574e-07	0	Ppp1r14b
8.40241e-11	0.743761	0.513	0.359	1.34355e-06	0	Litaf
8.61682e-11	0.364116	0.873	0.816	1.37783e-06	0	Zfand5
9.66641e-11	0.852569	0.679	0.614	1.54566e-06	0	A230057D06Rik
1.50287e-10	0.450529	0.819	0.757	2.40309e-06	0	Snrpa
1.97564e-10	1.17785	0.286	0.153	3.15905e-06	0	Crmp1
2.13034e-10	0.52042	0.764	0.641	3.40641e-06	0	Ddit4
2.38746e-10	0.276857	0.983	0.942	3.81755e-06	0	Bex3
2.45339e-10	1.79439	0.237	0.12	3.92297e-06	0	Synpr
3.60923e-10	0.410343	0.958	0.906	5.77116e-06	0	Pvt1
3.9237e-10	0.42622	0.883	0.828	6.274e-06	0	Rbfox2
6.04514e-10	0.45651	0.858	0.799	9.66617e-06	0	Bnip3
6.93256e-10	0.351577	0.995	0.981	1.10852e-05	0	S100a10
7.23404e-10	0.338554	0.866	0.777	1.15672e-05	0	Tsc22d1
8.45237e-10	0.471686	0.853	0.81	1.35153e-05	0	Nbea
9.47737e-10	0.697095	0.592	0.465	1.51543e-05	0	Jarid2
1.23047e-09	0.729769	0.645	0.567	1.96751e-05	0	Gm4876
1.28056e-09	0.788491	0.445	0.294	2.04762e-05	0	Itga4
1.72336e-09	0.427735	0.896	0.876	2.75566e-05	0	Sox6
1.81773e-09	0.649414	0.535	0.391	2.90654e-05	0	Cavin2
2.20344e-09	0.377233	0.88	0.824	3.5233e-05	0	Csnk1e
2.64106e-09	0.787626	0.517	0.385	4.22306e-05	0	Agpat4
2.68367e-09	0.646469	0.54	0.409	4.2912e-05	0	Ankrd37
2.84048e-09	0.329581	0.94	0.924	4.54192e-05	0	Pdlim5
2.85758e-09	0.66716	0.679	0.602	4.56927e-05	0	Uchl1
3.52402e-09	0.256026	0.936	0.852	5.6349e-05	0	Ctsl
4.3651e-09	0.853454	0.503	0.372	6.9798e-05	0	Thtpa
4.679e-09	0.276552	0.973	0.954	7.48172e-05	0	Uba52
5.30957e-09	0.40247	0.896	0.857	8.48999e-05	0	Dip2c
5.40596e-09	2.13816	0.182	0.081	8.64414e-05	0	Mfap4
5.68793e-09	0.565562	0.754	0.706	9.09499e-05	0	Timp2
6.74847e-09	0.292924	0.988	0.97	0.000107908	0	Atp6v0e
9.34891e-09	0.284921	0.985	0.968	0.000149489	0	Glrx3
9.75024e-09	0.427039	0.727	0.631	0.000155906	0	Sox2ot
1.04375e-08	0.409094	0.851	0.782	0.000166896	0	Zfp36l1
1.04505e-08	0.941271	0.462	0.337	0.000167103	0	Slc8a1
1.12033e-08	0.407191	0.846	0.795	0.00017914	0	1110038B12Rik
1.17245e-08	0.285654	0.98	0.977	0.000187475	0	Ttc3
1.21953e-08	0.584066	0.727	0.658	0.000195003	0	Stmn3
1.21982e-08	0.343775	0.925	0.886	0.00019505	0	Ncald
1.23421e-08	1.64004	0.161	0.069	0.00019735	0	Tafa1
1.61492e-08	1.37185	0.207	0.102	0.000258226	0	Miat
1.68108e-08	0.326924	0.931	0.905	0.000268805	0	Eif4b
2.03681e-08	0.580359	0.642	0.535	0.000325686	0	Zfas1
2.72995e-08	0.793326	0.473	0.361	0.000436518	0	5330434G04Rik
3.00398e-08	0.613789	0.679	0.569	0.000480337	0	Trp53i11
3.10055e-08	0.295813	0.975	0.966	0.000495778	0	Tcf12
3.26829e-08	0.450542	0.811	0.748	0.000522599	0	Plod2
3.64121e-08	0.393517	0.816	0.795	0.00058223	0	Cald1
3.86215e-08	0.263892	1	1	0.000617558	0	Cd63
4.62085e-08	0.368571	0.918	0.887	0.000738873	0	Rere
4.64944e-08	0.309965	0.873	0.846	0.000743446	0	Eif3m
5.26437e-08	0.415689	0.811	0.739	0.000841773	0	Mllt3
5.64707e-08	0.751294	0.57	0.454	0.000902966	0	Nxph1
6.54069e-08	0.474703	0.783	0.729	0.00104586	0	Acyp1
7.04158e-08	0.322575	1	0.996	0.00112595	0	Tuba1a
8.32126e-08	0.641353	0.54	0.425	0.00133057	0	Cerox1
8.47474e-08	0.389118	0.855	0.823	0.00135511	0	Sdc2
9.58842e-08	0.459531	0.741	0.668	0.00153319	0	Id2
9.93769e-08	1.68167	0.164	0.076	0.00158904	0	Olfm3
1.00068e-07	0.361437	0.901	0.886	0.00160009	0	Lrrfip1
1.00343e-07	1.1074	0.207	0.108	0.00160448	0	Snca
1.05297e-07	0.303405	0.962	0.91	0.0016837	0	Fscn1
1.15197e-07	0.299076	0.921	0.915	0.00184201	0	Sec11a
1.21681e-07	1.01592	0.344	0.233	0.00194567	0	Tmem178b
1.41085e-07	0.327746	0.893	0.877	0.00225595	0	Mrpl23
1.76943e-07	0.417559	0.779	0.744	0.00282931	0	Kmt2e
1.86152e-07	0.821506	0.413	0.292	0.00297657	0	Tbc1d9
2.06298e-07	0.363786	0.883	0.865	0.0032987	0	Foxn3
2.15469e-07	0.421399	0.973	0.937	0.00344536	0	Vav3
2.62514e-07	1.01429	0.276	0.171	0.00419759	0	Dll1
2.92935e-07	0.394107	0.771	0.696	0.00468402	0	Rhob
3.12841e-07	0.496273	0.642	0.531	0.00500233	0	Kcnd3
3.28055e-07	1.22272	0.161	0.076	0.00524559	0	Myt1
3.87164e-07	0.760425	0.38	0.261	0.00619075	0	Zfp536
4.08958e-07	0.462528	0.704	0.615	0.00653924	0	Mir100hg
4.14987e-07	1.12678	0.281	0.178	0.00663564	0	Slc44a5
4.16577e-07	0.297417	0.928	0.921	0.00666107	0	Ddah2
4.18072e-07	1.26743	0.298	0.197	0.00668497	0	Tubb3
4.84239e-07	1.24902	0.227	0.131	0.00774297	0	Cntnap4
5.34975e-07	0.637164	0.587	0.498	0.00855425	0	Stxbp1
5.56294e-07	0.801303	0.48	0.385	0.00889514	0	Pik3r3
6.69972e-07	0.269982	0.98	0.961	0.0107129	0	Myl12b
8.01612e-07	0.628397	0.592	0.514	0.0128178	0	Anxa2
8.23679e-07	1.35923	0.145	0.067	0.0131706	0	8030451A03Rik
9.26791e-07	1.34112	0.179	0.093	0.0148194	0	D5Ertd615e
9.58207e-07	0.505164	0.717	0.658	0.0153217	0	Chd7
1.05086e-06	0.701031	0.577	0.485	0.0168033	0	Sgk1
1.11428e-06	0.900009	0.242	0.143	0.0178174	0	Afap1
1.26965e-06	0.32314	0.776	0.709	0.0203017	0	Aimp1
1.41251e-06	0.335209	0.809	0.788	0.0225861	0	1110038F14Rik
1.57025e-06	1.60935	0.109	0.043	0.0251082	0	Ppp1r14a
1.58988e-06	0.483394	0.666	0.582	0.0254222	0	Myo16
1.63789e-06	0.335129	0.863	0.818	0.0261899	0	Rasal2
1.65148e-06	0.594997	0.582	0.503	0.0264072	0	Fam13c
1.65289e-06	0.50106	0.707	0.656	0.0264298	0	Tanc1
1.65801e-06	1.24226	0.166	0.084	0.0265116	0	Serping1
1.87443e-06	0.524285	0.617	0.526	0.0299721	0	Zfp462
1.90853e-06	0.740453	0.528	0.432	0.0305174	0	Hmga2
1.91122e-06	0.847699	0.43	0.331	0.0305605	0	Eda
1.96923e-06	1.22066	0.179	0.095	0.0314881	0	Mir670hg
1.97685e-06	0.781294	0.416	0.309	0.0316098	0	Ppp2r2b
2.03221e-06	0.255504	0.916	0.91	0.0324951	0	Ube2e3
2.15398e-06	0.425483	0.747	0.716	0.0344422	0	Coro1c
2.20967e-06	0.26657	0.925	0.888	0.0353327	0	Sox11
2.29329e-06	0.51517	0.328	0.218	0.0366696	0	Ndrg1
2.85649e-06	0.744269	0.43	0.331	0.0456752	0	Zfp608
3.14384e-06	0.825409	0.41	0.31	0.0502701	0	Akap6
3.19424e-06	0.411098	0.804	0.789	0.0510759	0	Zeb2
3.39668e-06	0.602253	0.505	0.409	0.0543129	0	Ip6k2
3.59155e-06	0.38296	0.771	0.735	0.0574289	0	Zfp292
3.59232e-06	0.311136	0.803	0.74	0.0574412	0	Atf4
4.0249e-06	0.359531	0.799	0.783	0.0643581	0	Dtna
4.09631e-06	0.470551	0.592	0.492	0.0655	0	Kdm5b
4.12359e-06	0.472956	0.652	0.554	0.0659362	0	Ctnna2
4.14245e-06	0.707651	0.458	0.362	0.0662377	0	Dbn1
4.74837e-06	0.794902	0.355	0.254	0.0759265	0	Tox3
4.92906e-06	0.61622	0.418	0.314	0.0788156	0	Spata13
5.11741e-06	0.396763	0.763	0.718	0.0818273	0	Meis2
5.218e-06	1.5436	0.119	0.053	0.0834358	0	Calb2
5.37557e-06	0.600576	0.426	0.321	0.0859554	0	Bend5
5.69205e-06	1.31451	0.226	0.138	0.0910159	0	Cnr1
6.25421e-06	0.522216	0.652	0.586	0.100005	0	Bach2
7.32312e-06	0.940641	0.258	0.167	0.117097	0	Rnd3
8.29878e-06	0.441705	0.691	0.622	0.132698	0	Sox8
9.01949e-06	0.494859	0.669	0.64	0.144222	0	Septin8
9.0724e-06	0.540232	0.681	0.631	0.145068	0	Syn2
9.4205e-06	0.378878	0.856	0.822	0.150634	0	Pde4d
9.51342e-06	0.93091	0.334	0.243	0.15212	0	Maml3
9.85852e-06	0.532175	0.62	0.55	0.157638	0	Flot1
1.01859e-05	0.682596	0.291	0.194	0.162873	0	Ly6e
1.11453e-05	0.338344	0.789	0.742	0.178214	0	Sars
1.11503e-05	0.261575	0.913	0.876	0.178293	0	Selenom
1.11535e-05	1.09551	0.194	0.114	0.178345	0	Ets1
1.13018e-05	0.50002	0.744	0.718	0.180716	0	Robo2
1.16139e-05	0.451757	0.691	0.635	0.185707	0	Rcan2
1.16169e-05	0.422464	0.731	0.65	0.185755	0	Auts2
1.22267e-05	1.233	0.164	0.09	0.195505	0	Prune2
1.28727e-05	0.606646	0.462	0.375	0.205834	0	Itga6
1.60011e-05	0.317868	0.788	0.745	0.255858	0	Tmtc2
1.66035e-05	0.462115	0.666	0.617	0.265491	0	Adamts6
1.76032e-05	0.290063	0.873	0.856	0.281474	0	Hes6
1.77058e-05	1.00425	0.192	0.113	0.283116	0	C030029H02Rik
1.8719e-05	0.284985	0.773	0.709	0.299316	0	Ogt
2.09446e-05	0.332465	0.753	0.681	0.334905	0	H1f0
2.33434e-05	0.605332	0.518	0.458	0.373261	0	Zfp704
2.47488e-05	0.331902	0.731	0.668	0.395734	0	Map1b
2.54544e-05	0.384226	0.736	0.685	0.407016	0	Jmjd6
2.80674e-05	1.20316	0.169	0.097	0.448798	0	Pak3
3.14124e-05	0.262674	0.94	0.943	0.502285	0	Myl12a
3.22517e-05	0.460203	0.508	0.412	0.515705	0	Kdm6b
3.31748e-05	0.35976	0.819	0.817	0.530465	0	Rev3l
3.3257e-05	1.34144	0.107	0.049	0.53178	0	Ackr3
4.10298e-05	0.381014	0.734	0.702	0.656066	0	Wsb1
4.12738e-05	0.323992	0.793	0.751	0.659968	0	Pdcl3
4.47093e-05	0.52505	0.515	0.431	0.714902	0	Glcci1
5.23369e-05	0.59094	0.537	0.477	0.836866	0	Trim24
5.53891e-05	0.929974	0.216	0.141	0.885672	0	Plppr1
5.70433e-05	0.346321	0.732	0.702	0.912122	0	Tulp4
6.3152e-05	0.436709	0.565	0.484	1	0	Cd24a
6.60874e-05	0.497109	0.545	0.463	1	0	Me3
6.61064e-05	0.692134	0.455	0.375	1	0	Sh3d19
6.76449e-05	0.369606	0.679	0.629	1	0	Usp22
7.16298e-05	0.89666	0.246	0.167	1	0	Azin2
7.21387e-05	0.501175	0.44	0.351	1	0	H2bc27
8.48446e-05	0.381315	0.702	0.665	1	0	Zmiz1
8.58558e-05	0.448498	0.642	0.575	1	0	Aff2
8.78857e-05	0.257949	0.786	0.722	1	0	Dhrs7
0.000105047	0.29754	0.756	0.748	1	0	Sgta
0.000107803	0.3971	0.609	0.535	1	0	Csrp2
0.000108963	0.915276	0.137	0.075	1	0	Clrn1
0.000111411	0.49216	0.689	0.659	1	0	Slc4a7
0.000120853	0.408245	0.569	0.495	1	0	Dusp10
0.000121098	0.677388	0.368	0.286	1	0	Neurod1
0.000125587	0.45993	0.819	0.813	1	0	Sik3
0.000134284	0.898641	0.242	0.168	1	0	AI593442
0.000137815	0.568362	0.408	0.327	1	0	Rbm4
0.000146571	1.01173	0.102	0.049	1	0	Gm5087
0.000148004	0.272606	0.784	0.723	1	0	Eif4ebp1
0.000150244	0.593237	0.525	0.463	1	0	Plekhg1
0.000157742	0.468236	0.699	0.686	1	0	Qdpr
0.000164532	0.526004	0.554	0.504	1	0	Fstl1
0.000169543	0.350695	0.644	0.582	1	0	Tsc22d3
0.000175099	0.729632	0.182	0.112	1	0	Smpd3
0.00017936	0.550471	0.426	0.344	1	0	Dennd2b
0.000182771	0.722631	0.313	0.236	1	0	Cdc42ep3
0.000188225	0.358818	0.9	0.898	1	0	Pcdh15
0.000190675	0.401877	0.599	0.542	1	0	Vgll4
0.000192531	0.867618	0.174	0.107	1	0	Sema4d
0.000196246	0.606093	0.443	0.374	1	0	Nsg2
0.000202028	1.11625	0.191	0.124	1	0	Tmod1
0.000218468	0.620133	0.278	0.197	1	0	Bcat1
0.000237604	0.278688	0.734	0.674	1	0	Smarca2
0.000254179	0.419035	0.63	0.566	1	0	Lima1
0.000255148	0.440453	0.58	0.52	1	0	Scn8a
0.000263933	0.363282	0.816	0.793	1	0	Igf1r
0.000264289	0.261141	0.729	0.669	1	0	Arpc4
0.000268116	0.45463	0.503	0.418	1	0	Septin6
0.00029513	0.341357	0.721	0.677	1	0	Rabgap1l
0.000295801	1.03343	0.129	0.072	1	0	Ppfia2
0.000297986	0.550139	0.639	0.602	1	0	Thsd7a
0.000298389	0.396418	0.737	0.727	1	0	Lap3
0.000393025	1.05306	0.117	0.064	1	0	Atf3
0.00045865	0.287599	0.943	0.929	1	0	Tnik
0.000464509	0.720539	0.39	0.318	1	0	Kcnq3
0.000473622	0.488847	0.426	0.35	1	0	Olfm1
0.000513628	0.911912	0.184	0.122	1	0	Cdk5r1
0.00055525	0.602711	0.452	0.378	1	0	Slc9a9
0.00056674	0.589587	0.413	0.344	1	0	Apbb1
0.000608727	0.65615	0.152	0.093	1	0	Rasl11b
0.000612939	0.662518	0.254	0.184	1	0	Nradd
0.000615234	0.320251	0.737	0.724	1	0	Peli1
0.000643353	0.293476	0.684	0.658	1	0	Sugt1
0.000701351	0.647225	0.381	0.314	1	0	Sytl2
0.000709517	0.297631	0.771	0.751	1	0	Phf21a
0.000752911	0.792879	0.236	0.17	1	0	Pdzrn3
0.000753815	0.520507	0.475	0.416	1	0	Airn
0.000762624	0.682945	0.229	0.16	1	0	Mycl
0.000782962	0.316136	0.691	0.661	1	0	Cxxc5
0.000792892	0.382758	0.62	0.597	1	0	Epc1
0.000812121	0.482785	0.395	0.318	1	0	Mtus1
0.000829408	0.440888	0.492	0.426	1	0	5031425E22Rik
0.000845654	0.269955	0.776	0.765	1	0	Ccdc58
0.000898273	0.43171	0.527	0.478	1	0	Prmt2
0.000945454	0.353716	0.56	0.491	1	0	Ptpn1
0.000982834	0.267016	0.856	0.851	1	0	Traf4
0.000985747	0.400454	0.62	0.578	1	0	Dpysl3
0.0009969	0.550155	0.212	0.146	1	0	Shb
0.00101756	0.346707	0.711	0.717	1	0	Gab2
0.00102169	0.773361	0.261	0.196	1	0	Syn3
0.00102661	0.397298	0.391	0.314	1	0	Kdm7a
0.00104306	0.266762	0.786	0.768	1	0	Phc2
0.00111609	0.529469	0.525	0.473	1	0	Arhgef2
0.00112112	0.563874	0.492	0.438	1	0	Zyx
0.0011416	0.382659	0.717	0.691	1	0	Robo1
0.0012229	0.297721	0.749	0.723	1	0	Ccni
0.00123139	0.837273	0.134	0.082	1	0	BC034090
0.0012363	0.509533	0.498	0.448	1	0	Kif3a
0.00125525	0.268531	0.747	0.736	1	0	Spats2
0.0012631	0.293013	0.831	0.85	1	0	Gpm6a
0.00128515	0.461282	0.376	0.304	1	0	Micu3
0.00128807	0.415713	0.508	0.444	1	0	Snhg12
0.00129043	0.667348	0.355	0.289	1	0	Heg1
0.00134459	0.255341	0.881	0.863	1	0	Lmo4
0.00136815	0.663259	0.326	0.26	1	0	Entpd1
0.00143168	0.595718	0.236	0.17	1	0	Zfp157
0.00146539	0.676337	0.244	0.181	1	0	Lingo1
0.00151604	1.03413	0.104	0.059	1	0	Socs2
0.00162754	0.529357	0.483	0.439	1	0	Tmsb10b
0.00162867	0.841485	0.135	0.084	1	0	Bcl11a
0.00166094	0.511816	0.46	0.397	1	0	Iqgap2
0.00168706	0.283036	0.696	0.65	1	0	Nars
0.00183115	0.393286	0.602	0.561	1	0	Nol4
0.00188555	0.55775	0.622	0.604	1	0	Dner
0.00206026	0.580412	0.234	0.172	1	0	Rftn2
0.00213383	0.278125	0.952	0.953	1	0	Nlgn1
0.00215492	0.465455	0.343	0.271	1	0	St6gal1
0.00228278	1.00145	0.114	0.069	1	0	Camk1g
0.0023221	0.380921	0.605	0.557	1	0	Arap2
0.00255891	0.318777	0.699	0.671	1	0	Amph
0.00270454	0.687007	0.129	0.081	1	0	Sfrp4
0.00286106	0.632244	0.132	0.083	1	0	Acot9
0.00287458	0.459753	0.533	0.49	1	0	Snhg4
0.00287785	0.312833	0.686	0.67	1	0	Rufy3
0.00289859	0.855793	0.182	0.13	1	0	2700054A10Rik
0.00294257	0.465601	0.375	0.315	1	0	Nipsnap1
0.00295723	0.395759	0.687	0.682	1	0	Gria2
0.00299457	0.327649	0.462	0.39	1	0	Usp3
0.00317507	0.270448	0.485	0.409	1	0	Sapcd1
0.00320889	0.260149	0.756	0.767	1	0	Chic2
0.00321295	0.596167	0.211	0.152	1	0	D430019H16Rik
0.00322801	0.271981	0.672	0.651	1	0	Gm11808
0.0033245	0.665225	0.137	0.088	1	0	2900052L18Rik
0.00342304	0.753679	0.12	0.075	1	0	Tspan18
0.0035847	0.63436	0.157	0.106	1	0	Zfp61
0.00364638	0.269784	0.706	0.653	1	0	Tagln3
0.00386942	0.989276	0.104	0.063	1	0	Kif5c
0.00409732	0.507206	0.396	0.344	1	0	Dusp16
0.00415194	0.408782	0.431	0.372	1	0	Gdpd1
0.00418018	0.343288	0.597	0.551	1	0	Frmd4a
0.00423495	0.431021	0.505	0.46	1	0	Uty
0.00423549	0.454004	0.356	0.301	1	0	H2ac25
0.00456867	0.393019	0.462	0.412	1	0	Pkia
0.00459301	0.499471	0.273	0.213	1	0	Ptpro
0.00473495	0.925364	0.107	0.066	1	0	Atl1
0.00485555	0.396246	0.498	0.456	1	0	4833420G17Rik
0.00496034	0.340326	0.426	0.35	1	0	Cited2
0.00508686	0.269569	0.714	0.694	1	0	Ccdc50
0.00521933	0.775362	0.137	0.091	1	0	Gfra1
0.00557251	0.384382	0.415	0.354	1	0	Nat9
0.00565152	0.735968	0.162	0.114	1	0	Pex5l
0.00575369	0.323893	0.776	0.764	1	0	Khdrbs3
0.00576101	0.632076	0.256	0.199	1	0	Egfem1
0.00590626	0.2607	0.865	0.85	1	0	Magi2
0.00598824	0.572883	0.199	0.146	1	0	Armcx1
0.00599898	0.748878	0.186	0.136	1	0	Gfod1
0.00629482	0.266419	0.624	0.587	1	0	Tmem50a
0.00658668	0.373019	0.426	0.367	1	0	Grik2
0.00662576	0.373524	0.487	0.427	1	0	Dlgap4
0.0067063	0.599458	0.216	0.162	1	0	Maff
0.00675653	0.304778	0.619	0.591	1	0	Klhl7
0.00684641	0.503414	0.251	0.195	1	0	Cxadr
0.00693189	0.281108	0.644	0.597	1	0	Klf13
0.00707599	0.409538	0.577	0.548	1	0	Asns
0.00730896	0.496814	0.273	0.217	1	0	Klf4
0.00771837	0.252661	0.779	0.774	1	0	Tafa5
0.00775018	0.503732	0.276	0.22	1	0	Gm32509
0.00815327	0.49047	0.314	0.256	1	0	Soga3
0.00817324	0.380453	0.306	0.243	1	0	1700096K18Rik
0.00866308	0.288859	0.572	0.528	1	0	Kif21a
0.00894861	0.260452	0.555	0.501	1	0	Gadd45a
0.00905035	0.478796	0.492	0.442	1	0	Ank3
0.00914861	1.00522	0.104	0.066	1	0	Kif19a
0.00930625	0.474703	0.316	0.256	1	0	Abhd18
0.00997751	0.283378	0.721	0.715	1	0	Jmjd1c
8.68032e-113	3.25629	0.976	0.782	1.38798e-108	1	Apoe
4.69075e-109	2.55478	0.96	0.545	7.50051e-105	1	Aldoc
2.58071e-107	3.60275	0.644	0.104	4.12656e-103	1	Atp1a2
6.44334e-104	1.3839	1	0.984	1.03029e-99	1	Mt3
5.49504e-97	1.70773	0.993	0.792	8.78657e-93	1	Gstm1
2.02481e-96	1.38325	1	0.992	3.23767e-92	1	Scd2
3.01367e-93	1.76453	0.96	0.708	4.81887e-89	1	Selenop
3.80489e-92	1.9763	0.913	0.496	6.08402e-88	1	Atp1b2
2.53774e-86	2.37119	0.84	0.416	4.05784e-82	1	Sparcl1
5.25937e-85	1.18442	1	0.984	8.40973e-81	1	Gpi1
2.84115e-83	1.44742	1	0.998	4.54299e-79	1	Mt1
2.87863e-83	1.54018	0.967	0.729	4.60293e-79	1	Spacdr
8.52609e-83	0.750733	1	1	1.36332e-78	1	Fth1
1.96151e-80	1.67155	1	0.978	3.13646e-76	1	Cst3
2.34341e-80	2.41774	0.769	0.306	3.74711e-76	1	Ndrg2
2.80862e-77	1.68799	0.918	0.581	4.49098e-73	1	Ttyh1
2.88034e-76	1.45535	0.951	0.689	4.60566e-72	1	Ntrk2
8.2602e-75	2.1406	0.756	0.298	1.32081e-70	1	Car2
1.02232e-72	1.39028	0.958	0.777	1.63469e-68	1	Ldhb
2.35066e-72	2.49878	0.762	0.329	3.75871e-68	1	Lcat
6.0816e-72	1.75166	0.949	0.663	9.72447e-68	1	Igfbp2
8.86831e-72	1.28027	0.993	0.859	1.41804e-67	1	Cpe
1.09844e-71	1.04384	0.996	0.984	1.75641e-67	1	Prdx6
5.55103e-70	0.912476	0.998	0.984	8.8761e-66	1	Lamp1
2.50268e-69	1.1765	0.993	0.884	4.00178e-65	1	Ctsd
9.44947e-69	1.02489	0.998	0.952	1.51097e-64	1	Itm2c
1.03498e-68	1.92011	0.889	0.588	1.65493e-64	1	Ddt
9.90764e-68	1.69423	0.916	0.658	1.58423e-63	1	Tmem176a
4.39253e-67	0.946515	0.996	0.968	7.02366e-63	1	Aco2
1.98401e-65	0.455538	1	1	3.17243e-61	1	Cox8a
2.70505e-65	0.782532	1	1	4.32538e-61	1	mt-Co1
2.96932e-65	1.01379	1	1	4.74794e-61	1	Bsg
9.68224e-62	1.18518	0.971	0.78	1.54819e-57	1	Ghitm
3.43839e-60	0.663153	1	1	5.49799e-56	1	Cd81
1.56773e-57	1.64232	0.887	0.575	2.5068e-53	1	Slc4a4
5.61714e-57	1.51126	0.844	0.468	8.98181e-53	1	Dbp
1.35035e-56	1.23882	0.998	0.912	2.15921e-52	1	Mt2
5.48808e-55	0.768379	1	0.99	8.77544e-51	1	Gpx4
5.83354e-55	1.20482	0.942	0.773	9.32783e-51	1	Ctsb
5.61639e-54	0.811249	1	1	8.98061e-50	1	Gapdh
8.92375e-54	0.583825	1	0.999	1.42691e-49	1	Uqcr10
5.06379e-53	3.16495	0.409	0.081	8.09701e-49	1	Agt
1.91493e-52	1.29478	0.916	0.649	3.06198e-48	1	Mlc1
3.58714e-52	0.594861	1	1	5.73584e-48	1	Uqcr11
1.6855e-51	2.14164	0.604	0.238	2.69511e-47	1	Mmd2
2.17746e-51	1.08699	0.971	0.891	3.48177e-47	1	Prnp
4.79744e-50	0.651317	1	0.992	7.67111e-46	1	Tmbim6
6.27714e-50	1.24896	0.909	0.622	1.00371e-45	1	Grina
2.17237e-47	1.28234	0.856	0.609	3.47362e-43	1	Pfkm
9.63559e-46	1.21942	0.929	0.726	1.54073e-41	1	Ncan
1.45098e-45	1.65958	0.669	0.338	2.32011e-41	1	Me1
5.23386e-45	1.45882	0.767	0.431	8.36895e-41	1	Appl2
1.12888e-44	1.24192	0.88	0.592	1.80509e-40	1	Lrp1
2.90754e-44	0.610569	1	0.996	4.64916e-40	1	Aldoa
1.13686e-43	0.591577	1	1	1.81783e-39	1	Itm2b
1.52851e-43	0.888495	0.969	0.871	2.44409e-39	1	Ephx1
1.69527e-43	3.15381	0.349	0.07	2.71074e-39	1	Cmtm5
2.21149e-43	1.33743	0.893	0.717	3.53618e-39	1	Slc1a2
5.05699e-43	0.542748	1	1	8.08613e-39	1	Gpm6b
2.3182e-42	1.16908	0.884	0.662	3.7068e-38	1	Gpt2
3.71794e-42	1.21019	0.816	0.509	5.94498e-38	1	Slc12a4
4.61075e-42	1.16067	0.942	0.764	7.37258e-38	1	Ntm
6.30285e-42	0.614799	0.998	0.991	1.00783e-37	1	Ndufa13
6.42555e-42	2.58705	0.351	0.072	1.02745e-37	1	Gm44386
6.6111e-42	1.42766	0.911	0.666	1.05711e-37	1	Ero1a
9.85739e-42	1.03088	0.969	0.892	1.5762e-37	1	Tmem176b
1.87898e-41	0.688187	1	0.98	3.00448e-37	1	Prdx5
2.22675e-41	0.585237	1	0.995	3.56057e-37	1	Tpi1
3.8695e-41	1.06395	0.913	0.741	6.18733e-37	1	Arhgap5
6.13789e-41	0.569373	1	0.998	9.81448e-37	1	Gabarap
2.13797e-40	0.697568	0.993	0.956	3.41861e-36	1	Pmm1
9.08275e-40	1.51839	0.769	0.508	1.45233e-35	1	Htra1
1.42601e-38	1.10102	0.92	0.71	2.28018e-34	1	Plpp3
1.49766e-38	0.554614	1	0.986	2.39475e-34	1	Ndufa6
1.91605e-38	2.21139	0.473	0.174	3.06376e-34	1	Nat8f1
4.37686e-38	1.14538	0.847	0.588	6.99859e-34	1	Dap
7.01286e-38	0.870025	0.956	0.821	1.12136e-33	1	Lamp2
2.61406e-37	0.921225	0.953	0.793	4.17988e-33	1	Capns1
2.64577e-37	1.29004	0.744	0.459	4.23058e-33	1	Gm2a
2.93477e-37	0.8582	0.953	0.799	4.6927e-33	1	Atraid
3.26047e-37	1.11896	0.884	0.614	5.21349e-33	1	Gbe1
6.93043e-37	1.17142	0.816	0.551	1.10818e-32	1	Nudt9
9.31695e-37	0.919858	0.947	0.824	1.48978e-32	1	Agpat5
9.5878e-37	0.771751	0.991	0.943	1.53309e-32	1	Psap
9.98325e-37	0.729533	0.998	0.986	1.59632e-32	1	Fam162a
1.2635e-36	0.464655	1	1	2.02034e-32	1	Gng5
1.91491e-36	1.07479	0.869	0.607	3.06194e-32	1	Vegfa
3.76414e-36	1.01724	0.86	0.681	6.01887e-32	1	Ddr1
6.78833e-36	0.824801	0.953	0.806	1.08545e-31	1	Pnkd
1.02258e-35	0.525308	1	1	1.6351e-31	1	Dbi
1.51906e-35	0.902983	0.938	0.733	2.42897e-31	1	Metrn
1.83474e-35	1.24979	0.722	0.418	2.93375e-31	1	Pbxip1
2.40474e-34	0.407086	1	1	3.84517e-30	1	Cox7a2
2.45211e-34	0.880151	0.907	0.653	3.92093e-30	1	Pgm1
3.84148e-34	1.97378	0.573	0.291	6.14252e-30	1	F3
4.17464e-34	1.18144	0.767	0.502	6.67526e-30	1	Ntn1
4.82234e-34	1.02027	0.851	0.634	7.71091e-30	1	Asph
1.03423e-33	0.56955	1	0.997	1.65374e-29	1	Pgk1
1.49912e-33	0.490432	1	0.999	2.39709e-29	1	Serpine2
1.5341e-33	0.477369	0.998	0.997	2.45302e-29	1	Ndufa2
1.82835e-33	1.78966	0.533	0.252	2.92354e-29	1	Pygb
1.98572e-33	1.84864	0.491	0.198	3.17517e-29	1	Maf
3.40898e-33	0.967934	0.86	0.662	5.45096e-29	1	Fads2
5.46068e-33	0.92719	0.898	0.71	8.73163e-29	1	Bbln
9.25278e-33	2.29377	0.436	0.165	1.47952e-28	1	S100b
1.31973e-32	1.33572	0.698	0.425	2.11025e-28	1	Lrig1
2.28284e-32	1.47468	0.647	0.37	3.65027e-28	1	Mgst1
6.39092e-32	1.1999	0.784	0.528	1.02191e-27	1	Abca1
6.74633e-32	1.33023	0.698	0.441	1.07874e-27	1	Smox
9.66513e-32	1.28641	0.811	0.579	1.54545e-27	1	Acsl3
1.77187e-31	0.411605	1	1	2.83322e-27	1	Atp5e
2.72993e-31	0.968077	0.847	0.63	4.36515e-27	1	Mboat2
3.12129e-31	0.435892	0.998	0.996	4.99095e-27	1	Ndufa7
3.23856e-31	1.00637	0.891	0.728	5.17846e-27	1	Gatm
4.38079e-31	0.576767	0.998	0.985	7.00489e-27	1	mt-Nd5
5.26671e-31	0.473858	1	1	8.42147e-27	1	Atp5b
7.04753e-31	1.59144	0.593	0.328	1.1269e-26	1	Kcnj10
7.79243e-31	2.37241	0.398	0.138	1.24601e-26	1	Nupr1
1.00389e-30	1.07289	0.893	0.757	1.60522e-26	1	Plat
1.42718e-30	0.477979	1	0.999	2.28207e-26	1	Laptm4a
1.44343e-30	0.473709	1	1	2.30804e-26	1	Mif
1.66206e-30	0.659041	0.984	0.886	2.65763e-26	1	Rabac1
2.03493e-30	0.922604	0.864	0.671	3.25385e-26	1	Agpat3
4.16669e-30	0.375534	1	0.999	6.66254e-26	1	Uqcrh
4.53135e-30	0.840098	0.898	0.718	7.24563e-26	1	Hepacam
7.0261e-30	0.855078	0.884	0.633	1.12347e-25	1	Mtss2
9.60216e-30	0.518406	1	0.993	1.53538e-25	1	Ndufc1
1.1117e-29	1.68603	0.482	0.211	1.77761e-25	1	Plekhb1
2.44392e-29	0.934464	0.867	0.72	3.90782e-25	1	Glud1
3.21279e-29	1.2033	0.671	0.411	5.13726e-25	1	Tmem205
3.71554e-29	1.46285	0.633	0.384	5.94115e-25	1	Nfe2l1
4.25829e-29	1.32394	0.7	0.457	6.809e-25	1	Gpr37l1
4.58101e-29	1.28147	0.74	0.489	7.32503e-25	1	Chst2
5.53857e-29	0.497177	1	1	8.85617e-25	1	Pgam1
1.15367e-28	0.871037	0.853	0.647	1.84472e-24	1	Itgav
1.52152e-28	0.739092	1	1	2.4329e-24	1	Ftl1
1.91873e-28	0.301056	1	1	3.06804e-24	1	Cox7c
3.04338e-28	0.953079	0.856	0.65	4.86637e-24	1	Pttg1ip
3.48221e-28	0.578701	0.991	0.975	5.56806e-24	1	Rab6a
4.76611e-28	0.669306	0.964	0.808	7.62102e-24	1	Pfkl
5.78564e-28	0.965541	0.784	0.494	9.25123e-24	1	Sdc4
7.24859e-28	0.690855	0.996	0.991	1.15905e-23	1	Cd9
1.93211e-27	0.59333	0.991	0.974	3.08945e-23	1	Canx
1.96595e-27	0.998843	0.869	0.731	3.14355e-23	1	Acsbg1
2.35748e-27	1.35672	0.56	0.292	3.76962e-23	1	Fcgrt
3.18132e-27	0.862561	0.851	0.646	5.08694e-23	1	Chpt1
4.25645e-27	0.348395	1	1	6.80606e-23	1	mt-Co3
4.27189e-27	0.970171	0.824	0.635	6.83075e-23	1	Rnf13
5.59685e-27	1.49743	0.571	0.33	8.94937e-23	1	Slc27a1
8.86264e-27	1.07317	0.824	0.66	1.41714e-22	1	Gna13
1.03186e-26	1.13784	0.902	0.756	1.64995e-22	1	Sat1
1.16985e-26	0.791354	0.884	0.687	1.87059e-22	1	P4ha1
5.61823e-26	0.732061	0.927	0.782	8.98354e-22	1	Jam2
6.43088e-26	0.382965	1	0.999	1.0283e-21	1	Tmem256
7.6131e-26	3.0018	0.216	0.042	1.21733e-21	1	Phyhd1
8.11245e-26	0.34154	1	1	1.29718e-21	1	Cox6b1
1.47391e-25	0.450413	0.996	0.983	2.35678e-21	1	Tmem59
1.54599e-25	0.921649	0.889	0.79	2.47204e-21	1	Slc3a2
3.39882e-25	1.04493	0.722	0.478	5.43471e-21	1	Pon2
3.48711e-25	0.795468	0.864	0.704	5.57588e-21	1	Dynlt3
5.01625e-25	1.40769	0.542	0.293	8.02098e-21	1	Sfxn5
5.10191e-25	1.3099	0.531	0.279	8.15796e-21	1	Gsta4
8.3527e-25	0.87177	0.851	0.682	1.3356e-20	1	Hexa
8.73093e-25	0.65527	0.956	0.835	1.39608e-20	1	Lrrc58
1.16053e-24	1.24691	0.607	0.362	1.85569e-20	1	Aplp1
1.28204e-24	2.15864	0.302	0.095	2.04998e-20	1	Aldh1a1
1.59507e-24	1.13301	0.7	0.506	2.55051e-20	1	Tnfrsf21
2.13812e-24	1.05382	0.676	0.415	3.41885e-20	1	Bhlhe40
2.30081e-24	1.05923	0.678	0.438	3.679e-20	1	Gprc5b
3.00418e-24	0.923158	0.758	0.537	4.80369e-20	1	Cd151
3.89835e-24	0.8362	0.831	0.618	6.23346e-20	1	Egln1
5.37098e-24	0.826165	0.889	0.776	8.5882e-20	1	Bcan
5.90421e-24	0.329897	1	1	9.44083e-20	1	Ndufb9
5.92187e-24	0.358734	1	0.999	9.46908e-20	1	Atp5d
6.78308e-24	0.632944	0.958	0.826	1.08461e-19	1	Adm
9.1847e-24	0.732926	0.889	0.723	1.46863e-19	1	Sdhc
1.0129e-23	0.824745	0.873	0.746	1.61962e-19	1	Rab5c
1.17725e-23	0.649377	1	0.998	1.88242e-19	1	Higd1a
1.3116e-23	1.46417	0.436	0.192	2.09724e-19	1	Ppp1r3c
1.52891e-23	1.13353	0.671	0.422	2.44473e-19	1	H2bc4
2.32536e-23	0.391862	0.996	0.995	3.71826e-19	1	Rhoa
2.53791e-23	0.340745	1	0.999	4.05812e-19	1	Atp5j2
2.73805e-23	1.64182	0.416	0.188	4.37814e-19	1	Aldh6a1
2.86022e-23	2.04935	0.318	0.111	4.5735e-19	1	Retreg1
4.63464e-23	0.724542	0.896	0.729	7.41079e-19	1	Tmem30a
5.25795e-23	0.391808	0.998	0.999	8.40747e-19	1	Gnai2
7.39863e-23	0.820786	0.882	0.716	1.18304e-18	1	Sesn3
8.65361e-23	1.26999	0.62	0.416	1.38371e-18	1	Rida
9.48063e-23	0.481857	0.996	0.985	1.51595e-18	1	Atp6v0b
1.08188e-22	0.466111	0.991	0.987	1.72992e-18	1	Tspan3
1.13219e-22	1.37154	0.522	0.292	1.81038e-18	1	Abhd4
1.3554e-22	0.738721	0.882	0.739	2.16728e-18	1	Ahcyl1
1.92766e-22	0.839683	0.858	0.708	3.08233e-18	1	Cystm1
2.18062e-22	0.833598	0.816	0.631	3.48681e-18	1	Epdr1
2.8438e-22	0.683979	0.891	0.722	4.54723e-18	1	Arf3
4.15601e-22	0.561531	0.96	0.903	6.64545e-18	1	Ssr3
1.00207e-21	0.719105	0.884	0.731	1.60232e-17	1	Emc7
1.21794e-21	0.702396	0.84	0.657	1.94749e-17	1	Hk1
1.57622e-21	0.481604	0.996	0.994	2.52038e-17	1	Qki
1.7406e-21	0.964879	0.684	0.459	2.78323e-17	1	Soat1
1.97174e-21	0.356262	1	0.999	3.15282e-17	1	Ndufb11
2.05853e-21	1.19853	0.776	0.572	3.29158e-17	1	Fos
2.83502e-21	1.09857	0.649	0.429	4.5332e-17	1	Zhx3
2.85669e-21	0.869738	0.787	0.604	4.56785e-17	1	Ccng1
3.85116e-21	0.619878	0.933	0.87	6.158e-17	1	Syt11
4.13232e-21	1.03685	0.629	0.419	6.60758e-17	1	Acox1
4.69722e-21	0.517756	0.967	0.958	7.51085e-17	1	Ndufs7
4.74873e-21	1.75968	0.407	0.195	7.59323e-17	1	Spsb2
4.83221e-21	1.35313	0.449	0.219	7.72671e-17	1	Pdlim4
7.95016e-21	0.460441	0.993	0.985	1.27123e-16	1	Ndufv3
8.55502e-21	0.772295	0.8	0.599	1.36795e-16	1	Mindy2
9.54521e-21	0.469726	0.98	0.936	1.52628e-16	1	Bnip3l
9.6953e-21	1.11677	0.602	0.372	1.55028e-16	1	Pllp
1.13567e-20	0.662482	0.936	0.865	1.81593e-16	1	Ctsl
1.23693e-20	0.960541	0.676	0.481	1.97785e-16	1	Acadvl
1.3931e-20	0.32582	1	0.999	2.22756e-16	1	Uqcrq
1.47189e-20	1.29131	0.447	0.222	2.35355e-16	1	Ltbp3
1.68211e-20	0.362549	1	0.999	2.6897e-16	1	Slc25a4
1.69865e-20	0.448119	0.991	0.966	2.71614e-16	1	Timm8b
2.00468e-20	0.80376	0.809	0.672	3.20549e-16	1	Atp6ap1
2.02925e-20	2.54588	0.162	0.028	3.24477e-16	1	Mmp19
2.08248e-20	0.830578	0.811	0.621	3.32989e-16	1	Timp4
2.11549e-20	0.812663	0.791	0.582	3.38267e-16	1	Fads1
2.25096e-20	0.808414	0.782	0.608	3.59929e-16	1	Myo6
2.64856e-20	1.06565	0.696	0.506	4.23504e-16	1	Sox9
3.11263e-20	1.55455	0.384	0.175	4.97709e-16	1	Cd109
4.12299e-20	0.272293	1	1	6.59266e-16	1	Selenow
4.24898e-20	1.0748	0.573	0.351	6.79412e-16	1	Mxd4
4.7078e-20	4.1049	0.111	0.008	7.52777e-16	1	Gstt3
6.62678e-20	0.791263	0.822	0.672	1.05962e-15	1	Tiparp
7.46424e-20	0.689668	0.88	0.717	1.19353e-15	1	Fermt2
1.0978e-19	0.880186	0.918	0.801	1.75538e-15	1	Cspg5
1.20383e-19	0.330103	1	0.997	1.92493e-15	1	Atp5h
1.26436e-19	0.976994	0.582	0.341	2.02171e-15	1	Plaat3
1.54859e-19	2.22407	0.193	0.045	2.47619e-15	1	Kank1
1.55837e-19	0.904665	0.691	0.492	2.49184e-15	1	Hcfc1r1
2.02633e-19	1.21992	0.553	0.349	3.2401e-15	1	Tlcd1
2.13424e-19	0.876391	0.716	0.526	3.41265e-15	1	Pold4
3.24279e-19	1.3794	0.4	0.191	5.18522e-15	1	Lpin1
3.62765e-19	0.504444	0.976	0.912	5.8006e-15	1	Ndufs2
3.69275e-19	1.87733	0.298	0.112	5.9047e-15	1	Spon1
4.81775e-19	1.11839	0.56	0.344	7.70358e-15	1	Gaa
5.12024e-19	1.43114	0.393	0.186	8.18727e-15	1	Nmnat2
6.57818e-19	0.945453	0.651	0.454	1.05185e-14	1	Tpp1
8.50311e-19	0.857814	0.824	0.675	1.35965e-14	1	Rhoq
8.77803e-19	0.937377	0.707	0.524	1.40361e-14	1	Bphl
1.03718e-18	1.03107	0.671	0.47	1.65846e-14	1	Scd1
1.10599e-18	0.67663	0.86	0.681	1.76848e-14	1	Asah1
1.54994e-18	0.27537	1	1	2.47835e-14	1	Cox4i1
1.81044e-18	0.324321	1	0.999	2.89489e-14	1	Pkm
2.56326e-18	0.696673	0.824	0.619	4.09866e-14	1	Ube2h
2.71313e-18	0.364169	1	0.992	4.3383e-14	1	Hsbp1
3.30139e-18	1.56272	0.4	0.199	5.27892e-14	1	Kcnn2
3.32393e-18	0.420785	0.996	0.993	5.31496e-14	1	Cops9
3.74315e-18	2.75881	0.173	0.04	5.98529e-14	1	Syndig1l
3.93721e-18	3.3566	0.136	0.021	6.2956e-14	1	Pla2g7
4.34329e-18	1.02295	0.587	0.377	6.94493e-14	1	Tprkb
4.59972e-18	0.348377	1	0.998	7.35496e-14	1	Atp5mpl
9.78625e-18	1.13049	0.518	0.308	1.56482e-13	1	Phyhipl
1.0831e-17	1.25408	0.669	0.503	1.73188e-13	1	Ednrb
1.16653e-17	0.601719	0.931	0.822	1.86528e-13	1	Cltc
1.26475e-17	1.9989	0.298	0.123	2.02233e-13	1	Slc6a11
1.99363e-17	1.2749	0.642	0.459	3.18781e-13	1	Hmox1
2.05842e-17	1.30934	0.929	0.892	3.29141e-13	1	Ptgds
2.09232e-17	1.57942	0.438	0.244	3.34562e-13	1	Ddit3
2.65723e-17	0.738238	0.733	0.522	4.24891e-13	1	Atp1b1
3.26803e-17	1.3212	0.418	0.223	5.22557e-13	1	Abat
3.88406e-17	0.682159	0.762	0.586	6.21061e-13	1	Hotairm1
4.4672e-17	0.34871	0.991	0.991	7.14306e-13	1	Cox14
5.06374e-17	2.22092	0.2	0.057	8.09692e-13	1	Gstt1
5.17005e-17	0.660543	0.867	0.727	8.26691e-13	1	Clasp2
6.11445e-17	1.04593	0.558	0.358	9.777e-13	1	Mfn1
8.39446e-17	1.94183	0.236	0.081	1.34227e-12	1	Plxdc1
8.49103e-17	0.991873	0.5	0.297	1.35772e-12	1	Tcn2
8.65399e-17	0.637339	0.891	0.779	1.38377e-12	1	Saraf
9.60139e-17	0.508952	0.947	0.902	1.53526e-12	1	Ndufs3
1.06698e-16	0.814112	0.711	0.534	1.70611e-12	1	Rab21
1.30124e-16	1.0722	0.46	0.256	2.08069e-12	1	Ppargc1a
1.33714e-16	1.25012	0.527	0.346	2.13809e-12	1	Slc25a33
1.69033e-16	0.756886	0.747	0.568	2.70284e-12	1	Pcmtd1
1.8581e-16	1.09294	0.46	0.25	2.97111e-12	1	6720407P12Rik
2.29429e-16	1.57318	0.296	0.125	3.66857e-12	1	Fgfr3
2.61545e-16	0.450877	0.987	0.962	4.1821e-12	1	Atp6v1f
3.28303e-16	1.6967	0.244	0.087	5.24956e-12	1	2810459M11Rik
3.55057e-16	1.89257	0.187	0.051	5.67735e-12	1	Rarres2
3.63578e-16	1.17914	0.584	0.4	5.81361e-12	1	Glul
3.68395e-16	0.942581	0.558	0.365	5.89064e-12	1	Acbd5
4.78558e-16	1.11043	0.54	0.356	7.65215e-12	1	Crot
5.19094e-16	1.30283	0.471	0.283	8.30031e-12	1	Tmem229a
6.31831e-16	1.77674	0.264	0.103	1.0103e-11	1	Slc43a2
6.65005e-16	0.629569	0.796	0.633	1.06334e-11	1	Dag1
7.07711e-16	0.529204	0.876	0.743	1.13163e-11	1	Sdf2
7.45917e-16	0.624058	0.876	0.74	1.19272e-11	1	Scp2
7.55411e-16	1.04243	0.518	0.316	1.2079e-11	1	Col4a5
8.07459e-16	0.669778	0.798	0.662	1.29113e-11	1	Hddc3
8.36393e-16	1.54808	0.296	0.125	1.33739e-11	1	Fosl2
8.41257e-16	1.02701	0.491	0.295	1.34517e-11	1	Pigs
1.02163e-15	0.606199	0.847	0.749	1.63359e-11	1	Tnpo1
1.11482e-15	1.5973	0.309	0.136	1.7826e-11	1	Bhlhe41
1.49745e-15	0.372786	0.998	0.986	2.39442e-11	1	Atp5k
1.521e-15	0.584875	0.876	0.76	2.43208e-11	1	Gde1
1.57564e-15	0.571764	0.829	0.63	2.51945e-11	1	Ddit4
1.57862e-15	1.31233	0.351	0.173	2.52422e-11	1	Lrp4
1.63757e-15	0.648227	0.898	0.779	2.61847e-11	1	Pea15a
1.72449e-15	0.524126	0.92	0.811	2.75745e-11	1	Thra
1.92524e-15	0.887178	0.624	0.448	3.07846e-11	1	Pnpla8
1.92963e-15	0.382612	0.987	0.98	3.08549e-11	1	Micos13
2.13537e-15	0.740649	0.878	0.766	3.41446e-11	1	Sox2
2.35418e-15	1.05194	0.48	0.283	3.76433e-11	1	Npc1
2.44897e-15	0.346789	1	0.999	3.9159e-11	1	Cox5b
2.51488e-15	2.07832	0.171	0.046	4.0213e-11	1	Ecm1
2.68736e-15	0.688812	0.853	0.721	4.29709e-11	1	Derl1
2.78532e-15	1.08032	0.604	0.394	4.45373e-11	1	Id3
2.84068e-15	0.52806	0.907	0.792	4.54225e-11	1	Npepps
2.86544e-15	1.25051	0.411	0.225	4.58184e-11	1	Slc41a1
2.9597e-15	0.408486	1	0.993	4.73256e-11	1	Eno1
3.32467e-15	0.753421	0.698	0.537	5.31614e-11	1	Hibadh
3.47551e-15	1.79547	0.278	0.12	5.55734e-11	1	1190005I06Rik
3.49387e-15	1.46999	0.293	0.125	5.5867e-11	1	Fgf11
3.51683e-15	0.787188	0.749	0.589	5.6234e-11	1	Irf2bp2
3.53395e-15	1.06936	0.502	0.306	5.65078e-11	1	Dcxr
3.54229e-15	0.743852	0.787	0.658	5.66412e-11	1	Mtarc2
3.59743e-15	0.272484	1	1	5.75229e-11	1	Atp5c1
3.66576e-15	1.35553	0.351	0.171	5.86155e-11	1	Scn1b
4.29496e-15	0.637857	0.84	0.723	6.86764e-11	1	Hdhd2
4.57649e-15	0.667427	0.802	0.652	7.3178e-11	1	Slc6a1
4.66868e-15	0.807454	0.787	0.657	7.46521e-11	1	Ypel3
4.91862e-15	0.436257	0.998	0.983	7.86488e-11	1	Ubc
5.7517e-15	0.593609	0.813	0.669	9.19697e-11	1	Eps15
6.06868e-15	0.780959	0.7	0.522	9.70383e-11	1	Slc2a1
6.11703e-15	1.07228	0.524	0.341	9.78113e-11	1	Gabbr1
6.12905e-15	0.352421	0.993	0.983	9.80035e-11	1	Cox7b
6.9802e-15	1.93537	0.236	0.089	1.11613e-10	1	Edil3
7.59597e-15	1.65106	0.273	0.114	1.2146e-10	1	Eeig1
7.61722e-15	1.56617	0.313	0.146	1.21799e-10	1	Nr1d1
8.1281e-15	0.473195	0.949	0.925	1.29968e-10	1	Sin3b
8.25069e-15	0.516205	0.924	0.853	1.31928e-10	1	Pcsk1n
1.00434e-14	0.541337	0.831	0.678	1.60594e-10	1	Trappc6a
1.09168e-14	0.539632	0.969	0.91	1.7456e-10	1	Ank2
1.11085e-14	0.679941	0.767	0.644	1.77625e-10	1	Hadha
1.23177e-14	0.562343	0.878	0.739	1.9696e-10	1	Gng12
1.42041e-14	0.898991	0.513	0.316	2.27124e-10	1	Kdelr3
1.5323e-14	1.07259	0.489	0.306	2.45015e-10	1	Gm15050
1.62052e-14	0.268714	1	1	2.59122e-10	1	mt-Co2
1.66006e-14	0.640588	0.789	0.647	2.65444e-10	1	Marchf6
1.79e-14	0.750919	0.66	0.48	2.86222e-10	1	Sirt2
2.13713e-14	0.571861	0.949	0.93	3.41727e-10	1	Hspa9
2.14745e-14	0.632756	0.798	0.658	3.43377e-10	1	Serinc1
2.31162e-14	0.841767	0.729	0.58	3.69628e-10	1	Rgma
2.44371e-14	0.439231	0.967	0.927	3.90749e-10	1	Higd2a
3.16208e-14	0.832054	0.7	0.533	5.05617e-10	1	Ranbp9
3.1908e-14	0.705447	0.749	0.582	5.10209e-10	1	Sqstm1
3.21739e-14	0.70167	0.716	0.551	5.14461e-10	1	Srebf1
3.40597e-14	2.04195	0.162	0.045	5.44615e-10	1	Thrb
3.46837e-14	0.667468	0.813	0.62	5.54592e-10	1	Cadm2
3.66578e-14	1.29788	0.28	0.118	5.86158e-10	1	Vwa5a
3.96616e-14	2.04738	0.162	0.045	6.34188e-10	1	Tlr3
4.15984e-14	0.763044	0.707	0.538	6.65159e-10	1	Asrgl1
4.43287e-14	1.30713	0.353	0.18	7.08816e-10	1	A2m
4.52121e-14	0.728188	0.747	0.622	7.22941e-10	1	Ech1
4.7224e-14	1.89006	0.171	0.05	7.55112e-10	1	Lpin3
4.83587e-14	0.469506	0.922	0.845	7.73256e-10	1	1110065P20Rik
4.88686e-14	0.408392	0.978	0.914	7.81409e-10	1	1810037I17Rik
5.34103e-14	0.582943	0.851	0.698	8.5403e-10	1	Psph
6.03244e-14	1.69585	0.227	0.086	9.64587e-10	1	Pdk2
6.13722e-14	0.875519	0.571	0.391	9.81342e-10	1	Endog
7.30024e-14	0.570459	0.847	0.727	1.16731e-09	1	Cs
8.17994e-14	0.600762	0.789	0.656	1.30797e-09	1	Arhgef12
9.48182e-14	3.23144	0.147	0.039	1.51614e-09	1	Cd68
9.5187e-14	0.896597	0.58	0.417	1.52204e-09	1	Ctsa
9.57528e-14	1.69915	0.182	0.057	1.53109e-09	1	Acot11
9.69868e-14	0.318374	0.998	0.993	1.55082e-09	1	Atp6v0c
1.15039e-13	0.512549	0.947	0.887	1.83948e-09	1	Gstm5
1.20554e-13	1.74942	0.176	0.054	1.92766e-09	1	Npnt
1.28424e-13	0.747488	0.662	0.474	2.05351e-09	1	Cadm4
1.40782e-13	0.778651	0.624	0.468	2.25111e-09	1	Abcd3
1.56937e-13	0.307518	1	0.998	2.50942e-09	1	Ndufb8
1.78212e-13	0.894518	0.587	0.421	2.84962e-09	1	Slc25a18
1.97231e-13	0.615218	0.718	0.521	3.15372e-09	1	Pdk1
1.97556e-13	0.838123	0.598	0.431	3.15891e-09	1	Tmem9b
1.99385e-13	0.495267	0.933	0.889	3.18817e-09	1	Arl8a
2.00269e-13	0.304742	1	1	3.2023e-09	1	Uqcrb
2.03664e-13	0.600552	0.818	0.662	3.25659e-09	1	Pla2g12a
2.38536e-13	0.278934	0.996	0.995	3.81419e-09	1	Snx3
2.63395e-13	0.365824	0.964	0.938	4.21168e-09	1	App
2.63801e-13	1.11593	0.353	0.182	4.21819e-09	1	Eno2
2.79695e-13	0.685814	0.676	0.52	4.47233e-09	1	Cib1
2.91365e-13	1.01447	0.489	0.316	4.65893e-09	1	Plbd2
3.10067e-13	0.991385	0.496	0.328	4.95797e-09	1	Ppp1r9b
3.44503e-13	0.698587	0.711	0.561	5.5086e-09	1	Norad
3.51597e-13	1.23603	0.48	0.316	5.62203e-09	1	Lrrc8a
3.69032e-13	1.54699	0.2	0.07	5.90082e-09	1	Vwa1
3.73899e-13	1.00736	0.638	0.482	5.97864e-09	1	G0s2
3.96458e-13	0.932792	0.507	0.343	6.33936e-09	1	Gpam
4.22075e-13	0.96352	0.687	0.535	6.74898e-09	1	Hilpda
4.45215e-13	0.408639	0.96	0.938	7.11899e-09	1	Ndufa11
4.48857e-13	0.558034	0.887	0.814	7.17722e-09	1	Arl6ip5
4.83357e-13	1.1896	0.469	0.303	7.72888e-09	1	Col11a1
5.57701e-13	2.18367	0.131	0.032	8.91764e-09	1	A930001A20Rik
6.2065e-13	0.582946	0.844	0.702	9.9242e-09	1	Sgip1
6.23019e-13	0.77803	0.691	0.536	9.96208e-09	1	Gdi1
6.40501e-13	1.32185	0.287	0.134	1.02416e-08	1	Ptgr2
6.46882e-13	0.589058	0.776	0.625	1.03436e-08	1	Spr
8.85711e-13	0.562376	0.831	0.707	1.41625e-08	1	Idh3b
9.2346e-13	0.418326	0.96	0.895	1.47661e-08	1	Ndufa3
1.07294e-12	2.43071	0.107	0.02	1.71564e-08	1	Dapk2
1.16502e-12	0.361492	0.998	0.986	1.86287e-08	1	Sparc
1.16562e-12	1.54699	0.224	0.09	1.86382e-08	1	Slc38a3
1.23091e-12	0.504602	0.891	0.812	1.96823e-08	1	Tmbim4
1.23441e-12	0.320313	0.989	0.96	1.97381e-08	1	Npc2
1.30405e-12	0.819634	0.604	0.436	2.08518e-08	1	Hey1
1.31222e-12	0.998527	0.531	0.37	2.09824e-08	1	Tst
1.36098e-12	0.910964	0.504	0.339	2.1762e-08	1	Nkiras1
1.39744e-12	0.629975	0.718	0.552	2.23451e-08	1	Mxi1
1.49875e-12	1.09618	0.356	0.193	2.39651e-08	1	Pld1
1.67983e-12	0.709216	0.687	0.534	2.68604e-08	1	Tvp23b
1.79246e-12	1.68749	0.189	0.067	2.86615e-08	1	Fzd9
1.81852e-12	0.558311	0.851	0.724	2.90782e-08	1	Hadhb
1.94715e-12	0.96807	0.456	0.284	3.11349e-08	1	Ermp1
1.98253e-12	0.288445	0.987	0.987	3.17006e-08	1	Spcs1
1.98875e-12	0.513183	0.956	0.922	3.18e-08	1	Sod2
2.05846e-12	0.747838	0.664	0.515	3.29148e-08	1	Adam9
2.25344e-12	0.67923	0.711	0.561	3.60325e-08	1	Elovl5
2.92778e-12	0.786559	0.593	0.446	4.68152e-08	1	Tmem106b
3.30916e-12	1.10761	0.471	0.307	5.29135e-08	1	Rasa2
4.26087e-12	0.726024	0.76	0.585	6.81313e-08	1	Tspan7
4.45547e-12	0.31247	0.993	0.995	7.1243e-08	1	Atp5md
4.50282e-12	0.903653	0.578	0.425	7.20001e-08	1	Cdk19
4.97512e-12	0.639355	0.711	0.587	7.95522e-08	1	Fuca1
6.17897e-12	0.689419	0.7	0.532	9.88017e-08	1	Stat3
6.30192e-12	1.54183	0.224	0.093	1.00768e-07	1	Shisa9
6.53685e-12	0.542334	0.847	0.725	1.04524e-07	1	Hif1a
6.75085e-12	1.95789	0.162	0.053	1.07946e-07	1	S100a13
7.68669e-12	0.991267	0.733	0.612	1.2291e-07	1	Slc7a5
8.85069e-12	1.90665	0.151	0.047	1.41522e-07	1	Gm10602
1.02237e-11	0.586839	0.78	0.652	1.63478e-07	1	Calu
1.03126e-11	0.271077	0.998	0.999	1.64898e-07	1	mt-Nd2
1.14675e-11	1.04937	0.369	0.209	1.83366e-07	1	Clybl
1.15539e-11	1.34188	0.227	0.095	1.84747e-07	1	Adhfe1
1.16118e-11	0.805788	0.593	0.444	1.85673e-07	1	Ercc1
1.22345e-11	0.837462	0.533	0.385	1.95629e-07	1	Chid1
1.26417e-11	0.440479	0.878	0.791	2.0214e-07	1	Hadh
1.37626e-11	0.806387	0.542	0.374	2.20064e-07	1	Pde4dip
1.42366e-11	0.617211	0.742	0.592	2.27643e-07	1	Plxnb2
1.47945e-11	0.40064	0.967	0.972	2.36564e-07	1	Cyc1
1.60334e-11	1.22279	0.329	0.179	2.56374e-07	1	Il6st
1.64113e-11	1.52856	0.196	0.076	2.62417e-07	1	Plcd4
1.65816e-11	1.58417	0.269	0.134	2.6514e-07	1	Paqr8
1.67085e-11	0.43571	0.931	0.843	2.67169e-07	1	BC031181
1.75701e-11	0.450081	0.858	0.744	2.80945e-07	1	Commd6
1.83712e-11	0.748613	0.682	0.544	2.93756e-07	1	Limch1
1.84565e-11	1.14864	0.427	0.278	2.9512e-07	1	Pigm
1.93498e-11	0.318176	0.987	0.963	3.09403e-07	1	Rac1
2.15642e-11	0.561065	0.802	0.675	3.44812e-07	1	Nrxn2
2.16281e-11	0.787714	0.578	0.424	3.45833e-07	1	Pcbd2
2.22346e-11	0.538773	0.873	0.78	3.55531e-07	1	Bola3
2.45788e-11	1.48912	0.204	0.083	3.93016e-07	1	Pim2
2.5525e-11	0.510225	0.804	0.676	4.08144e-07	1	Selenos
2.55663e-11	0.942678	0.422	0.264	4.08804e-07	1	Sirt3
2.60992e-11	0.35197	0.971	0.962	4.17326e-07	1	Cox6a1
2.74876e-11	0.954324	0.5	0.347	4.39527e-07	1	Sorl1
2.94495e-11	0.953542	0.351	0.192	4.70898e-07	1	Cacnb2
3.10519e-11	0.508734	0.871	0.716	4.9652e-07	1	Klf9
3.42952e-11	1.00145	0.436	0.283	5.48381e-07	1	Nacc2
3.44697e-11	2.35168	0.107	0.025	5.51171e-07	1	Scrg1
3.74902e-11	0.540073	0.829	0.714	5.99468e-07	1	Tmed7
3.84536e-11	0.601516	0.729	0.6	6.14873e-07	1	Gna12
4.11336e-11	0.493855	0.853	0.756	6.57727e-07	1	Ppp1cb
4.12051e-11	1.05353	0.436	0.288	6.5887e-07	1	Mras
4.683e-11	0.554815	0.778	0.672	7.48812e-07	1	P4hb
4.93443e-11	0.562635	0.764	0.626	7.89015e-07	1	Wbp2
5.00873e-11	1.17975	0.409	0.249	8.00897e-07	1	Csmd1
5.17156e-11	0.592637	0.711	0.557	8.26932e-07	1	Acot13
5.2885e-11	1.49404	0.211	0.089	8.45632e-07	1	Axl
5.32395e-11	0.413392	0.96	0.917	8.513e-07	1	Mpc2
5.35252e-11	0.814787	0.713	0.568	8.55868e-07	1	Dpy19l1
6.23054e-11	0.683132	0.6	0.449	9.96263e-07	1	Fzd10os
6.99655e-11	0.475216	0.8	0.656	1.11875e-06	1	Zcchc24
7.03396e-11	1.30398	0.24	0.11	1.12473e-06	1	Fggy
7.12459e-11	0.581377	0.842	0.745	1.13922e-06	1	S100a16
7.15583e-11	0.946959	0.382	0.222	1.14422e-06	1	Naga
7.34602e-11	1.17029	0.338	0.193	1.17463e-06	1	Aldh1l2
7.69026e-11	0.87	0.489	0.33	1.22967e-06	1	Gpx8
8.18388e-11	1.83401	0.262	0.135	1.3086e-06	1	Brinp3
8.40875e-11	0.771172	0.591	0.441	1.34456e-06	1	Ppp2r5a
8.54472e-11	1.1607	0.304	0.163	1.3663e-06	1	Ctso
8.62666e-11	0.695839	0.636	0.491	1.3794e-06	1	Pigt
9.03747e-11	1.0591	0.387	0.234	1.44509e-06	1	Adam15
9.54849e-11	0.809246	0.516	0.375	1.5268e-06	1	Aga
9.57663e-11	0.832388	0.564	0.406	1.5313e-06	1	Plod1
9.67477e-11	0.724097	0.607	0.473	1.547e-06	1	Cpeb4
9.72119e-11	0.607856	0.616	0.457	1.55442e-06	1	Kcnip3
1.0565e-10	0.761112	0.451	0.281	1.68935e-06	1	B230206L02Rik
1.06832e-10	0.525383	0.818	0.707	1.70824e-06	1	Ss18l2
1.0729e-10	0.897504	0.504	0.359	1.71557e-06	1	Rgs7bp
1.11503e-10	0.489116	0.82	0.719	1.78293e-06	1	Tmem106c
1.17043e-10	0.525096	0.751	0.583	1.87151e-06	1	Necap2
1.2472e-10	1.71235	0.196	0.081	1.99427e-06	1	Chac1
1.28525e-10	0.341564	0.931	0.774	2.05512e-06	1	Bnip3
1.36344e-10	0.325756	0.989	0.978	2.18014e-06	1	Ost4
1.44055e-10	0.850397	0.513	0.368	2.30344e-06	1	Etfrf1
1.56282e-10	0.90056	0.507	0.354	2.49896e-06	1	Arhgap26
2.07495e-10	1.36239	0.213	0.093	3.31784e-06	1	Calr3
2.14978e-10	1.01017	0.396	0.25	3.4375e-06	1	Dlg5
2.18341e-10	0.490457	0.836	0.735	3.49128e-06	1	Emc2
2.18372e-10	0.261911	1	1	3.49176e-06	1	Rpl27a
2.19562e-10	1.21633	0.26	0.127	3.5108e-06	1	Notch3
2.24027e-10	0.509486	0.838	0.712	3.58219e-06	1	Itgb8
2.28938e-10	0.451143	0.902	0.846	3.66071e-06	1	Dazap2
2.30692e-10	0.908275	0.376	0.222	3.68877e-06	1	Neu1
2.34496e-10	1.23594	0.216	0.094	3.74959e-06	1	Aox1
2.36662e-10	0.439067	0.911	0.799	3.78422e-06	1	Smim14
2.41571e-10	0.511012	0.749	0.608	3.86272e-06	1	Mir100hg
2.51477e-10	0.840932	0.573	0.444	4.02112e-06	1	Unc119
2.53431e-10	0.506207	0.773	0.662	4.05235e-06	1	B2m
2.60817e-10	1.05252	0.336	0.189	4.17047e-06	1	P2ry1
2.66414e-10	0.558889	0.822	0.705	4.25996e-06	1	Fut9
2.75288e-10	0.601068	0.698	0.57	4.40186e-06	1	Nfe2l2
2.76362e-10	0.501462	0.847	0.748	4.41903e-06	1	Clcn3
2.8115e-10	0.358763	0.951	0.912	4.49559e-06	1	Arl3
2.82456e-10	0.848036	0.18	0.068	4.51648e-06	1	Serpinh1
3.03532e-10	1.63068	0.198	0.085	4.85347e-06	1	Gm39529
3.12688e-10	0.431943	0.82	0.686	4.99987e-06	1	Btbd1
3.14959e-10	1.38225	0.207	0.089	5.0362e-06	1	Adra1a
3.24118e-10	0.833923	0.484	0.338	5.18264e-06	1	Fn1
3.45747e-10	1.85835	0.124	0.037	5.52849e-06	1	Npas2
3.56343e-10	1.60251	0.136	0.043	5.69792e-06	1	Tap2
3.64803e-10	0.599518	0.68	0.556	5.83321e-06	1	Tmem63b
3.92329e-10	1.56587	0.162	0.06	6.27334e-06	1	Trib3
3.92764e-10	0.411512	0.9	0.763	6.2803e-06	1	Ckap5
4.08975e-10	0.28319	0.996	0.984	6.53951e-06	1	Tomm6
4.41117e-10	0.363459	0.962	0.911	7.05346e-06	1	Chmp5
4.6235e-10	0.695673	0.624	0.487	7.39298e-06	1	Rb1
4.75317e-10	0.476797	0.782	0.625	7.60032e-06	1	Dgkb
4.75811e-10	0.903038	0.436	0.292	7.60822e-06	1	Iqcc
5.1731e-10	2.17201	0.102	0.026	8.27179e-06	1	Gm48479
5.23152e-10	1.10252	0.313	0.176	8.3652e-06	1	Copz2
5.49058e-10	2.06892	0.102	0.026	8.77944e-06	1	Slc6a9
5.90581e-10	0.620645	0.802	0.664	9.4434e-06	1	Phlda1
6.37717e-10	0.792942	0.529	0.39	1.01971e-05	1	Creg1
6.41449e-10	0.940812	0.478	0.345	1.02568e-05	1	Tril
7.85951e-10	1.12138	0.324	0.187	1.25674e-05	1	Naglu
8.67889e-10	0.833216	0.431	0.282	1.38775e-05	1	Sspn
8.95116e-10	1.21449	0.427	0.292	1.43129e-05	1	Cebpb
9.15552e-10	0.852754	0.476	0.334	1.46397e-05	1	Nwd1
9.37093e-10	0.28807	0.989	0.994	1.49841e-05	1	Mdh2
1.00353e-09	0.771975	0.682	0.578	1.60464e-05	1	Arpc1b
1.05889e-09	0.610002	0.647	0.502	1.69317e-05	1	Acaa2
1.0923e-09	0.767034	0.484	0.335	1.74658e-05	1	Psmb10
1.23565e-09	0.579749	0.72	0.582	1.9758e-05	1	Lgmn
1.35028e-09	1.61378	0.138	0.047	2.1591e-05	1	Adora2a
1.41521e-09	1.5537	0.178	0.074	2.26292e-05	1	Dusp15
1.54439e-09	0.697681	0.553	0.417	2.46948e-05	1	Ikzf2
1.58981e-09	0.883692	0.402	0.256	2.5421e-05	1	Pnpla2
1.66318e-09	0.305625	1	0.998	2.65942e-05	1	Zbtb20
1.70809e-09	0.503934	0.762	0.616	2.73124e-05	1	Egr1
1.72756e-09	0.4656	0.804	0.674	2.76237e-05	1	Lnpep
1.75138e-09	1.32706	0.211	0.096	2.80046e-05	1	Nr3c2
1.82109e-09	0.73573	0.524	0.372	2.91192e-05	1	Nbr1
2.11249e-09	0.521455	0.796	0.675	3.37787e-05	1	Mbnl2
2.14819e-09	0.479916	0.856	0.728	3.43495e-05	1	Ggh
2.30346e-09	0.644389	0.653	0.52	3.68324e-05	1	Timp3
2.39444e-09	0.885398	0.464	0.328	3.82871e-05	1	Nucb1
2.49444e-09	1.21654	0.236	0.116	3.98861e-05	1	Hacl1
2.53086e-09	0.922075	0.364	0.226	4.04685e-05	1	Fbxo36
2.69255e-09	1.13021	0.26	0.135	4.30539e-05	1	Tcp11l2
2.79353e-09	1.51473	0.153	0.058	4.46685e-05	1	Vstm4
3.14081e-09	1.56369	0.233	0.117	5.02215e-05	1	Srxn1
3.2635e-09	1.50166	0.153	0.058	5.21833e-05	1	Igsf11
3.37122e-09	0.462113	0.784	0.661	5.39059e-05	1	Acadm
3.63129e-09	0.42326	0.9	0.83	5.80644e-05	1	Echs1
3.70206e-09	0.450808	0.753	0.594	5.91959e-05	1	Gm6145
3.82305e-09	1.65814	0.149	0.056	6.11306e-05	1	Ociad2
4.06219e-09	0.364047	0.933	0.869	6.49544e-05	1	Ndufa10
4.20547e-09	0.359614	0.993	0.986	6.72455e-05	1	2410006H16Rik
4.25298e-09	0.509089	0.753	0.642	6.80052e-05	1	Ddrgk1
4.29133e-09	1.81326	0.116	0.036	6.86183e-05	1	Sugct
4.38629e-09	0.686113	0.813	0.745	7.01368e-05	1	Enho
4.51137e-09	1.20246	0.282	0.156	7.21368e-05	1	Rusc2
4.64058e-09	0.533538	0.922	0.863	7.42029e-05	1	Myo10
4.80011e-09	0.303222	0.982	0.96	7.67537e-05	1	Ubxn1
4.84685e-09	0.41467	0.913	0.874	7.75012e-05	1	Ppdpf
4.93872e-09	1.89899	0.111	0.034	7.89701e-05	1	Inca1
5.33119e-09	0.683046	0.564	0.451	8.52458e-05	1	Cd164
5.49437e-09	1.61888	0.218	0.106	8.7855e-05	1	Cacng5
5.49443e-09	0.608726	1	1	8.78559e-05	1	Malat1
5.61355e-09	0.840152	0.42	0.283	8.97606e-05	1	4931406C07Rik
5.65256e-09	1.39235	0.302	0.179	9.03844e-05	1	Cyb5r1
6.0427e-09	1.01237	0.518	0.39	9.66228e-05	1	H1f2
6.21428e-09	0.877458	0.378	0.24	9.93663e-05	1	Ece1
7.29188e-09	0.556906	0.707	0.6	0.000116597	1	Tmx2
7.4249e-09	0.812056	0.487	0.365	0.000118724	1	Cd320
7.73067e-09	0.702699	0.518	0.391	0.000123613	1	Tor1aip1
8.19258e-09	0.538237	0.751	0.65	0.000130999	1	Idh1
8.2956e-09	0.704044	0.471	0.32	0.000132647	1	Tm7sf3
8.37211e-09	0.441832	0.813	0.719	0.00013387	1	Dhrs7
8.39419e-09	1.08001	0.344	0.215	0.000134223	1	Anxa5
8.40927e-09	0.436494	0.898	0.819	0.000134464	1	Acot1
8.56041e-09	0.292935	0.978	0.933	0.000136881	1	Cnpy2
8.6225e-09	0.692541	0.451	0.307	0.000137874	1	4933431E20Rik
8.84588e-09	0.801272	0.449	0.314	0.000141446	1	Sgpl1
1.00223e-08	0.744393	0.484	0.352	0.000160257	1	Inppl1
1.05769e-08	0.345537	0.976	0.966	0.000169124	1	Stmp1
1.0667e-08	0.716509	0.498	0.372	0.000170565	1	Mcc
1.2144e-08	0.80944	0.436	0.299	0.000194183	1	Pink1
1.34021e-08	0.778992	0.46	0.335	0.000214299	1	Auh
1.3637e-08	0.646991	0.484	0.332	0.000218056	1	Gys1
1.38511e-08	0.776344	0.46	0.329	0.000221479	1	Ppt1
1.44677e-08	0.943238	0.282	0.157	0.000231338	1	Per1
1.7315e-08	1.52248	0.167	0.072	0.000276866	1	Alpl
1.77378e-08	0.294821	0.971	0.938	0.000283628	1	Rab10
1.82873e-08	0.817335	0.398	0.263	0.000292413	1	Pik3ip1
1.86807e-08	0.431226	0.893	0.788	0.000298704	1	Rora
1.89007e-08	0.309505	0.951	0.933	0.000302223	1	Sar1b
1.93579e-08	0.810121	0.456	0.33	0.000309533	1	Tle1
2.03206e-08	0.28802	0.991	0.97	0.000324927	1	Tmed9
2.1038e-08	1.3198	0.233	0.123	0.000336397	1	Usp54
2.18812e-08	0.384163	0.893	0.837	0.00034988	1	Sec62
2.19193e-08	0.598963	0.636	0.504	0.00035049	1	Ahcyl2
2.2483e-08	0.468517	0.809	0.697	0.000359504	1	Tmem134
2.27983e-08	0.387577	0.86	0.76	0.000364545	1	Usp9x
2.28816e-08	0.522125	0.662	0.529	0.000365876	1	C1qtnf6
2.30308e-08	0.342037	0.958	0.913	0.000368263	1	Cpq
2.31355e-08	0.95689	0.324	0.198	0.000369937	1	Cds2
2.36371e-08	0.476281	0.664	0.511	0.000377958	1	Ebpl
2.40205e-08	0.932565	0.358	0.228	0.000384087	1	Tmem179b
2.55099e-08	0.420222	0.993	0.991	0.000407903	1	Hsp90b1
2.57684e-08	0.366376	0.842	0.696	0.000412037	1	Erbin
2.60988e-08	0.489588	0.72	0.608	0.000417319	1	Vldlr
2.69264e-08	0.251811	0.993	0.988	0.000430554	1	Arpc2
2.77532e-08	1.48179	0.162	0.069	0.000443774	1	Lamb2
2.89251e-08	0.439259	0.829	0.748	0.000462512	1	Sdha
2.90853e-08	0.590454	0.602	0.467	0.000465074	1	Adgrg1
2.91189e-08	0.993228	0.302	0.179	0.000465611	1	Map1a
2.91189e-08	1.0734	0.3	0.18	0.000465611	1	Fbxo2
2.91403e-08	0.362595	0.889	0.776	0.000465954	1	Ufc1
2.96964e-08	0.423561	0.813	0.729	0.000474846	1	Dennd5a
2.99947e-08	0.397825	0.807	0.7	0.000479615	1	Antkmt
3.00075e-08	0.881713	0.36	0.232	0.00047982	1	Qsox1
3.28998e-08	0.98388	0.258	0.14	0.000526067	1	Tom1
3.39861e-08	1.04792	0.238	0.126	0.000543438	1	Cyp4f13
3.49079e-08	1.47753	0.127	0.046	0.000558177	1	Aldh4a1
3.49278e-08	0.527704	0.687	0.594	0.000558496	1	Idh3g
3.59261e-08	0.479537	0.949	0.853	0.000574459	1	Pcdh9
3.65076e-08	0.635618	0.624	0.509	0.000583757	1	Mid1ip1
3.8703e-08	1.06939	0.444	0.337	0.000618861	1	Pim3
3.88015e-08	0.397468	0.898	0.838	0.000620436	1	Cldnd1
3.99421e-08	0.537862	0.682	0.568	0.000638674	1	Plppr5
4.11152e-08	1.11453	0.289	0.171	0.000657432	1	S1pr1
4.25859e-08	0.685776	0.509	0.384	0.000680948	1	Tmem276
4.28871e-08	1.01577	0.273	0.154	0.000685765	1	Oxld1
4.39067e-08	0.628516	0.571	0.458	0.000702069	1	Tmem230
4.4771e-08	0.864109	0.558	0.45	0.000715889	1	Dhrs1
4.60324e-08	0.569095	0.618	0.498	0.000736059	1	Acap2
4.82426e-08	1.34378	0.169	0.076	0.0007714	1	Epas1
4.85197e-08	0.25096	0.998	0.994	0.00077583	1	Mpc1
4.86745e-08	0.40911	0.82	0.729	0.000778306	1	Nfix
4.91863e-08	0.327262	0.949	0.911	0.000786489	1	Bcap31
5.14341e-08	0.905364	0.538	0.439	0.000822431	1	5031439G07Rik
5.33805e-08	0.969381	0.331	0.212	0.000853555	1	Plxnd1
5.61899e-08	0.491922	0.738	0.606	0.000898476	1	Chst11
5.67261e-08	0.857661	0.427	0.3	0.00090705	1	Fgfrl1
5.74148e-08	0.309055	0.971	0.934	0.000918062	1	Commd3
5.77528e-08	0.777168	0.449	0.323	0.000923468	1	Smim29
6.0566e-08	0.617476	0.787	0.731	0.00096845	1	Eif4ebp1
6.13436e-08	0.52664	0.658	0.551	0.000980884	1	Amfr
6.22372e-08	0.816199	0.349	0.22	0.000995173	1	Sidt2
6.22465e-08	1.11287	0.262	0.147	0.000995321	1	Gm39469
6.3085e-08	0.798901	0.776	0.66	0.00100873	1	Pde10a
6.66376e-08	0.99306	0.28	0.163	0.00106553	1	Prxl2a
6.99787e-08	0.392551	0.884	0.829	0.00111896	1	Rab7
7.08765e-08	1.46688	0.153	0.065	0.00113332	1	Ppfibp2
7.16664e-08	0.842919	0.427	0.311	0.00114595	1	Tmco3
7.69752e-08	0.717803	0.88	0.803	0.00123083	1	Rorb
8.09823e-08	0.431832	0.64	0.485	0.00129491	1	Kdm5b
8.39451e-08	0.746313	0.516	0.407	0.00134228	1	Pde7b
8.791e-08	0.446479	0.791	0.693	0.00140568	1	Mpst
8.79329e-08	1.43824	0.133	0.052	0.00140605	1	Myrip
9.35202e-08	0.76865	0.416	0.288	0.00149539	1	Srr
9.47052e-08	0.398269	0.991	0.985	0.00151434	1	Jund
1.01648e-07	0.70526	0.458	0.336	0.00162535	1	Trp53inp2
1.03265e-07	0.970652	0.338	0.221	0.0016512	1	Nceh1
1.06363e-07	0.386594	0.858	0.745	0.00170074	1	Atp6v1e1
1.15399e-07	0.334304	0.931	0.869	0.00184523	1	Spag9
1.20103e-07	1.5446	0.118	0.043	0.00192044	1	Fam210b
1.23095e-07	0.773769	0.578	0.468	0.00196829	1	Atf5
1.23573e-07	0.582261	0.58	0.455	0.00197593	1	Clptm1
1.24725e-07	0.884944	0.369	0.25	0.00199435	1	Pcdh10
1.27859e-07	0.424476	0.784	0.691	0.00204446	1	Mpdu1
1.3447e-07	0.28811	0.976	0.954	0.00215017	1	Tpm1
1.3509e-07	0.609993	0.631	0.534	0.00216008	1	Degs1
1.35856e-07	0.638849	0.54	0.436	0.00217233	1	Tnfrsf1a
1.38159e-07	0.350033	0.909	0.838	0.00220917	1	Uqcrc2
1.38308e-07	0.431758	0.751	0.625	0.00221154	1	Pitpnc1
1.43072e-07	0.960919	0.367	0.255	0.00228772	1	Mcrip2
1.45796e-07	0.708962	0.464	0.339	0.00233127	1	Pfkfb3
1.50394e-07	0.670062	0.502	0.378	0.00240481	1	Gabarapl1
1.59657e-07	0.366559	0.827	0.722	0.00255292	1	Gm14325
1.6267e-07	0.445975	0.8	0.696	0.0026011	1	Glg1
1.64332e-07	1.27965	0.149	0.063	0.00262767	1	1810021B22Rik
1.65992e-07	0.851295	0.318	0.197	0.00265422	1	Nfkbiz
1.72939e-07	0.296303	0.976	0.933	0.00276529	1	Ndufa1
1.74151e-07	0.369619	0.862	0.825	0.00278468	1	Phgdh
1.76938e-07	1.12138	0.162	0.073	0.00282924	1	Htra3
1.81593e-07	1.56718	0.136	0.056	0.00290367	1	Oaf
1.86179e-07	0.411454	0.753	0.669	0.002977	1	Hsd17b4
1.88552e-07	1.61734	0.104	0.036	0.00301494	1	H2-T23
1.91455e-07	0.600552	0.591	0.479	0.00306137	1	Tspan15
1.95633e-07	0.468882	0.769	0.641	0.00312817	1	Qpct
1.95707e-07	0.884876	0.287	0.171	0.00312935	1	9530053A07Rik
2.09352e-07	0.554471	0.653	0.55	0.00334754	1	Slc39a7
2.10556e-07	0.787346	0.389	0.268	0.00336679	1	Zfp931
2.11035e-07	0.522649	0.624	0.514	0.00337445	1	Nr3c1
2.12112e-07	0.475557	0.707	0.588	0.00339168	1	Neo1
2.15609e-07	0.836878	0.393	0.276	0.00344758	1	Ctsf
2.17081e-07	0.600052	0.702	0.602	0.00347112	1	Ttyh3
2.24249e-07	0.674114	0.573	0.479	0.00358575	1	Serinc3
2.26875e-07	0.744594	0.364	0.235	0.00362774	1	Zfp395
2.4748e-07	0.729066	0.329	0.205	0.0039572	1	Tgfb2
2.49569e-07	0.754909	0.382	0.258	0.00399062	1	Cpeb2
2.51482e-07	0.716718	0.46	0.337	0.0040212	1	Clip3
2.52966e-07	1.28577	0.167	0.078	0.00404493	1	Il33
2.56737e-07	0.482631	0.684	0.58	0.00410523	1	Aff4
2.60487e-07	0.4179	0.716	0.611	0.00416519	1	Uqcc3
2.69185e-07	0.847623	0.311	0.193	0.00430426	1	Per3
2.75411e-07	1.39514	0.144	0.062	0.00440382	1	Slc25a42
2.79649e-07	0.394515	0.816	0.722	0.00447159	1	Sdf4
2.86162e-07	0.385599	0.902	0.809	0.00457574	1	Ifitm2
2.97194e-07	1.28228	0.213	0.115	0.00475214	1	Nebl
2.97223e-07	1.0757	0.349	0.227	0.00475259	1	Junb
3.11535e-07	0.423432	0.849	0.748	0.00498144	1	Skap2
3.19456e-07	0.40614	0.862	0.78	0.0051081	1	Selenot
3.42999e-07	1.21638	0.207	0.109	0.00548456	1	Fosb
3.56915e-07	0.591151	0.691	0.576	0.00570708	1	Fut8
3.58516e-07	0.651091	0.524	0.418	0.00573268	1	Lmbrd1
3.62356e-07	0.539193	0.616	0.501	0.00579407	1	Rit1
3.68004e-07	0.428273	0.727	0.626	0.00588438	1	Fam120a
3.73657e-07	0.369894	0.842	0.776	0.00597477	1	Pdcd6
3.76625e-07	0.413311	0.744	0.657	0.00602224	1	Itfg1
3.76889e-07	0.740294	0.393	0.273	0.00602646	1	Smpd1
3.82187e-07	0.873946	0.276	0.163	0.00611116	1	Galc
3.82665e-07	0.454856	0.702	0.588	0.00611881	1	Ccdc47
4.04404e-07	0.310683	0.951	0.919	0.00646642	1	Rab5if
4.11458e-07	0.423222	0.804	0.722	0.00657921	1	Txndc15
4.15573e-07	0.790467	0.467	0.354	0.00664502	1	Sppl2a
4.23763e-07	0.583872	0.571	0.467	0.00677597	1	Surf4
4.31681e-07	1.09539	0.229	0.128	0.00690257	1	Espn
4.37813e-07	0.301073	0.976	0.974	0.00700063	1	Fez1
4.43855e-07	1.57824	0.113	0.043	0.00709724	1	D730045B01Rik
4.8397e-07	0.449213	0.802	0.726	0.00773869	1	Nckap1
5.06016e-07	0.934683	0.249	0.141	0.00809119	1	Atosb
5.46802e-07	0.480581	0.758	0.675	0.00874336	1	Fmn2
5.55414e-07	0.303971	0.911	0.87	0.00888106	1	Tspan31
5.6346e-07	1.09133	0.182	0.091	0.00900972	1	Mfsd12
5.65518e-07	1.48977	0.127	0.052	0.00904264	1	Tfeb
5.69159e-07	1.42395	0.118	0.046	0.00910086	1	Gm16168
6.19588e-07	0.832523	0.322	0.206	0.00990721	1	Manea
6.27255e-07	0.895749	0.491	0.399	0.0100298	1	AW047730
6.44884e-07	0.491846	0.822	0.706	0.0103117	1	Nrcam
6.99967e-07	0.926368	0.26	0.155	0.0111925	1	Acsf2
7.08601e-07	0.830202	0.42	0.318	0.0113305	1	Gatd3a
7.36683e-07	0.294494	0.916	0.874	0.0117796	1	Psenen
7.37101e-07	0.512575	0.624	0.531	0.0117862	1	Magt1
7.38742e-07	0.305382	0.956	0.922	0.0118125	1	Ndufb3
7.46916e-07	0.942276	0.251	0.147	0.0119432	1	Gad1
7.79164e-07	0.605571	0.478	0.361	0.0124588	1	Aldh2
7.8223e-07	0.45115	0.713	0.615	0.0125079	1	Spg21
7.99399e-07	0.413169	0.751	0.641	0.0127824	1	Tmed3
8.12172e-07	0.488562	0.88	0.819	0.0129866	1	Slc38a1
8.24954e-07	0.821445	0.351	0.235	0.013191	1	Cyp2j6
8.33174e-07	1.05099	0.16	0.075	0.0133224	1	Myorg
8.35215e-07	0.370873	0.958	0.914	0.0133551	1	Map1lc3b
8.38768e-07	1.23349	0.173	0.087	0.0134119	1	Cxcl14
8.86661e-07	0.298134	0.922	0.9	0.0141777	1	Mlf2
9.11253e-07	0.651724	0.547	0.461	0.0145709	1	Cat
9.13082e-07	0.338621	0.902	0.867	0.0146002	1	Cyb5r3
9.18766e-07	0.351863	0.947	0.903	0.0146911	1	Cdh13
1.01328e-06	0.376216	0.764	0.648	0.0162023	1	Prkd1
1.08664e-06	0.378292	0.88	0.816	0.0173753	1	Cyb5a
1.08997e-06	0.666189	0.453	0.337	0.0174286	1	Snapin
1.11949e-06	0.51201	0.664	0.582	0.0179007	1	Fastk
1.13211e-06	0.487715	0.696	0.607	0.0181024	1	Tprgl
1.15804e-06	0.526961	0.664	0.578	0.018517	1	Shisa4
1.16138e-06	0.738527	0.349	0.234	0.0185705	1	Nudt8
1.19776e-06	0.479431	0.656	0.551	0.0191522	1	Ganab
1.24832e-06	0.545472	0.729	0.623	0.0199606	1	Plcb1
1.2587e-06	0.92235	0.242	0.141	0.0201267	1	Crebrf
1.34095e-06	0.721718	0.491	0.393	0.0214419	1	Hsdl2
1.34125e-06	0.913871	0.282	0.176	0.0214465	1	Col16a1
1.34454e-06	0.496824	0.627	0.517	0.0214992	1	Ptpn4
1.34956e-06	0.827271	0.309	0.199	0.0215794	1	Nr1d2
1.39495e-06	0.38243	0.787	0.702	0.0223053	1	Golga7
1.42998e-06	0.697927	0.431	0.324	0.0228653	1	Glmp
1.43984e-06	1.20155	0.182	0.095	0.0230231	1	B230311B06Rik
1.45698e-06	0.365292	0.867	0.818	0.023297	1	Guk1
1.48961e-06	0.319065	0.791	0.658	0.0238188	1	Lrpap1
1.49067e-06	0.302891	0.907	0.89	0.0238359	1	Lamtor4
1.49466e-06	0.911665	0.258	0.155	0.0238995	1	Mib2
1.56531e-06	0.361817	0.82	0.755	0.0250293	1	Mien1
1.63358e-06	0.699292	0.433	0.328	0.026121	1	Mgrn1
1.7039e-06	0.493678	0.627	0.531	0.0272454	1	Clstn1
1.74269e-06	1.43824	0.124	0.053	0.0278656	1	Ptprn
1.76778e-06	0.289736	0.916	0.831	0.0282667	1	Wnk1
1.77254e-06	0.364825	0.936	0.932	0.0283429	1	Nell2
1.82434e-06	0.679116	0.616	0.516	0.0291711	1	Trp53inp1
1.85618e-06	0.453551	0.696	0.592	0.0296803	1	Josd2
1.86262e-06	1.11041	0.222	0.129	0.0297833	1	Tmem198b
1.86305e-06	0.754175	0.342	0.231	0.0297901	1	Slc35a2
1.87447e-06	0.834286	0.338	0.231	0.0299729	1	Nptx1
1.89222e-06	1.37193	0.124	0.053	0.0302565	1	Dhrs11
1.92181e-06	0.342921	0.793	0.693	0.0307297	1	Fndc3b
1.96992e-06	0.57569	0.66	0.564	0.031499	1	H2-K1
2.00494e-06	0.551249	0.484	0.363	0.0320591	1	Tmem243
2.09198e-06	0.289451	0.951	0.93	0.0334507	1	Tkt
2.10298e-06	0.459319	0.722	0.599	0.0336266	1	Dlg1
2.10751e-06	0.343334	0.838	0.748	0.033699	1	Pnrc1
2.16512e-06	0.632292	0.471	0.37	0.0346203	1	Rdh14
2.28223e-06	0.57102	0.538	0.433	0.0364929	1	Sgcb
2.36203e-06	0.650637	0.502	0.407	0.0377688	1	Emc1
2.36767e-06	1.23459	0.164	0.083	0.0378591	1	Chst8
2.39973e-06	0.432424	0.638	0.546	0.0383717	1	Vti1b
2.39988e-06	0.720582	0.453	0.346	0.0383741	1	Gm5617
2.40846e-06	1.33393	0.133	0.06	0.0385113	1	Wfs1
2.44158e-06	0.414166	0.722	0.622	0.0390408	1	Scarb2
2.67886e-06	0.943597	0.204	0.112	0.0428349	1	Klf15
2.68184e-06	1.13603	0.169	0.086	0.0428826	1	Fuca2
2.69126e-06	1.48977	0.122	0.053	0.0430333	1	Cbs
2.73575e-06	0.709258	0.389	0.276	0.0437446	1	Pex7
2.78887e-06	0.299259	0.876	0.789	0.044594	1	Rsrp1
2.79619e-06	0.402954	0.747	0.661	0.0447111	1	Dnlz
2.80212e-06	0.735431	0.369	0.26	0.0448059	1	Impact
2.85647e-06	0.758108	0.351	0.242	0.045675	1	Tmem14a
3.03933e-06	1.19317	0.173	0.09	0.0485989	1	Cetn4
3.06151e-06	0.369863	0.689	0.589	0.0489536	1	Ubl3
3.08909e-06	0.988117	0.178	0.092	0.0493946	1	Tapbp
3.09537e-06	1.01994	0.233	0.138	0.0494949	1	Itgb5
3.12218e-06	1.06405	0.204	0.114	0.0499237	1	Agmo
3.16977e-06	0.757572	0.387	0.282	0.0506846	1	Rab5b
3.17138e-06	0.36265	0.764	0.684	0.0507104	1	Sdhaf4
3.25063e-06	0.755954	0.462	0.364	0.0519776	1	Metrnl
3.30102e-06	0.537639	0.536	0.415	0.0527834	1	Dipk1b
3.34463e-06	1.56499	0.102	0.04	0.0534807	1	Slco1c1
3.35358e-06	0.640637	0.484	0.396	0.0536238	1	Ddhd1
3.41708e-06	0.769082	0.411	0.302	0.054639	1	Pck2
3.52792e-06	0.472856	0.622	0.514	0.0564115	1	Mtfr1l
3.52853e-06	0.835413	0.364	0.26	0.0564212	1	Atn1
3.78498e-06	0.550032	0.573	0.458	0.0605218	1	Lasp1
3.82698e-06	0.720133	0.458	0.355	0.0611935	1	Slc16a1
3.93411e-06	1.08634	0.202	0.114	0.0629064	1	Sema4b
3.93971e-06	1.10984	0.178	0.095	0.062996	1	Igfbp4
3.99355e-06	0.448102	0.644	0.55	0.0638569	1	Dars
4.00303e-06	0.927297	0.231	0.137	0.0640084	1	Entpd5
4.00622e-06	0.556257	0.491	0.383	0.0640594	1	Gpd2
4.09481e-06	0.48594	0.636	0.541	0.065476	1	Galnt1
4.13624e-06	0.799456	0.376	0.272	0.0661384	1	Klhl5
4.17026e-06	0.657688	0.513	0.419	0.0666824	1	Washc2
4.29773e-06	0.519933	0.636	0.535	0.0687208	1	Gm14403
4.44069e-06	0.63837	0.476	0.38	0.0710067	1	Ypel5
4.46298e-06	0.627416	0.496	0.403	0.0713631	1	2510009E07Rik
4.55689e-06	0.32815	0.831	0.733	0.0728646	1	Taok1
4.56774e-06	0.440697	0.751	0.683	0.0730381	1	Ndufv1
4.57013e-06	1.36395	0.131	0.06	0.0730764	1	Dab2
5.04745e-06	0.905018	0.36	0.255	0.0807087	1	Mtmr11
5.14647e-06	0.319288	0.958	0.922	0.0822921	1	Pfn2
5.1626e-06	0.277949	0.958	0.942	0.08255	1	Ncbp2as2
5.20005e-06	0.930778	0.28	0.185	0.0831488	1	Fyco1
5.20171e-06	0.315956	0.813	0.722	0.0831754	1	Trip12
5.21498e-06	1.29826	0.109	0.045	0.0833875	1	Cyp2j9
5.41285e-06	0.407196	0.753	0.657	0.0865514	1	Mtln
5.43174e-06	0.902644	0.324	0.224	0.0868534	1	Errfi1
5.61111e-06	0.396634	0.691	0.615	0.0897216	1	Prkcsh
5.67314e-06	0.439803	0.582	0.466	0.0907136	1	Sash1
5.92132e-06	0.389268	0.696	0.605	0.094682	1	Rab5a
6.04575e-06	0.421689	0.704	0.616	0.0966715	1	Dusp11
6.38937e-06	0.939546	0.218	0.127	0.102166	1	Mertk
6.49419e-06	0.317434	0.836	0.754	0.103842	1	9530068E07Rik
6.59232e-06	0.405299	0.638	0.534	0.105411	1	Rabep1
6.59606e-06	0.289248	0.938	0.902	0.105471	1	Tmco1
6.82356e-06	0.341774	0.767	0.641	0.109109	1	Evi5
6.92685e-06	1.79946	0.111	0.048	0.11076	1	Igfbp5
7.34023e-06	1.16511	0.129	0.059	0.11737	1	Abhd1
7.60164e-06	0.351655	0.727	0.589	0.12155	1	Nrxn3
7.70828e-06	0.357648	0.807	0.72	0.123255	1	Rrbp1
7.74369e-06	0.870252	0.242	0.148	0.123822	1	Aldh5a1
7.9381e-06	1.01374	0.233	0.143	0.12693	1	Tor3a
7.9626e-06	1.26577	0.118	0.052	0.127322	1	Dnai2
8.07684e-06	0.370376	0.911	0.867	0.129149	1	Calr
8.21659e-06	0.380686	0.782	0.696	0.131383	1	Slc25a11
9.00935e-06	1.17201	0.113	0.049	0.144059	1	Ndrg4
9.23308e-06	0.364477	0.736	0.634	0.147637	1	Golm2
9.32665e-06	0.450212	0.656	0.559	0.149133	1	Cnp
9.49616e-06	0.38962	0.778	0.693	0.151844	1	Tnks2
9.55169e-06	0.384418	0.716	0.63	0.152732	1	Dld
9.82563e-06	1.13826	0.153	0.079	0.157112	1	Gba
1.05104e-05	0.344045	0.824	0.745	0.168062	1	Etfa
1.05291e-05	1.18412	0.102	0.042	0.168361	1	Galnt4
1.08027e-05	0.706346	0.4	0.301	0.172735	1	Vhl
1.09349e-05	1.30071	0.138	0.067	0.174849	1	Zbtb7b
1.09663e-05	0.48148	0.62	0.528	0.175351	1	Phkb
1.1412e-05	0.250046	0.944	0.889	0.182478	1	Prkar1a
1.14826e-05	0.813262	0.28	0.183	0.183607	1	Lppos
1.15397e-05	0.793896	0.347	0.248	0.18452	1	Slc1a4
1.17099e-05	0.374019	0.6	0.481	0.187241	1	Hexb
1.24364e-05	0.501793	0.596	0.483	0.198857	1	Inpp4b
1.2532e-05	0.358996	0.636	0.507	0.200387	1	Ncam2
1.26687e-05	0.921712	0.216	0.128	0.202573	1	Cry2
1.28821e-05	1.05489	0.182	0.102	0.205985	1	Adora1
1.2901e-05	0.601321	0.467	0.369	0.206287	1	Kif1a
1.35803e-05	0.326146	0.836	0.732	0.217149	1	Nisch
1.36116e-05	0.431422	0.68	0.598	0.217649	1	Pex13
1.36238e-05	1.12138	0.127	0.059	0.217844	1	1700029J07Rik
1.42715e-05	0.923444	0.189	0.106	0.2282	1	C920021L13Rik
1.43359e-05	0.826256	0.264	0.17	0.229231	1	Gm13375
1.44777e-05	0.386481	0.691	0.588	0.231499	1	Adipor1
1.46715e-05	0.459061	0.969	0.961	0.234597	1	Cdkn1a
1.47011e-05	1.17338	0.133	0.064	0.235071	1	Sncb
1.49357e-05	0.342658	0.836	0.77	0.238823	1	Sdhd
1.49597e-05	0.34448	0.907	0.852	0.239205	1	Fmc1
1.52035e-05	0.804194	0.236	0.144	0.243104	1	Enpp5
1.52375e-05	0.873456	0.264	0.172	0.243648	1	Mgll
1.59641e-05	0.503665	0.589	0.515	0.255267	1	Arl8b
1.62185e-05	0.750636	0.336	0.24	0.259335	1	Abca3
1.62331e-05	0.457687	0.853	0.795	0.259567	1	Mageh1
1.65666e-05	0.605063	0.451	0.355	0.2649	1	Mrtfb
1.70673e-05	1.02752	0.193	0.112	0.272906	1	Ap5z1
1.74783e-05	0.426087	0.842	0.74	0.279478	1	Phlda3
1.79939e-05	0.954734	0.173	0.095	0.287722	1	Tesk2
1.81612e-05	0.366496	0.707	0.62	0.290397	1	Bmpr2
1.82027e-05	1.21158	0.118	0.054	0.291061	1	Kank4
1.82039e-05	0.575145	0.456	0.356	0.291081	1	Aif1l
1.87594e-05	0.402529	0.631	0.544	0.299963	1	Fkbp9
1.90402e-05	0.777203	0.513	0.444	0.304453	1	Lrrn1
1.96272e-05	0.326874	0.76	0.686	0.313839	1	Ppp2r1a
1.97703e-05	0.941563	0.187	0.106	0.316127	1	Mxd1
2.02895e-05	0.713841	0.316	0.22	0.324429	1	Prcp
2.14217e-05	0.588026	0.456	0.358	0.342534	1	Tef
2.22733e-05	0.777976	0.26	0.164	0.35615	1	Ptpn13
2.25793e-05	0.572167	0.511	0.427	0.361042	1	Samd8
2.28457e-05	1.02409	0.156	0.083	0.365303	1	Cln3
2.28815e-05	0.335214	0.753	0.66	0.365874	1	Stx7
2.3102e-05	0.434588	0.6	0.51	0.369401	1	Hint2
2.40517e-05	0.454474	0.6	0.513	0.384586	1	Insig2
2.44134e-05	0.659653	0.353	0.255	0.390371	1	Fez2
2.48613e-05	0.411653	0.704	0.627	0.397532	1	Ubxn4
2.51925e-05	0.597389	0.436	0.341	0.402829	1	Slc25a23
2.52161e-05	0.357897	0.667	0.552	0.403206	1	Wwtr1
2.53311e-05	1.07766	0.131	0.064	0.405045	1	Acad11
2.61932e-05	0.616592	0.36	0.26	0.418829	1	Wasf3
2.64283e-05	0.643611	0.407	0.309	0.422588	1	Ivd
2.64509e-05	0.270812	0.924	0.87	0.42295	1	Pafah1b1
2.71375e-05	0.709001	0.256	0.163	0.433928	1	Rab33b
2.71588e-05	0.288571	0.751	0.636	0.434269	1	Kxd1
2.7236e-05	0.617406	0.387	0.285	0.435503	1	Sesn2
2.74643e-05	1.23157	0.124	0.06	0.439154	1	Pnpla7
2.74944e-05	0.44295	0.609	0.51	0.439636	1	R3hdm2
2.78576e-05	0.914933	0.207	0.124	0.445443	1	Rcan3
2.79458e-05	0.324569	0.709	0.611	0.446853	1	Babam2
2.93505e-05	0.598216	0.407	0.313	0.469314	1	Gnpda1
2.971e-05	1.45699	0.142	0.074	0.475062	1	Adamts17
2.98167e-05	0.858349	0.191	0.11	0.476769	1	Ctbs
3.03289e-05	0.362464	0.787	0.682	0.484958	1	Zfp36l2
3.05185e-05	0.361004	0.869	0.763	0.487991	1	Atp2a2
3.12036e-05	0.365203	0.811	0.718	0.498945	1	C130071C03Rik
3.27083e-05	0.262144	0.918	0.892	0.523006	1	Mydgf
3.35557e-05	1.03119	0.113	0.052	0.536556	1	Gucy1a1
3.54203e-05	0.506796	0.591	0.509	0.566371	1	Smim8
3.61345e-05	0.780893	0.231	0.145	0.57779	1	Epm2a
3.68275e-05	0.575294	0.46	0.375	0.588872	1	Tgoln1
3.75586e-05	0.580815	0.536	0.458	0.600562	1	Lonp1
3.79227e-05	0.260282	0.922	0.879	0.606384	1	Ciao2b
3.88677e-05	0.304183	0.856	0.793	0.621495	1	Phlpp1
3.88819e-05	0.73768	0.236	0.148	0.621722	1	Mtmr10
3.93392e-05	0.332346	0.856	0.796	0.629033	1	Cstb
4.20741e-05	0.596794	0.378	0.278	0.672765	1	Tjp2
4.22577e-05	1.00082	0.289	0.202	0.6757	1	Gpsm1
4.40892e-05	0.439265	0.511	0.406	0.704987	1	Ntrk3
4.67855e-05	0.501886	0.52	0.442	0.748101	1	Stx4a
4.77563e-05	0.588651	0.436	0.349	0.763623	1	Kifbp
4.79138e-05	0.630785	0.458	0.37	0.766141	1	Ak1
4.79533e-05	0.488292	0.567	0.484	0.766773	1	Kidins220
4.80328e-05	0.88352	0.189	0.111	0.768044	1	Hsd3b7
4.81057e-05	0.774733	0.273	0.186	0.76921	1	Sardh
4.84969e-05	0.524864	0.504	0.416	0.775465	1	Arfip1
5.00451e-05	0.449348	0.624	0.538	0.800221	1	Pip4p2
5.01332e-05	1.12138	0.118	0.057	0.80163	1	Ttll8
5.02432e-05	0.933757	0.147	0.078	0.803389	1	Zfp874a
5.05659e-05	1.02409	0.153	0.084	0.808548	1	Zbtb4
5.10926e-05	0.779875	0.26	0.172	0.816971	1	Acss2
5.13747e-05	0.731437	0.284	0.193	0.821482	1	Hint3
5.17698e-05	0.997648	0.193	0.115	0.827799	1	Snapc4
5.21903e-05	0.351671	0.842	0.795	0.834524	1	Fmnl2
5.27345e-05	0.975163	0.142	0.075	0.843224	1	Ghdc
5.44917e-05	0.389873	0.609	0.511	0.871323	1	Stard7
5.45332e-05	1.04338	0.133	0.068	0.871985	1	Slc4a3
5.48366e-05	1.19835	0.129	0.065	0.876838	1	Gsto2
5.57215e-05	1.24876	0.12	0.059	0.890987	1	1700088E04Rik
5.61826e-05	0.476968	0.451	0.345	0.89836	1	Acadsb
5.66743e-05	0.693963	0.287	0.196	0.906223	1	Lrrc51
5.69751e-05	0.274436	0.924	0.883	0.911031	1	Suclg1
5.72345e-05	0.493861	0.493	0.396	0.915179	1	B4gat1
5.7672e-05	0.532966	0.544	0.457	0.922175	1	Ogdh
5.79631e-05	0.593207	0.536	0.465	0.92683	1	Golgb1
5.80038e-05	0.933394	0.28	0.198	0.927481	1	Abca2
5.85852e-05	1.19294	0.109	0.051	0.936777	1	Megf10
5.98211e-05	0.78796	0.26	0.175	0.956539	1	Kif1c
6.05518e-05	0.75215	0.28	0.192	0.968223	1	Repin1
6.68612e-05	0.562551	0.407	0.307	1	1	Pcyox1
6.74417e-05	0.621457	0.34	0.247	1	1	Man2a2
6.7463e-05	0.41872	0.489	0.387	1	1	Gm15417
6.76037e-05	0.669212	0.287	0.194	1	1	Rfxank
6.86163e-05	0.531849	0.536	0.454	1	1	Retreg2
6.99793e-05	1.0187	0.2	0.124	1	1	Plekhf1
6.99922e-05	0.359855	0.678	0.596	1	1	Grhpr
7.00107e-05	1.10252	0.136	0.072	1	1	Hsd17b11
7.16888e-05	0.727244	0.347	0.254	1	1	Rilpl1
7.31724e-05	0.522746	0.453	0.365	1	1	Fbxl3
7.48841e-05	0.666701	0.416	0.334	1	1	Tbc1d10a
7.67175e-05	0.628591	0.436	0.358	1	1	Rnh1
7.89935e-05	0.585738	0.467	0.387	1	1	Aars
7.91284e-05	0.425982	0.704	0.625	1	1	Vegfb
7.94962e-05	0.450412	0.478	0.376	1	1	Nbeal1
8.28354e-05	0.503968	0.48	0.396	1	1	Tmem263
8.33226e-05	0.471738	0.504	0.412	1	1	Nfat5
8.36935e-05	0.512174	0.502	0.404	1	1	Ndrg3
8.49626e-05	0.836154	0.278	0.196	1	1	Fndc1
8.56664e-05	0.551181	0.402	0.309	1	1	Snx14
8.58075e-05	0.313371	0.733	0.651	1	1	Cmc1
8.58201e-05	0.65572	0.389	0.3	1	1	Dbndd2
8.69927e-05	0.61135	0.453	0.363	1	1	Foxo3
8.8379e-05	0.709486	0.329	0.243	1	1	Mxra8
8.84434e-05	0.917512	0.167	0.095	1	1	Has2os
8.85359e-05	0.507703	0.464	0.372	1	1	Rimoc1
8.90414e-05	0.873456	0.173	0.101	1	1	Mroh1
8.97529e-05	1.10063	0.12	0.06	1	1	Guca1a
9.05515e-05	1.06553	0.14	0.076	1	1	Spock2
9.14292e-05	0.571355	0.518	0.44	1	1	Klhl24
9.18728e-05	0.599847	0.362	0.267	1	1	Lrrc28
9.18868e-05	0.619662	0.38	0.285	1	1	Plxdc2
9.19902e-05	0.703928	0.464	0.398	1	1	Adcyap1r1
9.31119e-05	0.422226	0.562	0.476	1	1	Rbms2
9.44751e-05	0.648448	0.278	0.19	1	1	Fhit
9.51013e-05	0.320189	0.744	0.663	1	1	Ctdnep1
9.67477e-05	0.696078	0.293	0.206	1	1	Abhd5
9.89013e-05	0.289132	0.796	0.747	1	1	Sars
0.000100095	0.587807	0.309	0.216	1	1	Mttp
0.000100755	0.430309	0.571	0.483	1	1	Dlat
0.000101407	0.437604	0.587	0.505	1	1	Dnaaf9
0.000102311	0.931161	0.213	0.136	1	1	Kcna2
0.000103994	0.6717	0.489	0.397	1	1	Paxx
0.000108917	0.46515	0.556	0.479	1	1	Sod1
0.00010967	0.267003	0.856	0.777	1	1	Pigp
0.000110939	0.323018	0.733	0.627	1	1	Lamc1
0.000113189	0.593999	0.349	0.259	1	1	Rnf215
0.000113425	0.338941	0.838	0.784	1	1	Uqcrc1
0.000113722	1.17201	0.109	0.053	1	1	Nupr1l
0.000114484	0.714759	0.336	0.25	1	1	Fam13a
0.000115805	0.302528	0.711	0.642	1	1	Pmpcb
0.000116599	1.00403	0.107	0.051	1	1	Cxcr4
0.00011707	0.936644	0.26	0.183	1	1	Stard5
0.000117996	0.637507	0.351	0.266	1	1	Syt7
0.000122716	0.588349	0.404	0.317	1	1	Coa5
0.000123015	0.922075	0.184	0.111	1	1	Furin
0.000123173	0.308235	0.718	0.619	1	1	Syf2
0.000124171	0.316529	0.744	0.645	1	1	Desi1
0.000125965	1.14341	0.122	0.063	1	1	Gm45847
0.000128288	0.466957	0.558	0.476	1	1	Bmp1
0.000130977	1.05819	0.127	0.066	1	1	Gm57453
0.000131121	0.321204	0.916	0.837	1	1	Cdh20
0.000132409	0.54006	0.504	0.421	1	1	Zfyve21
0.00013482	0.590869	0.44	0.362	1	1	Pi4ka
0.000134842	0.375913	0.689	0.604	1	1	Pdhb
0.000135986	0.358753	0.676	0.618	1	1	Rras
0.000136164	0.277552	0.82	0.74	1	1	Atp6v1a
0.000139219	0.64782	0.278	0.191	1	1	Igip
0.000144197	0.329096	0.68	0.584	1	1	Susd6
0.000148255	0.706346	0.229	0.149	1	1	Reno1
0.000149417	0.57771	0.449	0.369	1	1	A930005H10Rik
0.000150076	0.588651	0.427	0.343	1	1	Tmem184c
0.000151447	0.38803	0.667	0.597	1	1	Arl2
0.000151577	0.799456	0.176	0.104	1	1	Pyroxd2
0.000152135	0.54731	0.511	0.451	1	1	4833439L19Rik
0.000155111	0.57837	0.356	0.271	1	1	Cpped1
0.000158629	0.310609	0.887	0.852	1	1	Reep5
0.000158747	0.298888	0.653	0.549	1	1	Wasl
0.000161112	0.341225	0.7	0.612	1	1	Gtf2i
0.000179877	0.856487	0.207	0.132	1	1	Map3k5
0.000179891	0.440176	0.611	0.544	1	1	Lrrc4b
0.000184825	0.449199	0.647	0.586	1	1	Tob1
0.000187223	0.491703	0.493	0.407	1	1	Use1
0.00018864	0.906371	0.187	0.116	1	1	Ppm1k
0.000190578	0.485347	0.498	0.423	1	1	Abi1
0.000194334	0.378593	0.718	0.65	1	1	Alkbh5
0.000196028	0.333082	0.771	0.703	1	1	Atp6v0e2
0.000196294	0.279587	0.809	0.713	1	1	Aamdc
0.000198084	0.595063	0.211	0.133	1	1	Col6a1
0.000200081	0.369311	0.658	0.575	1	1	Dcaf8
0.000201232	0.330525	0.689	0.638	1	1	Pigyl
0.000202864	0.303942	0.656	0.556	1	1	Ppme1
0.000203004	0.513701	0.418	0.33	1	1	Ndst1
0.000203394	0.649315	0.187	0.113	1	1	Mro
0.000204032	0.661359	0.329	0.246	1	1	Pld3
0.000205237	0.328445	0.676	0.597	1	1	Rnf11
0.000205775	0.373584	0.916	0.838	1	1	Anks1b
0.00020938	0.316652	0.776	0.717	1	1	Ogt
0.000213451	0.60263	0.46	0.385	1	1	Fuom
0.000213656	0.336416	0.731	0.67	1	1	Pdha1
0.00021487	0.835982	0.18	0.11	1	1	Zfp970
0.000217087	0.432085	0.573	0.497	1	1	Specc1
0.000217089	0.458726	0.356	0.264	1	1	Txndc16
0.000217166	0.500125	0.46	0.372	1	1	Dpp8
0.000219248	0.386049	0.611	0.537	1	1	Fryl
0.000219621	0.539488	0.458	0.372	1	1	Otud5
0.00021986	0.866127	0.127	0.067	1	1	Boc
0.000219946	0.634793	0.298	0.213	1	1	Pxmp2
0.000220612	0.288089	0.884	0.816	1	1	Ptpra
0.000221889	0.510269	0.467	0.387	1	1	Dnaja3
0.000224442	0.759786	0.262	0.186	1	1	Amt
0.000240859	0.313236	0.862	0.813	1	1	Vps28
0.000243931	0.626989	0.369	0.287	1	1	Trappc10
0.000245686	0.475281	0.458	0.375	1	1	Hibch
0.000246277	0.493659	0.393	0.306	1	1	Ptgfrn
0.000248845	0.608231	0.493	0.419	1	1	Ephb1
0.00025773	0.441496	0.518	0.423	1	1	Gpcpd1
0.000260348	0.616515	0.287	0.203	1	1	Fam234a
0.000260851	0.632448	0.296	0.21	1	1	Ids
0.000266646	1.07163	0.111	0.057	1	1	Meak7
0.000270211	0.438035	0.46	0.366	1	1	Snx13
0.000271839	0.560916	0.329	0.246	1	1	Mccc1
0.000275837	0.488661	0.411	0.317	1	1	Kdm7a
0.000286009	0.335804	0.791	0.713	1	1	Abhd17a
0.000292664	0.258471	0.838	0.756	1	1	Nptn
0.000292906	0.434584	0.613	0.556	1	1	Cebpzos
0.000293218	0.582288	0.336	0.249	1	1	Prkn
0.000293379	1.12138	0.113	0.059	1	1	Khk
0.000294137	0.395559	0.713	0.634	1	1	Brd2
0.000300762	0.376885	0.542	0.455	1	1	Nfs1
0.000325821	0.572368	0.271	0.188	1	1	Nim1k
0.000329167	0.78814	0.22	0.147	1	1	Fam234b
0.000329186	0.964415	0.158	0.095	1	1	Tcta
0.000329908	0.912437	0.142	0.082	1	1	Rhbdl2
0.00033201	0.446899	0.569	0.506	1	1	Ndufs1
0.000332282	0.600552	0.433	0.361	1	1	Agl
0.000343961	0.715225	0.269	0.192	1	1	Ilvbl
0.000346257	1.17724	0.129	0.073	1	1	Rhbdl1
0.000347842	0.47954	0.504	0.42	1	1	Krcc1
0.000348239	0.813955	0.147	0.085	1	1	Cdh11
0.00034871	0.642062	0.318	0.237	1	1	Prrc1
0.000349868	0.641774	0.331	0.251	1	1	Atp6v0a2
0.000351068	0.870688	0.222	0.151	1	1	Bckdha
0.000352023	0.342588	0.807	0.715	1	1	Mrps34
0.000358458	0.282747	0.767	0.688	1	1	Mark3
0.000360055	0.317445	0.842	0.81	1	1	Rnasek
0.000365108	0.986454	0.104	0.053	1	1	Itga2b
0.000365172	0.272537	0.949	0.915	1	1	Sdhb
0.000368307	0.512174	0.429	0.349	1	1	Creld1
0.000373735	0.266744	0.842	0.778	1	1	Tmed4
0.000376065	1.03773	0.124	0.068	1	1	Mapkapk3
0.000383797	1.12138	0.113	0.06	1	1	Tmem100
0.000383867	0.697576	0.327	0.247	1	1	Ghr
0.000386517	1.09714	0.107	0.055	1	1	Sfxn4
0.000389396	0.254445	0.964	0.935	1	1	Dad1
0.000392826	0.326878	0.673	0.604	1	1	Cyfip1
0.00039645	0.637537	0.367	0.286	1	1	Arsb
0.000397945	0.556185	0.329	0.245	1	1	Pdxk
0.000401114	0.360142	0.587	0.492	1	1	Tcf7l2
0.000404567	0.317526	0.762	0.721	1	1	Aurkaip1
0.000406582	0.325344	0.631	0.568	1	1	Chchd5
0.000407321	0.781044	0.187	0.118	1	1	Omg
0.00040906	0.574461	0.38	0.307	1	1	Tmem43
0.000413144	0.454994	0.442	0.361	1	1	Pals1
0.000414375	0.2889	0.789	0.716	1	1	Ergic3
0.000414707	0.727903	0.209	0.138	1	1	Afg1l
0.000415828	0.291433	0.753	0.704	1	1	Tmem33
0.000429788	0.284366	0.933	0.903	1	1	Ube2b
0.000439358	0.7111	0.253	0.179	1	1	Megf8
0.000442831	0.46523	0.713	0.657	1	1	Mphosph6
0.000445088	0.948547	0.1	0.05	1	1	Fas
0.000449154	0.69075	0.231	0.158	1	1	Prkaa2
0.000450792	0.846761	0.122	0.066	1	1	Ticam1
0.000461355	0.839971	0.209	0.14	1	1	Stc2
0.000463629	0.259922	0.998	0.994	1	1	Slc1a3
0.000477341	0.628868	0.24	0.164	1	1	Ankrd9
0.000480911	0.710315	0.178	0.11	1	1	Chpf2
0.000485614	0.499194	0.88	0.825	1	1	Mat2a
0.000486239	0.754013	0.293	0.217	1	1	Mfhas1
0.000495785	0.672253	0.202	0.132	1	1	Itpkb
0.000530321	0.368841	0.604	0.555	1	1	Smim15
0.000531101	0.505649	0.527	0.458	1	1	Asb8
0.000546391	1.06642	0.16	0.099	1	1	Poln
0.000556128	0.741112	0.127	0.07	1	1	Ccdc171
0.000559683	1.01755	0.122	0.068	1	1	Micall1
0.000566799	0.54958	0.362	0.283	1	1	Pdcd4
0.000569352	0.356154	0.651	0.586	1	1	Fcho2
0.000571837	0.595922	0.322	0.242	1	1	Tbl2
0.000571884	0.987528	0.127	0.072	1	1	Arsg
0.00057295	0.440087	0.531	0.473	1	1	Itgb1bp1
0.00057695	0.389739	0.598	0.547	1	1	Klhl9
0.00057795	0.858349	0.122	0.067	1	1	Yjefn3
0.000579423	0.334471	0.631	0.569	1	1	Glod4
0.000597511	0.6154	0.316	0.238	1	1	Rhbdd1
0.000610436	0.538265	0.38	0.298	1	1	Pcmtd2
0.000613887	0.298765	0.778	0.689	1	1	Cask
0.000616207	0.898991	0.122	0.068	1	1	Olfml1
0.000619358	0.636626	0.284	0.213	1	1	Thrsp
0.000621475	0.45451	0.442	0.367	1	1	Herpud2
0.000621598	0.512092	0.507	0.439	1	1	Ddx3y
0.00063596	0.29745	0.709	0.652	1	1	Jtb
0.000648158	0.519791	0.373	0.289	1	1	Nomo1
0.000655396	0.952986	0.247	0.176	1	1	Hopx
0.000681098	0.395269	0.484	0.409	1	1	Mpv17l2
0.000694796	0.281541	0.764	0.684	1	1	Trappc3
0.00070021	0.465555	0.493	0.417	1	1	Fbxl15
0.000705547	0.580143	0.242	0.168	1	1	Ogfod1
0.00071173	0.634602	0.258	0.183	1	1	Aph1b
0.0007208	0.562167	0.376	0.304	1	1	Nipsnap2
0.000732174	0.708889	0.242	0.171	1	1	Cldn12
0.000751177	0.928739	0.176	0.114	1	1	Stard10
0.000754279	0.415478	0.518	0.45	1	1	Akap11
0.000759198	0.882196	0.193	0.129	1	1	Ksr1
0.000777369	0.668872	0.251	0.179	1	1	Prkab2
0.000789497	1.09936	0.111	0.061	1	1	Gdpd2
0.00080087	0.420495	0.562	0.495	1	1	Camk2n1
0.000802542	0.873456	0.144	0.087	1	1	Gm53610
0.000830331	1.01577	0.136	0.081	1	1	Tprn
0.000831468	0.782968	0.164	0.103	1	1	Sqor
0.000839645	1.57963	0.209	0.147	1	1	Rasl11a
0.000843179	0.283375	0.664	0.582	1	1	Snhg20
0.000860626	0.697128	0.271	0.203	1	1	Gpd1
0.00086658	0.590228	0.282	0.207	1	1	Zfp438
0.000868114	0.264999	0.767	0.678	1	1	Naxe
0.000869514	0.512174	0.304	0.226	1	1	Cflar
0.000886036	0.52482	0.413	0.34	1	1	Avpi1
0.000896657	0.661359	0.329	0.259	1	1	Cln8
0.000902678	0.581551	0.442	0.374	1	1	Tigd2
0.000923732	0.475667	0.316	0.238	1	1	Wipi1
0.000937558	0.467662	0.393	0.315	1	1	Lrrc41
0.000953631	0.55874	0.413	0.346	1	1	Mfge8
0.000968713	0.280862	0.64	0.572	1	1	Idnk
0.000978048	0.641987	0.24	0.17	1	1	Tecpr1
0.000991105	0.303523	0.707	0.636	1	1	Rnf130
0.000999811	0.337113	0.607	0.51	1	1	Ank
0.00100552	0.622578	0.233	0.163	1	1	Snx21
0.00100753	0.352118	0.587	0.52	1	1	Suclg2
0.00103528	0.424718	0.618	0.562	1	1	Rab34
0.00106845	0.91193	0.122	0.07	1	1	Pld2
0.00106937	0.799456	0.193	0.13	1	1	Lratd2
0.0010788	0.650078	0.222	0.154	1	1	Ccdc80
0.00107906	0.357649	0.669	0.596	1	1	Copa
0.00108269	0.490618	0.391	0.308	1	1	Gns
0.0010895	0.609322	0.216	0.147	1	1	Zfp651
0.0010996	0.441504	0.453	0.378	1	1	Mfsd1
0.00110094	0.4656	0.447	0.38	1	1	Snap23
0.00110148	0.334628	0.707	0.667	1	1	Copb2
0.00110351	0.372516	0.502	0.418	1	1	Tm9sf4
0.00111017	0.659383	0.22	0.152	1	1	Cntn4
0.00111048	0.31959	0.651	0.587	1	1	Gmfb
0.00111964	0.739955	0.313	0.246	1	1	Angptl6
0.0011413	0.78236	0.231	0.164	1	1	Trim2
0.00116445	0.586795	0.244	0.174	1	1	Car11
0.00116652	0.413356	0.531	0.465	1	1	Sp3os
0.00116946	0.271096	0.927	0.904	1	1	Cotl1
0.00119549	0.413491	0.544	0.476	1	1	Ginm1
0.0012291	0.586726	0.333	0.258	1	1	Uhmk1
0.00124521	0.259467	0.787	0.717	1	1	Cd47
0.00124804	0.499217	0.431	0.361	1	1	Tmem38a
0.00128094	0.528009	0.358	0.284	1	1	Eola1
0.00128102	0.519933	0.389	0.318	1	1	Ago3
0.00129245	0.495114	0.376	0.305	1	1	Wipi2
0.00130681	0.393874	0.531	0.47	1	1	Rab4b
0.00131496	0.486668	0.4	0.33	1	1	Os9
0.00132435	0.679379	0.193	0.13	1	1	Apc2
0.00132584	0.252132	0.869	0.841	1	1	Etfb
0.00133399	0.554447	0.422	0.352	1	1	Pdgfa
0.00133517	0.442494	0.536	0.48	1	1	Coq9
0.00134317	0.964658	0.116	0.066	1	1	Vasn
0.00134616	0.963843	0.1	0.054	1	1	Sod3
0.00135994	0.402089	0.462	0.395	1	1	Tmem135
0.00137847	0.629215	0.364	0.299	1	1	Vcan
0.00137986	0.849304	0.1	0.054	1	1	Slc41a3
0.00138412	0.332029	0.78	0.724	1	1	Pmp22
0.00139625	0.497186	0.22	0.15	1	1	Cobll1
0.00140023	0.388323	0.353	0.272	1	1	Cpeb3
0.0014109	0.902374	0.113	0.064	1	1	Nmnat1
0.0014117	0.823303	0.12	0.069	1	1	Itga5
0.00141813	0.692179	0.284	0.216	1	1	Cavin3
0.00143621	0.536421	0.333	0.259	1	1	Bsdc1
0.00144655	0.482742	0.389	0.318	1	1	Coq10a
0.00147093	0.732819	0.324	0.258	1	1	Ppp1r15a
0.00148287	0.31357	0.58	0.507	1	1	Lsm10
0.00150916	0.616911	0.38	0.314	1	1	Rnf144a
0.00151554	0.423868	0.447	0.375	1	1	Cdk5
0.00152592	0.515162	0.384	0.315	1	1	Fbxo4
0.0015307	0.279123	0.678	0.616	1	1	Aph1a
0.00153468	0.314535	0.556	0.48	1	1	Faap20
0.00154142	0.334419	0.553	0.476	1	1	Chp1
0.00157459	0.967056	0.104	0.058	1	1	9530051G07Rik
0.00161522	0.349767	0.487	0.416	1	1	Spire1
0.00161603	0.387366	0.513	0.45	1	1	Sel1l
0.00162106	0.252363	0.853	0.838	1	1	Ndufs8
0.00162793	0.556813	0.313	0.241	1	1	Slc37a4
0.00162918	0.896952	0.153	0.098	1	1	Ciart
0.00163369	0.293308	0.713	0.676	1	1	Hsd17b10
0.00164531	0.522509	0.444	0.384	1	1	Cd44
0.00166271	0.745875	0.142	0.088	1	1	Dtx1
0.00169194	0.250354	0.733	0.644	1	1	Tmx3
0.00170068	0.515916	0.289	0.217	1	1	Crat
0.0017106	0.431891	0.469	0.4	1	1	Adgrb2
0.00172995	0.928739	0.104	0.058	1	1	Casp12
0.00173108	0.768931	0.369	0.309	1	1	Arrdc3
0.00173777	0.729066	0.182	0.122	1	1	Ror1
0.00175451	0.375276	0.531	0.47	1	1	Ostf1
0.00175453	0.58317	0.196	0.132	1	1	Usp53
0.00180336	0.648834	0.32	0.255	1	1	Stxbp3
0.00185739	0.878527	0.116	0.067	1	1	Tmem8b
0.00186816	0.510281	0.351	0.28	1	1	Tnfsf12
0.00190912	0.483428	0.3	0.23	1	1	Pla2g6
0.00191798	0.815881	0.18	0.123	1	1	Cdkl3
0.00191941	0.533282	0.262	0.192	1	1	Ermard
0.00192025	0.64255	0.173	0.114	1	1	Decr2
0.00196156	0.264175	0.829	0.758	1	1	Ei24
0.00200273	0.632637	0.289	0.222	1	1	Fbxo6
0.00201244	0.876271	0.109	0.062	1	1	Lrrc27
0.00204434	0.572045	0.276	0.207	1	1	Slc12a9
0.00204497	0.336262	0.538	0.468	1	1	Hagh
0.00206992	0.35572	0.642	0.6	1	1	Chd2
0.002105	0.32807	0.613	0.557	1	1	Atp6v1c1
0.002126	0.546033	0.36	0.289	1	1	Smim45
0.00213719	0.540274	0.231	0.163	1	1	Socs7
0.0021428	0.357972	0.549	0.473	1	1	Cox20
0.00215599	0.732005	0.456	0.411	1	1	Pnp
0.00215738	0.530862	0.378	0.314	1	1	Abhd6
0.00216015	0.545944	0.416	0.351	1	1	Lgalsl
0.00217914	0.587047	0.247	0.18	1	1	Tmem175
0.00218136	0.494885	0.476	0.427	1	1	Mkrn1
0.00220061	0.296047	0.829	0.771	1	1	Rcn2
0.00221474	0.470167	0.431	0.368	1	1	Mapk8ip3
0.00223321	0.321902	0.567	0.494	1	1	Ankrd40
0.00224094	0.617341	0.2	0.138	1	1	P3h3
0.00224761	0.373571	0.507	0.446	1	1	Haghl
0.00230393	0.920687	0.124	0.076	1	1	Gpr137b
0.00231776	0.522482	0.333	0.266	1	1	Adipor2
0.00232882	0.643805	0.256	0.192	1	1	Slc25a1
0.00236806	0.566416	0.149	0.094	1	1	Adamts4
0.00240702	0.744821	0.104	0.059	1	1	Rnf208
0.00241169	0.664668	0.242	0.179	1	1	Slc25a19
0.00249869	0.779278	0.129	0.079	1	1	Mitf
0.00250837	0.594453	0.182	0.123	1	1	Tex2
0.00251265	0.59038	0.34	0.278	1	1	Rangrf
0.00258236	0.395559	0.404	0.331	1	1	Hk2
0.00260391	0.440452	0.511	0.451	1	1	Rragc
0.00264709	0.606811	0.209	0.147	1	1	Pip4k2c
0.00264871	0.650078	0.213	0.152	1	1	Per2
0.0026528	0.808226	0.127	0.078	1	1	D130020L05Rik
0.00265464	0.413693	0.367	0.295	1	1	Lrp10
0.00266899	0.463909	0.324	0.252	1	1	Ring1
0.00271213	0.717317	0.178	0.122	1	1	Vps39
0.00276902	0.368064	0.671	0.637	1	1	Ppm1a
0.00277552	0.450507	0.324	0.253	1	1	Zhx2
0.00277592	0.934971	0.107	0.062	1	1	Entpd6
0.0027762	0.360171	0.544	0.495	1	1	Vps37a
0.00280955	0.317135	0.596	0.535	1	1	Zfp871
0.0028396	0.777429	0.167	0.112	1	1	Pax3
0.00285052	0.261292	0.836	0.81	1	1	Gm3764
0.00285407	0.521922	0.429	0.372	1	1	Csdc2
0.00287713	0.297234	0.66	0.606	1	1	Tatdn1
0.00292223	0.28917	0.731	0.667	1	1	Actr2
0.00293217	0.274618	0.656	0.573	1	1	Abhd8
0.00300788	0.528082	0.338	0.269	1	1	Tspan4
0.00301734	0.619563	0.213	0.152	1	1	Emilin1
0.00302062	0.344748	0.593	0.516	1	1	Kdm3a
0.00302201	0.267235	0.793	0.74	1	1	Prdx3
0.00308301	0.353781	0.507	0.443	1	1	Ankrd12
0.00310474	0.279309	0.584	0.504	1	1	Mcee
0.00311397	0.606811	0.238	0.177	1	1	Rhbdd3
0.00313963	0.464809	0.387	0.321	1	1	Card19
0.00317942	0.630136	0.191	0.132	1	1	Tbc1d32
0.00317957	0.305404	0.544	0.484	1	1	Kbtbd11
0.00318436	0.415597	0.431	0.369	1	1	Dnajc18
0.00318874	0.590869	0.198	0.138	1	1	Zfp672
0.00319809	0.684651	0.169	0.113	1	1	Zc3h6
0.00321065	0.384418	0.491	0.435	1	1	Tex264
0.00324393	0.649315	0.26	0.198	1	1	Golga2
0.00324807	0.274929	0.571	0.496	1	1	Riok3
0.00327331	0.444733	0.389	0.321	1	1	Dpy19l4
0.00328385	0.596542	0.182	0.125	1	1	Sema4g
0.00329973	0.265719	0.607	0.529	1	1	Naaladl2
0.00334719	0.918567	0.102	0.059	1	1	Sv2a
0.00335218	0.480787	0.324	0.258	1	1	Mtmr9
0.00335325	0.292438	0.667	0.625	1	1	Ndufa9
0.00336281	0.699427	0.247	0.187	1	1	Chpf
0.00338671	0.672626	0.142	0.091	1	1	Cptp
0.00339822	0.645844	0.338	0.276	1	1	Sntb2
0.00347669	0.4001	0.4	0.332	1	1	Specc1l
0.00350255	0.513701	0.362	0.296	1	1	Sort1
0.00350486	0.471326	0.324	0.257	1	1	Esrra
0.003563	0.367941	0.433	0.358	1	1	Nek1
0.00358257	0.581303	0.302	0.236	1	1	Ube3b
0.00358439	0.648212	0.251	0.19	1	1	C030006K11Rik
0.00363144	0.693522	0.151	0.099	1	1	N4bp2l1
0.00368315	0.329556	0.533	0.462	1	1	Commd5
0.00379126	0.296623	0.542	0.468	1	1	Fnip1
0.00379674	0.689273	0.211	0.153	1	1	Smad3
0.00380394	0.522095	0.276	0.21	1	1	3830406C13Rik
0.00381169	0.713726	0.176	0.121	1	1	Aifm2
0.00383746	0.476366	0.209	0.148	1	1	Smoc1
0.00384761	0.506243	0.331	0.265	1	1	Kat2b
0.00386168	0.312193	0.653	0.62	1	1	Emc3
0.00389055	0.575499	0.347	0.288	1	1	Cpt1c
0.00392762	0.61378	0.162	0.108	1	1	Zfp12
0.00401882	0.673026	0.182	0.127	1	1	Speg
0.00402706	0.555093	0.371	0.312	1	1	Slc2a3
0.00409811	0.468858	0.42	0.358	1	1	Ak3
0.00417586	0.500288	0.291	0.231	1	1	Tulp3
0.00420626	0.410413	0.453	0.395	1	1	Celrr
0.00426044	0.367714	0.522	0.467	1	1	Edem2
0.00426722	0.437858	0.431	0.369	1	1	Erlec1
0.00428413	0.334113	0.6	0.544	1	1	Sdhaf1
0.00429505	0.534286	0.342	0.284	1	1	Vps13d
0.00432599	0.785335	0.118	0.073	1	1	Tmem63a
0.00433951	0.504712	0.436	0.388	1	1	Tab2
0.00436051	0.464071	0.289	0.223	1	1	Garem2
0.00436488	0.384418	0.384	0.314	1	1	Bcas3
0.00438524	0.749415	0.118	0.073	1	1	Rab40b
0.00443315	0.925464	0.104	0.062	1	1	Kyat1
0.00446199	0.331986	0.791	0.755	1	1	Atf4
0.00450496	0.442697	0.422	0.363	1	1	Tmem203
0.00456313	0.46476	0.264	0.199	1	1	Spring1
0.00459182	0.429901	0.304	0.237	1	1	Kpna6
0.00459745	0.570369	0.169	0.114	1	1	Shld1
0.00460756	0.466957	0.358	0.295	1	1	Slc30a4
0.00472382	0.652708	0.171	0.117	1	1	Tpk1
0.00472412	0.650851	0.238	0.181	1	1	Sec24d
0.00472606	0.272006	0.602	0.532	1	1	Vamp2
0.00472744	0.392217	0.462	0.399	1	1	Hivep2
0.00476713	0.596128	0.247	0.186	1	1	Pacsin3
0.00484007	0.34876	0.793	0.756	1	1	Eprs
0.00485761	0.37502	0.573	0.517	1	1	Usf2
0.00485941	0.400906	0.471	0.427	1	1	Nudt19
0.00486025	0.497689	0.407	0.345	1	1	Nt5c2
0.00488256	0.611912	0.269	0.209	1	1	Dnajb2
0.00491995	0.315822	0.593	0.534	1	1	Dlst
0.00492415	0.458419	0.291	0.226	1	1	Lgals8
0.00493825	0.66025	0.142	0.093	1	1	Rad9b
0.00494279	0.317468	0.6	0.528	1	1	Osbpl8
0.00513228	0.523144	0.456	0.389	1	1	Ier3
0.00524188	0.683263	0.16	0.108	1	1	Plec
0.00524813	0.455803	0.378	0.307	1	1	Nudt18
0.00528971	0.782582	0.129	0.083	1	1	Ephb3
0.00530485	0.640758	0.262	0.202	1	1	Fry
0.00531279	0.851295	0.12	0.076	1	1	1700064N11Rik
0.00533147	0.41089	0.36	0.294	1	1	Dlg4
0.00538673	0.480926	0.358	0.296	1	1	2010001A14Rik
0.00538828	0.524449	0.271	0.211	1	1	Erlin2
0.00560037	0.64793	0.416	0.367	1	1	Gm29521
0.00569189	0.459443	0.453	0.398	1	1	Sorbs1
0.00570781	0.550004	0.324	0.272	1	1	Rhoj
0.00585835	0.966661	0.144	0.097	1	1	S100a4
0.00593337	0.381171	0.46	0.394	1	1	Aldh18a1
0.00599954	0.280759	0.636	0.579	1	1	Ralgapa1
0.00610884	0.408748	0.436	0.382	1	1	Fundc1
0.00611152	0.499332	0.231	0.172	1	1	Fam229b
0.00617103	0.293258	0.602	0.543	1	1	Eci1
0.00621301	0.648631	0.171	0.12	1	1	Sft2d2
0.00638888	0.774733	0.142	0.095	1	1	Cbarp
0.00640375	0.256133	0.616	0.562	1	1	Chmp2b
0.00640822	0.491192	0.244	0.186	1	1	Myh14
0.00641152	0.264708	0.633	0.586	1	1	Ext2
0.00642054	0.425695	0.367	0.305	1	1	Zswim7
0.00642877	0.617493	0.209	0.152	1	1	Oma1
0.00645795	0.291309	0.571	0.503	1	1	B3gat3
0.00647749	0.788401	0.158	0.109	1	1	Gfra2
0.00654725	0.387278	0.424	0.359	1	1	Epb41l2
0.0066044	0.519548	0.271	0.21	1	1	Lars2
0.00664314	0.316213	0.651	0.588	1	1	Tsc22d3
0.00669799	0.38	0.46	0.409	1	1	Usp8
0.00669996	0.633097	0.138	0.091	1	1	Hcn2
0.00672642	0.319587	0.596	0.539	1	1	Pithd1
0.00674911	0.47157	0.287	0.226	1	1	Snrk
0.00676317	0.354698	0.376	0.309	1	1	Slc39a1
0.00678147	0.778992	0.104	0.063	1	1	Il6ra
0.00679641	0.279617	0.52	0.459	1	1	Cbr1
0.00688409	0.37158	0.329	0.261	1	1	Rbbp9
0.0069667	0.395377	0.329	0.264	1	1	Shisa5
0.00700262	0.330686	0.578	0.53	1	1	Zfp24
0.00702282	0.387195	0.453	0.397	1	1	Ncstn
0.0070795	0.584784	0.173	0.122	1	1	Prss36
0.007104	0.435727	0.444	0.392	1	1	Nadk2
0.00710506	0.25902	0.676	0.599	1	1	Ifi27
0.00717455	0.464097	0.329	0.267	1	1	Fktn
0.00721201	0.291309	0.838	0.804	1	1	Gpx1
0.00725855	0.703531	0.209	0.157	1	1	Cpt2
0.00726247	0.690045	0.131	0.086	1	1	Sbno2
0.00726379	0.264944	0.849	0.802	1	1	Ncoa1
0.00730793	0.788809	0.138	0.092	1	1	Plekho2
0.00739251	0.376513	0.496	0.447	1	1	Llgl1
0.00746463	0.793809	0.102	0.062	1	1	Znfx1
0.0074787	0.327614	0.618	0.577	1	1	Leprotl1
0.00748191	0.688424	0.142	0.095	1	1	Slitrk2
0.00753743	0.710188	0.162	0.113	1	1	Sh3bp5
0.00759029	0.492366	0.376	0.324	1	1	Sall2
0.00760908	0.258391	0.576	0.522	1	1	Mgat4b
0.00767963	0.404275	0.422	0.362	1	1	Cdpf1
0.00771511	0.282524	0.593	0.53	1	1	Get3
0.00775132	0.321819	0.569	0.512	1	1	Slc50a1
0.00778286	0.36714	0.527	0.475	1	1	Slc30a9
0.007804	0.353237	0.5	0.447	1	1	Slc31a1
0.00793271	0.499585	0.353	0.297	1	1	P3h4
0.0079541	0.733458	0.16	0.112	1	1	Zfp703
0.00796779	0.476479	0.327	0.267	1	1	Gfpt1
0.0079797	0.376795	0.62	0.571	1	1	Trib2
0.00798745	0.402404	0.469	0.416	1	1	Ufl1
0.00799899	0.340024	0.487	0.43	1	1	Pex19
0.00803288	0.600099	0.3	0.247	1	1	Cluh
0.00810024	0.502947	0.24	0.182	1	1	Rab30
0.0081203	0.638849	0.296	0.247	1	1	Abr
0.00814291	0.258426	0.811	0.778	1	1	Fibp
0.00823577	0.583727	0.222	0.168	1	1	Ap5s1
0.00824215	0.31274	0.764	0.726	1	1	Dpf3
0.00828543	0.67844	0.209	0.156	1	1	Zfp949
0.008329	0.458825	0.307	0.245	1	1	Slc6a8
0.00836388	0.294255	0.662	0.594	1	1	Sema6d
0.00842248	0.528473	0.3	0.242	1	1	Mfsd11
0.00846736	0.381143	0.396	0.336	1	1	Ikbip
0.00856507	0.732342	0.149	0.103	1	1	Naa80
0.00859944	0.415424	0.398	0.34	1	1	Grk3
0.00871024	0.783215	0.102	0.063	1	1	Uhrf1bp1
0.00877563	0.343331	0.422	0.363	1	1	Nr1h2
0.00878372	0.641162	0.202	0.15	1	1	Gpr162
0.00890321	0.532317	0.202	0.149	1	1	Nol4l
0.00897014	0.260854	0.602	0.521	1	1	Negr1
0.00900158	0.5229	0.293	0.237	1	1	Borcs6
0.00902809	0.517313	0.242	0.186	1	1	Cnppd1
0.0091193	0.783215	0.102	0.063	1	1	Mr1
0.00912103	0.481694	0.416	0.37	1	1	Leng8
0.00913412	0.815281	0.104	0.065	1	1	2410022M11Rik
0.00921259	0.562511	0.173	0.123	1	1	Foxk1
0.00921663	0.42437	0.349	0.291	1	1	Gm26881
0.00927421	0.42774	0.409	0.356	1	1	Ptch1
0.00927996	0.596293	0.129	0.085	1	1	Ache
0.00930928	0.452105	0.242	0.184	1	1	Iqsec2
0.00934586	0.378451	0.331	0.268	1	1	Scamp1
0.00936988	0.48647	0.222	0.165	1	1	Trappc12
0.00941084	0.415876	0.422	0.371	1	1	Pgpep1
0.00947802	0.67844	0.122	0.08	1	1	Cyp2u1
0.00948486	0.520654	0.176	0.125	1	1	Galt
0.00951682	0.444125	0.356	0.299	1	1	Acp6
0.00957191	0.824991	0.104	0.065	1	1	Man2b2
0.00964107	0.347844	0.438	0.377	1	1	Hapstr1
0.0096718	0.525106	0.231	0.177	1	1	G6pdx
0.00971695	0.619986	0.149	0.102	1	1	Cacna1h
0.0097399	0.384418	0.293	0.233	1	1	Atosa
0.00975975	0.382121	0.373	0.314	1	1	Fbh1
0.00977651	0.356487	0.42	0.36	1	1	Aktip
0.00977808	0.365837	0.458	0.403	1	1	Ide
0.00983093	0.623265	0.169	0.12	1	1	Cnnm2
[truncated: 4,881 more rows]

## Sheet: SW_markers
p_val	avg_log2FC	pct.1	pct.2	p_val_adj	cluster	gene
4.24281e-37	1.42238	0.868	0.647	7.03671e-33	0	Gstm1
1.01725e-36	0.957198	1	1	1.68711e-32	0	Bsg
2.0009e-36	1.73639	0.929	0.8	3.31849e-32	0	Ero1a
4.48553e-35	1.08618	1	1	7.43925e-31	0	Fth1
1.48665e-34	1.93406	0.892	0.638	2.46561e-30	0	Apoe
5.19119e-34	0.647504	1	1	8.60959e-30	0	Aldoa
2.45738e-31	0.813625	0.999	1	4.07557e-27	0	Gpi1
9.74822e-31	1.30827	0.866	0.578	1.61674e-26	0	Mctp1
1.51469e-30	1.59738	0.866	0.638	2.51211e-26	0	Tm4sf1
8.95878e-30	1.14367	0.856	0.649	1.48581e-25	0	Hotairm1
1.86474e-29	0.756859	0.983	0.822	3.09267e-25	0	Cstb
2.67883e-29	1.08401	0.898	0.753	4.44284e-25	0	Dap
3.20989e-29	0.873173	0.967	0.718	5.3236e-25	0	Anxa2
4.16997e-29	0.883603	0.94	0.805	6.9159e-25	0	Rras
8.56725e-29	0.89519	0.929	0.855	1.42088e-24	0	P4ha1
1.60475e-28	0.696982	0.999	1	2.66148e-24	0	Cdkn2a
4.28183e-28	0.583111	1	1	7.10141e-24	0	Ftl1
5.94759e-28	0.701014	0.998	0.984	9.86408e-24	0	Itm2c
6.7686e-28	0.505045	0.999	0.997	1.12257e-23	0	Gabarap
2.45869e-27	1.0359	0.873	0.63	4.07773e-23	0	Sparcl1
2.76862e-27	0.885207	0.962	0.86	4.59176e-23	0	Htra1
3.56803e-27	1.06758	0.913	0.748	5.91758e-23	0	Sat1
1.67543e-25	0.980747	0.906	0.732	2.7787e-21	0	Vegfa
2.05541e-25	0.531836	1	0.997	3.40891e-21	0	Ndufv3
4.60865e-25	0.633009	1	1	7.64345e-21	0	Gapdh
8.01327e-25	0.574549	0.998	1	1.329e-20	0	Cd9
5.20381e-24	0.302809	1	1	8.63051e-20	0	Rpl30
5.21012e-24	1.39336	0.709	0.411	8.64099e-20	0	Mgst1
6.51129e-24	1.00261	0.793	0.512	1.0799e-19	0	Ctsz
1.56985e-23	0.44703	1	1	2.6036e-19	0	Mif
2.07026e-23	0.552077	1	1	3.43352e-19	0	Itm2b
3.69227e-23	0.996461	0.841	0.649	6.12364e-19	0	Sqstm1
4.77635e-23	1.01056	0.803	0.523	7.92157e-19	0	S100a11
1.67291e-22	1.81536	0.586	0.312	2.77453e-18	0	H2bc4
3.18837e-22	0.950013	0.844	0.66	5.28791e-18	0	Plod1
3.58452e-22	0.527445	0.999	0.997	5.94492e-18	0	Tmed9
1.69141e-21	1.0494	0.884	0.742	2.8052e-17	0	Cebpb
2.46268e-21	0.544924	0.996	1	4.08436e-17	0	Prdx5
3.55132e-21	0.768555	0.984	0.915	5.88986e-17	0	Sparc
5.83967e-21	0.765199	0.954	0.866	9.68509e-17	0	Derl1
6.45768e-21	0.845044	0.98	0.951	1.07101e-16	0	Ctsl
6.74244e-21	1.51471	0.563	0.299	1.11823e-16	0	Kdelr3
1.28032e-20	0.807466	0.969	0.863	2.12341e-16	0	Spacdr
2.44926e-20	0.620896	0.964	0.923	4.0621e-16	0	Lamp2
2.58625e-20	0.924277	0.915	0.844	4.2893e-16	0	Ctsb
2.93784e-20	0.817139	0.885	0.745	4.87241e-16	0	Cystm1
8.28977e-20	0.774338	0.835	0.575	1.37486e-15	0	Adm
9.94759e-20	0.467478	0.998	0.989	1.64981e-15	0	Tmbim6
1.01832e-19	0.900348	0.781	0.512	1.68889e-15	0	Sdc4
1.32263e-19	0.405038	0.998	0.986	2.19358e-15	0	Paip2
1.56143e-19	0.642883	0.978	0.959	2.58963e-15	0	Chl1
1.48543e-18	0.613412	0.974	0.912	2.46358e-14	0	Litaf
1.52617e-18	0.809233	0.857	0.679	2.53115e-14	0	Fstl1
2.39251e-18	1.83621	0.517	0.255	3.96798e-14	0	Nupr1
3.14258e-18	0.81743	0.847	0.69	5.21197e-14	0	Grina
5.18849e-18	0.320717	1	1	8.60511e-14	0	Atp6v1g1
9.43656e-18	0.466379	0.996	0.992	1.56505e-13	0	Stmp1
2.32674e-17	0.420269	1	0.995	3.8589e-13	0	Ndufa6
2.62842e-17	0.536963	0.985	0.962	4.35923e-13	0	Bnip3l
5.47266e-17	0.901249	0.734	0.49	9.0764e-13	0	Ifitm2
5.88607e-17	1.59203	0.494	0.255	9.76205e-13	0	Col6a1
6.53041e-17	0.663842	0.991	0.967	1.08307e-12	0	Tmem176a
8.50495e-17	0.438949	0.999	0.997	1.41055e-12	0	Tmem59
1.70282e-16	0.584739	0.995	1	2.82413e-12	0	Scd2
2.32845e-16	0.751302	0.836	0.729	3.86173e-12	0	Tiparp
2.37552e-16	0.682401	0.888	0.775	3.93981e-12	0	Sdc2
3.19936e-16	0.282147	1	1	5.30614e-12	0	Fau
4.76245e-16	0.905126	0.674	0.463	7.89853e-12	0	Wwtr1
5.6436e-16	0.67393	1	1	9.3599e-12	0	Hsp90b1
8.757e-16	0.351228	1	1	1.45235e-11	0	Eif3h
9.62894e-16	0.562916	0.963	0.907	1.59696e-11	0	Saraf
1.05843e-15	0.797678	0.877	0.74	1.75541e-11	0	Car2
1.21089e-15	1.09026	0.571	0.348	2.00827e-11	0	Fcgrt
1.46392e-15	0.842707	0.937	0.849	2.42792e-11	0	Eif4ebp1
1.63777e-15	0.953901	0.743	0.564	2.71623e-11	0	2810001A02Rik
1.93358e-15	1.14187	0.664	0.471	3.20684e-11	0	Pfkfb3
2.42655e-15	1.66168	0.482	0.258	4.02444e-11	0	Cdkn2b
5.50846e-15	0.964811	0.589	0.359	9.13578e-11	0	Efemp2
7.17883e-15	0.628485	0.962	0.91	1.19061e-10	0	P4hb
1.07739e-14	0.614111	0.973	0.915	1.78686e-10	0	Ctsd
1.11045e-14	0.358664	0.999	0.995	1.84168e-10	0	Gpm6b
2.14234e-14	0.648019	0.933	0.795	3.55307e-10	0	Lrrn1
2.15983e-14	0.94254	0.589	0.359	3.58207e-10	0	Gng11
2.27148e-14	1.30729	0.52	0.307	3.76725e-10	0	Cdh19
2.49337e-14	0.87926	0.749	0.57	4.13526e-10	0	Ptgfrn
2.49551e-14	0.799945	0.869	0.751	4.13881e-10	0	Cp
4.16002e-14	1.22669	0.505	0.288	6.8994e-10	0	Mrc2
5.37007e-14	0.526253	0.999	0.997	8.90625e-10	0	Fam162a
5.74192e-14	0.434733	0.996	0.989	9.52298e-10	0	App
5.78932e-14	0.491029	0.991	0.986	9.6016e-10	0	Psap
5.96413e-14	1.17944	0.704	0.542	9.8915e-10	0	Hmox1
7.41853e-14	0.563609	0.967	0.951	1.23036e-09	0	Agap1
8.96663e-14	0.760044	0.83	0.696	1.48711e-09	0	Mir100hg
8.97862e-14	0.566997	0.956	0.899	1.4891e-09	0	Bnip3
1.07301e-13	0.693868	0.841	0.723	1.77959e-09	0	Ypel3
1.11096e-13	0.692536	0.943	0.827	1.84253e-09	0	Ier3
1.13271e-13	0.73302	0.839	0.679	1.87859e-09	0	Insig2
1.3162e-13	0.660625	0.897	0.822	2.18291e-09	0	Plat
1.4939e-13	0.57953	0.95	0.879	2.47763e-09	0	Pnrc1
2.17079e-13	0.51184	0.973	0.929	3.60025e-09	0	Cd47
2.27145e-13	0.685316	0.931	0.86	3.7672e-09	0	Btg1
2.4575e-13	0.658886	0.777	0.575	4.07577e-09	0	Armh4
2.53418e-13	1.01386	0.622	0.419	4.20293e-09	0	Cavin2
3.29391e-13	0.897532	0.651	0.438	5.46295e-09	0	Fkbp11
3.70599e-13	0.785744	0.725	0.542	6.14638e-09	0	Glipr2
4.63178e-13	0.524898	0.968	0.907	7.68181e-09	0	Erbin
5.82116e-13	0.371009	1	1	9.65439e-09	0	Canx
6.48478e-13	0.822787	0.675	0.493	1.0755e-08	0	Creld1
6.81252e-13	1.32035	0.489	0.288	1.12986e-08	0	Col4a5
9.08088e-13	0.410293	0.999	0.992	1.50606e-08	0	Pgk1
9.67292e-13	0.637626	0.828	0.679	1.60425e-08	0	Pdk1
1.186e-12	0.519983	0.933	0.882	1.96698e-08	0	Calu
1.18632e-12	0.260815	1	1	1.96751e-08	0	Cox6c
1.33583e-12	0.838815	0.706	0.532	2.21547e-08	0	Ctsa
1.36782e-12	0.640208	0.812	0.666	2.26854e-08	0	Spg21
1.37384e-12	0.884309	0.692	0.504	2.27851e-08	0	Gprc5b
1.44328e-12	0.700523	0.666	0.433	2.39368e-08	0	Anxa1
1.60986e-12	0.655306	0.964	0.896	2.66995e-08	0	Pmp22
2.39828e-12	0.873538	0.791	0.666	3.97754e-08	0	Plpp3
2.86584e-12	1.60912	0.368	0.181	4.753e-08	0	Spsb2
3.29364e-12	1.11898	0.554	0.37	5.46251e-08	0	Pon2
3.60897e-12	0.795267	0.825	0.707	5.98548e-08	0	Glul
3.77567e-12	0.596323	0.883	0.792	6.26195e-08	0	Prex1
3.96505e-12	0.639363	0.846	0.732	6.57604e-08	0	Asph
4.13903e-12	1.03839	0.649	0.471	6.86458e-08	0	Glis3
4.29287e-12	0.529227	0.953	0.918	7.11973e-08	0	Sulf2
4.95367e-12	0.37748	0.995	0.973	8.21567e-08	0	Sdcbp
5.36622e-12	0.341264	0.999	1	8.89988e-08	0	Tpi1
6.34185e-12	0.779342	0.788	0.603	1.0518e-07	0	Thrsp
7.86756e-12	0.710248	0.659	0.449	1.30483e-07	0	Kdm5b
9.11864e-12	1.01286	0.74	0.603	1.51233e-07	0	Gbe1
9.46286e-12	0.60218	0.861	0.734	1.56941e-07	0	Atp6ap1
1.12588e-11	0.73728	0.842	0.737	1.86727e-07	0	Dbndd2
1.14221e-11	0.564465	0.905	0.797	1.89435e-07	0	Reep1
1.35827e-11	0.674314	0.819	0.729	2.25269e-07	0	Pttg1ip
1.38563e-11	0.497538	0.921	0.833	2.29806e-07	0	Adam10
1.44502e-11	0.631678	0.8	0.679	2.39656e-07	0	Necap2
1.684e-11	0.792673	0.766	0.625	2.79292e-07	0	Aldoc
1.96314e-11	0.740537	0.84	0.69	3.25587e-07	0	Ptp4a3
2.04058e-11	0.557703	0.936	0.907	3.3843e-07	0	Fmnl2
2.05695e-11	1.04032	0.44	0.238	3.41145e-07	0	Pcsk5
2.19626e-11	0.878213	0.619	0.427	3.64249e-07	0	Lxn
2.32198e-11	0.523674	0.985	0.967	3.851e-07	0	Trps1
2.57291e-11	1.59365	0.493	0.312	4.26716e-07	0	Fn1
3.20634e-11	1.01008	0.504	0.304	5.31772e-07	0	Nradd
3.22929e-11	0.587407	0.829	0.715	5.35577e-07	0	Cd151
3.2735e-11	0.939211	0.485	0.288	5.4291e-07	0	Neu1
3.79905e-11	0.268018	1	1	6.30073e-07	0	Tmem256
4.10945e-11	0.644124	0.849	0.751	6.81553e-07	0	Gas1
4.57823e-11	0.882041	0.648	0.493	7.59299e-07	0	Pbxip1
4.7888e-11	0.880749	0.576	0.4	7.94222e-07	0	Myh14
5.22619e-11	0.700658	0.728	0.564	8.66763e-07	0	Tex264
5.43133e-11	0.383703	0.972	0.937	9.00786e-07	0	Rabac1
5.61001e-11	0.591259	0.983	0.948	9.3042e-07	0	Pdia4
6.19157e-11	0.74965	0.663	0.482	1.02687e-06	0	Appl2
6.50693e-11	0.274418	0.999	1	1.07917e-06	0	Gnai2
6.53545e-11	1.42614	0.254	0.088	1.0839e-06	0	Tcp11l2
7.64912e-11	0.589465	0.767	0.605	1.26861e-06	0	Ebpl
8.54107e-11	0.826685	1	0.995	1.41654e-06	0	Cst3
9.95135e-11	0.377232	0.996	0.981	1.65043e-06	0	Atp6v1f
1.02583e-10	0.367979	0.995	0.992	1.70133e-06	0	Tmem176b
1.08955e-10	0.565865	0.899	0.849	1.80701e-06	0	Sesn3
1.48297e-10	1.03481	0.468	0.285	2.45951e-06	0	Csdc2
1.76636e-10	0.366835	1	1	2.92951e-06	0	Lgals1
1.77423e-10	1.06787	0.39	0.2	2.94255e-06	0	Copz2
1.80075e-10	0.30617	1	1	2.98655e-06	0	Pgam1
2.18843e-10	0.307674	0.999	1	3.62952e-06	0	Ndfip1
2.60453e-10	0.31651	0.998	0.997	4.31962e-06	0	Ost4
2.60734e-10	1.09634	0.442	0.263	4.32427e-06	0	Lama4
2.63045e-10	0.959346	0.56	0.389	4.36259e-06	0	Cacng5
4.51034e-10	0.688033	0.836	0.718	7.48039e-06	0	Ddt
4.92792e-10	0.952988	0.442	0.26	8.17296e-06	0	Col5a1
4.94237e-10	0.518978	0.837	0.74	8.19692e-06	0	Pdlim7
4.99914e-10	0.698198	0.892	0.814	8.29107e-06	0	Chst2
5.38279e-10	1.20272	0.446	0.274	8.92736e-06	0	Rcn3
5.91073e-10	0.994262	0.416	0.227	9.80295e-06	0	Anxa5
6.00318e-10	0.392717	0.968	0.901	9.95628e-06	0	Ppic
6.15647e-10	1.12205	0.433	0.258	1.02105e-05	0	Eno2
6.28888e-10	0.385836	0.983	0.967	1.04301e-05	0	Selenom
6.70301e-10	0.583382	0.858	0.789	1.11169e-05	0	Fndc3b
7.18948e-10	0.491986	0.897	0.871	1.19238e-05	0	Asah1
7.37563e-10	0.589009	0.83	0.718	1.22325e-05	0	2310039H08Rik
7.92459e-10	0.54334	0.858	0.773	1.31429e-05	0	Hk1
9.0675e-10	0.304827	1	1	1.50385e-05	0	Eno1
1.01905e-09	0.516309	0.933	0.877	1.69009e-05	0	Ugp2
1.10815e-09	0.734597	0.713	0.6	1.83786e-05	0	Bhlhe40
1.15996e-09	0.260137	0.999	0.997	1.92379e-05	0	Ndufa7
1.17558e-09	0.441372	0.951	0.904	1.9497e-05	0	Rrbp1
1.19261e-09	0.495612	0.889	0.811	1.97794e-05	0	Tspan7
1.53611e-09	1.07756	0.493	0.326	2.54764e-05	0	Dab2
1.66502e-09	0.256108	1	1	2.76143e-05	0	Pkm
1.93144e-09	0.675069	0.691	0.548	3.20329e-05	0	Nucb1
2.21841e-09	0.457406	0.877	0.795	3.67923e-05	0	Pgm1
2.23978e-09	0.513312	0.856	0.751	3.71468e-05	0	Dynlt3
2.40572e-09	0.517085	0.892	0.814	3.98988e-05	0	Plvap
2.56581e-09	0.678239	0.686	0.526	4.25539e-05	0	Nebl
2.7279e-09	0.488985	0.909	0.841	4.52422e-05	0	H2-K1
2.80314e-09	0.269593	0.999	0.995	4.64901e-05	0	St13
3.01876e-09	0.476112	0.956	0.959	5.00662e-05	0	Spred1
3.1589e-09	0.467998	0.905	0.86	5.23903e-05	0	Agpat3
3.27926e-09	0.504788	0.772	0.619	5.43866e-05	0	Pold4
3.32521e-09	0.86461	0.547	0.384	5.51486e-05	0	Ltbp3
3.41386e-09	0.725683	0.767	0.69	5.66189e-05	0	Rnf13
3.66189e-09	0.365323	0.963	0.923	6.07325e-05	0	Pmm1
3.8192e-09	0.448066	0.904	0.803	6.33414e-05	0	Sdf2
3.89083e-09	1.08293	0.419	0.244	6.45293e-05	0	Ltbp1
4.08448e-09	1.04444	0.51	0.351	6.77412e-05	0	Abca1
4.11847e-09	0.288562	0.996	0.997	6.83048e-05	0	Ddost
4.28418e-09	0.451171	0.961	0.882	7.10531e-05	0	Arpc1b
4.29496e-09	1.89953	0.192	0.06	7.1232e-05	0	Col5a2
4.88049e-09	0.555257	0.698	0.521	8.09429e-05	0	Ddit4
5.02384e-09	0.899082	0.546	0.411	8.33204e-05	0	Mxra8
5.08958e-09	0.47714	0.851	0.729	8.44107e-05	0	Lamc1
5.13344e-09	0.54488	0.883	0.827	8.51381e-05	0	Plod2
6.12851e-09	0.606914	0.893	0.833	0.000101641	0	Add3
6.15422e-09	0.502715	0.849	0.762	0.000102068	0	Tvp23b
6.23152e-09	0.860467	0.533	0.364	0.00010335	0	Matn2
6.25593e-09	0.778256	0.681	0.537	0.000103755	0	Ankrd37
6.48862e-09	0.575193	0.68	0.512	0.000107614	0	Lima1
6.63886e-09	0.996976	0.378	0.211	0.000110105	0	Kdm7a
7.51577e-09	0.538515	0.916	0.874	0.000124649	0	Prnp
7.93144e-09	0.667447	0.628	0.479	0.000131543	0	Hexb
8.13936e-09	0.831162	0.618	0.488	0.000134991	0	Lrig1
8.1806e-09	0.392066	0.996	0.992	0.000135675	0	Ank2
1.0638e-08	0.321507	0.993	0.989	0.000176431	0	Dad1
1.12731e-08	1.32315	0.401	0.252	0.000186964	0	Cyb5r1
1.22241e-08	0.420114	0.945	0.844	0.000202736	0	Smim14
1.23002e-08	0.269783	1	1	0.000203999	0	mt-Co1
1.26236e-08	0.459808	0.906	0.871	0.000209362	0	Tnks2
1.30297e-08	0.561563	0.885	0.819	0.000216098	0	Vcan
1.39053e-08	0.532532	0.77	0.649	0.000230619	0	Eps15
1.54563e-08	0.33262	0.995	0.989	0.000256342	0	Ssr2
1.62164e-08	0.741295	0.669	0.54	0.000268948	0	Hilpda
1.73707e-08	0.359446	0.974	0.929	0.000288093	0	Gng12
1.92903e-08	0.360923	0.964	0.926	0.00031993	0	9530068E07Rik
1.9871e-08	0.404074	1	1	0.000329561	0	Higd1a
2.1815e-08	0.581206	0.819	0.726	0.000361801	0	Itgav
2.40405e-08	0.674386	0.712	0.597	0.000398712	0	Sorl1
2.42807e-08	0.296853	0.985	0.97	0.000402696	0	Ube2b
2.44897e-08	0.532781	0.771	0.652	0.000406162	0	Sgcb
2.55768e-08	0.629161	0.698	0.532	0.000424191	0	Galnt18
2.6526e-08	0.553398	0.756	0.636	0.000439934	0	Ncor2
3.26782e-08	0.440079	0.942	0.915	0.000541968	0	Ghitm
3.37553e-08	0.269679	1	0.992	0.000559831	0	Ndufa13
3.40521e-08	0.813014	0.452	0.296	0.000564753	0	Ece1
3.60181e-08	0.518431	0.873	0.811	0.00059736	0	Atf4
3.64727e-08	0.566539	0.687	0.573	0.000604899	0	Acads
3.74658e-08	0.929927	0.47	0.329	0.00062137	0	Smad3
3.79304e-08	0.390218	0.998	0.995	0.000629076	0	Igfbp2
3.96741e-08	0.270379	0.994	0.978	0.000657995	0	Atox1
4.03879e-08	1.05941	0.484	0.334	0.000669833	0	H1f2
4.77264e-08	1.00135	0.425	0.26	0.000791542	0	Unc5b
4.92281e-08	0.469815	0.883	0.775	0.000816449	0	Mast4
5.02523e-08	1.323	0.308	0.164	0.000833434	0	Nat8f1
5.38646e-08	0.441606	0.82	0.696	0.000893345	0	Cnp
5.42955e-08	0.337588	0.957	0.942	0.000900491	0	Psenen
5.59725e-08	0.38606	0.942	0.915	0.000928304	0	Gpx1
6.94095e-08	0.459686	0.852	0.721	0.00115116	0	Tesc
7.01885e-08	0.495251	0.809	0.729	0.00116408	0	Ifnar2
7.76302e-08	0.972181	0.405	0.252	0.0012875	0	Ikzf2
7.99167e-08	1.03299	0.637	0.521	0.00132542	0	Nptx1
8.12305e-08	0.500479	0.784	0.71	0.00134721	0	Prr13
8.76487e-08	0.320305	1	0.997	0.00145365	0	Pdia3
9.04205e-08	0.253875	1	1	0.00149962	0	Myl6
9.24022e-08	0.687366	0.627	0.485	0.00153249	0	Gaa
9.51288e-08	0.88028	0.469	0.323	0.00157771	0	Dbp
9.57804e-08	0.572022	0.967	0.945	0.00158852	0	Cpe
9.91402e-08	1.60723	0.235	0.107	0.00164424	0	Ecm1
1.11853e-07	0.444932	0.756	0.608	0.00185508	0	Pfkp
1.16697e-07	0.339813	0.946	0.915	0.00193541	0	Skap2
1.19057e-07	0.364785	0.94	0.89	0.00197456	0	Capns1
1.29911e-07	0.813995	0.43	0.279	0.00215458	0	Pld3
1.36932e-07	0.587909	0.771	0.693	0.00227103	0	Mxi1
1.37112e-07	0.495578	0.834	0.734	0.002274	0	Plxnb2
1.44403e-07	0.660834	0.675	0.548	0.00239492	0	Slc4a4
1.47617e-07	0.452942	0.916	0.874	0.00244823	0	Lrp1
1.49479e-07	0.330782	0.946	0.907	0.00247912	0	Pfkl
1.49996e-07	0.441312	0.885	0.816	0.00248768	0	Efr3a
1.53793e-07	0.606041	0.599	0.452	0.00255066	0	Avpi1
1.57699e-07	0.620449	0.809	0.745	0.00261544	0	Atp1b1
1.65863e-07	0.646755	0.603	0.463	0.00275084	0	Ypel5
1.731e-07	0.564542	0.858	0.781	0.00287087	0	Bbln
1.90524e-07	0.961894	0.48	0.34	0.00315984	0	A2m
1.91578e-07	0.788172	0.347	0.2	0.00317731	0	Selenbp1
1.99305e-07	0.395023	0.93	0.871	0.00330547	0	Me1
2.01963e-07	0.714202	0.5	0.351	0.00334956	0	Tnfsf12
2.23234e-07	1.79395	0.197	0.079	0.00370233	0	Angptl2
2.41094e-07	0.255629	0.998	0.989	0.00399854	0	Cox14
2.50582e-07	0.315988	0.998	1	0.0041559	0	Dclk1
2.56602e-07	0.51688	0.68	0.529	0.00425574	0	Calcrl
2.66063e-07	0.385397	0.841	0.693	0.00441266	0	Nkain2
2.68525e-07	0.947144	0.523	0.405	0.00445348	0	Selenop
2.71472e-07	0.468091	0.743	0.605	0.00450236	0	P3h4
2.7702e-07	0.629133	0.749	0.652	0.00459438	0	Sox9
3.05441e-07	0.582463	0.679	0.556	0.00506575	0	Cd164
3.47483e-07	0.664356	0.596	0.463	0.005763	0	Cd44
3.8617e-07	0.836419	0.469	0.332	0.00640463	0	Aopep
4.15846e-07	0.413117	0.909	0.833	0.00689681	0	Cyb5r3
4.18242e-07	0.54559	0.797	0.718	0.00693655	0	Ptprf
4.56409e-07	0.443184	0.824	0.742	0.00756954	0	Dazap2
4.6192e-07	0.267726	1	1	0.00766094	0	Ptn
5.16959e-07	0.490563	0.725	0.6	0.00857376	0	Cnrip1
5.17107e-07	0.524615	0.979	0.975	0.00857622	0	Prdx6
5.17521e-07	0.814677	0.691	0.562	0.00858308	0	F3
5.24275e-07	0.64247	0.701	0.608	0.00869511	0	Cdk19
7.01687e-07	0.581178	0.697	0.595	0.0116375	0	Kdm3a
7.13696e-07	0.634008	0.612	0.499	0.0118366	0	Gm39469
7.27841e-07	0.289285	0.995	0.989	0.0120712	0	Ncam1
7.33868e-07	0.433054	0.889	0.819	0.0121712	0	Dag1
7.66106e-07	1.50101	0.259	0.14	0.0127059	0	Rarres1
7.86128e-07	0.368614	0.948	0.915	0.0130379	0	Nrn1
8.00445e-07	0.516268	0.734	0.605	0.0132754	0	Rit1
8.02731e-07	0.468824	0.856	0.789	0.0133133	0	Vldlr
9.26916e-07	0.477627	0.729	0.595	0.0153729	0	Mxd4
9.62927e-07	0.377616	0.879	0.83	0.0159701	0	Rbbp6
9.85481e-07	0.318214	0.995	0.989	0.0163442	0	Zbtb20
1.01734e-06	0.389644	0.916	0.863	0.0168726	0	Eif4b
1.06567e-06	0.745816	0.695	0.597	0.0176741	0	G0s2
1.0744e-06	0.751558	0.546	0.414	0.0178189	0	Tshz2
1.19648e-06	0.385311	0.921	0.882	0.0198436	0	Stt3b
1.26288e-06	0.738041	0.578	0.463	0.0209449	0	Gys1
1.27211e-06	0.834344	0.378	0.238	0.0210979	0	Naga
1.28836e-06	0.266628	1	1	0.0213674	0	Cd63
1.32298e-06	0.977522	0.324	0.192	0.0219416	0	Ror1
1.34014e-06	0.655474	0.559	0.444	0.0222263	0	Scamp1
1.53186e-06	0.660004	0.482	0.345	0.0254059	0	Rara
1.53209e-06	0.591762	0.659	0.556	0.0254097	0	Endog
1.73552e-06	0.379478	0.914	0.855	0.0287837	0	Sra1
1.79027e-06	0.97712	0.374	0.252	0.0296917	0	Slc27a1
1.86227e-06	0.796167	0.736	0.641	0.0308857	0	Gadd45a
1.91484e-06	0.635252	0.511	0.375	0.0317576	0	Ezr
1.94643e-06	1.4732	0.186	0.079	0.0322816	0	5830408C22Rik
2.15706e-06	0.636556	0.729	0.636	0.0357749	0	Atp1b2
2.18484e-06	0.756407	0.478	0.348	0.0362355	0	Pck2
2.41806e-06	0.922461	0.313	0.186	0.0401036	0	Parm1
2.59292e-06	0.512909	0.707	0.622	0.0430036	0	Arhgef2
2.59445e-06	0.633069	0.706	0.614	0.043029	0	Nfe2l1
2.59978e-06	0.837018	0.382	0.252	0.0431174	0	Emp3
2.61156e-06	0.297355	0.978	0.951	0.0433127	0	Tspan31
2.68445e-06	1.14508	0.272	0.153	0.0445216	0	Gad1
2.69151e-06	1.21353	0.216	0.104	0.0446387	0	Lamb2
2.78004e-06	0.451971	0.601	0.452	0.046107	0	Emp2
2.97223e-06	0.422242	0.815	0.729	0.0492944	0	Pigt
3.11206e-06	0.448847	0.815	0.762	0.0516136	0	Magt1
3.15999e-06	0.35916	0.895	0.808	0.0524084	0	Atp6ap2
3.19794e-06	0.763955	0.443	0.321	0.0530378	0	Smim29
3.25825e-06	0.453605	0.718	0.625	0.0540381	0	Lsm10
3.28527e-06	0.587289	0.601	0.477	0.0544862	0	Cerk
3.38453e-06	0.518842	0.75	0.663	0.0561325	0	Myh9
3.51632e-06	0.500241	0.789	0.712	0.0583181	0	Norad
3.71136e-06	0.346995	0.993	0.986	0.0615529	0	Ubc
3.72549e-06	0.266865	0.982	0.953	0.0617872	0	Msn
3.77383e-06	0.469927	0.759	0.663	0.0625889	0	Slc2a1
3.81323e-06	1.23711	0.305	0.186	0.0632424	0	Ndrg1
3.82282e-06	0.346736	0.948	0.929	0.0634015	0	Septin9
4.61073e-06	0.417839	0.852	0.838	0.0764689	0	Ckap4
4.90589e-06	0.778478	0.39	0.263	0.0813642	0	Fbxl20
4.92934e-06	1.21207	0.161	0.063	0.0817531	0	Luzp2
5.32242e-06	0.298242	0.999	0.997	0.0882723	0	Lamp1
5.40858e-06	0.770403	0.435	0.312	0.0897014	0	Ctsf
5.90394e-06	0.973529	0.257	0.142	0.0979168	0	Has2os
5.95384e-06	0.306298	0.936	0.888	0.0987444	0	Aamp
6.1401e-06	0.716649	0.426	0.296	0.101834	0	Npnt
6.2766e-06	0.562177	0.616	0.499	0.104097	0	Flna
6.8388e-06	0.470654	0.988	0.978	0.113422	0	Calr
6.91961e-06	0.453735	0.835	0.786	0.114762	0	Alkbh5
6.9663e-06	0.434721	0.814	0.745	0.115536	0	Stat3
7.68583e-06	0.600992	0.462	0.332	0.12747	0	Wipi1
7.96417e-06	0.260952	0.979	0.964	0.132086	0	Cnpy2
8.21901e-06	1.02134	0.344	0.23	0.136312	0	Mgarp
8.34016e-06	0.539875	0.74	0.677	0.138321	0	Hcfc1r1
8.52477e-06	0.312555	0.91	0.888	0.141383	0	Cope
8.87475e-06	0.548498	0.606	0.482	0.147188	0	Pdzrn3
8.88234e-06	0.381597	0.932	0.874	0.147314	0	Rhoq
9.28255e-06	0.478685	0.559	0.425	0.153951	0	Tpp1
9.38285e-06	0.399726	0.724	0.608	0.155615	0	Ech1
9.72071e-06	0.660985	0.64	0.559	0.161218	0	Slc25a33
1.02867e-05	0.291985	0.895	0.871	0.170605	0	Ggh
1.11947e-05	1.82827	0.106	0.03	0.185664	0	Rarres2
1.15569e-05	0.383783	0.817	0.77	0.191671	0	Txndc5
1.15647e-05	0.542411	0.639	0.529	0.191801	0	Fzd1
1.15952e-05	0.262767	0.963	0.967	0.192307	0	Arl3
1.16762e-05	0.753307	0.345	0.216	0.193649	0	Rhbdl1
1.19974e-05	0.614054	0.539	0.427	0.198976	0	Zfp395
1.24941e-05	0.270161	1	1	0.207214	0	Rhoc
1.26117e-05	0.406238	0.94	0.899	0.209165	0	Mir99ahg
1.28953e-05	0.409444	0.845	0.767	0.213868	0	Ntn1
1.32174e-05	0.406812	0.791	0.688	0.21921	0	Vcl
1.3364e-05	0.614243	0.498	0.37	0.221643	0	Rilpl1
1.37528e-05	0.369457	0.797	0.69	0.22809	0	Cpne8
1.44181e-05	1.79579	0.151	0.063	0.239123	0	Trib3
1.52668e-05	0.451764	0.844	0.775	0.2532	0	Psph
1.57717e-05	1.49734	0.224	0.123	0.261573	0	Agt
1.59059e-05	1.29572	0.153	0.063	0.263799	0	Erich2os
1.72721e-05	0.432347	0.798	0.715	0.286457	0	Surf4
1.74294e-05	0.512333	0.75	0.682	0.289066	0	Rnf217
1.76984e-05	0.477578	0.892	0.827	0.293529	0	Rora
1.82331e-05	0.6603	0.586	0.471	0.302397	0	Tmem158
1.83577e-05	0.501769	0.656	0.559	0.304463	0	Stx4a
1.83668e-05	0.424086	0.849	0.8	0.304613	0	Phf10
1.90637e-05	0.665988	0.437	0.318	0.316171	0	Hebp1
1.9148e-05	0.371775	0.853	0.792	0.317569	0	Rpn1
2.02652e-05	0.607315	0.575	0.463	0.336098	0	Rnf19a
2.06352e-05	0.612744	0.523	0.405	0.342234	0	Gsn
2.19086e-05	0.963683	0.243	0.134	0.363355	0	Gsta4
2.21634e-05	0.445292	0.681	0.595	0.36758	0	Tmem230
2.2398e-05	1.29708	0.161	0.071	0.37147	0	Rom1
2.28467e-05	0.525991	0.576	0.463	0.378913	0	Tspan9
2.34701e-05	0.49148	0.749	0.682	0.389251	0	Josd2
2.35629e-05	0.936615	0.24	0.134	0.39079	0	Sqor
2.39747e-05	0.319567	0.968	0.953	0.39762	0	Map4k4
2.41037e-05	0.311146	0.985	0.97	0.399759	0	Mt1
2.4226e-05	0.455358	0.594	0.463	0.401788	0	Gfra2
2.57257e-05	1.05872	0.185	0.088	0.426661	0	Gm38875
2.57829e-05	0.328688	0.898	0.855	0.427609	0	Arl1
2.59051e-05	0.890811	0.235	0.129	0.429635	0	Acbd4
2.6805e-05	0.499738	0.619	0.504	0.444561	0	Afap1l2
2.78162e-05	0.598489	0.589	0.493	0.461332	0	5031439G07Rik
2.81139e-05	0.458146	0.74	0.677	0.466269	0	Bmp1
2.85511e-05	0.561547	0.542	0.433	0.47352	0	Klhl24
3.11777e-05	0.443309	0.849	0.852	0.517082	0	C130071C03Rik
3.14594e-05	0.390069	0.814	0.751	0.521754	0	Gna12
3.19905e-05	0.537519	0.647	0.559	0.530563	0	Pfkm
3.29701e-05	0.99766	0.282	0.175	0.546809	0	Brinp1
3.37576e-05	0.310234	0.906	0.863	0.55987	0	Bag1
3.51515e-05	0.558311	0.991	0.995	0.582988	0	Hspa5
3.68755e-05	0.833926	0.229	0.126	0.611579	0	Ociad2
3.78704e-05	0.282075	0.969	0.959	0.62808	0	Ssr3
3.89794e-05	0.762706	0.287	0.178	0.646473	0	Ankrd9
4.01721e-05	0.324823	0.829	0.732	0.666255	0	Ube2h
4.09061e-05	0.490273	0.631	0.537	0.678428	0	Use1
4.37945e-05	1.12652	0.148	0.063	0.726332	0	1810021B22Rik
4.50543e-05	0.405384	0.89	0.86	0.747226	0	Etv5
4.58649e-05	0.413945	0.849	0.775	0.760669	0	Ralgps2
4.7791e-05	0.374796	0.807	0.726	0.792613	0	Tmem50a
4.79979e-05	0.457297	0.648	0.562	0.796046	0	Grn
4.82455e-05	0.318535	0.852	0.778	0.800151	0	Slc25a17
4.97837e-05	0.616522	0.56	0.471	0.825663	0	Plbd2
5.01169e-05	0.718689	0.512	0.414	0.831189	0	Tent5a
5.05757e-05	0.347944	0.825	0.751	0.838797	0	Hdlbp
5.08711e-05	0.884109	0.303	0.197	0.843698	0	Rusc2
5.11e-05	0.515549	0.479	0.367	0.847493	0	Tmem184b
5.4564e-05	0.372076	0.812	0.751	0.904944	0	Map2k1
5.75427e-05	0.59723	0.467	0.356	0.954346	0	Plekha2
5.88033e-05	0.551599	0.581	0.477	0.975253	0	Msrb1
5.93171e-05	0.307759	0.837	0.759	0.983774	0	Aamdc
6.50176e-05	0.365355	0.76	0.685	1	0	Rab4b
6.63537e-05	0.438539	0.793	0.762	1	0	Arf3
6.65885e-05	0.651225	0.422	0.304	1	0	Cd302
6.9218e-05	0.513405	0.573	0.466	1	0	Ikbip
7.01e-05	0.570695	0.537	0.433	1	0	Gpr107
7.04981e-05	1.01243	0.187	0.096	1	0	Mmp28
7.41796e-05	0.471831	0.775	0.696	1	0	Fbxl7
7.68058e-05	1.07213	0.293	0.197	1	0	Col11a1
7.72112e-05	0.482656	0.719	0.644	1	0	Gt(ROSA)26Sor
7.74016e-05	0.782852	0.358	0.255	1	0	Adam15
7.80186e-05	0.456366	0.761	0.718	1	0	Slc48a1
8.14852e-05	0.400108	0.719	0.63	1	0	Sorcs2
8.41562e-05	0.670037	0.376	0.263	1	0	Hspg2
8.61156e-05	0.524489	0.548	0.455	1	0	Kdm6b
8.71627e-05	0.459599	0.592	0.468	1	0	Cib1
8.86015e-05	0.403919	0.728	0.63	1	0	Arhgap12
8.98551e-05	0.366765	0.922	0.893	1	0	Ncan
9.1016e-05	0.846417	0.254	0.153	1	0	Gm32618
9.17983e-05	0.357903	0.874	0.825	1	0	Bmyc
9.38368e-05	0.601304	0.525	0.425	1	0	Soat1
9.85855e-05	0.332125	0.672	0.529	1	0	Armcx3
9.88572e-05	0.403561	0.756	0.671	1	0	Pdgfa
9.92222e-05	0.415228	0.733	0.663	1	0	Nfasc
0.000101249	1.2635	0.403	0.29	1	0	Trf
0.000106325	1.21141	0.159	0.077	1	0	Lrrc32
0.000109575	0.276384	0.977	0.951	1	0	Esd
0.000112239	0.460177	0.834	0.756	1	0	Creld2
0.000113608	0.493761	0.599	0.485	1	0	Fam117b
0.000113858	0.607357	0.477	0.373	1	0	Nectin2
0.000118557	0.279968	0.889	0.858	1	0	Trip12
0.000122102	0.270324	0.948	0.923	1	0	Tmed4
0.000126297	0.558559	0.463	0.362	1	0	Tmem184c
0.000126571	0.33695	0.895	0.841	1	0	Sars
0.000126841	0.336698	0.792	0.734	1	0	Ift57
0.000129709	0.438949	0.996	0.995	1	0	2410006H16Rik
0.000134654	0.630131	0.443	0.34	1	0	Slc1a4
0.000136512	0.789427	0.265	0.167	1	0	Aifm2
0.000137126	0.528393	0.619	0.534	1	0	Ank
0.000137544	0.383726	0.839	0.784	1	0	Rhob
0.000137567	0.361528	0.835	0.77	1	0	Jam2
0.000139916	0.456023	0.735	0.655	1	0	Tspan15
0.000141494	0.425201	0.628	0.521	1	0	Agrn
0.000142962	0.261275	0.922	0.912	1	0	Vkorc1
0.000148662	0.47055	0.639	0.553	1	0	Hexa
0.000150692	0.496853	0.575	0.474	1	0	Mfge8
0.00015548	0.566597	0.571	0.482	1	0	Tmem135
0.000155703	0.521922	0.371	0.26	1	0	Fras1
0.000158076	0.386795	0.853	0.803	1	0	B2m
0.00016239	0.445309	0.712	0.614	1	0	Gpr37l1
0.000162746	0.628825	0.429	0.321	1	0	Maff
0.000174549	0.347246	0.835	0.773	1	0	Bet1
0.00017567	0.279773	0.957	0.926	1	0	Cyb5a
0.000177889	0.398427	0.844	0.756	1	0	Kitl
0.000179058	0.429366	0.544	0.433	1	0	Commd5
0.00018387	0.360176	0.744	0.674	1	0	Akt1s1
0.000184624	0.298062	0.805	0.745	1	0	Rundc3a
0.000185691	0.590354	0.552	0.449	1	0	Ttyh1
0.000187543	0.623258	0.389	0.279	1	0	Inhbb
0.000190312	0.406078	0.727	0.638	1	0	Tsc22d3
0.000194402	0.324814	0.794	0.729	1	0	Fkbp9
0.000195856	0.772416	0.249	0.153	1	0	Pxmp4
0.000201029	0.871952	0.171	0.088	1	0	Cdc42ep2
0.00020494	0.381605	0.704	0.627	1	0	Pls3
0.00020671	0.755771	0.277	0.181	1	0	Gnpda1
0.000209418	0.432764	0.647	0.564	1	0	Ppp2r5a
0.000209856	0.252297	0.994	0.984	1	0	Fyn
0.000210452	1.10084	0.171	0.09	1	0	Pgbd5
0.000216221	0.98392	0.145	0.068	1	0	Gm16754
0.000217318	1.03228	0.179	0.096	1	0	Pld2
0.000225596	0.298045	0.916	0.893	1	0	Ergic3
0.000230175	0.503375	0.53	0.438	1	0	Hyi
0.000232523	0.400849	0.796	0.737	1	0	Gstm5
0.000233017	0.562385	0.573	0.496	1	0	Impact
0.000234408	0.648971	0.382	0.285	1	0	P2rx4
0.00023593	0.399627	0.728	0.649	1	0	Fgfr1
0.00024231	0.353786	0.761	0.685	1	0	Mindy2
0.00024318	0.307589	0.908	0.863	1	0	Atp1a1
0.000253055	1.02862	0.192	0.107	1	0	Ndrg2
0.000262036	1.20716	0.124	0.055	1	0	Usp35
0.000262517	1.24172	0.124	0.055	1	0	Arhgef19
0.000262758	0.350975	0.7	0.605	1	0	Rab13
0.000266546	0.698663	0.336	0.238	1	0	Naglu
0.000276277	0.326864	0.789	0.715	1	0	Ganab
0.000286908	0.781322	0.307	0.208	1	0	Csf1
0.000288553	0.512575	0.452	0.351	1	0	Cables1
0.000292052	1.10473	0.164	0.085	1	0	Shisa9
0.000292755	0.685403	0.339	0.238	1	0	Lama5
0.00030695	1.27938	0.116	0.049	1	0	Ezh1
0.000309034	0.999663	0.228	0.142	1	0	Tmbim1
0.000311869	1.23546	0.119	0.052	1	0	Mmp19
0.000313549	0.52956	0.585	0.496	1	0	Acox1
0.000334618	0.545451	0.622	0.57	1	0	Golgb1
0.000336294	0.524694	0.516	0.416	1	0	Junb
0.000338309	0.481244	0.49	0.397	1	0	B230217C12Rik
0.000343298	0.390821	0.756	0.718	1	0	Adipor1
0.00034867	0.630338	0.388	0.296	1	0	Fkbp7
0.000351162	0.353566	0.787	0.718	1	0	Adam9
0.000351522	0.56838	0.443	0.34	1	0	Gucy1a1
0.000351957	0.353241	0.998	0.997	1	0	Ctnnd2
0.000356582	0.544147	0.587	0.529	1	0	Mcfd2
0.000356589	1.33184	0.111	0.047	1	0	Slitrk6
0.000362736	0.408872	0.632	0.567	1	0	Tatdn1
0.000369036	0.334539	0.893	0.852	1	0	Ccdc85b
0.000393751	0.291801	0.994	0.992	1	0	Oxr1
0.000395898	0.373332	0.677	0.608	1	0	Rab34
0.000397446	0.501505	0.563	0.463	1	0	C1qtnf6
0.000409906	0.418541	0.622	0.548	1	0	Fam91a1
0.000412173	0.253465	0.873	0.836	1	0	Pigp
0.000415397	0.404115	0.812	0.805	1	0	Trappc6a
0.000416288	0.732916	0.252	0.162	1	0	Stc2
0.000417484	1.35887	0.106	0.044	1	0	Creg2
0.00041929	0.429629	0.602	0.526	1	0	Erlec1
0.000424463	0.572242	0.404	0.307	1	0	Speg
0.000426386	0.323428	0.696	0.605	1	0	Acadm
0.000451192	1.12652	0.235	0.151	1	0	Bhlhe41
0.000451373	0.272012	0.927	0.885	1	0	Tmed7
0.000460134	0.315321	0.829	0.795	1	0	Kmt2e
0.000470989	0.287686	0.889	0.858	1	0	Sdf4
0.000471941	1.36845	0.239	0.156	1	0	H4c9
0.000487973	1.20899	0.134	0.066	1	0	Megf10
0.000488557	0.336141	0.867	0.822	1	0	Setd5
0.000496786	0.470908	0.649	0.589	1	0	Dlg1
0.000500845	0.313344	0.925	0.874	1	0	Usp9x
0.000501605	0.588418	0.651	0.581	1	0	Prickle2
0.000546065	0.695795	0.188	0.11	1	0	Nr1d1
0.000555329	1.19557	0.116	0.052	1	0	Vmac
0.000563454	0.533772	0.475	0.384	1	0	Fam120aos
0.000566445	0.458192	0.537	0.436	1	0	Nudt16l1
0.000594561	0.891741	0.182	0.104	1	0	Ephx4
0.000594899	0.451592	0.651	0.573	1	0	Tspan4
0.000599506	0.563772	0.651	0.57	1	0	Znrf2
0.000602334	0.314152	0.865	0.841	1	0	Lman1
0.000606196	0.359835	0.883	0.827	1	0	Dip2b
0.000610597	1.66985	0.175	0.101	1	0	Slc7a11
0.000611231	0.470183	0.584	0.499	1	0	Tgoln1
0.000616469	0.549415	0.66	0.581	1	0	Cebpd
0.000619752	0.953945	0.181	0.104	1	0	Galnt4
0.000622037	0.556075	0.453	0.362	1	0	Emilin1
0.000640037	0.287102	0.809	0.775	1	0	Stim2
0.00064531	0.300135	0.837	0.773	1	0	Prkcsh
0.000649024	0.354309	0.756	0.707	1	0	Stt3a
0.000660258	0.749987	0.227	0.142	1	0	Mroh1
0.000673418	0.44738	0.555	0.479	1	0	Pdcd4
0.000697237	0.344918	0.781	0.701	1	0	Mapk3
0.000700682	1.01061	0.262	0.178	1	0	Fgf14
0.00070462	0.559018	0.461	0.364	1	0	Alpl
0.000713829	0.35675	0.894	0.86	1	0	Pxdc1
0.000720828	0.658015	0.469	0.395	1	0	Sec24d
0.000743872	0.603253	0.373	0.282	1	0	Gm15050
0.000755225	0.562273	0.443	0.351	1	0	Nudt18
0.000767877	0.268801	0.873	0.814	1	0	1110038F14Rik
0.000772508	0.548049	0.473	0.384	1	0	Gm15417
0.000782458	0.363846	0.637	0.551	1	0	Ep300
0.000793573	0.573162	0.511	0.425	1	0	Card19
0.00079988	0.291595	0.86	0.811	1	0	Selenos
0.000800101	0.291625	0.925	0.893	1	0	Laptm4b
0.000804649	0.348323	0.733	0.671	1	0	Smg6
0.000808534	0.81965	0.245	0.162	1	0	Pcolce
0.000809663	0.396614	0.549	0.463	1	0	Cerox1
0.000824443	0.956041	0.163	0.09	1	0	Cpxm1
0.000835206	0.580721	0.441	0.351	1	0	Olfml3
0.000850635	0.303529	0.794	0.732	1	0	Nudt9
0.000851932	0.587276	0.33	0.236	1	0	Gm57352
0.000880195	0.415525	0.621	0.551	1	0	Sumf2
0.000892345	1.65377	0.112	0.052	1	0	Gpr158
0.00089997	0.486771	0.563	0.485	1	0	Lrrc8a
0.000933209	0.54947	0.509	0.43	1	0	Gm30524
0.000949279	0.31434	0.739	0.671	1	0	Sh3pxd2b
0.000954529	0.839962	0.213	0.134	1	0	2610029K11Rik
0.000962577	1.0452	0.106	0.047	1	0	4933421O10Rik
0.00096678	0.775138	0.462	0.397	1	0	Slc2a3
0.000968074	0.857762	0.275	0.192	1	0	Tgfbr3
0.000970791	0.755352	0.498	0.433	1	0	Klf10
0.00100094	0.346696	0.764	0.723	1	0	Wbp2
0.0010089	0.280752	0.884	0.86	1	0	Atraid
0.00103379	0.678597	0.331	0.247	1	0	Chpf2
0.00103654	1.00485	0.131	0.066	1	0	Pax9
0.00105181	0.329822	0.861	0.83	1	0	Arl6ip5
0.00106368	0.604862	0.209	0.129	1	0	Capn5
0.0010738	0.363319	0.77	0.704	1	0	Ninj1
0.00107788	0.548103	0.448	0.356	1	0	Map6
0.00108003	0.536349	0.608	0.542	1	0	Tigd2
0.00108341	0.320015	0.887	0.855	1	0	Lman2
0.00110456	0.431379	0.429	0.337	1	0	Rnaset2a
0.00111875	0.320486	0.729	0.649	1	0	Psme1
0.00113078	0.659716	0.358	0.271	1	0	4933406I18Rik
0.00113764	0.423846	0.479	0.392	1	0	Rilpl2
0.00113977	1.19037	0.122	0.06	1	0	Cxcr4
0.00114902	0.377379	0.648	0.589	1	0	Ddr1
0.00115449	0.36099	0.654	0.603	1	0	Grhpr
0.00115605	0.267796	0.911	0.896	1	0	Sar1a
0.00119932	0.435088	0.549	0.477	1	0	Slc39a1
0.0012179	0.792645	0.167	0.096	1	0	Hk1os
0.001219	0.267447	0.904	0.866	1	0	Eprs
0.00123771	0.353579	0.723	0.663	1	0	Utrn
0.00124496	0.582094	0.345	0.258	1	0	Ssh1
0.00126925	0.697894	0.172	0.099	1	0	Htra3
0.00128574	0.438968	0.881	0.852	1	0	Wsb1
0.00128689	1.06881	0.103	0.047	1	0	Dcxr
0.00130183	0.525187	0.366	0.277	1	0	Mrtfb
0.00131776	0.327013	0.727	0.69	1	0	Maf1
0.00134565	0.463745	0.467	0.378	1	0	Mgrn1
0.00139304	0.336784	0.75	0.69	1	0	Limch1
0.00141574	0.27277	0.892	0.868	1	0	Fibp
0.00141699	0.325769	0.724	0.677	1	0	Gdi1
0.00142544	0.410769	0.615	0.54	1	0	Hax1
0.00142914	0.612857	0.555	0.493	1	0	Crot
0.00145857	0.54912	0.309	0.222	1	0	Hspb6
0.0014704	0.424807	0.488	0.397	1	0	Hoxa5
0.00147824	0.67105	0.271	0.189	1	0	Shc1
0.00150283	0.783485	0.172	0.101	1	0	Brd3os
0.00150416	0.454099	0.463	0.367	1	0	Slc35a2
0.00151937	0.431379	0.812	0.83	1	0	H13
0.00152248	0.73439	0.261	0.181	1	0	Fosl2
0.0015475	0.668514	0.408	0.334	1	0	Sbno2
0.00165204	0.487569	0.539	0.477	1	0	Glmp
0.0016594	0.744055	0.383	0.307	1	0	Trib1
0.00167277	0.297452	0.677	0.586	1	0	Tmem131
0.00168302	1.46188	0.145	0.082	1	0	Syndig1l
0.00171467	0.792524	0.255	0.175	1	0	Dgat2
0.00172651	0.276183	0.86	0.83	1	0	Cald1
0.00173547	0.285558	0.84	0.814	1	0	Tpd52
0.00179212	0.411697	0.552	0.477	1	0	Arfip1
0.00179929	0.545655	0.748	0.69	1	0	Prkca
0.00180205	0.27438	0.621	0.521	1	0	Xbp1
0.00181736	1.1392	0.116	0.058	1	0	Cxcl5
0.00183093	0.799767	0.31	0.233	1	0	Usp53
0.00183919	0.341297	0.677	0.603	1	0	Ap3b1
0.00184084	0.277574	0.793	0.773	1	0	Mea1
0.00184573	0.474084	0.474	0.389	1	0	Egln3
0.00188128	0.331707	0.812	0.756	1	0	Snhg20
0.00188863	0.377389	0.866	0.786	1	0	Neat1
0.00190835	0.513841	0.216	0.134	1	0	Tead2
0.00197004	0.446396	0.507	0.425	1	0	Tmem276
0.00197222	0.82796	0.308	0.233	1	0	E330013P04Rik
0.0019761	0.259514	0.791	0.718	1	0	Hsd17b10
0.00198341	0.710603	0.206	0.132	1	0	Itpkb
0.00202013	1.71315	0.147	0.085	1	0	Igfbp5
0.00202345	0.549285	0.392	0.312	1	0	Rnf41
0.00203293	0.754883	0.299	0.214	1	0	Man1a
0.00205726	0.448453	0.516	0.436	1	0	Lrp10
0.00210086	0.675686	0.218	0.142	1	0	Fbrs
0.00210408	0.765798	0.227	0.151	1	0	Pvr
0.0021217	0.700027	0.321	0.247	1	0	Cnn2
0.00212704	0.457442	0.548	0.49	1	0	Snap23
0.00218511	0.825043	0.186	0.115	1	0	2900093K20Rik
0.00219666	0.261846	0.728	0.63	1	0	Ak4
0.00229801	0.35092	0.672	0.614	1	0	Kdm5c
0.00235008	0.258924	0.81	0.756	1	0	Arhgef12
0.00236097	0.780713	0.248	0.175	1	0	Itgb5
0.00237913	0.502697	0.563	0.499	1	0	Itga6
0.00250733	0.846417	0.275	0.2	1	0	Ret
0.0025076	0.653772	0.207	0.134	1	0	Tgif1
0.00253012	0.746881	0.276	0.2	1	0	Epas1
0.0025531	0.795433	0.149	0.085	1	0	Ly96
0.00259191	0.374796	0.591	0.526	1	0	Triobp
0.00268212	0.598489	0.292	0.214	1	0	Ptpn13
0.00274284	0.796835	0.158	0.093	1	0	1700029J07Rik
0.00285764	0.456254	0.514	0.447	1	0	Col16a1
0.00296026	0.353969	0.796	0.753	1	0	Ntrk3
0.00303386	0.445879	0.459	0.381	1	0	Ralgds
0.00309484	0.534473	0.417	0.34	1	0	Casp12
0.00309712	0.848376	0.34	0.266	1	0	Gm20754
0.00313456	0.424157	0.548	0.474	1	0	Gabarapl1
0.00314836	0.322534	0.644	0.551	1	0	Cers6
0.00317364	0.581796	0.531	0.482	1	0	Pde4dip
0.00321184	0.657514	0.197	0.126	1	0	Tom1
0.00321279	0.491574	0.35	0.271	1	0	Lrp5
0.00321335	0.646118	0.299	0.225	1	0	Fbxo36
0.00332499	0.57723	0.252	0.178	1	0	Tspan17
0.00346786	0.377867	0.817	0.732	1	0	Mt2
0.0034814	0.846417	0.212	0.142	1	0	Palmd
0.00349268	0.253134	0.914	0.893	1	0	Epn2
0.00349547	0.301772	0.851	0.83	1	0	Golph3
0.00354865	0.277244	0.782	0.74	1	0	Mbnl2
0.00375013	0.464477	0.41	0.332	1	0	Arhgef10l
0.00388577	0.251886	0.807	0.764	1	0	Gm14325
0.00399941	0.358016	0.692	0.647	1	0	Grk3
0.00401269	0.466493	0.505	0.436	1	0	Tprkb
0.0040252	0.937565	0.103	0.052	1	0	Emc9
0.00422882	0.319319	0.78	0.696	1	0	Scrg1
0.00423034	0.376738	0.549	0.479	1	0	Plin2
0.00430423	0.753307	0.145	0.085	1	0	Fosb
0.00432496	1.00396	0.119	0.066	1	0	Synpo
0.00434836	0.882041	0.131	0.074	1	0	Zbtb7b
0.00447796	0.460898	0.532	0.466	1	0	Aldh2
0.0044943	0.431379	0.474	0.405	1	0	Smpdl3a
0.00454423	0.553923	0.289	0.216	1	0	Il10rb
0.00455835	0.270714	0.798	0.773	1	0	Ext2
0.00458656	0.346368	0.837	0.825	1	0	Dtna
0.00462726	0.322855	0.696	0.614	1	0	Chd2
0.0046505	0.254814	0.984	0.978	1	0	Pde4b
0.00465154	0.872889	0.123	0.068	1	0	Mfsd9
0.00465361	0.543742	0.318	0.241	1	0	Sec16a
0.0047146	0.331421	0.53	0.444	1	0	Clip3
0.00477023	0.675686	0.207	0.14	1	0	Dusp18
0.00481754	0.716356	0.365	0.293	1	0	Ppp1r15a
0.00492117	0.628979	0.304	0.233	1	0	Tex2
0.00492777	0.282124	0.777	0.701	1	0	Ppp1r1a
0.00493977	0.28499	0.645	0.57	1	0	Glt8d1
0.00496547	0.644783	0.174	0.11	1	0	Entrep3
0.00507102	0.920417	0.145	0.088	1	0	Sod3
0.0051429	0.739502	0.143	0.085	1	0	Ccdc149
0.00522258	0.427647	0.49	0.408	1	0	Hk2
0.00524739	0.545908	0.325	0.258	1	0	Gramd4
0.00530743	0.385576	0.398	0.312	1	0	P3h3
0.00530852	0.760687	0.198	0.134	1	0	Hsd17b11
0.00534298	0.333272	0.791	0.786	1	0	Slc38a1
0.00541808	0.596438	0.302	0.233	1	0	Hspb8
0.00544223	0.317246	0.574	0.49	1	0	Por
0.00545306	0.486874	0.345	0.271	1	0	Dync2li1
0.00546453	0.270302	0.761	0.704	1	0	Tmem65
0.00552452	0.250924	0.791	0.751	1	0	Wasf2
0.00558138	0.989375	0.111	0.06	1	0	Gm6277
0.00561263	0.417557	0.989	0.986	1	0	Igfbp3
0.00567786	0.359449	0.568	0.518	1	0	Yipf3
0.00568052	0.524489	0.28	0.205	1	0	Azin2
0.00579966	0.729903	0.203	0.14	1	0	Mturn
0.00580589	0.479878	0.236	0.162	1	0	2010315B03Rik
0.00585064	0.54555	0.265	0.197	1	0	Wdr54
0.00586506	0.354758	0.504	0.441	1	0	Narf
0.00587274	0.475918	0.489	0.441	1	0	Vhl
0.00597691	0.313739	0.881	0.896	1	0	Zswim6
0.00597881	0.827801	0.16	0.101	1	0	Nos3
0.0060236	0.394744	0.436	0.359	1	0	Prr5l
0.00610334	0.375219	0.51	0.436	1	0	Atn1
0.00614598	0.818402	0.115	0.063	1	0	Ephb4
0.00618188	0.994809	0.133	0.079	1	0	Fzd7
0.00620906	0.431379	0.309	0.233	1	0	Tcn2
0.00624401	0.434034	0.427	0.351	1	0	Tef
0.00632732	0.452138	0.426	0.362	1	0	Zbtb38
0.00633875	0.279643	0.813	0.795	1	0	Sec22b
0.00635607	0.70771	0.122	0.068	1	0	Parp4
0.00638328	0.724916	0.214	0.151	1	0	Marchf3
0.00639088	0.897043	0.14	0.085	1	0	Mxd1
0.00640317	0.596845	0.299	0.233	1	0	Wdr27
0.00647959	0.66481	0.265	0.2	1	0	Lncpint
0.00653497	0.265606	0.895	0.915	1	0	Rsrp1
0.00655549	1.08346	0.119	0.068	1	0	Plaat3
0.00657117	0.666757	0.238	0.173	1	0	Gm7967
0.0066611	0.263574	0.546	0.46	1	0	Eno1b
0.00667686	0.635738	0.167	0.107	1	0	Tmem53
0.00669881	0.473637	0.398	0.326	1	0	Rida
0.0067053	0.63747	0.261	0.195	1	0	Notch3
0.00670595	0.565865	0.169	0.107	1	0	Nr3c2
0.00675462	0.509382	0.331	0.26	1	0	Relb
0.00675617	0.490499	0.522	0.466	1	0	Lifr
0.00677861	0.446675	0.555	0.482	1	0	Pim3
0.00680376	0.263724	0.833	0.8	1	0	Gorasp2
0.00684592	0.381991	0.483	0.408	1	0	Slc25a23
0.00686733	0.362393	0.507	0.43	1	0	Tle1
0.00693122	0.388834	0.45	0.373	1	0	Dlg5
0.006988	0.569577	0.336	0.266	1	0	Cpeb1
0.00704855	0.822169	0.127	0.074	1	0	Tlr3
0.00707539	0.409126	0.608	0.545	1	0	Airn
0.00715032	0.301421	0.553	0.474	1	0	Shisa5
0.00717078	0.786044	0.169	0.11	1	0	Stpg4
0.00731222	0.404106	0.55	0.482	1	0	Ankrd12
0.00739612	0.800613	0.133	0.079	1	0	Gm56626
0.00750024	0.449758	0.291	0.219	1	0	Casp6
0.00753666	0.459394	0.438	0.373	1	0	Prr5
0.00762313	0.512993	0.329	0.255	1	0	Aff1
0.00775307	0.572242	0.223	0.156	1	0	Coq8b
0.00776457	0.413457	0.342	0.268	1	0	Sspn
0.00777715	0.397827	0.484	0.416	1	0	Nr1h2
0.00778107	0.493595	0.568	0.518	1	0	Slc12a2
0.00778472	0.425355	0.498	0.441	1	0	Rictor
0.00779808	0.258483	0.849	0.825	1	0	Ift20
0.00779917	0.637189	0.17	0.11	1	0	Tmc3
0.0078109	0.496832	0.225	0.159	1	0	Itga5
0.00789479	1.00292	0.108	0.06	1	0	C1qtnf1
0.00791319	0.263387	0.835	0.811	1	0	Zcchc24
0.0079443	0.291671	0.752	0.729	1	0	2510009E07Rik
0.00799584	0.783223	0.145	0.09	1	0	Irak4
0.00800442	0.312015	0.615	0.537	1	0	Rap2c
0.00814168	0.354373	0.571	0.51	1	0	Atf7
0.00827084	0.567841	0.262	0.195	1	0	Ilvbl
0.00827566	0.828269	0.129	0.077	1	0	Fbxo32
0.00828003	0.268008	0.786	0.751	1	0	Notch1
0.00832663	0.353624	0.44	0.362	1	0	H2ac25
0.00837567	0.285233	0.857	0.833	1	0	Clcn3
0.00849193	0.620704	0.349	0.282	1	0	Ppp1r3c
0.00859332	0.701219	0.251	0.189	1	0	Reno1
0.00876634	0.338119	0.495	0.419	1	0	Ing4
0.00878957	0.744537	0.187	0.129	1	0	Erich2
0.00894128	0.272093	0.739	0.69	1	0	Anxa6
0.00899997	0.448606	0.319	0.247	1	0	Stxbp3
0.00900087	0.743969	0.185	0.123	1	0	Kcnt2
0.00923918	0.60862	0.187	0.126	1	0	Flcn
0.00924331	0.628071	0.265	0.203	1	0	Tor3a
0.00933796	0.456326	0.419	0.353	1	0	Bcl2l1
0.00976793	0.319104	0.628	0.575	1	0	Dcaf8
0.00981721	0.396128	0.521	0.46	1	0	2810459M11Rik
0.00982039	0.426308	0.276	0.205	1	0	Tbcel
0.00995425	0.526328	0.289	0.225	1	0	Kif1c
3.23811e-104	2.55991	0.996	0.505	5.3704e-100	1	Pclaf
3.76999e-101	3.32441	0.752	0.109	6.25253e-97	1	Tk1
5.10005e-101	3.10685	0.803	0.137	8.45843e-97	1	Clspn
9.3055e-100	2.94036	0.842	0.179	1.54332e-95	1	H2ac24
1.34763e-98	2.11316	1	0.754	2.23504e-94	1	Dut
2.68018e-94	2.42528	0.923	0.231	4.44508e-90	1	Aurkb
5.54169e-94	2.1211	0.991	0.75	9.1909e-90	1	Pcna
7.01478e-94	2.87775	0.752	0.113	1.1634e-89	1	Esco2
8.59816e-94	2.52203	0.803	0.153	1.42601e-89	1	Rrm2
2.00531e-91	2.57084	0.812	0.155	3.32581e-87	1	Fbxo5
1.00448e-90	3.22285	0.701	0.105	1.66594e-86	1	H1f5
2.55529e-90	3.23433	0.744	0.134	4.23795e-86	1	Chaf1b
4.51114e-88	2.64706	0.88	0.264	7.48173e-84	1	Lig1
1.99034e-83	2.30965	0.94	0.358	3.30098e-79	1	Gmnn
3.98995e-83	2.51632	0.88	0.274	6.61733e-79	1	Tyms
7.27762e-82	2.84474	0.731	0.14	1.20699e-77	1	Rad51ap1
8.80252e-82	2.40058	0.915	0.361	1.4599e-77	1	Atad2
3.89815e-80	2.42379	0.821	0.199	6.46507e-76	1	Kif15
1.04138e-79	2.86223	0.688	0.118	1.72712e-75	1	Exo1
9.72066e-79	2.47177	0.752	0.146	1.61217e-74	1	Ska1
1.12842e-78	3.02705	0.735	0.168	1.87149e-74	1	H2ac8
2.4663e-78	2.3397	0.868	0.262	4.09035e-74	1	Mcm3
2.60659e-78	1.92405	0.979	0.622	4.32303e-74	1	Tipin
2.24736e-74	2.8862	0.637	0.101	3.72724e-70	1	Fam111a
3.27742e-74	3.19161	0.62	0.102	5.4356e-70	1	Ccne2
7.98764e-73	1.96105	0.97	0.511	1.32475e-68	1	Top2a
1.15301e-72	1.78139	0.979	0.572	1.91226e-68	1	Smc2
3.16303e-72	2.17626	0.833	0.238	5.24589e-68	1	Incenp
6.00937e-72	1.65578	0.983	0.604	9.96653e-68	1	Dnajc9
7.91395e-72	2.59368	0.735	0.166	1.31253e-67	1	Asf1b
1.18002e-71	2.13158	0.876	0.324	1.95706e-67	1	Mcm6
1.75274e-71	1.9707	0.915	0.385	2.90691e-67	1	Rrm1
2.10122e-71	2.01796	0.919	0.389	3.48487e-67	1	Rpa2
4.21743e-71	1.82821	0.983	0.507	6.99462e-67	1	Cdk1
1.12729e-70	2.09694	0.825	0.214	1.86962e-66	1	Kif11
4.60066e-70	1.03481	1	0.987	7.63019e-66	1	Ranbp1
1.26293e-69	3.47613	0.526	0.065	2.09457e-65	1	Neil3
3.42489e-69	1.53071	0.991	0.7	5.68018e-65	1	Hat1
8.49037e-69	2.66883	0.697	0.157	1.40813e-64	1	Brca1
2.64862e-68	2.39777	0.726	0.176	4.39274e-64	1	Prim1
2.09972e-67	2.49618	0.615	0.103	3.48238e-63	1	Fancd2
5.4719e-67	1.7117	0.97	0.591	9.07514e-63	1	Dnmt1
8.46144e-67	1.9891	0.893	0.344	1.40333e-62	1	Pbk
3.5293e-66	2.18678	0.791	0.227	5.85335e-62	1	Shcbp1
3.82297e-66	1.02549	0.996	0.965	6.3404e-62	1	Dtymk
2.01952e-65	0.973105	1	0.994	3.34937e-61	1	Alyref
2.48161e-65	1.93689	0.885	0.318	4.11576e-61	1	Mki67
3.05455e-65	2.02997	0.868	0.357	5.06597e-61	1	Prim2
3.24529e-65	2.51869	0.705	0.177	5.38232e-61	1	Fen1
5.9032e-65	1.41089	0.996	0.809	9.79046e-61	1	Lsm2
6.9425e-65	2.68133	0.645	0.134	1.15141e-60	1	Cdc45
1.11747e-64	1.61528	0.932	0.335	1.85332e-60	1	Prc1
9.90164e-64	2.66378	0.598	0.106	1.64219e-59	1	Brip1
1.62568e-63	1.5273	1	0.92	2.69618e-59	1	Hmgb2
3.20735e-63	2.25338	0.731	0.187	5.31939e-59	1	Melk
4.30095e-63	2.48571	0.722	0.192	7.13313e-59	1	Mxd3
6.21928e-63	1.71867	0.936	0.439	1.03147e-58	1	Diaph3
6.66301e-63	2.03443	0.825	0.286	1.10506e-58	1	Mms22l
3.37864e-62	1.81045	0.876	0.301	5.60347e-58	1	Nusap1
4.59635e-62	1.87653	0.889	0.369	7.62305e-58	1	Spc25
9.09067e-62	0.584195	1	1	1.50769e-57	1	Sumo2
2.88915e-61	2.3609	0.739	0.215	4.79165e-57	1	Mcm5
7.43688e-61	1.71694	0.91	0.421	1.23341e-56	1	Rfc4
8.35801e-61	1.76338	0.923	0.38	1.38618e-56	1	Spc24
1.24944e-60	2.93758	0.53	0.084	2.0722e-56	1	Cdca5
1.77926e-60	1.95777	0.795	0.235	2.95091e-56	1	Bub1
2.46138e-60	1.48639	0.979	0.647	4.0822e-56	1	Tmpo
9.75243e-60	2.26285	0.748	0.235	1.61744e-55	1	Dhfr
1.50803e-59	1.49724	0.974	0.546	2.50107e-55	1	Lmnb1
4.12576e-59	3.10633	0.479	0.064	6.84258e-55	1	Dscc1
5.14058e-59	2.22062	0.726	0.206	8.52565e-55	1	Cenph
6.94502e-59	2.36993	0.684	0.189	1.15183e-54	1	Rad51
7.16206e-59	2.01075	0.829	0.301	1.18783e-54	1	Hells
7.69145e-59	0.847451	1	0.993	1.27563e-54	1	Snrpd1
8.58574e-59	2.34996	0.701	0.192	1.42395e-54	1	Fignl1
1.33636e-58	1.92688	0.855	0.357	2.21636e-54	1	Pola1
1.43465e-58	1.90406	0.791	0.232	2.37936e-54	1	Sgo2a
1.7747e-58	1.59537	0.974	0.597	2.94333e-54	1	Nasp
4.37338e-58	2.03738	0.761	0.233	7.25324e-54	1	D17H6S56E-5
7.57722e-58	1.95137	0.833	0.335	1.25668e-53	1	Mcm4
1.0963e-57	1.84725	0.88	0.394	1.81822e-53	1	Psmc3ip
2.56755e-57	1.88697	0.765	0.222	4.25828e-53	1	Knl1
2.78193e-57	1.41745	0.979	0.738	4.61383e-53	1	Dek
7.5941e-57	1.47027	0.94	0.371	1.25948e-52	1	Ccna2
8.89894e-57	1.26507	0.991	0.891	1.47589e-52	1	Tfdp1
1.74406e-56	1.48373	0.974	0.526	2.89253e-52	1	Birc5
2.52339e-56	2.03158	0.671	0.161	4.18504e-52	1	Ttk
3.01262e-56	3.39703	0.432	0.052	4.99643e-52	1	Cdc6
4.09054e-56	2.1963	0.675	0.168	6.78416e-52	1	Sgo1
7.52823e-56	1.00659	1	0.999	1.24856e-51	1	H2az1
1.7125e-55	1.56389	0.923	0.548	2.84018e-51	1	Nxt1
1.94194e-55	2.28377	0.671	0.182	3.2207e-51	1	H1f4
3.57085e-55	2.67233	0.517	0.088	5.92225e-51	1	Aunip
3.67483e-55	1.11325	1	0.891	6.09471e-51	1	Cks1b
5.46796e-55	1.59571	0.923	0.505	9.06861e-51	1	Topbp1
7.10894e-55	3.39867	0.389	0.037	1.17902e-50	1	Slfn9
7.22948e-55	1.90332	0.795	0.273	1.19901e-50	1	Plk4
1.32918e-54	2.65891	0.62	0.159	2.20444e-50	1	Ccne1
2.95238e-54	1.49618	0.94	0.611	4.89652e-50	1	Rfc2
4.13219e-54	1.96358	0.705	0.192	6.85324e-50	1	Kif4
7.67481e-54	1.8914	0.803	0.312	1.27287e-49	1	Uhrf1
1.48817e-53	0.659886	1	0.999	2.46814e-49	1	Ptma
1.81971e-53	2.1165	0.735	0.253	3.018e-49	1	Mcm2
6.18626e-53	1.65258	0.923	0.644	1.02599e-48	1	Slbp
6.93171e-53	1.95983	0.709	0.209	1.14962e-48	1	Nuf2
7.38937e-53	1.95434	0.701	0.204	1.22553e-48	1	Ncapg
2.73135e-52	2.16779	0.632	0.156	4.52994e-48	1	Mdc1
6.8019e-52	1.23962	0.979	0.706	1.12809e-47	1	Cenpw
1.04796e-51	1.34275	0.962	0.61	1.73805e-47	1	Smc4
2.72178e-51	1.65711	0.829	0.331	4.51408e-47	1	Mad2l1
6.38283e-51	1.6566	0.88	0.459	1.05859e-46	1	Mcm7
1.04794e-50	1.99829	0.722	0.23	1.73801e-46	1	Dtl
2.01076e-50	2.21268	0.624	0.165	3.33484e-46	1	Chaf1a
2.77315e-50	1.01204	1	0.919	4.59927e-46	1	Dctpp1
3.73516e-50	1.9309	0.761	0.276	6.19476e-46	1	Ncapd3
4.27875e-50	1.43464	0.94	0.477	7.09631e-46	1	Racgap1
5.15367e-50	0.971422	1	0.971	8.54736e-46	1	Tuba1b
1.00489e-49	1.64914	0.838	0.348	1.66661e-45	1	Ube2t
1.22843e-49	1.43876	0.94	0.438	2.03736e-45	1	Cenpm
3.16077e-49	1.82528	0.667	0.175	5.24215e-45	1	Cdca2
1.02855e-48	2.04992	0.624	0.158	1.70586e-44	1	Cit
1.48734e-48	1.90622	0.748	0.26	2.46676e-44	1	Cenpk
2.32424e-48	1.79348	0.722	0.224	3.85475e-44	1	Anln
5.22137e-48	1.91839	0.658	0.183	8.65965e-44	1	Ncaph
9.66814e-48	1.80487	0.765	0.295	1.60346e-43	1	Cenps
3.26469e-47	2.93675	0.427	0.067	5.41449e-43	1	Mybl2
3.47316e-47	2.40398	0.56	0.134	5.76024e-43	1	Pole
3.52503e-47	1.26269	0.966	0.629	5.84626e-43	1	Ezh2
5.06399e-47	1.91159	0.671	0.197	8.39862e-43	1	Blm
5.52881e-47	0.900857	0.996	0.945	9.16952e-43	1	Hnrnpab
6.64314e-47	0.847103	1	0.989	1.10176e-42	1	Anp32b
1.24075e-46	1.35908	0.919	0.415	2.05778e-42	1	Cdca8
3.00912e-46	1.64477	0.85	0.411	4.99063e-42	1	Usp1
5.32921e-46	0.924191	1	0.946	8.83849e-42	1	Srsf7
1.35042e-45	1.9455	0.679	0.223	2.23968e-41	1	Hirip3
1.44617e-45	2.27378	0.5	0.102	2.39848e-41	1	Wdr76
1.73496e-45	1.76822	0.761	0.294	2.87742e-41	1	Cenpp
1.85636e-45	2.21661	0.556	0.136	3.07878e-41	1	Timeless
2.0956e-45	2.79925	0.427	0.071	3.47555e-41	1	Tcf19
5.35165e-45	2.04691	0.598	0.161	8.87571e-41	1	Mlf1
7.12652e-45	1.35198	0.974	0.789	1.18193e-40	1	H2ax
1.12193e-44	1.93593	0.675	0.222	1.86072e-40	1	Skp2
2.40668e-44	0.721243	1	0.999	3.99148e-40	1	Snu13
2.46884e-44	1.36142	0.816	0.299	4.09457e-40	1	Pimreg
3.69835e-44	1.71966	0.697	0.229	6.13371e-40	1	Kif20b
4.60898e-44	0.983175	0.983	0.895	7.644e-40	1	Mrpl18
5.81477e-44	0.770021	0.996	0.999	9.64379e-40	1	Tubb5
7.21316e-44	1.3418	0.906	0.453	1.1963e-39	1	Tpx2
1.47037e-43	1.1926	0.97	0.59	2.43861e-39	1	Ube2c
1.49937e-43	1.79532	0.705	0.247	2.48671e-39	1	Cdc7
2.97667e-43	1.81111	0.598	0.166	4.93681e-39	1	Shisa8
3.07538e-43	1.52931	0.838	0.404	5.10051e-39	1	Rfc5
3.82776e-43	1.44195	0.846	0.376	6.34833e-39	1	Rad18
6.67067e-43	2.16829	0.543	0.135	1.10633e-38	1	Kntc1
9.06345e-43	2.10142	0.547	0.138	1.50317e-38	1	Ncapg2
9.28566e-43	2.49228	0.457	0.092	1.54003e-38	1	Rmi2
1.2165e-42	2.21899	0.526	0.126	2.01756e-38	1	Stil
2.56293e-42	1.64099	0.615	0.165	4.25061e-38	1	Kif23
2.74193e-42	2.18725	0.504	0.111	4.5475e-38	1	Ska3
3.45793e-42	0.873644	0.996	0.961	5.73497e-38	1	Phf5a
3.53567e-42	1.63771	0.603	0.159	5.8639e-38	1	Mis18bp1
5.68451e-42	1.59716	0.718	0.234	9.42777e-38	1	Hmmr
7.07754e-42	2.0047	0.607	0.186	1.17381e-37	1	Trip13
7.24244e-42	0.905228	0.987	0.895	1.20116e-37	1	Sae1
1.03449e-41	1.21759	0.991	0.764	1.7157e-37	1	Cks2
1.04831e-41	0.581649	1	1	1.73862e-37	1	Ran
1.09784e-41	1.72752	0.692	0.243	1.82078e-37	1	Cenpi
1.17736e-41	1.98938	0.534	0.127	1.95266e-37	1	Ndc80
2.60376e-41	2.03863	0.538	0.135	4.31834e-37	1	Ccnf
3.02844e-41	2.48845	0.453	0.094	5.02267e-37	1	Wdhd1
3.08532e-41	1.66226	0.671	0.208	5.117e-37	1	Depdc1a
3.31872e-41	1.99463	0.526	0.124	5.5041e-37	1	Spag5
3.51183e-41	1.43396	0.876	0.467	5.82437e-37	1	Tex30
7.1582e-41	0.990982	1	0.919	1.18719e-36	1	Stmn1
1.11699e-40	1.58929	0.735	0.277	1.85253e-36	1	Mis18a
1.56011e-40	1.82242	0.654	0.221	2.58744e-36	1	Gins2
1.64553e-40	2.54801	0.427	0.083	2.72912e-36	1	Haus5
2.48985e-40	1.80912	0.628	0.203	4.12941e-36	1	Atad5
6.8633e-40	0.724222	1	0.978	1.13828e-35	1	Rbbp4
8.05751e-40	1.47593	0.825	0.386	1.33634e-35	1	Kif18a
8.42441e-40	2.65632	0.427	0.087	1.39719e-35	1	Lrr1
1.7124e-39	1.98112	0.611	0.198	2.84002e-35	1	Nrm
1.88399e-39	1.72973	0.658	0.212	3.12459e-35	1	Plk1
2.40333e-39	2.44815	0.419	0.08	3.98592e-35	1	Mcm10
2.48098e-39	1.45146	0.726	0.259	4.11471e-35	1	Ect2
2.77284e-39	1.84294	0.62	0.2	4.59875e-35	1	Zwilch
2.89247e-39	2.99707	0.342	0.048	4.79717e-35	1	E2f8
4.81403e-39	0.589267	0.996	0.996	7.98407e-35	1	Hnrnpf
4.83197e-39	0.928379	0.974	0.813	8.01382e-35	1	Rpa3
4.87175e-39	1.4503	0.846	0.455	8.07979e-35	1	Rfc3
5.19102e-39	1.4048	0.799	0.331	8.6093e-35	1	Ska2
7.32547e-39	1.95148	0.65	0.23	1.21493e-34	1	Zfp367
9.17006e-39	2.20211	0.483	0.113	1.52086e-34	1	Espl1
1.05619e-38	1.66442	0.658	0.221	1.7517e-34	1	Mastl
1.2446e-38	1.06686	0.987	0.875	2.06417e-34	1	Bub3
1.39151e-38	0.830306	1	0.945	2.30782e-34	1	Hnrnpd
1.39423e-38	2.40032	0.427	0.086	2.31233e-34	1	Bard1
1.55552e-38	0.632159	1	0.997	2.57984e-34	1	Nap1l1
1.66783e-38	0.674894	1	0.996	2.7661e-34	1	Hmgb1
1.83794e-38	1.40922	0.718	0.249	3.04822e-34	1	Ckap2l
4.97931e-38	1.42983	0.756	0.315	8.25818e-34	1	Ncapd2
6.19201e-38	2.44043	0.415	0.083	1.02694e-33	1	Polq
7.14094e-38	1.29275	0.872	0.524	1.18433e-33	1	Ppil1
1.12879e-37	0.937331	0.966	0.881	1.87209e-33	1	Lsm8
4.04172e-37	1.45967	0.701	0.251	6.70319e-33	1	Kif22
5.48184e-37	0.523447	1	1	9.09162e-33	1	Snrpe
1.21527e-36	1.68104	0.624	0.205	2.01552e-32	1	Bub1b
1.25376e-36	1.75549	0.645	0.241	2.07936e-32	1	Jpt2
2.1643e-36	2.11459	0.47	0.116	3.58948e-32	1	Chek1
2.46565e-36	2.82127	0.363	0.065	4.08929e-32	1	Cenpu
2.59286e-36	1.69004	0.654	0.247	4.30027e-32	1	Cdk2
3.72997e-36	1.21206	0.88	0.519	6.18615e-32	1	Meaf6
4.02768e-36	1.42267	0.752	0.319	6.6799e-32	1	Pmf1
4.13643e-36	1.75127	0.534	0.145	6.86027e-32	1	Cep55
8.54617e-36	2.63015	0.355	0.06	1.41738e-31	1	Dna2
1.50117e-35	2.33981	0.432	0.101	2.48969e-31	1	H4c4
1.52414e-35	1.27441	0.855	0.494	2.52779e-31	1	Rif1
2.88212e-35	1.99164	0.462	0.11	4.77999e-31	1	Iqgap3
4.78563e-35	1.35819	0.842	0.484	7.93697e-31	1	Rangap1
5.69764e-35	1.29637	0.88	0.494	9.44954e-31	1	Lyar
1.02645e-34	2.41185	0.363	0.066	1.70236e-30	1	Rad54b
1.84301e-34	2.02635	0.504	0.144	3.05662e-30	1	Rbl1
2.0406e-34	1.00638	0.816	0.337	3.38434e-30	1	Cenpf
2.08889e-34	0.699307	0.991	0.965	3.46443e-30	1	Gtf2a2
3.48816e-34	2.73908	0.342	0.059	5.78511e-30	1	E2f7
4.7065e-34	0.786602	0.991	0.938	7.80572e-30	1	Cbx5
2.4124e-33	1.08421	0.94	0.608	4.00096e-29	1	Eif1ad
2.46277e-33	1.94935	0.496	0.142	4.0845e-29	1	Donson
4.46708e-33	1.89249	0.551	0.182	7.40865e-29	1	Nmral1
4.82685e-33	1.79715	0.538	0.168	8.00533e-29	1	Foxm1
9.32414e-33	1.29955	0.782	0.401	1.54641e-28	1	Dck
2.11351e-32	0.88801	0.983	0.902	3.50526e-28	1	Hpf1
2.82564e-32	1.76411	0.603	0.23	4.68632e-28	1	Haus8
2.93819e-32	1.95961	0.53	0.176	4.87299e-28	1	Siah1b
4.39399e-32	1.31368	0.692	0.28	7.28743e-28	1	Kpna2
4.92809e-32	0.849209	0.987	0.805	8.17323e-28	1	Nsmce4a
5.08247e-32	2.0906	0.415	0.099	8.42928e-28	1	Zgrf1
5.51897e-32	2.22348	0.38	0.081	9.15321e-28	1	Depdc1b
6.04103e-32	1.42887	0.718	0.331	1.0019e-27	1	Cenpq
6.58201e-32	1.16364	0.902	0.569	1.09163e-27	1	Gm12610
9.15499e-32	0.666579	1	0.981	1.51836e-27	1	Snrpb
1.88926e-31	2.00083	0.462	0.129	3.13333e-27	1	Haus4
2.34264e-31	1.70554	0.56	0.195	3.88526e-27	1	Shmt1
4.5276e-31	0.801958	0.983	0.841	7.50903e-27	1	Uba2
7.03393e-31	2.11384	0.397	0.093	1.16658e-26	1	Spdl1
7.17431e-31	1.54488	0.641	0.263	1.18986e-26	1	Brip1os
9.63851e-31	1.27198	0.709	0.298	1.59855e-26	1	Trim59
1.27623e-30	1.54962	0.59	0.214	2.11662e-26	1	Wee1
1.33866e-30	1.09957	0.919	0.6	2.22017e-26	1	Nop58
1.49562e-30	2.47018	0.368	0.083	2.48049e-26	1	Pold1
2.56654e-30	0.553555	0.996	0.999	4.25661e-26	1	Snrpf
3.04611e-30	1.03964	0.88	0.625	5.05197e-26	1	Exosc8
3.69584e-30	1.61932	0.462	0.134	6.12955e-26	1	Traip
4.38806e-30	0.80076	0.987	0.972	7.2776e-26	1	Srsf3
4.5698e-30	0.645322	1	0.986	7.57901e-26	1	U2af1
7.29172e-30	0.694722	0.996	0.93	1.20933e-25	1	Psip1
9.52895e-30	1.4358	0.658	0.273	1.58038e-25	1	Casp8ap2
9.96453e-30	0.552295	0.996	0.994	1.65262e-25	1	Ptges3
1.1597e-29	1.4215	0.645	0.266	1.92336e-25	1	Lbr
1.35765e-29	1.00131	0.769	0.323	2.25166e-25	1	Tacc3
1.36345e-29	0.743366	1	0.941	2.26129e-25	1	Srsf2
1.48695e-29	1.14185	0.799	0.39	2.46611e-25	1	Dbf4
1.67835e-29	2.11229	0.368	0.082	2.78355e-25	1	Pkmyt1
2.07341e-29	1.00418	0.906	0.625	3.43876e-25	1	Smc1a
2.42427e-29	1.41285	0.705	0.355	4.02065e-25	1	Nup155
2.56174e-29	2.10311	0.41	0.107	4.24864e-25	1	Oip5
3.30731e-29	1.19446	0.799	0.422	5.48518e-25	1	Ctps
6.23203e-29	1.34284	0.88	0.614	1.03358e-24	1	Orc6
1.14356e-28	1.50698	0.556	0.192	1.89659e-24	1	Rtkn2
1.19151e-28	1.19887	0.654	0.25	1.97612e-24	1	Cenpe
1.6297e-28	0.935387	0.944	0.697	2.70285e-24	1	Siva1
1.67983e-28	1.37597	0.697	0.312	2.786e-24	1	Tenm3
1.73067e-28	0.665046	0.996	0.958	2.87031e-24	1	Lsm5
2.15769e-28	1.3532	0.607	0.234	3.57853e-24	1	Cip2a
2.90855e-28	1.32471	0.701	0.336	4.82383e-24	1	Fxn
3.14497e-28	1.46207	0.645	0.282	5.21593e-24	1	Cdca7
3.61523e-28	0.652558	1	0.948	5.99586e-24	1	G3bp1
4.06841e-28	0.592583	0.996	0.978	6.74745e-24	1	Arpp19
4.51857e-28	2.33268	0.325	0.067	7.49405e-24	1	Haspin
9.13917e-28	0.767051	0.962	0.841	1.51573e-23	1	Ssrp1
9.47243e-28	2.15193	0.389	0.102	1.571e-23	1	Ercc6l
1.01059e-27	0.95028	0.906	0.626	1.67607e-23	1	Hspa14
1.36394e-27	1.3921	0.662	0.299	2.26209e-23	1	Rhno1
5.8455e-27	1.38118	0.675	0.324	9.69476e-23	1	Nup85
6.7687e-27	1.68882	0.479	0.154	1.12259e-22	1	Sass6
9.41409e-27	1.66056	0.521	0.193	1.56133e-22	1	Cntln
1.08158e-26	1.18422	0.667	0.291	1.7938e-22	1	Tnfaip6
1.08204e-26	0.918595	0.833	0.397	1.79456e-22	1	Cdca3
1.14306e-26	0.482277	0.996	0.998	1.89577e-22	1	Cdk4
1.16462e-26	1.99667	0.35	0.082	1.93152e-22	1	Kif14
1.47703e-26	0.901854	0.932	0.73	2.44965e-22	1	Supt16
1.72044e-26	1.22117	0.761	0.416	2.85334e-22	1	Rpa1
2.60004e-26	0.671172	0.996	0.976	4.31216e-22	1	Hmgn2
2.77278e-26	1.46546	0.573	0.222	4.59866e-22	1	Aurka
2.86014e-26	1.21522	0.671	0.316	4.74355e-22	1	Tbc1d31
3.0241e-26	0.650757	1	0.923	5.01547e-22	1	Nsg1
3.33988e-26	0.544968	1	0.996	5.5392e-22	1	Set
3.85587e-26	1.26432	0.697	0.351	6.39495e-22	1	Cep192
4.2833e-26	1.24105	0.731	0.376	7.10385e-22	1	Dnph1
1.07291e-25	1.62037	0.496	0.174	1.77943e-21	1	Mybl1
1.9941e-25	1.07831	0.88	0.644	3.30721e-21	1	Cdkn2d
2.38815e-25	0.955215	0.91	0.625	3.96075e-21	1	Ccdc34
2.40217e-25	1.41002	0.573	0.232	3.984e-21	1	Pold3
2.44438e-25	1.71184	0.415	0.122	4.054e-21	1	Troap
2.95368e-25	0.42962	1	1	4.89868e-21	1	Hmgn1
3.94569e-25	1.66025	0.444	0.14	6.54393e-21	1	Cenpl
4.1244e-25	2.0405	0.346	0.086	6.84031e-21	1	Eme1
4.82263e-25	1.27895	0.624	0.275	7.99834e-21	1	Impa2
5.46087e-25	1.13974	0.641	0.279	9.05686e-21	1	Ckap2
8.5137e-25	0.62523	0.996	0.925	1.412e-20	1	Selenoh
9.6657e-25	0.830591	0.953	0.789	1.60306e-20	1	Snrnp40
1.08335e-24	0.847359	0.949	0.75	1.79673e-20	1	Smc3
1.08541e-24	1.24266	0.667	0.321	1.80015e-20	1	Hjurp
1.15189e-24	0.682352	0.991	0.906	1.91041e-20	1	Nucks1
1.27347e-24	1.32957	0.637	0.314	2.11204e-20	1	Macroh2a2
1.62228e-24	0.58193	1	0.996	2.69055e-20	1	Hspa8
1.68345e-24	1.37291	0.628	0.301	2.792e-20	1	Rbbp8
1.7638e-24	0.59737	0.991	0.984	2.92527e-20	1	Ywhah
1.91194e-24	1.6277	0.47	0.16	3.17096e-20	1	Kifc1
1.97769e-24	0.679319	0.983	0.936	3.28001e-20	1	Nhp2
2.41648e-24	0.917378	0.893	0.602	4.00772e-20	1	Nup35
2.5787e-24	0.830114	0.932	0.715	4.27677e-20	1	Nsd2
3.18336e-24	1.14211	0.714	0.38	5.2796e-20	1	Cep57
3.66857e-24	3.29763	0.192	0.022	6.08433e-20	1	Gjc1
4.21058e-24	0.716873	0.974	0.893	6.98324e-20	1	Naa50
4.3128e-24	1.54324	0.509	0.192	7.15277e-20	1	Suv39h2
4.43996e-24	0.895757	0.923	0.729	7.36367e-20	1	Eif4a3
4.55157e-24	1.04887	0.829	0.568	7.54878e-20	1	Parp1
4.78801e-24	1.94364	0.368	0.102	7.94092e-20	1	Rad54l
4.90188e-24	0.692344	0.974	0.84	8.12976e-20	1	Nsmce1
5.95549e-24	2.75549	0.226	0.035	9.87718e-20	1	Gm56584
6.21944e-24	1.94425	0.359	0.097	1.03149e-19	1	Mtfr2
6.46559e-24	1.52416	0.517	0.196	1.07232e-19	1	Brca2
6.7429e-24	0.746868	0.957	0.875	1.11831e-19	1	Pole4
8.04335e-24	1.32419	0.628	0.291	1.33399e-19	1	Mcph1
1.22924e-23	0.82625	0.932	0.686	2.03869e-19	1	Tubb6
1.45601e-23	0.758341	0.949	0.825	2.41479e-19	1	Paics
1.82036e-23	1.8575	0.38	0.112	3.01907e-19	1	Pole2
1.86138e-23	2.58499	0.235	0.039	3.0871e-19	1	E2f2
1.90749e-23	1.21273	0.705	0.371	3.16358e-19	1	Rcc1
1.91407e-23	1.34925	0.585	0.26	3.17449e-19	1	Tlx3
2.15899e-23	2.09734	0.316	0.076	3.58069e-19	1	Kif18b
2.213e-23	1.10386	0.782	0.464	3.67026e-19	1	Cmc2
2.27847e-23	1.21537	0.662	0.329	3.77884e-19	1	Rbmx2
2.28407e-23	1.01431	0.829	0.53	3.78812e-19	1	Anapc15
3.31728e-23	1.69544	0.427	0.142	5.50171e-19	1	Eldr
3.48184e-23	1.42579	0.568	0.245	5.77463e-19	1	Atm
3.66561e-23	1.86636	0.346	0.092	6.07941e-19	1	Fanci
3.68533e-23	0.61374	0.991	0.955	6.11211e-19	1	Tsen34
3.86524e-23	0.619258	0.987	0.909	6.4105e-19	1	Lsm3
3.97342e-23	1.12286	0.568	0.227	6.58992e-19	1	Arhgap11a
4.0936e-23	0.357826	1	1	6.78923e-19	1	Snrpg
4.33305e-23	1.24923	0.624	0.291	7.18636e-19	1	Cep295
4.94962e-23	1.77809	0.406	0.129	8.20895e-19	1	BC055324
5.87498e-23	1.2515	0.684	0.363	9.74366e-19	1	Grik1
7.38466e-23	1.31651	0.607	0.286	1.22475e-18	1	Haus6
9.37619e-23	0.862745	0.902	0.695	1.55504e-18	1	Timm50
9.66068e-23	0.505804	1	0.993	1.60222e-18	1	Eny2
1.04492e-22	1.89046	0.363	0.107	1.733e-18	1	Cep128
1.12528e-22	2.56176	0.235	0.041	1.86628e-18	1	H1f3
1.48345e-22	0.58611	1	0.997	2.46031e-18	1	H2az2
1.67625e-22	1.20689	0.607	0.273	2.78006e-18	1	Camk2n2
1.80029e-22	1.00162	0.774	0.437	2.98577e-18	1	Aaas
1.89322e-22	0.821876	0.927	0.772	3.1399e-18	1	Pa2g4
1.93217e-22	0.834609	0.897	0.622	3.20451e-18	1	Ivns1abp
1.97745e-22	1.31031	0.53	0.212	3.27959e-18	1	Chek2
2.82291e-22	2.17023	0.308	0.077	4.68179e-18	1	Tedc2
3.38192e-22	1.30927	0.598	0.281	5.60891e-18	1	Dynlt1a
3.91113e-22	0.859969	0.906	0.688	6.4866e-18	1	Prelid3b
4.12951e-22	1.56273	0.44	0.152	6.8488e-18	1	Rad51b
4.38272e-22	0.891984	0.872	0.597	7.26873e-18	1	Tubg1
4.55935e-22	1.69157	0.363	0.105	7.56169e-18	1	Cenpn
4.76334e-22	2.16687	0.286	0.066	7.89999e-18	1	Hrob
6.42086e-22	1.56185	0.53	0.23	1.0649e-17	1	Umps
6.63781e-22	0.689129	0.953	0.703	1.10088e-17	1	H1f10
7.03551e-22	1.45003	0.496	0.193	1.16684e-17	1	Pola2
8.50622e-22	1.02209	0.829	0.594	1.41076e-17	1	Eri1
8.6057e-22	1.74942	0.427	0.152	1.42726e-17	1	4930579G24Rik
9.06712e-22	0.805573	0.906	0.656	1.50378e-17	1	Actl6a
9.49553e-22	1.13772	0.697	0.368	1.57483e-17	1	Myg1
1.01389e-21	1.2425	0.611	0.288	1.68153e-17	1	Larp7
1.61302e-21	0.710312	0.962	0.826	2.6752e-17	1	Dpy30
1.73069e-21	0.616835	1	0.982	2.87035e-17	1	Ncl
1.7928e-21	0.448438	1	0.997	2.97336e-17	1	Ube2i
1.79736e-21	1.42579	0.457	0.165	2.98093e-17	1	2700099C18Rik
1.82132e-21	1.31133	0.581	0.274	3.02066e-17	1	Casp7
1.84755e-21	0.754308	0.936	0.805	3.06417e-17	1	Rad21
1.87319e-21	0.513375	1	0.992	3.10668e-17	1	Nop10
2.52895e-21	1.83642	0.363	0.111	4.19426e-17	1	Gins1
2.54608e-21	0.93339	0.56	0.216	4.22267e-17	1	Kif20a
2.77661e-21	1.0921	0.765	0.477	4.60501e-17	1	Rfc1
2.80443e-21	0.534213	1	0.994	4.65114e-17	1	Hspd1
2.8921e-21	2.10915	0.295	0.073	4.79654e-17	1	Ticrr
3.18967e-21	1.54172	0.509	0.207	5.29007e-17	1	Arhgap10
3.532e-21	0.819494	0.923	0.726	5.85782e-17	1	Arl6ip6
4.03676e-21	0.624508	0.991	0.895	6.69497e-17	1	Nudcd2
4.10628e-21	0.551239	0.991	0.982	6.81027e-17	1	1810037I17Rik
4.16969e-21	1.07254	0.744	0.441	6.91543e-17	1	Gins4
4.37366e-21	0.702794	0.957	0.826	7.25371e-17	1	Rnps1
5.44708e-21	1.98273	0.342	0.101	9.03399e-17	1	Rad51c
7.02886e-21	0.533373	0.996	0.957	1.16574e-16	1	Banf1
7.6766e-21	0.619877	0.974	0.914	1.27316e-16	1	Nudc
8.2075e-21	1.00167	0.808	0.533	1.36121e-16	1	Nolc1
9.83585e-21	1.30595	0.607	0.308	1.63128e-16	1	Dkc1
1.13681e-20	1.27099	0.483	0.177	1.8854e-16	1	Kif2c
1.34691e-20	0.896492	0.568	0.233	2.23385e-16	1	Aspm
1.79316e-20	1.51542	0.436	0.157	2.97395e-16	1	Prr11
1.86098e-20	0.918592	0.799	0.496	3.08644e-16	1	Cse1l
1.91248e-20	0.801057	0.88	0.639	3.17186e-16	1	Suz12
2.24645e-20	1.56329	0.44	0.165	3.72573e-16	1	Lsm11
2.58521e-20	1.73064	0.38	0.127	4.28758e-16	1	Exosc2
2.78607e-20	1.01377	0.654	0.322	4.6207e-16	1	Ccnb1
3.06151e-20	0.969159	0.782	0.501	5.07751e-16	1	Nup50
3.26366e-20	1.10306	0.641	0.318	5.41278e-16	1	Vrk1
4.391e-20	0.7354	0.927	0.765	7.28248e-16	1	Smchd1
4.49551e-20	1.43445	0.5	0.213	7.4558e-16	1	Paxip1
4.65592e-20	1.26961	0.564	0.263	7.72184e-16	1	Zcwpw1
4.76718e-20	1.23474	0.607	0.298	7.90636e-16	1	Ppat
4.83533e-20	0.45666	1	0.983	8.01939e-16	1	Eloc
4.98688e-20	0.883957	0.821	0.525	8.27073e-16	1	Ncaph2
5.69143e-20	1.5468	0.453	0.176	9.43924e-16	1	Batf3
5.90289e-20	0.716062	0.97	0.836	9.78995e-16	1	Timm8a1
6.86346e-20	1.21533	0.594	0.282	1.1383e-15	1	Dctd
6.97313e-20	0.978155	0.786	0.498	1.15649e-15	1	Aarsd1
7.68431e-20	1.2772	0.517	0.222	1.27444e-15	1	Msh6
8.41912e-20	0.745511	0.94	0.752	1.39631e-15	1	Ppih
8.6127e-20	0.699178	0.936	0.79	1.42842e-15	1	Nudt5
1.04622e-19	1.39587	0.483	0.198	1.73515e-15	1	Ranbp17
1.09407e-19	2.07634	0.329	0.1	1.81451e-15	1	Cbln1
1.17337e-19	1.06754	0.701	0.418	1.94603e-15	1	Xrcc1
1.59936e-19	0.828399	0.786	0.481	2.65254e-15	1	Usp37
1.67241e-19	0.841986	0.876	0.636	2.77369e-15	1	Ppm1g
1.87849e-19	0.873783	0.872	0.735	3.11548e-15	1	Gsr
1.92698e-19	0.856375	0.838	0.571	3.1959e-15	1	Smc6
1.99423e-19	0.953153	0.769	0.496	3.30744e-15	1	Ado
2.06815e-19	0.865594	0.808	0.525	3.43003e-15	1	Magohb
2.2337e-19	0.820319	0.859	0.632	3.70459e-15	1	Bok
2.71154e-19	1.12844	0.62	0.317	4.49709e-15	1	Parp2
2.80306e-19	1.28084	0.513	0.222	4.64887e-15	1	Mtbp
3.07767e-19	1.12747	0.526	0.22	5.10431e-15	1	Dlgap5
3.10324e-19	0.641868	0.97	0.874	5.14672e-15	1	Smarcc1
3.17238e-19	1.41351	0.479	0.199	5.2614e-15	1	Dcaf15
3.23639e-19	0.417234	1	1	5.36756e-15	1	Npm1
3.35184e-19	0.515282	0.996	0.969	5.55902e-15	1	Cycs
3.51934e-19	1.28474	0.538	0.252	5.83683e-15	1	Nup107
3.76047e-19	1.34147	0.474	0.193	6.23674e-15	1	Sgf29
4.09206e-19	0.742444	0.902	0.734	6.78667e-15	1	Pbdc1
4.95939e-19	1.1865	0.598	0.294	8.22514e-15	1	Peg3
5.09266e-19	1.01979	0.667	0.359	8.44618e-15	1	Rnaseh2b
5.8138e-19	2.0867	0.261	0.064	9.64218e-15	1	Cdt1
5.88861e-19	0.483068	1	0.992	9.76626e-15	1	Basp1
6.81731e-19	1.41465	0.402	0.143	1.13065e-14	1	Arhgap19
7.47372e-19	0.741289	0.953	0.879	1.23952e-14	1	Sap30
8.22479e-19	0.741289	0.876	0.663	1.36408e-14	1	Pds5b
8.89184e-19	1.05847	0.752	0.484	1.47471e-14	1	Slc8a1
9.49192e-19	1.25276	0.662	0.382	1.57423e-14	1	Rnaseh2a
9.74565e-19	1.55868	0.402	0.147	1.61632e-14	1	Ttf2
1.0495e-18	1.03863	0.53	0.224	1.74059e-14	1	Gas2l3
1.36656e-18	2.90887	0.162	0.022	2.26645e-14	1	H1f1
1.90709e-18	0.903488	0.808	0.567	3.1629e-14	1	Zmynd19
2.01782e-18	0.90354	0.782	0.489	3.34656e-14	1	Pold2
2.01831e-18	2.63224	0.205	0.04	3.34736e-14	1	Tonsl
2.03539e-18	0.625048	0.983	0.93	3.37569e-14	1	Cacybp
2.17487e-18	1.47707	0.359	0.119	3.60703e-14	1	Kifc5b
2.26707e-18	0.615119	0.692	0.346	3.75994e-14	1	Cdc20
2.67969e-18	0.686892	0.919	0.747	4.44426e-14	1	Cops3
2.80895e-18	2.10539	0.235	0.053	4.65864e-14	1	Ankle1
2.98545e-18	1.92891	0.427	0.179	4.95137e-14	1	Ung
3.49784e-18	1.13672	0.624	0.32	5.80116e-14	1	Iqgap2
3.60538e-18	0.52892	0.996	0.966	5.97952e-14	1	Prmt1
4.06352e-18	0.484352	0.996	0.968	6.73935e-14	1	Ppp1cc
4.2933e-18	0.924719	0.778	0.505	7.12044e-14	1	Nop56
4.83608e-18	1.44164	0.419	0.161	8.02065e-14	1	Zw10
5.0577e-18	0.392047	1	1	8.38819e-14	1	Eif5a
5.27012e-18	1.28443	0.415	0.16	8.7405e-14	1	Mboat1
5.39749e-18	1.48023	0.432	0.174	8.95173e-14	1	Etaa1
5.51957e-18	0.375043	1	0.996	9.1542e-14	1	Ndufab1
5.73766e-18	0.673875	0.94	0.803	9.51591e-14	1	Dynlt1f
6.0048e-18	0.901602	0.795	0.545	9.95896e-14	1	Sf3a3
7.25935e-18	1.27378	0.419	0.158	1.20396e-13	1	Ccdc18
7.4122e-18	1.74979	0.368	0.134	1.22931e-13	1	Net1
7.68392e-18	1.522	0.389	0.143	1.27438e-13	1	Platr25
9.22653e-18	1.30714	0.466	0.195	1.53022e-13	1	Pfas
9.6569e-18	0.366604	1	1	1.6016e-13	1	Nme1
9.93884e-18	2.24207	0.184	0.032	1.64836e-13	1	Cxcl10
1.02115e-17	1.73259	0.402	0.16	1.69358e-13	1	Gli3
1.0421e-17	0.93722	0.726	0.449	1.72832e-13	1	Srrt
1.16722e-17	0.472792	0.996	0.964	1.93583e-13	1	Mrpl14
1.22401e-17	0.756539	0.876	0.665	2.03001e-13	1	Cdkn2c
1.82172e-17	1.42579	0.432	0.176	3.02131e-13	1	Lin54
2.28148e-17	0.751324	0.846	0.6	3.78383e-13	1	Csrp2
2.67849e-17	0.379416	1	1	4.44227e-13	1	Calm2
2.80656e-17	1.29746	0.491	0.225	4.65468e-13	1	Slf1
2.92389e-17	1.25543	0.44	0.18	4.84927e-13	1	Dnaaf2
3.23127e-17	1.65509	0.338	0.115	5.35906e-13	1	Cdca7l
3.64367e-17	0.787186	0.808	0.545	6.04302e-13	1	Tm9sf1
3.7833e-17	1.1579	0.521	0.244	6.2746e-13	1	Ndc1
4.0962e-17	1.38021	0.427	0.174	6.79354e-13	1	9530077C05Rik
4.19767e-17	0.531445	0.991	0.938	6.96183e-13	1	Anp32e
4.50218e-17	1.32794	0.449	0.192	7.46686e-13	1	Polh
4.61464e-17	0.801935	0.795	0.561	7.65338e-13	1	Nelfe
4.76023e-17	0.921429	0.688	0.383	7.89484e-13	1	AW554918
4.84988e-17	0.309791	1	1	8.04352e-13	1	Mrfap1
5.59913e-17	0.954896	0.714	0.445	9.28615e-13	1	Uchl5
5.73246e-17	1.43668	0.427	0.176	9.50728e-13	1	Dsn1
6.1592e-17	0.98876	0.662	0.385	1.0215e-12	1	E2f1
6.31578e-17	1.19817	0.556	0.281	1.04747e-12	1	Pwwp3a
6.33751e-17	0.780252	0.808	0.547	1.05108e-12	1	Znhit3
6.59128e-17	1.16441	0.53	0.258	1.09316e-12	1	Zdhhc2
7.74554e-17	1.13628	0.556	0.281	1.2846e-12	1	Npat
8.31785e-17	1.12561	0.551	0.274	1.37952e-12	1	Mphosph9
8.70422e-17	1.8181	0.299	0.094	1.44359e-12	1	Cep152
8.70446e-17	1.94466	0.244	0.063	1.44363e-12	1	Nsl1
9.42822e-17	1.22446	0.397	0.147	1.56367e-12	1	Sapcd2
1.053e-16	1.15559	0.641	0.373	1.7464e-12	1	Pdlim1
1.05744e-16	0.914038	0.765	0.516	1.75377e-12	1	Baz1b
1.13268e-16	1.20869	0.556	0.279	1.87855e-12	1	Pradc1
1.15242e-16	0.562455	0.974	0.881	1.91129e-12	1	Med30
1.26382e-16	0.912717	0.684	0.392	2.09604e-12	1	Nup62
1.28606e-16	1.73064	0.303	0.097	2.13293e-12	1	2810408I11Rik
1.32238e-16	0.893868	0.671	0.366	2.19317e-12	1	Myh10
1.40053e-16	0.652619	0.91	0.788	2.32278e-12	1	Cbx1
1.42649e-16	1.09007	0.551	0.276	2.36583e-12	1	Fat3
1.46089e-16	1.78568	0.295	0.092	2.42289e-12	1	Nfatc2ip
1.72249e-16	0.553651	0.996	0.922	2.85675e-12	1	Raly
2.29179e-16	1.89527	0.256	0.071	3.80093e-12	1	Chtf18
2.59722e-16	0.61446	0.97	0.853	4.30749e-12	1	Srsf10
2.61277e-16	1.3156	0.462	0.207	4.33327e-12	1	Suv39h1
2.68238e-16	0.745348	0.855	0.61	4.44872e-12	1	Ptbp1
2.75661e-16	0.41914	0.996	0.992	4.57183e-12	1	Polr2f
3.22392e-16	1.36983	0.41	0.168	5.34686e-12	1	Rfwd3
3.47916e-16	0.880517	0.641	0.348	5.77019e-12	1	Wdr5
3.62531e-16	0.619313	0.932	0.758	6.01257e-12	1	Kras
3.98698e-16	1.39373	0.427	0.181	6.61241e-12	1	Hyls1
4.07516e-16	0.644251	0.966	0.84	6.75866e-12	1	Aard
4.11321e-16	0.956882	0.671	0.406	6.82176e-12	1	Nubp1
4.17493e-16	1.40834	0.432	0.19	6.92412e-12	1	Med18
4.21569e-16	2.88522	0.137	0.018	6.99172e-12	1	H3c6
4.44898e-16	0.992474	0.667	0.396	7.37863e-12	1	Fxyd6
4.46266e-16	0.872835	0.722	0.461	7.40132e-12	1	Tdp2
5.30581e-16	2.38272	0.179	0.035	8.79968e-12	1	Ada
5.77801e-16	0.982054	0.632	0.356	9.58282e-12	1	Gemin6
6.94581e-16	0.651668	0.919	0.766	1.15196e-11	1	Hmgb3
7.62035e-16	1.12211	0.543	0.275	1.26383e-11	1	Get4
8.20677e-16	0.621273	0.953	0.803	1.36109e-11	1	Ak2
8.40173e-16	0.759152	0.838	0.622	1.39343e-11	1	Gar1
1.00668e-15	0.596674	0.94	0.863	1.66958e-11	1	Sms
1.00931e-15	0.355054	1	0.999	1.67394e-11	1	Pcbp2
1.13301e-15	0.361486	1	0.996	1.8791e-11	1	Serbp1
1.23315e-15	0.388455	1	0.995	2.04518e-11	1	Yaf2
1.36967e-15	0.682048	0.885	0.657	2.27159e-11	1	Txnrd1
1.48505e-15	1.71985	0.312	0.109	2.46295e-11	1	Rps6ka6
1.57184e-15	2.06228	0.214	0.052	2.6069e-11	1	Orc1
1.68508e-15	1.51479	0.295	0.094	2.7947e-11	1	Ddias
1.98368e-15	0.966933	0.632	0.352	3.28993e-11	1	Gm7324
1.99962e-15	1.39361	0.41	0.175	3.31637e-11	1	Zranb3
2.18447e-15	0.479865	1	0.95	3.62294e-11	1	Eif4e
2.24166e-15	0.454016	0.996	0.996	3.7178e-11	1	Hspe1
2.59312e-15	1.01361	0.615	0.344	4.3007e-11	1	Hs6st2
2.6165e-15	0.832999	0.722	0.449	4.33946e-11	1	Ctdspl2
2.65845e-15	1.55132	0.205	0.049	4.40904e-11	1	Ankrd44
2.93175e-15	0.595712	0.91	0.755	4.86231e-11	1	Tra2b
3.11491e-15	0.929937	0.662	0.382	5.16607e-11	1	Akap8
3.12603e-15	0.621439	0.932	0.785	5.18453e-11	1	D030056L22Rik
3.12698e-15	1.1801	0.491	0.235	5.18609e-11	1	Dcbld1
3.52715e-15	0.605099	0.919	0.752	5.84979e-11	1	Stag2
3.60489e-15	0.922311	0.658	0.399	5.97872e-11	1	Ankrd54
3.986e-15	0.981798	0.611	0.336	6.61078e-11	1	Nup205
4.16575e-15	1.57581	0.346	0.133	6.90889e-11	1	Pcnt
4.59688e-15	1.42579	0.397	0.171	7.62393e-11	1	Tinf2
4.75172e-15	0.881654	0.59	0.309	7.88073e-11	1	Cenpc1
4.7729e-15	1.07826	0.521	0.259	7.91586e-11	1	Lin9
4.92862e-15	0.58923	0.944	0.813	8.17411e-11	1	Elof1
5.28809e-15	1.05594	0.5	0.245	8.7703e-11	1	Tmem178
5.30067e-15	0.790182	0.744	0.456	8.79116e-11	1	Spidr
5.394e-15	0.962169	0.573	0.304	8.94595e-11	1	Jade1
5.85198e-15	0.85754	0.709	0.454	9.7055e-11	1	Lhx2
5.89372e-15	1.05744	0.526	0.265	9.77474e-11	1	Dgcr8
5.94912e-15	0.951248	0.573	0.3	9.86661e-11	1	Taf3
6.10372e-15	0.917219	0.701	0.464	1.0123e-10	1	Prps1
7.85522e-15	0.72878	0.799	0.59	1.30279e-10	1	Smc5
8.36534e-15	0.877266	0.705	0.445	1.38739e-10	1	Dnajc21
9.19272e-15	0.549007	0.94	0.874	1.52461e-10	1	Ssna1
9.25087e-15	0.768355	0.821	0.629	1.53426e-10	1	Gtf3a
9.62593e-15	1.11946	0.543	0.293	1.59646e-10	1	Nup43
1.09824e-14	1.06377	0.556	0.293	1.82144e-10	1	Bop1
1.12077e-14	0.787123	0.778	0.519	1.85881e-10	1	Ppp5c
1.2015e-14	0.856649	0.632	0.356	1.99269e-10	1	Gabra4
1.23182e-14	0.448529	0.991	0.962	2.04297e-10	1	Mrpl12
1.26499e-14	1.03973	0.547	0.29	2.09798e-10	1	Prpf4
1.42542e-14	0.374402	0.991	0.996	2.36406e-10	1	Rbm3
1.45068e-14	1.23613	0.41	0.177	2.40596e-10	1	Cdc25a
1.45847e-14	0.642868	0.573	0.273	2.41888e-10	1	Ccnb2
1.48702e-14	1.37781	0.415	0.183	2.46623e-10	1	Rnf227
1.51747e-14	1.13948	0.496	0.246	2.51673e-10	1	Zfp948
1.54519e-14	0.613217	0.923	0.852	2.56269e-10	1	Mrto4
1.78828e-14	1.07303	0.47	0.217	2.96587e-10	1	Nfya
1.95316e-14	0.844099	0.692	0.442	3.23932e-10	1	Ctcf
2.00724e-14	0.621517	0.923	0.759	3.329e-10	1	Oxct1
2.29949e-14	0.53414	0.974	0.882	3.81371e-10	1	Cenpv
2.30994e-14	0.830017	0.684	0.44	3.83103e-10	1	Brd3
2.60006e-14	0.349825	0.996	0.99	4.3122e-10	1	Ube2n
2.71675e-14	1.08343	0.526	0.273	4.50572e-10	1	Scrib
2.78081e-14	0.757798	0.761	0.512	4.61197e-10	1	Eed
3.4166e-14	0.862316	0.679	0.438	5.66643e-10	1	Cdkn2aipnl
3.7198e-14	1.15483	0.423	0.188	6.16929e-10	1	Dbr1
3.77438e-14	0.854911	0.675	0.406	6.2598e-10	1	Haus1
3.77961e-14	1.33855	0.397	0.175	6.26848e-10	1	Taf5
4.58961e-14	0.840824	0.701	0.438	7.61187e-10	1	Dcp2
4.61621e-14	1.97904	0.226	0.065	7.65599e-10	1	Efna5
4.90018e-14	1.22487	0.385	0.163	8.12696e-10	1	Ube2s
4.90751e-14	0.715026	0.786	0.538	8.1391e-10	1	Rrs1
5.57112e-14	0.400559	0.996	0.977	9.23971e-10	1	Pin1
5.57293e-14	0.785261	0.714	0.455	9.24271e-10	1	Tssc4
5.65359e-14	0.746665	0.543	0.27	9.37648e-10	1	Pbx3
5.8172e-14	1.60923	0.321	0.122	9.64782e-10	1	Sorcs3
5.82632e-14	1.3544	0.338	0.129	9.66295e-10	1	Cdca4
5.90147e-14	1.01075	0.5	0.248	9.78759e-10	1	Homer2
6.25978e-14	2.91121	0.115	0.015	1.03819e-09	1	D430020J02Rik
6.49619e-14	1.58694	0.286	0.1	1.07739e-09	1	Tube1
7.05107e-14	1.21285	0.457	0.223	1.16942e-09	1	Rnf168
7.28445e-14	0.664836	0.859	0.699	1.20813e-09	1	Wbp11
7.50066e-14	0.316352	1	0.996	1.24398e-09	1	Zfp706
7.54641e-14	0.895272	0.624	0.365	1.25157e-09	1	Nup37
7.60204e-14	0.736242	0.658	0.362	1.2608e-09	1	Knstrn
7.7055e-14	0.438339	0.966	0.918	1.27796e-09	1	Fus
7.7616e-14	0.518982	0.735	0.4	1.28726e-09	1	Lockd
8.33992e-14	0.438122	0.983	0.964	1.38318e-09	1	Cnih4
8.48929e-14	0.560408	0.936	0.753	1.40795e-09	1	Mrpl49
9.03176e-14	0.957879	0.679	0.437	1.49792e-09	1	Itga8
9.24625e-14	1.88337	0.222	0.064	1.53349e-09	1	2810429I04Rik
9.47374e-14	0.646066	0.833	0.612	1.57122e-09	1	Ppp2r2d
9.95733e-14	0.303834	1	0.999	1.65142e-09	1	Tomm22
1.02147e-13	0.978957	0.782	0.596	1.6941e-09	1	Casp3
1.13365e-13	1.44515	0.338	0.134	1.88016e-09	1	Mis12
1.14985e-13	0.371297	1	0.994	1.90703e-09	1	Sf3b5
1.15446e-13	0.967028	0.645	0.399	1.91466e-09	1	Itgb3bp
1.16141e-13	0.773552	0.692	0.422	1.92619e-09	1	Gucy1b1
1.1716e-13	0.670279	0.821	0.612	1.9431e-09	1	Cmss1
1.22071e-13	0.517475	0.949	0.884	2.02455e-09	1	Rbbp7
1.26706e-13	0.755074	0.876	0.707	2.10142e-09	1	Ak6
1.29046e-13	0.654454	0.863	0.648	2.14022e-09	1	Ipo5
1.47742e-13	0.72489	0.744	0.489	2.4503e-09	1	Fndc4
1.59001e-13	0.809967	0.637	0.366	2.63702e-09	1	Rad50
1.63679e-13	1.01521	0.521	0.27	2.71462e-09	1	Me2
1.65635e-13	0.47108	0.974	0.924	2.74705e-09	1	Acat1
1.66318e-13	1.01502	0.534	0.286	2.75838e-09	1	Mrgbp
1.67767e-13	0.428959	0.974	0.957	2.78241e-09	1	Rwdd1
1.68473e-13	1.11766	0.491	0.251	2.79412e-09	1	Tubgcp3
1.68499e-13	0.450957	0.996	0.966	2.79455e-09	1	Cct7
1.74538e-13	0.845617	0.667	0.432	2.89471e-09	1	Mcmbp
1.87099e-13	1.02503	0.56	0.316	3.10303e-09	1	Cep57l1
1.94287e-13	1.4299	0.363	0.158	3.22225e-09	1	Nbn
1.98714e-13	0.369883	0.996	0.994	3.29568e-09	1	Snrpd3
2.02318e-13	0.773355	0.769	0.571	3.35544e-09	1	A430005L14Rik
2.04742e-13	0.742602	0.808	0.614	3.39564e-09	1	Ppp1r7
2.18005e-13	0.597046	0.923	0.758	3.61562e-09	1	Xpo1
2.35354e-13	0.854758	0.632	0.381	3.90335e-09	1	Atp10a
2.36664e-13	2.66971	0.124	0.019	3.92508e-09	1	Xkr5
2.37515e-13	0.785763	0.701	0.445	3.93918e-09	1	Sdk1
2.45607e-13	0.981154	0.547	0.3	4.07339e-09	1	Trmt6
2.48547e-13	0.637193	0.88	0.723	4.12215e-09	1	Srsf4
2.55697e-13	0.71785	0.829	0.635	4.24074e-09	1	Rbmxl1
2.59651e-13	0.6147	0.786	0.531	4.30631e-09	1	Mthfd2
2.61747e-13	1.35303	0.376	0.164	4.34108e-09	1	Xndc1
2.62079e-13	0.340052	1	0.992	4.34658e-09	1	Zcrb1
2.65264e-13	0.602484	0.957	0.872	4.3994e-09	1	Ebna1bp2
2.7287e-13	1.14888	0.385	0.164	4.52556e-09	1	Efcab11
2.76282e-13	0.766824	0.731	0.475	4.58213e-09	1	Cracd
3.09192e-13	0.997329	0.59	0.339	5.12795e-09	1	Grin2a
3.13095e-13	1.67067	0.265	0.09	5.19267e-09	1	Cenpj
3.18453e-13	0.962219	0.551	0.301	5.28154e-09	1	Ints7
3.33782e-13	0.818104	0.615	0.357	5.53577e-09	1	Sf3a2
3.5013e-13	1.05139	0.44	0.205	5.80691e-09	1	Fam83d
3.67285e-13	0.715293	0.821	0.677	6.09143e-09	1	Srm
3.68151e-13	0.320326	0.991	0.966	6.10578e-09	1	Erh
4.25026e-13	0.558127	0.906	0.716	7.04905e-09	1	Kif2a
4.38348e-13	0.682945	0.791	0.624	7.27e-09	1	Tmem237
4.43101e-13	1.02782	0.509	0.279	7.34883e-09	1	Poc1b
4.57967e-13	0.819487	0.65	0.403	7.59539e-09	1	Nfyb
5.10972e-13	1.00341	0.547	0.306	8.47447e-09	1	Grk6
5.1316e-13	0.739273	0.731	0.468	8.51076e-09	1	Macrod2
5.13954e-13	0.3746	0.996	0.994	8.52393e-09	1	Cnbp
5.14432e-13	0.289656	1	1	8.53185e-09	1	Rps17
5.68346e-13	0.707357	0.761	0.531	9.42602e-09	1	Srpk1
5.93933e-13	1.12376	0.453	0.223	9.85039e-09	1	Tmem209
6.22313e-13	0.669989	0.833	0.621	1.03211e-08	1	Exosc7
6.46988e-13	1.18763	0.41	0.191	1.07303e-08	1	Slc25a13
6.60626e-13	1.33832	0.312	0.121	1.09565e-08	1	Fry
8.07911e-13	0.734446	0.731	0.476	1.33992e-08	1	Slc35f1
8.08575e-13	0.41864	0.987	0.967	1.34102e-08	1	Timm23
8.31681e-13	1.1715	0.397	0.182	1.37934e-08	1	Eya4
8.88039e-13	0.760466	0.667	0.423	1.47281e-08	1	Rims2
8.92066e-13	0.510457	0.957	0.887	1.47949e-08	1	Srsf6
8.97582e-13	1.03049	0.534	0.297	1.48864e-08	1	Dimt1
8.98012e-13	0.607516	0.915	0.813	1.48935e-08	1	Sumo3
9.43396e-13	0.81553	0.645	0.401	1.56462e-08	1	Abcf2
9.5881e-13	1.58499	0.248	0.082	1.59019e-08	1	Gtse1
1.00681e-12	0.826549	0.654	0.418	1.66979e-08	1	Atpsckmt
1.03653e-12	0.538978	0.889	0.734	1.71908e-08	1	Trim28
1.15806e-12	1.29252	0.338	0.138	1.92065e-08	1	Cep76
1.1813e-12	0.888543	0.543	0.294	1.95919e-08	1	Ccdc25
1.26005e-12	0.558481	0.919	0.764	2.0898e-08	1	Coprs
1.32353e-12	1.31283	0.432	0.217	2.19507e-08	1	Areg
1.39713e-12	0.800998	0.671	0.42	2.31714e-08	1	Ddx27
1.39715e-12	1.06093	0.385	0.169	2.31717e-08	1	Camk4
1.41354e-12	0.510126	0.957	0.83	2.34436e-08	1	Cisd2
1.41641e-12	1.29315	0.321	0.127	2.34912e-08	1	Fam72a
1.42428e-12	2.04637	0.171	0.041	2.36216e-08	1	Fancb
1.46689e-12	1.75201	0.218	0.066	2.43284e-08	1	Mutyh
1.5433e-12	0.701624	0.701	0.452	2.55957e-08	1	Polr2b
1.54565e-12	0.991279	0.513	0.269	2.56345e-08	1	Dock11
1.54637e-12	0.807599	0.65	0.409	2.56466e-08	1	Alg13
1.56221e-12	0.38313	0.983	0.977	2.59092e-08	1	Hsp90aa1
1.59972e-12	0.382718	0.987	0.964	2.65314e-08	1	Polr2j
1.60856e-12	0.590417	0.774	0.52	2.6678e-08	1	Lcorl
1.61823e-12	0.856549	0.538	0.285	2.68384e-08	1	Dus1l
1.64383e-12	0.576949	0.97	0.854	2.72629e-08	1	Tubb4b
1.71969e-12	1.14505	0.325	0.127	2.85211e-08	1	Nek2
1.7289e-12	1.33063	0.321	0.128	2.86738e-08	1	Mdm1
1.81215e-12	0.675065	0.761	0.539	3.00545e-08	1	Sf3b4
1.99161e-12	0.876811	0.624	0.383	3.30309e-08	1	Rad1
2.16111e-12	0.953718	0.556	0.321	3.58421e-08	1	Prps2
2.28873e-12	1.01957	0.462	0.232	3.79587e-08	1	Syne2
2.29571e-12	1.3807	0.303	0.118	3.80744e-08	1	Abcb1b
2.30948e-12	0.668737	0.825	0.627	3.83027e-08	1	Prpf31
2.31069e-12	1.37202	0.295	0.112	3.83227e-08	1	Xrcc2
2.34967e-12	0.890909	0.504	0.27	3.89693e-08	1	Shisa6
2.36523e-12	0.884669	0.556	0.313	3.92274e-08	1	Terf1
2.40184e-12	1.16455	0.479	0.261	3.98345e-08	1	Tcof1
2.44303e-12	0.568117	0.876	0.692	4.05177e-08	1	Sorcs1
2.56169e-12	0.6275	0.872	0.738	4.24857e-08	1	Trp53
2.56736e-12	1.01813	0.53	0.306	4.25797e-08	1	Ppif
2.72483e-12	0.778387	0.598	0.355	4.51914e-08	1	Nudcd1
2.77388e-12	0.83551	0.675	0.438	4.60047e-08	1	Sephs1
3.05368e-12	0.706843	0.855	0.694	5.06452e-08	1	Dnajc2
3.13875e-12	0.874772	0.534	0.291	5.20562e-08	1	Tmem107
3.49411e-12	0.66694	0.765	0.508	5.79499e-08	1	Apoo
3.5619e-12	0.554706	0.902	0.737	5.90741e-08	1	Phip
3.91422e-12	1.75699	0.205	0.06	6.49173e-08	1	6720489N17Rik
3.92611e-12	2.1566	0.167	0.041	6.51145e-08	1	Pif1
3.9911e-12	2.36689	0.132	0.025	6.61923e-08	1	Fanca
4.03732e-12	0.388365	0.996	0.986	6.6959e-08	1	Dnaja1
4.08395e-12	1.07946	0.436	0.215	6.77323e-08	1	Exosc10
4.22149e-12	1.13493	0.316	0.125	7.00135e-08	1	Parpbp
4.83679e-12	0.462037	0.953	0.883	8.02181e-08	1	Anapc5
4.87415e-12	1.62609	0.261	0.094	8.08378e-08	1	Ccp110
5.90689e-12	0.696079	0.722	0.473	9.79658e-08	1	Dhrs4
6.5845e-12	0.424485	0.979	0.947	1.09204e-07	1	Tcp1
6.64785e-12	0.902225	0.556	0.317	1.10255e-07	1	Nanp
6.77586e-12	1.07097	0.474	0.25	1.12378e-07	1	Apex2
6.85646e-12	1.10166	0.427	0.213	1.13714e-07	1	2610020C07Rik
7.10197e-12	0.670846	0.756	0.546	1.17786e-07	1	Pphln1
7.10392e-12	1.09394	0.393	0.181	1.17818e-07	1	Eri2
7.623e-12	1.18132	0.41	0.2	1.26427e-07	1	Ccdc82
7.88771e-12	1.20339	0.35	0.154	1.30818e-07	1	Cep97
7.95062e-12	0.69822	0.739	0.513	1.31861e-07	1	Isoc1
8.82677e-12	1.41438	0.299	0.119	1.46392e-07	1	Ddx11
9.20196e-12	0.666947	0.722	0.476	1.52615e-07	1	Ubap2
9.46435e-12	0.899206	0.684	0.477	1.56966e-07	1	Gm2694
9.6176e-12	1.36398	0.329	0.142	1.59508e-07	1	Zfand4
9.72048e-12	0.741077	0.662	0.441	1.61214e-07	1	Nup54
9.81254e-12	1.23394	0.427	0.221	1.62741e-07	1	Mpp7
9.98703e-12	2.74771	0.111	0.018	1.65635e-07	1	Radx
1.03815e-11	0.78592	0.697	0.461	1.72176e-07	1	Adgrl2
1.04136e-11	0.411666	0.974	0.89	1.7271e-07	1	Mrpl51
1.07653e-11	1.04317	0.432	0.214	1.78543e-07	1	Ddx20
1.07665e-11	0.614974	0.799	0.596	1.78563e-07	1	Thoc3
1.1594e-11	0.471713	0.966	0.891	1.92287e-07	1	Eif3d
1.15956e-11	0.708437	0.744	0.527	1.92312e-07	1	Minpp1
1.18222e-11	0.57977	0.799	0.609	1.96071e-07	1	Uhrf2
1.23647e-11	1.90641	0.167	0.042	2.05068e-07	1	Hhex
1.25984e-11	0.493559	0.949	0.776	2.08944e-07	1	Uchl3
1.2816e-11	0.395237	0.996	0.989	2.12553e-07	1	Lsm6
1.47206e-11	0.495366	0.932	0.812	2.44142e-07	1	Ppp4c
1.63502e-11	0.417564	0.979	0.925	2.71168e-07	1	Rsl1d1
1.64517e-11	1.35508	0.278	0.106	2.72851e-07	1	Arhgap33
1.66294e-11	1.93275	0.192	0.057	2.75798e-07	1	Zbtb8a
1.66634e-11	0.884485	0.526	0.291	2.76363e-07	1	Exosc5
1.68162e-11	1.14825	0.415	0.209	2.78897e-07	1	Cep162
1.79747e-11	0.628969	0.829	0.593	2.9811e-07	1	Pank2
1.80934e-11	1.19838	0.385	0.185	3.00079e-07	1	Ifrd2
1.83613e-11	0.90799	0.483	0.257	3.04523e-07	1	Taf6
1.89009e-11	1.67557	0.218	0.071	3.13471e-07	1	Hap1
2.1954e-11	0.543623	0.88	0.738	3.64108e-07	1	Ppa1
2.19797e-11	1.01075	0.423	0.211	3.64534e-07	1	Zfp934
2.24389e-11	0.464754	0.932	0.844	3.7215e-07	1	Srek1
2.35926e-11	0.921482	0.526	0.298	3.91283e-07	1	Ltv1
2.61102e-11	0.276439	1	0.999	4.33038e-07	1	Srsf9
2.61198e-11	1.05419	0.397	0.19	4.33196e-07	1	Nemp1
2.72311e-11	0.38813	0.983	0.96	4.51627e-07	1	Tsn
2.75052e-11	1.91389	0.218	0.073	4.56173e-07	1	Usp29
2.85202e-11	1.1339	0.38	0.182	4.73007e-07	1	Mre11a
3.02613e-11	1.53682	0.218	0.071	5.01884e-07	1	Fam131b
3.0355e-11	1.00239	0.491	0.275	5.03438e-07	1	Rbm15
3.16366e-11	0.889934	0.521	0.294	5.24693e-07	1	Kat7
3.18239e-11	0.468855	0.97	0.879	5.27799e-07	1	Ppig
3.19311e-11	2.51771	0.111	0.019	5.29577e-07	1	Shroom3
3.20562e-11	1.14358	0.321	0.137	5.31652e-07	1	Piezo2
3.28119e-11	0.925019	0.487	0.263	5.44185e-07	1	Tubgcp2
3.33088e-11	0.57465	0.876	0.701	5.52427e-07	1	Bola1
3.33221e-11	0.486777	0.885	0.682	5.52647e-07	1	Psmg2
3.36369e-11	0.840824	0.645	0.437	5.57869e-07	1	Orc2
3.45309e-11	1.20157	0.376	0.181	5.72695e-07	1	Tamm41
3.57527e-11	0.814722	0.581	0.344	5.92959e-07	1	St3gal5
3.59655e-11	0.608548	0.803	0.592	5.96488e-07	1	Ilf3
3.69785e-11	0.68662	0.697	0.46	6.13288e-07	1	Med8
3.89694e-11	1.19882	0.325	0.14	6.46307e-07	1	Phf19
3.94459e-11	1.10633	0.376	0.177	6.5421e-07	1	Slc20a1
3.97027e-11	0.344496	1	0.987	6.5847e-07	1	Hnrnpa3
4.01649e-11	1.19803	0.385	0.189	6.66135e-07	1	Lrrc1
4.10763e-11	0.513205	0.94	0.825	6.81251e-07	1	Cenpx
4.18837e-11	1.00432	0.38	0.177	6.94642e-07	1	Plcl2
4.2072e-11	0.765637	0.607	0.376	6.97764e-07	1	Ahctf1
4.44783e-11	0.905817	0.551	0.331	7.37673e-07	1	Cntn4
4.48935e-11	0.612376	0.731	0.511	7.44558e-07	1	Wdr82
4.54782e-11	1.47874	0.265	0.102	7.54256e-07	1	Fam81a
4.59172e-11	0.426621	0.991	0.945	7.61537e-07	1	Ddx39b
4.77643e-11	0.871085	0.509	0.284	7.92171e-07	1	Them6
4.87608e-11	1.07545	0.338	0.145	8.08697e-07	1	D430041D05Rik
4.89657e-11	0.634275	0.722	0.506	8.12096e-07	1	Brd8
5.39934e-11	0.673626	0.756	0.547	8.95481e-07	1	Ncbp1
5.41506e-11	0.770869	0.645	0.417	8.98088e-07	1	Senp1
5.62713e-11	0.522405	0.902	0.716	9.33259e-07	1	Ctnna2
5.72114e-11	1.18377	0.376	0.18	9.48852e-07	1	Adamts19
5.78521e-11	0.851795	0.53	0.303	9.59478e-07	1	Pdss1
5.92423e-11	0.60806	0.808	0.616	9.82534e-07	1	Ndufaf2
5.93527e-11	1.1664	0.325	0.14	9.84365e-07	1	Pop1
6.24474e-11	1.34332	0.299	0.125	1.03569e-06	1	4933404O12Rik
6.59141e-11	0.734354	0.603	0.375	1.09319e-06	1	Zcchc8
6.71996e-11	0.279756	1	0.998	1.11451e-06	1	Jpt1
6.73013e-11	0.51052	0.902	0.77	1.11619e-06	1	Yeats4
6.75038e-11	0.980376	0.444	0.234	1.11955e-06	1	Smco4
6.81268e-11	0.713316	0.709	0.493	1.12988e-06	1	Itpa
7.02161e-11	0.814887	0.577	0.351	1.16453e-06	1	Vars
7.13963e-11	0.409479	0.962	0.91	1.18411e-06	1	Hdac2
7.5601e-11	0.652295	0.705	0.488	1.25384e-06	1	Oser1
7.7428e-11	0.744994	0.701	0.499	1.28414e-06	1	Nmt2
8.65583e-11	0.378926	0.991	0.976	1.43557e-06	1	Mrpl20
9.57225e-11	0.611578	0.791	0.619	1.58756e-06	1	Hdgfl3
9.8143e-11	0.356998	0.996	0.963	1.6277e-06	1	Camta1
1.00732e-10	0.317216	1	0.992	1.67064e-06	1	Txnl1
1.02367e-10	1.81045	0.179	0.053	1.69776e-06	1	Pask
1.03309e-10	1.21238	0.329	0.147	1.71337e-06	1	L3mbtl2
1.05057e-10	0.420512	0.983	0.891	1.74237e-06	1	Snrnp70
1.05105e-10	0.54398	0.85	0.663	1.74316e-06	1	Acat2
1.06348e-10	0.608651	0.786	0.615	1.76377e-06	1	Ipo7
1.0756e-10	0.809404	0.598	0.375	1.78388e-06	1	Pno1
1.10767e-10	1.47542	0.252	0.097	1.83707e-06	1	Rtel1
1.19879e-10	0.860108	0.504	0.287	1.9882e-06	1	Nedd1
1.21273e-10	0.563636	0.821	0.63	2.01132e-06	1	Ruvbl2
1.23297e-10	0.789334	0.526	0.3	2.04489e-06	1	Lpl
1.23669e-10	0.382928	1	0.949	2.05105e-06	1	Hnrnpdl
1.24914e-10	0.574447	0.859	0.674	2.07169e-06	1	Tsfm
1.30729e-10	0.308231	0.996	0.982	2.16813e-06	1	Hnrnpa2b1
1.38057e-10	0.364858	0.983	0.965	2.28968e-06	1	Ssb
1.40901e-10	1.28377	0.291	0.121	2.33685e-06	1	Kif24
1.43558e-10	1.37029	0.256	0.099	2.38091e-06	1	Relt
1.51456e-10	0.459562	0.927	0.756	2.5119e-06	1	Dnajc8
1.53961e-10	0.97193	0.406	0.206	2.55344e-06	1	Frmd5
1.55761e-10	0.485848	0.88	0.721	2.5833e-06	1	Idh3a
1.59454e-10	0.941777	0.526	0.32	2.64454e-06	1	Noc4l
1.63545e-10	0.712962	0.632	0.399	2.7124e-06	1	Slf2
1.66402e-10	0.325056	0.996	0.98	2.75978e-06	1	Cisd1
1.79007e-10	0.945794	0.479	0.274	2.96883e-06	1	Armcx4
2.06868e-10	0.624412	0.855	0.678	3.43091e-06	1	Yae1d1
2.09235e-10	1.10306	0.393	0.199	3.47016e-06	1	Telo2
2.1037e-10	0.712544	0.658	0.431	3.48899e-06	1	Cdc23
2.10767e-10	0.908728	0.41	0.207	3.49557e-06	1	Hmgn2-ps
2.16125e-10	1.03606	0.38	0.187	3.58444e-06	1	Lmnb2
2.16381e-10	0.484348	0.94	0.882	3.58868e-06	1	Rnf126
2.18624e-10	1.30353	0.321	0.145	3.62588e-06	1	Rai14
2.18722e-10	1.75575	0.256	0.105	3.6275e-06	1	Galnt13
2.23158e-10	1.0007	0.457	0.257	3.70108e-06	1	Cnot9
2.23657e-10	1.29027	0.282	0.117	3.70935e-06	1	Sv2c
2.2398e-10	0.616596	0.748	0.534	3.71471e-06	1	Pkp4
2.24603e-10	0.695963	0.705	0.509	3.72504e-06	1	Haus3
2.33934e-10	0.44564	0.979	0.913	3.87979e-06	1	Fkbp4
2.37332e-10	0.720423	0.654	0.428	3.93615e-06	1	Trappc13
2.40597e-10	0.449633	0.966	0.812	3.9903e-06	1	Myef2
2.40945e-10	1.1664	0.321	0.142	3.99608e-06	1	Depdc7
2.42886e-10	1.24521	0.295	0.125	4.02827e-06	1	Wdr90
2.49198e-10	0.725347	0.556	0.318	4.13296e-06	1	Csmd2
2.55335e-10	0.361833	0.987	0.981	4.23474e-06	1	Ywhab
2.55751e-10	1.21036	0.299	0.129	4.24163e-06	1	Emb
2.58822e-10	0.54328	0.774	0.572	4.29257e-06	1	Tcerg1
2.60545e-10	0.504951	0.863	0.704	4.32115e-06	1	Med4
2.632e-10	0.832696	0.346	0.154	4.36518e-06	1	Psrc1
2.64058e-10	0.698707	0.603	0.383	4.37939e-06	1	Ap1ar
2.67491e-10	0.875139	0.56	0.352	4.43634e-06	1	Nelfcd
2.67838e-10	0.596175	0.774	0.601	4.4421e-06	1	Npm3
2.72984e-10	0.744985	0.581	0.367	4.52744e-06	1	Nup210
2.80202e-10	0.702242	0.628	0.408	4.64714e-06	1	Eif2b1
2.88258e-10	1.45523	0.239	0.09	4.78077e-06	1	Kirrel
2.99362e-10	1.22487	0.269	0.107	4.96492e-06	1	Aff3
3.09716e-10	0.933166	0.457	0.249	5.13665e-06	1	St6galnac3
3.14112e-10	1.0172	0.397	0.203	5.20954e-06	1	Bcdin3d
3.14139e-10	1.37729	0.274	0.113	5.21e-06	1	Cep135
3.40041e-10	1.02905	0.38	0.19	5.63958e-06	1	Herc6
3.47183e-10	1.18333	0.342	0.162	5.75804e-06	1	Bves
3.6146e-10	0.434341	0.944	0.858	5.99481e-06	1	Srrm1
3.76263e-10	0.562235	0.842	0.672	6.24032e-06	1	Med9
3.76824e-10	0.961655	0.432	0.23	6.24963e-06	1	Naa40
3.83687e-10	0.832627	0.5	0.279	6.36344e-06	1	4930503L19Rik
3.86869e-10	0.739266	0.615	0.393	6.41622e-06	1	Iws1
3.90602e-10	1.0867	0.38	0.193	6.47814e-06	1	Ncbp3
3.90641e-10	0.303243	1	0.986	6.47878e-06	1	Bcas2
3.98874e-10	0.571759	0.786	0.59	6.61532e-06	1	Tsen15
4.04862e-10	0.355069	0.983	0.952	6.71464e-06	1	Zwint
4.06327e-10	1.02736	0.393	0.203	6.73894e-06	1	Il17d
4.09518e-10	1.25666	0.261	0.103	6.79185e-06	1	Rras2
4.16877e-10	1.20339	0.308	0.137	6.91391e-06	1	Casp2
4.18249e-10	0.704213	0.645	0.442	6.93665e-06	1	Msl3
4.2922e-10	0.579995	0.803	0.63	7.11862e-06	1	Nans
4.36182e-10	0.609447	0.701	0.492	7.23408e-06	1	Fbln1
4.46689e-10	0.822382	0.543	0.326	7.40834e-06	1	Gart
4.60201e-10	0.461164	0.919	0.828	7.63243e-06	1	Suds3
4.87113e-10	0.688821	0.615	0.389	8.07878e-06	1	Tmem109
4.87361e-10	0.550197	0.808	0.597	8.08287e-06	1	Pitpnb
4.95476e-10	1.57685	0.209	0.073	8.21748e-06	1	Tbc1d8
5.05315e-10	1.3554	0.282	0.122	8.38064e-06	1	Mcm8
5.06978e-10	1.27378	0.286	0.123	8.40823e-06	1	Smtn
5.27339e-10	1.23188	0.308	0.138	8.74592e-06	1	Rbm38
5.34354e-10	0.387353	0.739	0.484	8.86226e-06	1	Cenpa
5.43478e-10	0.412575	0.97	0.907	9.01358e-06	1	Cct3
5.52805e-10	0.515556	0.932	0.89	9.16827e-06	1	Eef1e1
5.55784e-10	0.858354	0.534	0.324	9.21768e-06	1	Nup188
5.56992e-10	0.592863	0.679	0.439	9.23771e-06	1	Gtf2f2
5.85552e-10	1.71797	0.162	0.047	9.71138e-06	1	Sertad4
5.90391e-10	0.398105	0.983	0.926	9.79163e-06	1	Hnrnpl
5.9965e-10	2.15371	0.158	0.046	9.9452e-06	1	Esx1
6.10088e-10	0.832751	0.568	0.364	1.01183e-05	1	Topors
6.12631e-10	1.16124	0.321	0.146	1.01605e-05	1	Elavl2
6.43074e-10	0.768861	0.564	0.35	1.06654e-05	1	Gfm1
6.49088e-10	0.637409	0.645	0.409	1.07651e-05	1	Cinp
6.613e-10	0.778088	0.556	0.34	1.09677e-05	1	Ppm1m
6.74809e-10	0.321374	0.996	0.975	1.11917e-05	1	Hnrnpu
6.83521e-10	0.431246	0.957	0.844	1.13362e-05	1	Snrpc
6.85764e-10	1.78045	0.179	0.057	1.13734e-05	1	Palb2
6.86859e-10	0.846102	0.543	0.327	1.13916e-05	1	Sgcz
7.00457e-10	1.15434	0.321	0.147	1.16171e-05	1	Peg12
7.10246e-10	0.761006	0.594	0.386	1.17794e-05	1	Ptrh2
7.21148e-10	0.882016	0.47	0.268	1.19602e-05	1	Rprd1b
7.32936e-10	0.60492	0.744	0.563	1.21557e-05	1	Sac3d1
7.3556e-10	0.387328	0.936	0.872	1.21993e-05	1	Fbl
7.38376e-10	1.78836	0.265	0.112	1.2246e-05	1	Plagl1
7.40992e-10	0.30936	0.987	0.984	1.22894e-05	1	Bex3
7.52233e-10	0.735569	0.688	0.484	1.24758e-05	1	Zyx
7.62195e-10	0.479734	0.897	0.753	1.2641e-05	1	Gmps
7.72291e-10	0.470181	0.923	0.804	1.28084e-05	1	Ilf2
8.00684e-10	0.464482	0.91	0.773	1.32793e-05	1	Cdc123
8.23441e-10	0.850878	0.504	0.3	1.36568e-05	1	Cdyl
8.32915e-10	0.978806	0.427	0.234	1.38139e-05	1	Tubgcp5
8.50522e-10	0.845938	0.483	0.276	1.41059e-05	1	Sdc1
8.57122e-10	0.794772	0.5	0.281	1.42154e-05	1	Rnf26
8.57521e-10	0.75271	0.598	0.378	1.4222e-05	1	Septin10
8.61177e-10	0.836354	0.47	0.262	1.42826e-05	1	Cnksr2
8.64679e-10	0.571957	0.799	0.628	1.43407e-05	1	Asf1a
8.7545e-10	0.522278	1	0.961	1.45193e-05	1	Smarca5
8.80309e-10	0.793651	0.564	0.353	1.45999e-05	1	Eda
9.1074e-10	0.83349	0.585	0.38	1.51046e-05	1	Gxylt1
9.11856e-10	0.812972	0.59	0.38	1.51231e-05	1	Slc10a7
9.40985e-10	0.380773	0.966	0.955	1.56062e-05	1	Tpm4
9.6129e-10	0.729085	0.59	0.374	1.5943e-05	1	Emsy
9.70467e-10	0.578772	0.778	0.602	1.60952e-05	1	Tdrkh
9.71578e-10	0.915371	0.432	0.232	1.61136e-05	1	Flnb
1.0336e-09	0.816177	0.534	0.332	1.71422e-05	1	Pwwp2a
1.04039e-09	0.87781	0.598	0.408	1.7255e-05	1	Ddx21
1.06507e-09	2.01075	0.132	0.033	1.76641e-05	1	Gen1
1.14698e-09	1.41737	0.222	0.083	1.90227e-05	1	Helq
1.151e-09	0.506586	0.833	0.692	1.90893e-05	1	Limd2
1.16876e-09	0.930061	0.402	0.206	1.93838e-05	1	Mad1l1
1.19257e-09	0.774634	0.59	0.387	1.97788e-05	1	Nde1
1.21367e-09	0.771962	0.577	0.362	2.01286e-05	1	Saal1
1.22031e-09	0.726587	0.59	0.379	2.02389e-05	1	Tpst1
1.2647e-09	0.610718	0.722	0.531	2.09751e-05	1	Rab3ip
1.32039e-09	0.865933	0.487	0.286	2.18987e-05	1	Dcaf1
1.32844e-09	0.755249	0.517	0.306	2.20323e-05	1	Coa7
1.3806e-09	1.48719	0.218	0.081	2.28973e-05	1	Gm10184
1.39671e-09	1.01614	0.423	0.234	2.31645e-05	1	Daxx
1.41063e-09	1.16077	0.299	0.135	2.33953e-05	1	Slc25a37
1.41399e-09	0.916534	0.483	0.29	2.34511e-05	1	Sart3
1.41877e-09	0.532251	0.769	0.579	2.35302e-05	1	Mrpl55
1.47388e-09	0.610935	0.769	0.618	2.44443e-05	1	Dtnbp1
1.48732e-09	0.832412	0.487	0.284	2.46672e-05	1	Nup214
1.50525e-09	1.04211	0.321	0.147	2.49646e-05	1	Gxylt2
1.535e-09	0.774764	0.513	0.3	2.5458e-05	1	Xpo4
1.64456e-09	0.623945	0.799	0.596	2.72751e-05	1	Kmt5a
1.64566e-09	0.661501	0.667	0.459	2.72933e-05	1	Tfdp2
1.70256e-09	0.707301	0.59	0.38	2.82369e-05	1	Wdr77
1.72219e-09	0.688821	0.603	0.376	2.85626e-05	1	Rbm28
1.81604e-09	0.477263	0.88	0.731	3.01191e-05	1	Tor1a
1.83266e-09	1.17023	0.286	0.126	3.03947e-05	1	Rundc3b
1.85216e-09	0.566649	0.731	0.532	3.07181e-05	1	Khsrp
1.86157e-09	1.09679	0.333	0.161	3.08741e-05	1	Pms2
1.92927e-09	0.340715	0.987	0.964	3.1997e-05	1	Phb2
1.93596e-09	0.794054	0.474	0.266	3.21079e-05	1	Mettl1
1.9994e-09	0.44583	0.932	0.799	3.316e-05	1	Psmd13
2.0462e-09	0.718298	0.5	0.294	3.39363e-05	1	Prox1
2.0601e-09	0.834719	0.427	0.231	3.41668e-05	1	Frrs1l
2.06654e-09	0.869063	0.62	0.435	3.42736e-05	1	Tnfrsf12a
2.09318e-09	0.704503	0.487	0.273	3.47154e-05	1	Mtfr1
2.11692e-09	0.722768	0.628	0.431	3.51092e-05	1	Exosc1
2.1401e-09	0.513783	0.786	0.578	3.54935e-05	1	Pcyox1l
2.24394e-09	0.565338	0.816	0.639	3.72157e-05	1	Fut9
2.2449e-09	0.892693	0.432	0.236	3.72317e-05	1	Cactin
2.37367e-09	1.65167	0.167	0.052	3.93674e-05	1	Lin28b
2.40506e-09	1.68882	0.15	0.042	3.9888e-05	1	Cdh24
2.40866e-09	0.399792	0.962	0.897	3.99476e-05	1	Gatad1
2.43275e-09	0.893009	0.466	0.268	4.03471e-05	1	Ssx2ip
2.43535e-09	0.28974	0.991	0.971	4.03902e-05	1	Arpc5l
2.47783e-09	0.724128	0.551	0.344	4.10948e-05	1	Xrcc6
2.50467e-09	0.733909	0.517	0.302	4.154e-05	1	Cab39l
2.5204e-09	0.662826	0.641	0.446	4.18009e-05	1	Ormdl1
2.52284e-09	1.37332	0.218	0.082	4.18414e-05	1	Nrgn
2.56961e-09	0.650917	0.684	0.48	4.2617e-05	1	E2f3
2.65309e-09	0.498421	0.897	0.799	4.40014e-05	1	Gps1
2.74038e-09	0.521364	0.808	0.616	4.54493e-05	1	Stard7
2.7698e-09	0.252058	1	1	4.59371e-05	1	Sub1
2.80707e-09	0.673025	0.611	0.386	4.65553e-05	1	Mtf2
2.80922e-09	0.616185	0.697	0.489	4.65909e-05	1	Tgs1
2.81175e-09	0.486058	0.91	0.806	4.66329e-05	1	Ciao2a
2.89899e-09	0.798875	0.504	0.298	4.80798e-05	1	A630089N07Rik
2.98319e-09	0.694417	0.517	0.298	4.94761e-05	1	Msantd2
2.99217e-09	1.62828	0.201	0.073	4.96252e-05	1	Cand2
3.00371e-09	0.5846	0.701	0.486	4.98166e-05	1	Nfic
3.01548e-09	0.694908	0.53	0.315	5.00117e-05	1	Nexmif
3.03357e-09	0.48543	0.889	0.737	5.03118e-05	1	Brix1
3.15844e-09	0.626357	0.632	0.422	5.23827e-05	1	Eftud2
3.20932e-09	0.699628	0.667	0.466	5.32266e-05	1	Pus1
3.27838e-09	0.941208	0.419	0.228	5.43719e-05	1	Lgr5
3.29968e-09	0.615819	0.675	0.469	5.47253e-05	1	Eea1
3.32699e-09	0.298318	1	0.978	5.51781e-05	1	Stub1
3.32757e-09	0.711189	0.543	0.33	5.51877e-05	1	Ctbp2
3.37855e-09	0.779689	0.573	0.378	5.60332e-05	1	Hs3st5
3.40392e-09	2.09092	0.132	0.035	5.6454e-05	1	Vrk2
3.54714e-09	0.892913	0.457	0.264	5.88293e-05	1	Mmgt1
3.65386e-09	0.615119	0.637	0.438	6.05992e-05	1	Fzr1
3.6899e-09	1.30883	0.261	0.111	6.1197e-05	1	Ina
3.6983e-09	1.07417	0.295	0.136	6.13364e-05	1	Lypd1
3.75267e-09	0.448294	0.932	0.823	6.22381e-05	1	Zfp91
3.83944e-09	0.814484	0.556	0.356	6.36771e-05	1	Gps2
3.86682e-09	1.51194	0.214	0.082	6.41311e-05	1	Ntng1
3.86711e-09	0.750686	0.517	0.31	6.41361e-05	1	9430038I01Rik
3.89034e-09	0.738377	0.509	0.297	6.45213e-05	1	Sephs2
3.90827e-09	0.998777	0.389	0.207	6.48187e-05	1	Pxmp2
4.06943e-09	1.81281	0.141	0.039	6.74915e-05	1	Pawr
4.12059e-09	0.651895	0.62	0.4	6.83399e-05	1	Ugcg
4.14703e-09	0.457719	0.915	0.831	6.87785e-05	1	Polr3k
4.15177e-09	0.316255	0.987	0.952	6.88571e-05	1	Cmpk1
4.15473e-09	1.54418	0.184	0.063	6.89063e-05	1	Cyp39a1
4.33484e-09	0.773137	0.547	0.333	7.18933e-05	1	Rims1
4.34797e-09	0.604124	0.662	0.455	7.21111e-05	1	Myo1b
4.44301e-09	0.694141	0.53	0.313	7.36873e-05	1	Sin3a
4.45686e-09	1.10151	0.303	0.141	7.3917e-05	1	Ttll4
4.50467e-09	0.389979	0.944	0.842	7.471e-05	1	Polr2i
4.58898e-09	1.37332	0.261	0.115	7.61082e-05	1	Epb41
4.70973e-09	0.476811	0.885	0.74	7.81109e-05	1	Mrpl58
4.79137e-09	0.586017	0.658	0.438	7.94648e-05	1	Bud23
4.82016e-09	0.323646	0.987	0.942	7.99424e-05	1	Matr3
4.86792e-09	0.820193	0.56	0.378	8.07345e-05	1	Dpf1
4.87708e-09	1.19259	0.282	0.126	8.08864e-05	1	Cep250
5.06122e-09	0.487774	0.825	0.653	8.39404e-05	1	Gkap1
5.09747e-09	0.534311	0.778	0.557	8.45416e-05	1	Slc24a5
5.11231e-09	0.834161	0.453	0.252	8.47876e-05	1	Dpyd
5.24343e-09	1.17634	0.303	0.144	8.69623e-05	1	Tmem39b
5.26368e-09	0.957507	0.423	0.241	8.72981e-05	1	Lrwd1
5.44107e-09	0.676147	0.782	0.608	9.02401e-05	1	Ddx39a
5.4518e-09	0.357851	0.974	0.951	9.04181e-05	1	Nono
5.57875e-09	0.94036	0.342	0.166	9.25236e-05	1	Zmym1
5.59648e-09	0.601435	0.615	0.397	9.28175e-05	1	2410002F23Rik
5.68473e-09	0.606697	0.778	0.602	9.42813e-05	1	Atf1
5.72111e-09	0.992827	0.295	0.133	9.48847e-05	1	Poc1a
5.72954e-09	0.848729	0.427	0.233	9.50245e-05	1	Xpo5
5.73615e-09	0.45159	0.829	0.651	9.5134e-05	1	Erbb4
5.98471e-09	0.578364	0.718	0.505	9.92564e-05	1	Mybbp1a
6.02578e-09	0.576968	0.705	0.51	9.99376e-05	1	Taf1d
6.11568e-09	1.38272	0.299	0.139	0.000101429	1	Rbfox1
6.14943e-09	1.59571	0.171	0.056	0.000101988	1	Tedc1
6.28595e-09	0.882797	0.415	0.231	0.000104252	1	Prpf3
6.29863e-09	0.780183	0.504	0.315	0.000104463	1	Umad1
6.37828e-09	0.333042	0.987	0.942	0.000105784	1	Mrpl28
6.39729e-09	0.313556	0.97	0.915	0.000106099	1	Sfpq
6.4141e-09	0.447189	0.893	0.735	0.000106378	1	Eif3b
6.4499e-09	1.19446	0.316	0.157	0.000106972	1	Cad
6.46557e-09	0.868917	0.419	0.23	0.000107231	1	Dcbld2
6.49965e-09	0.762283	0.479	0.277	0.000107797	1	Lrrc40
6.75786e-09	0.688821	0.607	0.397	0.000112079	1	Serp2
6.81821e-09	0.996102	0.355	0.182	0.00011308	1	Tbp
6.93525e-09	0.507802	0.812	0.604	0.000115021	1	Naa15
7.32877e-09	1.01916	0.321	0.154	0.000121548	1	Tarsl2
7.49943e-09	0.827627	0.432	0.24	0.000124378	1	Bclaf3
7.57897e-09	0.759904	0.585	0.386	0.000125697	1	B3galnt1
7.68909e-09	0.264166	1	0.997	0.000127524	1	Sumo1
7.89097e-09	0.98984	0.402	0.227	0.000130872	1	Fam110a
8.08578e-09	0.482536	0.893	0.768	0.000134103	1	Nipsnap3b
8.1113e-09	0.767575	0.444	0.25	0.000134526	1	Carm1
8.17813e-09	1.2642	0.256	0.11	0.000135634	1	Unc5c
8.24107e-09	0.425076	0.979	0.95	0.000136678	1	Macroh2a1
8.31326e-09	0.727189	0.556	0.357	0.000137875	1	Bambi
8.31916e-09	0.577972	0.709	0.516	0.000137973	1	Trim37
8.46528e-09	1.40871	0.218	0.086	0.000140397	1	Pml
8.5416e-09	1.25088	0.269	0.121	0.000141662	1	Pms1
8.56414e-09	0.788357	0.513	0.312	0.000142036	1	Pwp1
8.66479e-09	0.661793	0.654	0.448	0.000143706	1	Pak1
8.86237e-09	0.861693	0.449	0.262	0.000146982	1	Dhrs13
9.26603e-09	0.680191	0.534	0.317	0.000153677	1	Dleu2
9.45201e-09	0.963828	0.402	0.224	0.000156762	1	Toe1
9.53052e-09	0.746949	0.5	0.293	0.000158064	1	Ehd2
9.68671e-09	0.554656	0.808	0.677	0.000160654	1	Ppid
9.79212e-09	1.44685	0.226	0.093	0.000162402	1	Ror2
9.8147e-09	0.448597	0.889	0.752	0.000162777	1	Mtx2
9.95811e-09	1.23314	0.261	0.115	0.000165155	1	Csrnp2
9.9668e-09	0.91499	0.457	0.277	0.000165299	1	Herc3
1.01788e-08	1.16108	0.321	0.16	0.000168816	1	Eefsec
1.0306e-08	0.26214	1	1	0.000170926	1	H3f3b
1.03452e-08	0.558695	0.679	0.497	0.000171575	1	Shmt2
1.07869e-08	0.88813	0.397	0.216	0.0001789	1	Mfsd10
1.10383e-08	0.639163	0.662	0.46	0.00018307	1	Elp6
1.11333e-08	1.12462	0.346	0.181	0.000184646	1	Fbxo45
1.12318e-08	0.511247	0.65	0.431	0.000186279	1	Ttpa
1.1277e-08	0.763656	0.474	0.277	0.000187028	1	Elmo1
1.13976e-08	0.53089	0.812	0.651	0.00018903	1	Rpp25l
1.14953e-08	1.02782	0.303	0.144	0.00019065	1	Cntrl
1.15261e-08	1.01667	0.359	0.187	0.00019116	1	Bcl2l11
1.18473e-08	1.63635	0.179	0.064	0.000196488	1	Plekha7
1.20012e-08	0.449102	0.906	0.802	0.000199039	1	Carnmt1
1.21958e-08	0.346604	0.987	0.947	0.000202267	1	Ppp1r2
1.23306e-08	0.89745	0.453	0.264	0.000204503	1	Nup160
1.25007e-08	0.631403	0.667	0.462	0.000207324	1	Nmd3
1.28626e-08	0.442401	0.876	0.742	0.000213326	1	Maz
1.31102e-08	0.637047	0.577	0.375	0.000217432	1	Phtf2
1.36615e-08	1.80722	0.137	0.039	0.000226576	1	Itpripl1
1.37713e-08	2.01075	0.12	0.031	0.000228396	1	Crybg3
1.39872e-08	1.34032	0.252	0.111	0.000231978	1	Poc5
1.39956e-08	0.498814	0.863	0.733	0.000232116	1	Azin1
1.4066e-08	2.01075	0.115	0.029	0.000233285	1	Gm45194
1.42575e-08	0.386224	0.966	0.942	0.00023646	1	Cct6a
1.44754e-08	0.894384	0.41	0.227	0.000240074	1	Ipmk
1.51372e-08	0.584314	0.684	0.49	0.000251051	1	Enox2
1.58114e-08	0.328367	0.966	0.928	0.000262232	1	Mrps17
1.59329e-08	0.910399	0.38	0.204	0.000264247	1	Ccdc112
1.67475e-08	0.354865	0.953	0.852	0.000277757	1	Tsg101
1.6957e-08	0.655153	0.65	0.452	0.000281232	1	Mest
1.73573e-08	1.00834	0.53	0.357	0.000287871	1	Bex1
1.75874e-08	0.580906	0.786	0.621	0.000291687	1	Fnbp1l
1.76156e-08	0.431325	0.897	0.808	0.000292155	1	Stip1
1.76372e-08	1.05043	0.342	0.177	0.000292513	1	Stk32b
1.79878e-08	0.408193	0.906	0.748	0.000298328	1	Emd
1.81321e-08	0.631387	0.654	0.46	0.000300721	1	Nup153
1.82323e-08	0.692344	0.521	0.322	0.000302382	1	Tbc1d19
1.82838e-08	1.05514	0.342	0.177	0.000303236	1	Tmtc3
1.86186e-08	0.409598	0.957	0.871	0.000308789	1	Rdx
1.87794e-08	0.290738	0.996	0.987	0.000311457	1	Lsm7
1.95689e-08	0.536069	0.744	0.55	0.00032455	1	Vkorc1l1
1.95692e-08	0.905953	0.44	0.26	0.000324556	1	Rrp1b
1.96592e-08	0.586073	0.709	0.509	0.000326047	1	Arhgdig
1.96808e-08	0.991724	0.372	0.205	0.000326406	1	Arrb2
[truncated: 3,604 more rows]
