# Supplementary material for: A conserved differentiation programme facilitates inhibitory neuron production in the developing mouse and human cerebellum
Source: Development. 2025 Dec 19;152(24):dev204811. doi: 10.1242/dev.204811 (PMC12766576; doi:10.1242/dev.204811)
Supplement: Table S4. — Lists of motifs enriched in targeted DamID data identified by HOMER. for ASCL1-Dam and FOXO1-Dam conditions, HOMER was run on all significant peaks detected after normalisation to their Dam-alone control. For Dam-alone, HOMER was run on all significant peaks detected. For ASCL1-Dam and FOXO1-Dam co-regulated genes, HOMER was run on all reproducible Dam-alone peaks associated with genes, which also have reproducible and significant ASCL1-Dam and FOXO1-Dam ±1/2kb from their transcriptional start site. The analyses were done identically at day 2 and day 6. [file develop-152-204811-TableS4.xlsx]

## Sheet: HOMER_ASCL1-Dam-day2
Motif.Name	Consensus	P.value	Log.P.value	q.value..Benjamini.	X..of.Target.Sequences.with.Motif.of.34504.	X..of.Target.Sequences.with.Motif	X..of.Background.Sequences.with.Motif.of.64956.	X..of.Background.Sequences.with.Motif	adj_p_bonferroni	enrichment (target/background)
Atoh1(bHLH)/Cerebellum-Atoh1-ChIP-Seq(GSE22111)/Homer	VNRVCAGCTGGY	0	-867.8	0	6535	18.94%	7320.5	11.27%	0	1.68057
Twist2(bHLH)/Myoblast-Twist2.Ty1-ChIP-Seq(GSE127998)/Homer	MCAGCTGBYH	0	-810.5	0	9151	26.53%	11557.4	17.80%	0	1.49045
Atoh7(bHLH)/Retina-Atoh7-CutnRun(GSE156756)/Homer	KRRCAGCTGGTS	0	-787.2	0	4945	14.33%	5179	7.98%	0	1.79574
BHLHA15(bHLH)/NIH3T3-BHLHB8.HA-ChIP-Seq(GSE119782)/Homer	NAMCAGCTGK	0	-786.1	0	7610	22.06%	9183.5	14.14%	0	1.56011
NeuroG2(bHLH)/Fibroblast-NeuroG2-ChIP-Seq(GSE75910)/Homer	ACCATCTGTT	0	-717.6	0	8123	23.55%	10201.2	15.71%	0	1.49905
Ascl1(bHLH)/NeuralTubes-Ascl1-ChIP-Seq(GSE55840)/Homer	NNVVCAGCTGBN	0	-710.4	0	8332	24.15%	10559.6	16.26%	1.048e-305	1.48524
TCF4(bHLH)/SHSY5Y-TCF4-ChIP-Seq(GSE96915)/Homer	SMCATCTGKH	1e-290	-668.1	0	7983	23.14%	10137.5	15.61%	1.048e-287	1.48238
NeuroD1(bHLH)/Islet-NeuroD1-ChIP-Seq(GSE30298)/Homer	GCCATCTGTT	1e-289	-666.6	0	4782	13.86%	5218.4	8.04%	1.048e-286	1.72388
NF1(CTF)/LNCAP-NF1-ChIP-Seq(Unpublished)/Homer	CYTGGCABNSTGCCAR	1e-283	-653.2	0	2794	8.10%	2493.2	3.84%	1.048e-280	2.10938
Tcf21(bHLH)/ArterySmoothMuscle-Tcf21-ChIP-Seq(GSE61369)/Homer	NAACAGCTGG	1e-260	-600.5	0	5513	15.98%	6479.4	9.98%	1.048e-257	1.6012
Olig2(bHLH)/Neuron-Olig2-ChIP-Seq(GSE30882)/Homer	RCCATMTGTT	1e-255	-589.2	0	9196	26.66%	12399.4	19.10%	1.048e-252	1.39581
NF1-halfsite(CTF)/LNCaP-NF1-ChIP-Seq(Unpublished)/Homer	YTGCCAAG	1e-242	-557.7	0	8967	25.99%	12141.3	18.70%	1.048e-239	1.38984
Fra1(bZIP)/BT549-Fra1-ChIP-Seq(GSE46166)/Homer	NNATGASTCATH	1e-230	-531.1	0	2589	7.50%	2434.4	3.75%	1.048e-227	2
Fos(bZIP)/TSC-Fos-ChIP-Seq(GSE110950)/Homer	NDATGASTCAYN	1e-227	-523	0	2702	7.83%	2600.2	4.00%	1.048e-224	1.9575
Ap4(bHLH)/AML-Tfap4-ChIP-Seq(GSE45738)/Homer	NAHCAGCTGD	1e-222	-511.5	0	6579	19.07%	8421.3	12.97%	1.048e-219	1.47032
Atf3(bZIP)/GBM-ATF3-ChIP-Seq(GSE33912)/Homer	DATGASTCATHN	1e-213	-492.2	0	2972	8.61%	3031.9	4.67%	1.048e-210	1.84368
BATF(bZIP)/Th17-BATF-ChIP-Seq(GSE39756)/Homer	DATGASTCAT	1e-207	-477.8	0	2917	8.46%	2985.6	4.60%	1.048e-204	1.83913
Tcf12(bHLH)/GM12878-Tcf12-ChIP-Seq(GSE32465)/Homer	VCAGCTGYTG	1e-203	-469.5	0	5490	15.91%	6842.7	10.54%	1.048e-200	1.50949
JunB(bZIP)/DendriticCells-Junb-ChIP-Seq(GSE36099)/Homer	RATGASTCAT	1e-201	-463.8	0	2548	7.39%	2506.5	3.86%	1.048e-198	1.91451
Ptf1a(bHLH)/Panc1-Ptf1a-ChIP-Seq(GSE47459)/Homer	ACAGCTGTTN	1e-191	-439.8	0	12045	34.92%	17944.9	27.64%	1.048e-188	1.26339
Fra2(bZIP)/Striatum-Fra2-ChIP-Seq(GSE43429)/Homer	GGATGACTCATC	1e-190	-439.5	0	2261	6.55%	2166.2	3.34%	1.048e-187	1.96108
MyoG(bHLH)/C2C12-MyoG-ChIP-Seq(GSE36024)/Homer	AACAGCTG	1e-190	-439.5	0	5824	16.88%	7472.3	11.51%	1.048e-187	1.46655
SCL(bHLH)/HPC7-Scl-ChIP-Seq(GSE13511)/Homer	AVCAGCTG	1e-189	-436.6	0	19416	56.28%	31407.1	48.37%	1.048e-186	1.16353
HEB(bHLH)/mES-Heb-ChIP-Seq(GSE53233)/Homer	VCAGCTGBNN	1e-186	-429.5	0	8973	26.01%	12693.8	19.55%	1.048e-183	1.33043
Fosl2(bZIP)/3T3L1-Fosl2-ChIP-Seq(GSE56872)/Homer	NATGASTCABNN	1e-182	-420.1	0	1732	5.02%	1510.4	2.33%	1.048e-179	2.15451
Jun-AP1(bZIP)/K562-cJun-ChIP-Seq(GSE31477)/Homer	GATGASTCATCN	1e-181	-418.1	0	1345	3.90%	1039.3	1.60%	1.048e-178	2.4375
AP-1(bZIP)/ThioMac-PU.1-ChIP-Seq(GSE21512)/Homer	VTGACTCATC	1e-174	-402	0	3211	9.31%	3583.9	5.52%	1.048e-171	1.68659
Myf5(bHLH)/GM-Myf5-ChIP-Seq(GSE24852)/Homer	BAACAGCTGT	1e-162	-374	0	4012	11.63%	4862.1	7.49%	1.048e-159	1.55274
Tlx?(NR)/NPC-H3K4me1-ChIP-Seq(GSE16256)/Homer	CTGGCAGSCTGCCA	1e-154	-354.7	0	2664	7.72%	2910.3	4.48%	1.048e-151	1.72321
MyoD(bHLH)/Myotube-MyoD-ChIP-Seq(GSE21614)/Homer	RRCAGCTGYTSY	1e-151	-349.9	0	4329	12.55%	5431.9	8.37%	1.048e-148	1.4994
E2A(bHLH)/proBcell-E2A-ChIP-Seq(GSE21978)/Homer	DNRCAGCTGY	1e-149	-343.4	0	7021	20.35%	9812.7	15.11%	1.048e-146	1.34679
Ascl2(bHLH)/ESC-Ascl2-ChIP-Seq(GSE97712)/Homer	SSRGCAGCTGCH	1e-140	-323.6	0	5601	16.24%	7561.6	11.65%	1.048e-137	1.39399
Tal1	CATCTG	1e-133	-306.3	0	6574	19.06%	9241.5	14.23%	1.048e-130	1.33942
SOX1(HMG)/NPC-SOX1-ChIP-Seq(GSE138215)/Homer	CCATTGTTCB	1e-107	-248.2	0	8346	24.19%	12566.7	19.35%	1.048e-104	1.25013
HIC1(Zf)/Treg-ZBTB29-ChIP-Seq(GSE99889)/Homer	TGCCAGCB	1e-106	-245.3	0	9206	26.69%	14080.6	21.69%	1.048e-103	1.23052
Sox3(HMG)/NPC-Sox3-ChIP-Seq(GSE33059)/Homer	CCWTTGTY	1e-102	-236.3	0	7051	20.44%	10411.6	16.04%	1.048e-99	1.27431
Sox21(HMG)/ESC-SOX21-ChIP-Seq(GSE110505)/Homer	BCCWTTGTBYKV	1e-96	-222	0	7035	20.39%	10467	16.12%	1.048e-93	1.26489
HLH-1(bHLH)/cElegans-Embryo-HLH1-ChIP-Seq(modEncode)/Homer	RACAGCTGTTBH	1e-96	-221.8	0	3738	10.84%	4982.5	7.67%	1.048e-93	1.4133
bZIP52(bZIP)/colamp-bZIP52-DAP-Seq(GSE60143)/Homer	NDNHCAGCTGTCANN	1e-88	-203.2	0	6169	17.88%	9101.2	14.02%	1.048e-85	1.27532
Sox10(HMG)/SciaticNerve-Sox3-ChIP-Seq(GSE35132)/Homer	CCWTTGTYYB	1e-85	-198	0	6688	19.39%	10018.1	15.43%	1.048e-82	1.25664
Sox15(HMG)/CPA-Sox15-ChIP-Seq(GSE62909)/Homer	RAACAATGGN	1e-82	-190.6	0	4274	12.39%	5996.3	9.24%	1.048e-79	1.34091
Bach2(bZIP)/OCILy7-Bach2-ChIP-Seq(GSE44420)/Homer	TGCTGAGTCA	1e-82	-190.3	0	999	2.90%	959.2	1.48%	1.048e-79	1.95946
bZIP18(bZIP)/colamp-bZIP18-DAP-Seq(GSE60143)/Homer	KGMCAGCTND	1e-79	-183.4	0	20686	59.96%	35650.6	54.91%	1.048e-76	1.09197
Sox2(HMG)/mES-Sox2-ChIP-Seq(GSE11431)/Homer	BCCATTGTTC	1e-77	-177.9	0	3617	10.48%	4982.4	7.67%	1.048e-74	1.36636
Sox6(HMG)/Myotubes-Sox6-ChIP-Seq(GSE32627)/Homer	CCATTGTTNY	1e-71	-165	0	6018	17.44%	9079.3	13.98%	1.048e-68	1.2475
Mesp1(bHLH)/ESC-Mesp1-ChIP-Seq(GSE165102)/Homer	RCCATTTGBY	1e-71	-163.6	0	2246	6.51%	2858	4.40%	1.048e-68	1.47955
Lhx2(Homeobox)/HFSC-Lhx2-ChIP-Seq(GSE48068)/Homer	TAATTAGN	1e-66	-154.3	0	3361	9.74%	4679.6	7.21%	1.048e-63	1.3509
VIP1(bZIP)/col-VIP1-DAP-Seq(GSE60143)/Homer	NTTGACAGCTGTCAN	1e-65	-151.5	0	1036	3.00%	1092.2	1.68%	1.048e-62	1.78571
bZIP69(bZIP)/col-bZIP69-DAP-Seq(GSE60143)/Homer	GACAGCTGKCAW	1e-65	-151.2	0	729	2.11%	677.7	1.04%	1.048e-62	2.02885
En1(Homeobox)/SUM149-EN1-ChIP-Seq(GSE120957)/Homer	NDCTAATTAS	1e-61	-141.4	0	5888	17.07%	9015.7	13.89%	1.048e-58	1.22894
Sox4(HMG)/proB-Sox4-ChIP-Seq(GSE50066)/Homer	YCTTTGTTCC	1e-59	-137.3	0	3551	10.29%	5080.7	7.83%	1.048e-56	1.31418
LHX9(Homeobox)/Hct116-LHX9.V5-ChIP-Seq(GSE116822)/Homer	NGCTAATTAG	1e-57	-131.5	0	4576	13.26%	6835.9	10.53%	1.048e-54	1.25926
Lhx1(Homeobox)/EmbryoCarcinoma-Lhx1-ChIP-Seq(GSE70957)/Homer	NNYTAATTAR	1e-56	-129.2	0	3450	10.00%	4957.3	7.63%	1.048e-53	1.31062
DLX2(Homeobox)/BasalGanglia-Dlx2-ChIP-seq(GSE124936)/Homer	NNNTAATTAS	1e-54	-124.4	0	4661	13.51%	7027.6	10.82%	1.048e-51	1.24861
Gsx2(Homeobox)/LGE-Gsx2.Flag-ChIP-Seq(GSE162589)/Homer	CTAATTAGSN	1e-53	-123.6	0	4410	12.78%	6605.6	10.17%	1.048e-50	1.25664
ZBTB18(Zf)/HEK293-ZBTB18.GFP-ChIP-Seq(GSE58341)/Homer	AACATCTGGA	1e-53	-122.3	0	2425	7.03%	3314.9	5.11%	1.048e-50	1.37573
Emx2(Homeobox)/Cortex-Emx2-ChIP-Seq(GSE183130)/Homer	NVCTAATTAG	1e-51	-117.9	0	3967	11.50%	5891.8	9.07%	1.048e-48	1.26792
Nkx6.1(Homeobox)/Islet-Nkx6.1-ChIP-Seq(GSE40975)/Homer	GKTAATGR	1e-49	-113.5	0	7791	22.58%	12574.1	19.37%	1.048e-46	1.16572
Lhx3(Homeobox)/Neuron-Lhx3-ChIP-Seq(GSE31456)/Homer	ADBTAATTAR	1e-46	-107.4	0	5038	14.60%	7796.5	12.01%	1.048e-43	1.21565
DLX1(Homeobox)/BasalGanglia-Dlx1-ChIP-seq(GSE124936)/Homer	NSNNTAATTA	1e-46	-107.2	0	4026	11.67%	6061.1	9.34%	1.048e-43	1.24946
Oct6(POU,Homeobox)/NPC-Pou3f1-ChIP-Seq(GSE35496)/Homer	WATGCAAATGAG	1e-38	-88.32	0	1333	3.86%	1727.1	2.66%	1.048e-35	1.45113
Hoxc6(Homeobox)/EB-Hoxc6.iFlag-ChIP-Seq(GSE142377)/Homer	CMATYAATCW	1e-37	-87.02	0	8356	24.22%	13846.8	21.33%	1.048e-34	1.13549
SeqBias: GA-repeat	GAGAGAGAGA	1e-36	-85.05	0	23422	67.89%	41962.9	64.63%	1.048e-33	1.05044
Smad3(MAD)/NPC-Smad3-ChIP-Seq(GSE36673)/Homer	TWGTCTGV	1e-36	-84.54	0	11821	34.27%	20169.5	31.06%	1.048e-33	1.10335
NF1:FOXA1(CTF,Forkhead)/LNCAP-FOXA1-ChIP-Seq(GSE27824)/Homer	WNTGTTTRYTTTGGCA	1e-36	-84.54	0	292	0.85%	235.9	0.36%	1.048e-33	2.36111
DLX5(Homeobox)/BasalGanglia-Dlx5-ChIP-seq(GSE124936)/Homer	SSTAATTA	1e-35	-81.82	0	2280	6.61%	3288.4	5.06%	1.048e-32	1.30632
E-box/Drosophila-Promoters/Homer	AACAGCTGTTHN	1e-33	-76.92	0	1201	3.48%	1567.2	2.41%	1.048e-30	1.44398
At5g04390(C2H2)/col200-At5g04390-DAP-Seq(GSE60143)/Homer	AGTGANDN	1e-32	-74.75	0	20444	59.26%	36410.6	56.08%	1.048e-29	1.0567
ATHB33(ZFHD)/col-ATHB33-DAP-Seq(GSE60143)/Homer	NGTRATTAAK	1e-32	-74.43	0	3657	10.60%	5670.5	8.73%	1.048e-29	1.2142
Nanog(Homeobox)/mES-Nanog-ChIP-Seq(GSE11724)/Homer	RGCCATTAAC	1e-32	-73.69	0	14377	41.67%	25031.2	38.55%	1.048e-29	1.08093
NF-E2(bZIP)/K562-NFE2-ChIP-Seq(GSE31477)/Homer	GATGACTCAGCA	1e-31	-73.57	0	307	0.89%	270	0.42%	1.048e-28	2.11905
Sox9(HMG)/Limb-SOX9-ChIP-Seq(GSE73225)/Homer	AGGVNCCTTTGT	1e-31	-73.33	0	3527	10.22%	5455.2	8.40%	1.048e-28	1.21667
Bach1(bZIP)/K562-Bach1-ChIP-Seq(GSE31477)/Homer	AWWNTGCTGAGTCAT	1e-31	-71.51	0	286	0.83%	247.1	0.38%	1.048e-28	2.18421
Brn1(POU,Homeobox)/NPC-Brn1-ChIP-Seq(GSE35496)/Homer	TATGCWAATBAV	1e-30	-71.36	0	996	2.89%	1270	1.96%	1.048e-27	1.47449
Tgif2(Homeobox)/mES-Tgif2-ChIP-Seq(GSE55404)/Homer	TGTCANYT	1e-30	-71.21	0	12362	35.83%	21339.5	32.87%	1.048e-27	1.09005
ATHB34(ZFHD)/colamp-ATHB34-DAP-Seq(GSE60143)/Homer	TRATTARS	1e-30	-69.63	0	2172	6.30%	3182.9	4.90%	1.048e-27	1.28571
ATHB24(ZFHD)/colamp-ATHB24-DAP-Seq(GSE60143)/Homer	TAATTAAS	1e-30	-69.44	0	1980	5.74%	2864.8	4.41%	1.048e-27	1.30159
Sox17(HMG)/Endoderm-Sox17-ChIP-Seq(GSE61475)/Homer	CCATTGTTYB	1e-30	-69.15	0	2672	7.75%	4026.3	6.20%	1.048e-27	1.25
hTCT(CPE)	BCKTTCTYTTY	1e-28	-65.68	0	9151	26.53%	15537.2	23.93%	1.048e-25	1.10865
STZ(C2H2)/colamp-STZ-DAP-Seq(GSE60143)/Homer	HNBTCACT	1e-28	-65.45	0	20958	60.75%	37526.2	57.80%	1.048e-25	1.05104
Dlx3(Homeobox)/Kerainocytes-Dlx3-ChIP-Seq(GSE89884)/Homer	NDGTAATTAC	1e-28	-64.6	0	1863	5.40%	2699.8	4.16%	1.048e-25	1.29808
ATHB23(ZFHD)/col-ATHB23-DAP-Seq(GSE60143)/Homer	HTAATTARNN	1e-27	-64.39	0	2436	7.06%	3660	5.64%	1.048e-24	1.25177
At3g24120(G2like)/col-At3g24120-DAP-Seq(GSE60143)/Homer	NWWAGMATMW	1e-27	-62.29	0	11317	32.80%	19543.4	30.10%	1.048e-24	1.0897
ATHB25(ZFHD)/colamp-ATHB25-DAP-Seq(GSE60143)/Homer	TAATTAVB	1e-26	-61.1	0	2998	8.69%	4643.7	7.15%	1.048e-23	1.21538
MafK(bZIP)/C2C12-MafK-ChIP-Seq(GSE36030)/Homer	GCTGASTCAGCA	1e-26	-61.07	0	1007	2.92%	1329	2.05%	1.048e-23	1.42439
DPR(core promoter)	GGVMGGACGBR	1e-26	-60.49	0	20186	58.51%	36138.3	55.66%	1.048e-23	1.0512
AZF1(C2H2)/colamp-AZF1-DAP-Seq(GSE60143)/Homer	DKSWCACT	1e-26	-60.35	0	19712	57.14%	35242.8	54.28%	1.048e-23	1.05269
PHA-4(Forkhead)/cElegans-Embryos-PHA4-ChIP-Seq(modEncode)/Homer	KTGTTTGC	1e-25	-58.66	0	10462	30.33%	18027.4	27.77%	1.048e-22	1.09219
NFATC2(RHD)/Islets-NFATC2-ChIP-Seq(GSE158496)/Homer	WTTTTCCATTGS	1e-24	-56.83	0	6788	19.68%	11378.8	17.53%	1.048e-21	1.12265
Foxo1(Forkhead)/RAW-Foxo1-ChIP-Seq(Fan_et_al.)/Homer	CTGTTTAC	1e-24	-56.16	0	6940	20.12%	11660.3	17.96%	1.048e-21	1.12027
GAGA-repeat/SacCer-Promoters/Homer	CTYTCTYTCTCTCTC	1e-23	-54.35	0	14735	42.71%	25994.8	40.04%	1.048e-20	1.06668
Mef2b(MADS)/HEK293-Mef2b.V5-ChIP-Seq(GSE67450)/Homer	GCTATTTTTGGM	1e-23	-54.33	0	2290	6.64%	3485.7	5.37%	1.048e-20	1.2365
Nrf2(bZIP)/Lymphoblast-Nrf2-ChIP-Seq(GSE37589)/Homer	HTGCTGAGTCAT	1e-23	-54.27	0	256	0.74%	238.3	0.37%	1.048e-20	2
TEAD3(TEA)/HepG2-TEAD3-ChIP-Seq(Encode)/Homer	TRCATTCCAG	1e-23	-54.08	0	3859	11.19%	6201.7	9.55%	1.048e-20	1.17173
Isl1(Homeobox)/Neuron-Isl1-ChIP-Seq(GSE31456)/Homer	CTAATKGV	1e-22	-52.31	0	6202	17.98%	10382	15.99%	1.048e-19	1.12445
Oct4(POU,Homeobox)/mES-Oct4-ChIP-Seq(GSE11431)/Homer	ATTTGCATAW	1e-22	-50.99	0	1339	3.88%	1914	2.95%	1.048e-19	1.31525
Rfx2(HTH)/LoVo-RFX2-ChIP-Seq(GSE49402)/Homer	GTTGCCATGGCAACM	1e-21	-50.38	0	457	1.32%	527.7	0.81%	1.048e-18	1.62963
Stat3+il21(Stat)/CD4-Stat3-ChIP-Seq(GSE19198)/Homer	SVYTTCCNGGAARB	1e-21	-49.59	0	2644	7.66%	4129.2	6.36%	1.048e-18	1.2044
FoxD3(forkhead)/ZebrafishEmbryo-Foxd3.biotin-ChIP-seq(GSE106676)/Homer	TGTTTAYTTAGC	1e-21	-49.15	0	2727	7.90%	4276.2	6.59%	1.048e-18	1.19879
Pdx1(Homeobox)/Islet-Pdx1-ChIP-Seq(SRA008281)/Homer	YCATYAATCA	1e-21	-48.93	0	2734	7.93%	4290.2	6.61%	1.048e-18	1.1997
Oct11(POU,Homeobox)/NCIH1048-POU2F3-ChIP-seq(GSE115123)/Homer	GATTTGCATA	1e-21	-48.52	0	936	2.71%	1273.1	1.96%	1.048e-18	1.38265
STAT4(Stat)/CD4-Stat4-ChIP-Seq(GSE22104)/Homer	NYTTCCWGGAAR	1e-20	-48.24	0	3395	9.84%	5446.7	8.39%	1.048e-17	1.17282
RFX(HTH)/K562-RFX3-ChIP-Seq(SRA012198)/Homer	CGGTTGCCATGGCAAC	1e-20	-48.03	0	416	1.21%	474.1	0.73%	1.048e-17	1.65753
hINR(CPE)	SBCABW	1e-20	-46.87	0	4244	12.30%	6955.5	10.71%	1.048e-17	1.14846
AR-halfsite(NR)/LNCaP-AR-ChIP-Seq(GSE27824)/Homer	CCAGGAACAG	1e-20	-46.86	0	14952	43.34%	26529.5	40.86%	1.048e-17	1.0607
PGR(NR)/EndoStromal-PGR-ChIP-Seq(GSE69539)/Homer	AAGAACATWHTGTTC	1e-20	-46.67	0	827	2.40%	1108.4	1.71%	1.048e-17	1.40351
TEAD4(TEA)/Tropoblast-Tead4-ChIP-Seq(GSE37350)/Homer	CCWGGAATGY	1e-20	-46.54	0	2985	8.65%	4748	7.31%	1.048e-17	1.18331
Fox:Ebox(Forkhead,bHLH)/Panc1-Foxa2-ChIP-Seq(GSE47459)/Homer	NNNVCTGWGYAAACASN	1e-20	-46.15	0	3636	10.54%	5890.3	9.07%	1.048e-17	1.16207
Mef2c(MADS)/GM12878-Mef2c-ChIP-Seq(GSE32465)/Homer	DCYAAAAATAGM	1e-19	-45.94	0	1130	3.28%	1600.6	2.47%	1.048e-16	1.32794
FOXA1(Forkhead)/LNCAP-FOXA1-ChIP-Seq(GSE27824)/Homer	WAAGTAAACA	1e-19	-45.48	0	3582	10.38%	5802.5	8.94%	1.048e-16	1.16107
X-box(HTH)/NPC-H3K4me1-ChIP-Seq(GSE16256)/Homer	GGTTGCCATGGCAA	1e-19	-45.08	0	509	1.48%	621.7	0.96%	1.048e-16	1.54167
ARF2(ARF)/col-ARF2-DAP-Seq(GSE60143)/Homer	TTGTCGGMWN	1e-19	-45	0	10567	30.63%	18434.1	28.39%	1.048e-16	1.0789
LIN-39(Homeobox)/cElegans.L3-LIN39-ChIP-Seq(modEncode)/Homer	ATGATTRATG	1e-19	-44.66	0	3055	8.86%	4887.3	7.53%	1.048e-16	1.17663
RBPJ:Ebox(?,bHLH)/Panc1-Rbpj1-ChIP-Seq(GSE47459)/Homer	GGGRAARRGRMCAGMTG	1e-18	-43.73	0	1403	4.07%	2064.4	3.18%	1.048e-15	1.27987
Foxo3(Forkhead)/U2OS-Foxo3-ChIP-Seq(E-MTAB-2701)/Homer	DGTAAACA	1e-18	-43.24	0	2259	6.55%	3520.4	5.42%	1.048e-15	1.20849
Zic3(Zf)/mES-Zic3-ChIP-Seq(GSE37889)/Homer	GGCCYCCTGCTGDGH	1e-18	-41.51	0	2490	7.22%	3934.7	6.06%	1.048e-15	1.19142
NFE2L2(bZIP)/HepG2-NFE2L2-ChIP-Seq(Encode)/Homer	AWWWTGCTGAGTCAT	1e-17	-40.83	0	225	0.65%	223	0.34%	1.048e-14	1.91176
SeqBias: A/T bias	WWWWWWWWWW	1e-17	-40.25	0	27868	80.78%	51233.1	78.91%	1.048e-14	1.0237
OCT4-SOX2-TCF-NANOG(POU,Homeobox,HMG)/mES-Oct4-ChIP-Seq(GSE11431)/Homer	ATTTGCATAACAATG	1e-17	-40.12	0	508	1.47%	637.7	0.98%	1.048e-14	1.5
TEAD2(TEA)/Py2T-Tead2-ChIP-Seq(GSE55709)/Homer	CCWGGAATGY	1e-17	-39.59	0	1819	5.27%	2796.4	4.31%	1.048e-14	1.22274
FOXK1(Forkhead)/HEK293-FOXK1-ChIP-Seq(GSE51673)/Homer	NVWTGTTTAC	1e-17	-39.57	0	3081	8.93%	4984.3	7.68%	1.048e-14	1.16276
NFIL3(bZIP)/HepG2-NFIL3-ChIP-Seq(Encode)/Homer	VTTACGTAAYNNNNN	1e-17	-39.29	0	1603	4.65%	2431.7	3.75%	1.048e-14	1.24
polyAsite/CPSF/Homer	TTCAATAAAG	1e-16	-38.95	0	5114	14.82%	8604.5	13.25%	1.048e-13	1.11849
Hoxd13(Homeobox)/ChickenMSG-Hoxd13.Flag-ChIP-Seq(GSE86088)/Homer	NCYAATAAAA	1e-16	-38.92	0	4390	12.73%	7309.5	11.26%	1.048e-13	1.13055
Foxf1(Forkhead)/Lung-Foxf1-ChIP-Seq(GSE77951)/Homer	WWATRTAAACAN	1e-16	-37.32	0	2377	6.89%	3777.8	5.82%	1.048e-13	1.18385
HuR(?)/HEK293-HuR-CLIP-Seq(GSE87887)/Homer	BTTTGGTTTG	1e-16	-37.25	0	11641	33.74%	20556.8	31.66%	1.048e-13	1.0657
Oct2(POU,Homeobox)/Bcell-Oct2-ChIP-Seq(GSE21512)/Homer	ATATGCAAAT	1e-16	-37.24	0	790	2.29%	1094.3	1.69%	1.048e-13	1.35503
FOXP1(Forkhead)/H9-FOXP1-ChIP-Seq(GSE31006)/Homer	NYYTGTTTACHN	1e-16	-36.98	0	1308	3.79%	1950.5	3.00%	1.048e-13	1.26333
ZNF148(Zf)/MDAMB231-ZNF148-ChIP-Seq(GSE147020)/Homer	CCCCTCCCCCAC	1e-15	-36.76	0	2843	8.24%	4596.7	7.08%	1.048e-12	1.16384
MRE(NR)/Neuro2A-NR3C2-ChIPnexus(GSE115417)/Homer	GGAACAGAVTGTCCT	1e-15	-36.67	0	5481	15.89%	9296.5	14.32%	1.048e-12	1.10964
Sox7(HMG)/ESC-Sox7-ChIP-Seq(GSE133899)/Homer	VVRRAACAATGG	1e-15	-36.07	0	1105	3.20%	1617.3	2.49%	1.048e-12	1.28514
Rfx6(HTH)/Min6b1-Rfx6.HA-ChIP-Seq(GSE62844)/Homer	TGTTKCCTAGCAACM	1e-15	-35.98	0	4212	12.21%	7029.8	10.83%	1.048e-12	1.12742
Rfx1(HTH)/NPC-H3K4me1-ChIP-Seq(GSE16256)/Homer	KGTTGCCATGGCAA	1e-15	-35.52	0	843	2.44%	1189.6	1.83%	1.048e-12	1.33333
FoxL2(Forkhead)/Ovary-FoxL2-ChIP-Seq(GSE60858)/Homer	WWTRTAAACAVG	1e-15	-35.49	0	2253	6.53%	3579.6	5.51%	1.048e-12	1.18512
FOXA1(Forkhead)/MCF7-FOXA1-ChIP-Seq(GSE26831)/Homer	WAAGTAAACA	1e-15	-35.05	0	2803	8.13%	4544.7	7.00%	1.048e-12	1.16143
Rfx5(HTH)/GM12878-Rfx5-ChIP-Seq(GSE31477)/Homer	SCCTAGCAACAG	1e-15	-35.01	0	1186	3.44%	1759.8	2.71%	1.048e-12	1.26937
PR(NR)/T47D-PR-ChIP-Seq(GSE31130)/Homer	VAGRACAKNCTGTBC	1e-15	-34.83	0	7865	22.80%	13654.2	21.03%	1.048e-12	1.08417
Mef2d(MADS)/Retina-Mef2d-ChIP-Seq(GSE61391)/Homer	GCTATTTTTAGC	1e-14	-34.45	0	533	1.55%	698.9	1.08%	1.048e-11	1.43519
TEAD1(TEAD)/HepG2-TEAD1-ChIP-Seq(Encode)/Homer	CYRCATTCCA	1e-14	-34.24	0	3249	9.42%	5339.2	8.22%	1.048e-11	1.14599
GRE(NR),IR3/RAW264.7-GRE-ChIP-Seq(Unpublished)/Homer	VAGRACAKWCTGTYC	1e-14	-34.19	0	833	2.41%	1180.6	1.82%	1.048e-11	1.32418
ERG(ETS)/VCaP-ERG-ChIP-Seq(GSE14097)/Homer	ACAGGAAGTG	1e-14	-33.96	0	6212	18.01%	10659.3	16.42%	1.048e-11	1.09683
TEAD(TEA)/Fibroblast-PU.1-ChIP-Seq(Unpublished)/Homer	YCWGGAATGY	1e-14	-33.28	0	2212	6.41%	3529.7	5.44%	1.048e-11	1.17831
FOXM1(Forkhead)/MCF7-FOXM1-ChIP-Seq(GSE72977)/Homer	TRTTTACTTW	1e-14	-33.24	0	3046	8.83%	4992.3	7.69%	1.048e-11	1.14824
AMYB(HTH)/Testes-AMYB-ChIP-Seq(GSE44588)/Homer	TGGCAGTTGG	1e-14	-33.22	0	5457	15.82%	9304.2	14.33%	1.048e-11	1.10398
PABPC1(?)/MEL-PABC1-CLIP-Seq(GSE69755)/Homer	HAATAAAGNN	1e-14	-33.13	0	4718	13.68%	7974.5	12.28%	1.048e-11	1.11401
LEF1(HMG)/H1-LEF1-ChIP-Seq(GSE64758)/Homer	CCTTTGATST	1e-14	-33.13	0	2264	6.56%	3621.3	5.58%	1.048e-11	1.17563
Hoxd11(Homeobox)/ChickenMSG-Hoxd11.Flag-ChIP-Seq(GSE86088)/Homer	VGCCATAAAA	1e-14	-33.09	0	7055	20.45%	12206.3	18.80%	1.048e-11	1.08777
Bcl6(Zf)/Liver-Bcl6-ChIP-Seq(GSE31578)/Homer	NNNCTTTCCAGGAAA	1e-13	-31.5	0	4887	14.17%	8302.9	12.79%	1.048e-10	1.1079
Smad2(MAD)/ES-SMAD2-ChIP-Seq(GSE29422)/Homer	CTGTCTGG	1e-13	-31.42	0	6242	18.09%	10755.8	16.57%	1.048e-10	1.09173
HLF(bZIP)/HSC-HLF.Flag-ChIP-Seq(GSE69817)/Homer	RTTATGYAAB	1e-13	-31.33	0	2120	6.15%	3388.3	5.22%	1.048e-10	1.17816
Smad4(MAD)/ESC-SMAD4-ChIP-Seq(GSE29422)/Homer	VBSYGTCTGG	1e-13	-30.77	0	6357	18.43%	10975.4	16.90%	1.048e-10	1.09053
FOXK2(Forkhead)/U2OS-FOXK2-ChIP-Seq(E-MTAB-2204)/Homer	SCHTGTTTACAT	1e-13	-30.76	0	1958	5.68%	3112.5	4.79%	1.048e-10	1.1858
CTCF(Zf)/CD4+-CTCF-ChIP-Seq(Barski_et_al.)/Homer	AYAGTGCCMYCTRGTGGCCA	1e-13	-30.35	0	516	1.50%	689.9	1.06%	1.048e-10	1.41509
Etv2(ETS)/ES-ER71-ChIP-Seq(GSE59402)/Homer	NNAYTTCCTGHN	1e-13	-30.08	0	3556	10.31%	5936.3	9.14%	1.048e-10	1.12801
OCT:OCT-short(POU,Homeobox)/NPC-OCT6-ChIP-Seq(GSE43916)/Homer	ATGCATWATGCATRW	1e-12	-29.85	0	1718	4.98%	2705.5	4.17%	1.048e-09	1.19424
Unknown-ESC-element(?)/mES-Nanog-ChIP-Seq(GSE11724)/Homer	CACAGCAGGGGG	1e-12	-29.82	0	2511	7.28%	4088.4	6.30%	1.048e-09	1.15556
At2g01060(G2like)/colamp-At2g01060-DAP-Seq(GSE60143)/Homer	AGATKCBNWW	1e-12	-29.55	0	10176	29.50%	18002.3	27.73%	1.048e-09	1.06383
EWS:ERG-fusion(ETS)/CADO_ES1-EWS:ERG-ChIP-Seq(SRA014231)/Homer	ATTTCCTGTN	1e-12	-29.14	0	2572	7.46%	4203.2	6.47%	1.048e-09	1.15301
Hoxa13(Homeobox)/ChickenMSG-Hoxa13.Flag-ChIP-Seq(GSE86088)/Homer	CYHATAAAAN	1e-12	-29.1	0	7088	20.55%	12337.2	19.00%	1.048e-09	1.08158
RORgt(NR)/EL4-RORgt.Flag-ChIP-Seq(GSE56019)/Homer	AAYTAGGTCA	1e-12	-29	0	443	1.28%	580.3	0.89%	1.048e-09	1.4382
RORgt(NR)/EL4-RORgt.Flag-ChIP-Seq(GSE56019)/Homer	AAYTAGGTCA	1e-12	-29	0	443	1.28%	580.3	0.89%	1.048e-09	1.4382
Egr1(Zf)/K562-Egr1-ChIP-Seq(GSE32465)/Homer	TGCGTGGGYG	1e-12	-28.69	0	2171	6.29%	3504.6	5.40%	1.048e-09	1.16481
MYB101(MYB)/colamp-MYB101-DAP-Seq(GSE60143)/Homer	TAACNRMY	1e-12	-27.91	0	6290	18.23%	10903.3	16.79%	1.048e-09	1.08577
Twist(bHLH)/HMLE-TWIST1-ChIP-Seq(Chang_et_al)/Homer	VCAKCTGGNNNCCAGMTGBN	1e-12	-27.83	0	573	1.66%	792.6	1.22%	1.048e-09	1.36066
SpliceAcceptor/Homer	TYYYYRCAGG	1e-12	-27.69	0	21018	60.93%	38349	59.06%	1.048e-09	1.03166
Mef2a(MADS)/HL1-Mef2a.biotin-ChIP-Seq(GSE21529)/Homer	CYAAAAATAG	1e-11	-27.62	0	1157	3.35%	1763.9	2.72%	1.048e-08	1.23162
Zfp281(Zf)/ES-Zfp281-ChIP-Seq(GSE81042)/Homer	CCCCTCCCCCAC	1e-11	-27.07	0	1015	2.94%	1527.8	2.35%	1.048e-08	1.25106
Foxa2(Forkhead)/Liver-Foxa2-ChIP-Seq(GSE25694)/Homer	CYTGTTTACWYW	1e-11	-26.91	0	2521	7.31%	4139.1	6.37%	1.048e-08	1.14757
Bcl11a(Zf)/HSPC-BCL11A-ChIP-Seq(GSE104676)/Homer	TYTGACCASWRG	1e-11	-26.73	0	2751	7.97%	4549	7.01%	1.048e-08	1.13695
At3g60580(C2H2)/col-At3g60580-DAP-Seq(GSE60143)/Homer	WTTYTACT	1e-11	-26.61	0	18453	53.49%	33526.8	51.64%	1.048e-08	1.03582
BPC1(BBRBPC)/colamp-BPC1-DAP-Seq(GSE60143)/Homer	GARGAGAGAGAA	1e-11	-26.25	0	2313	6.70%	3780.7	5.82%	1.048e-08	1.1512
Pitx1(Homeobox)/Chicken-Pitx1-ChIP-Seq(GSE38910)/Homer	TAATCCCN	1e-11	-26.11	0	13223	38.33%	23734.2	36.55%	1.048e-08	1.0487
SUT1?/SacCer-Promoters/Homer	CCCCGCGC	1e-11	-25.97	0	20571	59.63%	37544.9	57.83%	1.048e-08	1.03113
AGL63(MADS)/col-AGL63-DAP-Seq(GSE60143)/Homer	TTCCAAWWWTGG	1e-11	-25.63	0	2164	6.27%	3525.4	5.43%	1.048e-08	1.1547
SeqBias: CA-repeat	CACACACACA	1e-11	-25.47	0	18329	53.13%	33321.9	51.32%	1.048e-08	1.03527
Fli1(ETS)/CD8-FLI-ChIP-Seq(GSE20898)/Homer	NRYTTCCGGH	1e-10	-25.31	0	4106	11.90%	6990.9	10.77%	1.048e-07	1.10492
BMYB(HTH)/Hela-BMYB-ChIP-Seq(GSE27030)/Homer	NHAACBGYYV	1e-10	-25.28	0	5147	14.92%	8872.6	13.67%	1.048e-07	1.09144
Tgif1(Homeobox)/mES-Tgif1-ChIP-Seq(GSE55404)/Homer	YTGWCADY	1e-10	-25.07	0	11222	32.53%	20038.8	30.86%	1.048e-07	1.05412
AT2G40260(G2like)/colamp-AT2G40260-DAP-Seq(GSE60143)/Homer	WAAAYATTCTTT	1e-10	-24.94	0	4753	13.78%	8165	12.58%	1.048e-07	1.09539
ETS1(ETS)/Jurkat-ETS1-ChIP-Seq(GSE17954)/Homer	ACAGGAAGTG	1e-10	-24.52	0	3907	11.33%	6644.1	10.23%	1.048e-07	1.10753
GAGA-repeat/Arabidopsis-Promoters/Homer	CTCTCTCTCY	1e-10	-24.45	0	4733	13.72%	8136.4	12.53%	1.048e-07	1.09497
NFAT:AP1(RHD,bZIP)/Jurkat-NFATC1-ChIP-Seq(Jolma_et_al.)/Homer	SARTGGAAAAWRTGAGTCAB	1e-10	-24.36	0	539	1.56%	755.6	1.16%	1.048e-07	1.34483
Meis1(Homeobox)/MastCells-Meis1-ChIP-Seq(GSE48085)/Homer	VGCTGWCAVB	1e-10	-24.19	0	6529	18.93%	11409.8	17.57%	1.048e-07	1.0774
Trl(Zf)/S2-GAGAfactor-ChIP-Seq(GSE40646)/Homer	RGAGAGAG	1e-10	-23.98	0	10231	29.66%	18227.9	28.07%	1.048e-07	1.05664
ZNF91(Zf)/HEK-ZNF91.HA-ChIP-Seq(GSE162571)/Homer	RGCMGCCTYC	1e-10	-23.95	0	3230	9.36%	5438.2	8.38%	1.048e-07	1.11695
AT2G31460(REMB3)/col-AT2G31460-DAP-Seq(GSE60143)/Homer	WNWARWDGAAATGAT	1e-10	-23.85	0	1042	3.02%	1597.1	2.46%	1.048e-07	1.22764
ZNF341(Zf)/EBV-ZNF341-ChIP-Seq(GSE113194)/Homer	GGAACAGCCG	1e-10	-23.8	0	2758	7.99%	4598.4	7.08%	1.048e-07	1.12853
MYRF(MYRF)/CFPAC1-MYRF-ChIP-Seq(GSE145627)/Homer	AGTGCCTGGCAC	1e-10	-23.57	0	1955	5.67%	3181.6	4.90%	1.048e-07	1.15714
bHLH80(bHLH)/col-bHLH80-DAP-Seq(GSE60143)/Homer	NNNNDCAASTTGHNN	1e-10	-23.35	0	3053	8.85%	5130.6	7.90%	1.048e-07	1.12025
WUS1(Homeobox)/colamp-WUS1-DAP-Seq(GSE60143)/Homer	CAWTCATTCA	1e-10	-23.22	0	1243	3.60%	1946.1	3.00%	1.048e-07	1.2
KAN2(G2like)/colamp-KAN2-DAP-Seq(GSE60143)/Homer	ATATTCTY	1e-10	-23.05	0	3994	11.58%	6824.7	10.51%	1.048e-07	1.10181
PBX2(Homeobox)/K562-PBX2-ChIP-Seq(Encode)/Homer	RTGATTKATRGN	1e-09	-22.77	0	2199	6.37%	3620.8	5.58%	1.048e-06	1.14158
MYB(HTH)/ERMYB-Myb-ChIPSeq(GSE22095)/Homer	GGCVGTTR	1e-09	-22.64	0	5915	17.15%	10319	15.89%	1.048e-06	1.0793
WT1(Zf)/Kidney-WT1-ChIP-Seq(GSE90016)/Homer	MCTCCCMCRCAB	1e-09	-22.52	0	2042	5.92%	3346.9	5.15%	1.048e-06	1.14951
Hoxc10(Homeobox)/EB-Hoxc10.iFlag-ChIP-Seq(GSE142377)/Homer	CMATAAATCA	1e-09	-22.32	0	2991	8.67%	5034.3	7.75%	1.048e-06	1.11871
SeqBias: C/A-bias	MMMMMMMMMM	1e-09	-22.18	0	34409	99.74%	64623.4	99.53%	1.048e-06	1.00211
KLF14(Zf)/HEK293-KLF14.GFP-ChIP-Seq(GSE58341)/Homer	RGKGGGCGKGGC	1e-09	-21.93	0	6048	17.53%	10575.3	16.29%	1.048e-06	1.07612
MafB(bZIP)/BMM-Mafb-ChIP-Seq(GSE75722)/Homer	WNTGCTGASTCAGCANWTTY	1e-09	-21.93	0	1500	4.35%	2403.5	3.70%	1.048e-06	1.17568
EBF1(EBF)/Near-E2A-ChIP-Seq(GSE21512)/Homer	GTCCCCWGGGGA	1e-09	-21.82	0	4052	11.75%	6949.7	10.70%	1.048e-06	1.09813
RUNX1(Runt)/Jurkat-RUNX1-ChIP-Seq(GSE29180)/Homer	AAACCACARM	1e-09	-21.53	0	3563	10.33%	6072.4	9.35%	1.048e-06	1.10481
Mixl1(Homeobox)/EpiBlast-Mixl1-ChIP-seq(GSE161164)/Homer	CTAATTARATTA	1e-09	-21.27	0	1180	3.42%	1855	2.86%	1.048e-06	1.1958
Maz(Zf)/HepG2-Maz-ChIP-Seq(GSE31477)/Homer	GGGGGGGG	1e-09	-21.14	0	4807	13.93%	8329.1	12.83%	1.048e-06	1.08574
PAX3:FKHR-fusion(Paired,Homeobox)/Rh4-PAX3:FKHR-ChIP-Seq(GSE19063)/Homer	ACCRTGACTAATTNN	1e-09	-21.1	0	559	1.62%	806.1	1.24%	1.048e-06	1.30645
ETV1(ETS)/GIST48-ETV1-ChIP-Seq(GSE22441)/Homer	AACCGGAAGT	1e-09	-20.95	0	5175	15.00%	9002.6	13.87%	1.048e-06	1.08147
At1g76110(ARID)/colamp-At1g76110-DAP-Seq(GSE60143)/Homer	ATTTAATG	1e-09	-20.86	0	1407	4.08%	2252.1	3.47%	1.048e-06	1.17579
RORa(NR)/Liver-Rora-ChIP-Seq(GSE101115)/Homer	AAWCTAGGTCARDNN	1e-09	-20.84	0	467	1.35%	657.3	1.01%	1.048e-06	1.33663
NLP7(RWPRK)/col-NLP7-DAP-Seq(GSE60143)/Homer	TGRCCYTTCR	1e-09	-20.79	0	7029	20.38%	12396.5	19.09%	1.048e-06	1.06757
RORg(NR)/Liver-Rorc-ChIP-Seq(GSE101115)/Homer	WAABTAGGTCAV	1e-09	-20.76	0	318	0.92%	419.9	0.65%	1.048e-06	1.41538
Tbx5(T-box)/HL1-Tbx5.biotin-ChIP-Seq(GSE21529)/Homer	AGGTGTCA	1e-09	-20.72	0	11489	33.30%	20642.3	31.79%	1.048e-06	1.0475
BORIS(Zf)/K562-CTCFL-ChIP-Seq(GSE32465)/Homer	CNNBRGCGCCCCCTGSTGGC	1e-08	-20.39	0	666	1.93%	988.6	1.52%	1.048e-05	1.26974
Stat3(Stat)/mES-Stat3-ChIP-Seq(GSE11431)/Homer	CTTCCGGGAA	1e-08	-20.37	0	1788	5.18%	2924.9	4.50%	1.048e-05	1.15111
AT2G38300(G2like)/col-AT2G38300-DAP-Seq(GSE60143)/Homer	ADRGAATGTT	1e-08	-20.31	0	3974	11.52%	6834.5	10.53%	1.048e-05	1.09402
ZNF7(Zf)/HepG2-ZNF7.Flag-ChIP-Seq(Encode)/Homer	CTGCCWVCTTTTRTA	1e-08	-20.26	0	1764	5.11%	2883	4.44%	1.048e-05	1.1509
MafA(bZIP)/Islet-MafA-ChIP-Seq(GSE30298)/Homer	TGCTGACTCA	1e-08	-20.12	0	3139	9.10%	5332.7	8.21%	1.048e-05	1.1084
STAT6(Stat)/CD4-Stat6-ChIP-Seq(GSE22104)/Homer	ABTTCYYRRGAA	1e-08	-20.03	0	1746	5.06%	2854.5	4.40%	1.048e-05	1.15
bHLH122(bHLH)/col100-bHLH122-DAP-Seq(GSE60143)/Homer	NDDCAASTTGHHNWW	1e-08	-19.98	0	2572	7.46%	4319.1	6.65%	1.048e-05	1.1218
AT5G45580(G2like)/colamp-AT5G45580-DAP-Seq(GSE60143)/Homer	ADRGAATCTH	1e-08	-19.98	0	5001	14.50%	8704.2	13.41%	1.048e-05	1.08128
Unknown3/Drosophila-Promoters/Homer	ACVAKCTGGCAGCGC	1e-08	-19.8	0	340	0.99%	459	0.71%	1.048e-05	1.39437
MYB73(MYB)/col-MYB73-DAP-Seq(GSE60143)/Homer	NNNNHAACNGHHDHN	1e-08	-19.49	0	5712	16.56%	10011.9	15.42%	1.048e-05	1.07393
ASHR1(ND)/col-ASHR1-DAP-Seq(GSE60143)/Homer	NTGGTGAN	1e-08	-19.27	0	4199	12.17%	7260.4	11.18%	1.048e-05	1.08855
bcd(Homeobox)/Embryo-Bcd-ChIP-Seq(GSE86966)/Homer	VNNGGATTADNN	1e-08	-19.26	0	3256	9.44%	5556.7	8.56%	1.048e-05	1.1028
ZNF264(Zf)/HEK293-ZNF264.GFP-ChIP-Seq(GSE58341)/Homer	RGGGCACTAACY	1e-08	-19.1	0	2162	6.27%	3602	5.55%	1.048e-05	1.12973
RIN(MADS)/Tomato-RIN-ChIP-Seq(GSE116581)/Homer	CYAAAAWWGG	1e-08	-18.94	0	3288	9.53%	5620	8.66%	1.048e-05	1.10046
FRS9(ND)/col-FRS9-DAP-Seq(GSE60143)/Homer	RGAGAGAGAAAG	1e-08	-18.84	0	993	2.88%	1556	2.40%	1.048e-05	1.2
Hoxd9(Homeobox)/EB-Hoxd9.HA-ChIP-Seq(GSE142377)/Homer	RTGATTTATGGY	1e-08	-18.73	0	757	2.19%	1153.6	1.78%	1.048e-05	1.23034
Hoxc13(Homeobox)/EB-Hoxc13.HA-ChIP-Seq(GSE142377)/Homer	TTTTATKRGN	1e-08	-18.54	0	3828	11.10%	6601.2	10.17%	1.048e-05	1.09145
TF3A(C2H2)/col-TF3A-DAP-Seq(GSE60143)/Homer	NNDDGAGGAGGWNNN	1e-07	-18.26	0	4811	13.95%	8392.4	12.93%	0.0001048	1.07889
Zic2(Zf)/ESC-Zic2-ChIP-Seq(SRP197560)/Homer	CHCAGCRGGRGG	1e-07	-18.08	0	1777	5.15%	2932.7	4.52%	0.0001048	1.13938
MYB33(MYB)/col-MYB33-DAP-Seq(GSE60143)/Homer	DDTYNGTTAN	1e-07	-17.75	0	5149	14.93%	9019.6	13.89%	0.0001048	1.07487
Hoxa11(Homeobox)/ChickenMSG-Hoxa11.Flag-ChIP-Seq(GSE86088)/Homer	TTTTATGGCM	1e-07	-17.74	0	6529	18.93%	11547.3	17.78%	0.0001048	1.06468
Hoxb4(Homeobox)/ES-Hoxb4-ChIP-Seq(GSE34014)/Homer	TGATTRATGGCY	1e-07	-17.72	0	590	1.71%	879.6	1.35%	0.0001048	1.26667
Unknown(Homeobox)/Limb-p300-ChIP-Seq/Homer	SSCMATWAAA	1e-07	-17.54	0	1614	4.68%	2651.8	4.08%	0.0001048	1.14706
AtHB32(ZFHD)/col200-AtHB32-DAP-Seq(GSE60143)/Homer	CGAATTAT	1e-07	-17.5	0	2807	8.14%	4777.9	7.36%	0.0001048	1.10598
GABPA(ETS)/Jurkat-GABPa-ChIP-Seq(GSE17954)/Homer	RACCGGAAGT	1e-07	-17.35	0	3385	9.81%	5821.9	8.97%	0.0001048	1.09365
ZNF416(Zf)/HEK293-ZNF416.GFP-ChIP-Seq(GSE58341)/Homer	WDNCTGGGCA	1e-07	-17.28	0	5370	15.57%	9433.6	14.53%	0.0001048	1.07158
Gfi1b(Zf)/HPC7-Gfi1b-ChIP-Seq(GSE22178)/Homer	MAATCACTGC	1e-07	-17.09	0	2078	6.02%	3479.4	5.36%	0.0001048	1.12313
Brn2(POU,Homeobox)/NPC-Brn2-ChIP-Seq(GSE35496)/Homer	ATGAATATTC	1e-07	-16.98	0	265	0.77%	352.3	0.54%	0.0001048	1.42593
STAT5(Stat)/mCD4+-Stat5-ChIP-Seq(GSE12346)/Homer	RTTTCTNAGAAA	1e-07	-16.9	0	1162	3.37%	1866.3	2.87%	0.0001048	1.17422
REF6(Zf)/Arabidopsis-REF6-ChIP-Seq(GSE106942)/Homer	TVCTCTGTTT	1e-07	-16.87	0	2362	6.85%	3990	6.15%	0.0001048	1.11382
GLIS3(Zf)/Thyroid-Glis3.GFP-ChIP-Seq(GSE103297)/Homer	CTCCCTGGGAGGCCN	1e-07	-16.84	0	5100	14.78%	8949.9	13.78%	0.0001048	1.07257
Pitx1:Ebox(Homeobox,bHLH)/Hindlimb-Pitx1-ChIP-Seq(GSE41591)/Homer	YTAATTRAWWCCAGATGT	1e-07	-16.7	0	496	1.44%	729.7	1.12%	0.0001048	1.28571
ERF15(AP2EREBP)/colamp-ERF15-DAP-Seq(GSE60143)/Homer	WDHAGCMGCCAT	1e-07	-16.69	0	6685	19.38%	11859.8	18.27%	0.0001048	1.06076
Tbr1(T-box)/Cortex-Tbr1-ChIP-Seq(GSE71384)/Homer	AAGGTGTKAA	1e-07	-16.64	0	4373	12.68%	7627.5	11.75%	0.0001048	1.07915
SeqBias: CG bias	SSSSSSSSSS	1e-07	-16.6	0	26708	77.42%	49483.5	76.21%	0.0001048	1.01588
TAGL1(MADS)/Tomato-TAGL1-ChIP-Seq(GSE116581)/Homer	CCAAAAATRG	1e-07	-16.56	0	3020	8.75%	5176.5	7.97%	0.0001048	1.09787
ZNF467(Zf)/HEK293-ZNF467.GFP-ChIP-Seq(GSE58341)/Homer	TGGGGAAGGGCM	1e-07	-16.54	0	3226	9.35%	5548.7	8.55%	0.0001048	1.09357
Pit1+1bp(Homeobox)/GCrat-Pit1-ChIP-Seq(GSE58009)/Homer	ATGCATAATTCA	1e-07	-16.42	0	701	2.03%	1076.2	1.66%	0.0001048	1.22289
Sp5(Zf)/mES-Sp5.Flag-ChIP-Seq(GSE72989)/Homer	RGKGGGCGGAGC	1e-07	-16.18	0	3448	9.99%	5956.9	9.17%	0.0001048	1.08942
ARE(NR)/LNCAP-AR-ChIP-Seq(GSE27824)/Homer	RGRACASNSTGTYCYB	1e-06	-16.12	0	920	2.67%	1454.4	2.24%	0.001048	1.19196
TOD6?/SacCer-Promoters/Homer	GCGATGAGMT	1e-06	-16.09	0	554	1.61%	830.9	1.28%	0.001048	1.25781
KANADI1(Myb)/Seedling-KAN1-ChIP-Seq(GSE48081)/Homer	ARGAATAWWN	1e-06	-16.08	0	3093	8.97%	5316.3	8.19%	0.001048	1.09524
MYB77(MYB)/col-MYB77-DAP-Seq(GSE60143)/Homer	NYAACBGYMC	1e-06	-16.02	0	4120	11.94%	7179.4	11.06%	0.001048	1.07957
Eomes(T-box)/H9-Eomes-ChIP-Seq(GSE26097)/Homer	ATTAACACCT	1e-06	-16.01	0	6753	19.58%	12001.9	18.48%	0.001048	1.05952
Zic(Zf)/Cerebellum-ZIC1.2-ChIP-Seq(GSE60731)/Homer	CCTGCTGAGH	1e-06	-15.97	0	3258	9.44%	5616.8	8.65%	0.001048	1.09133
Foxa3(Forkhead)/Liver-Foxa3-ChIP-Seq(GSE77670)/Homer	BSNTGTTTACWYWGN	1e-06	-15.86	0	914	2.65%	1446	2.23%	0.001048	1.18834
bHLH130(bHLH)/col-bHLH130-DAP-Seq(GSE60143)/Homer	GCAACTTG	1e-06	-15.77	0	2166	6.28%	3655.9	5.63%	0.001048	1.11545
Hoxd12(Homeobox)/ChickenMSG-Hoxd12.Flag-ChIP-Seq(GSE86088)/Homer	HDGYAATGAAAN	1e-06	-15.72	0	4964	14.39%	8725.7	13.44%	0.001048	1.07068
Lhx6/Neurons-Lhx6-ChIP-seq(GSE85704)/Homer	YCCTRATTAG	1e-06	-15.46	0	3726	10.80%	6474.9	9.97%	0.001048	1.08325
PAX5(Paired,Homeobox)/GM12878-PAX5-ChIP-Seq(GSE32465)/Homer	GCAGCCAAGCRTGACH	1e-06	-15.42	0	1253	3.63%	2041.9	3.14%	0.001048	1.15605
ANAC038(NAC)/col-ANAC038-DAP-Seq(GSE60143)/Homer	ACACGTWAYC	1e-06	-15.4	0	6280	18.20%	11146.3	17.17%	0.001048	1.05999
AT1G20910(ARID)/col-AT1G20910-DAP-Seq(GSE60143)/Homer	THAATTRAWN	1e-06	-15.35	0	3640	10.55%	6320.3	9.73%	0.001048	1.08428
ERE(NR),IR3/MCF7-ERa-ChIP-Seq(Unpublished)/Homer	VAGGTCACNSTGACC	1e-06	-15.34	0	925	2.68%	1470.8	2.27%	0.001048	1.18062
Barx1(Homeobox)/Stomach-Barx1.3xFlag-ChIP-Seq(GSE69483)/Homer	AAACMATTAN	1e-06	-15.3	0	1279	3.71%	2088.2	3.22%	0.001048	1.15217
Pit1(Homeobox)/GCrat-Pit1-ChIP-Seq(GSE58009)/Homer	ATGMATATDC	1e-06	-15.24	0	2377	6.89%	4041.3	6.22%	0.001048	1.10772
ZNF322(Zf)/HEK293-ZNF322.GFP-ChIP-Seq(GSE58341)/Homer	GAGCCTGGTACTGWGCCTGR	1e-06	-15.03	0	1110	3.22%	1795.5	2.77%	0.001048	1.16245
RUNX(Runt)/HPC7-Runx1-ChIP-Seq(GSE22178)/Homer	SAAACCACAG	1e-06	-15.01	0	2444	7.08%	4165.1	6.41%	0.001048	1.10452
IDD4(C2H2)/col-IDD4-DAP-Seq(GSE60143)/Homer	TTTGTCTTTWTB	1e-06	-14.94	0	2730	7.91%	4681.6	7.21%	0.001048	1.09709
STAT6(Stat)/Macrophage-Stat6-ChIP-Seq(GSE38377)/Homer	TTCCKNAGAA	1e-06	-14.64	0	1806	5.24%	3029.2	4.67%	0.001048	1.12206
T1ISRE(IRF)/ThioMac-Ifnb-Expression/Homer	ACTTTCGTTTCT	1e-06	-14.51	0	42	0.12%	33.6	0.05%	0.001048	2.4
Slug(Zf)/Mesoderm-Snai2-ChIP-Seq(GSE61475)/Homer	SNGCACCTGCHS	1e-06	-14.47	0	2013	5.84%	3401.2	5.24%	0.001048	1.1145
VND6(NAC)/col-VND6-DAP-Seq(GSE60143)/Homer	DCTTNHTTTTYAMGY	1e-06	-14.45	0	2887	8.37%	4973.9	7.66%	0.001048	1.09269
Hoxa10(Homeobox)/ChickenMSG-Hoxa10.Flag-ChIP-Seq(GSE86088)/Homer	GGYAATGAAA	1e-06	-14.28	0	1693	4.91%	2833.9	4.36%	0.001048	1.12615
DMRT1(DM)/Testis-DMRT1-ChIP-Seq(GSE64892)/Homer	TWGHWACAWTGTWDC	1e-06	-14.17	0	641	1.86%	992	1.53%	0.001048	1.21569
ATHB5(HB)/colamp-ATHB5-DAP-Seq(GSE60143)/Homer	AATGATTG	1e-06	-13.95	0	2065	5.99%	3502.5	5.39%	0.001048	1.11132
HOXA3(Homeobox)/mEmbryo-Hoxa3-ChIP-Seq(E-MTAB-8607)/Homer	ATGATTGATGGS	1e-06	-13.9	0	375	1.09%	546.6	0.84%	0.001048	1.29762
PRDM1(Zf)/Hela-PRDM1-ChIP-Seq(GSE31477)/Homer	ACTTTCACTTTC	1e-06	-13.88	0	1723	4.99%	2892.7	4.46%	0.001048	1.11883
AT5G25475(ABI3VP1)/col-AT5G25475-DAP-Seq(GSE60143)/Homer	RNNRNCAAGCADNDB	1e-06	-13.85	0	4604	13.35%	8109.2	12.49%	0.001048	1.06886
AP-2gamma(AP2)/MCF7-TFAP2C-ChIP-Seq(GSE21234)/Homer	SCCTSAGGSCAW	1e-05	-13.75	0	3881	11.25%	6791.2	10.46%	0.01048	1.07553
Tcf4(HMG)/Hct116-Tcf4-ChIP-Seq(SRA012054)/Homer	ASATCAAAGGVA	1e-05	-13.72	0	1468	4.26%	2441.2	3.76%	0.01048	1.13298
THRb(NR)/Liver-NR1A2-ChIP-Seq(GSE52613)/Homer	TRAGGTCA	1e-05	-13.69	0	13980	40.52%	25503	39.28%	0.01048	1.03157
SMB(NAC)/colamp-SMB-DAP-Seq(GSE60143)/Homer	CTTVNNNNDBAAGHW	1e-05	-13.63	0	2475	7.17%	4244.3	6.54%	0.01048	1.09633
MYB116(MYB)/colamp-MYB116-DAP-Seq(GSE60143)/Homer	AGTTAGGCAN	1e-05	-13.63	0	2022	5.86%	3430.2	5.28%	0.01048	1.10985
IDD5(C2H2)/colamp-IDD5-DAP-Seq(GSE60143)/Homer	TTTTGTCTTTTTBTK	1e-05	-13.62	0	2129	6.17%	3623	5.58%	0.01048	1.10573
AT1G49560(G2like)/colamp-AT1G49560-DAP-Seq(GSE60143)/Homer	GAWTCTNWDA	1e-05	-13.55	0	4475	12.97%	7880.9	12.14%	0.01048	1.06837
SOC1(MADS)/Seedling-SOC1-ChIP-Seq(GSE45846)/Homer	TWCCAWWTWTGG	1e-05	-13.54	0	968	2.81%	1563.3	2.41%	0.01048	1.16598
HOXA1(Homeobox)/mES-Hoxa1-ChIP-Seq(SRP084292)/Homer	TGATKGATGR	1e-05	-13.42	0	720	2.09%	1134.4	1.75%	0.01048	1.19429
At4g01280(MYBrelated)/colamp-At4g01280-DAP-Seq(GSE60143)/Homer	AAATATCT	1e-05	-13.27	0	1255	3.64%	2070.1	3.19%	0.01048	1.14107
MYB70(MYB)/col-MYB70-DAP-Seq(GSE60143)/Homer	WTAACNGTTA	1e-05	-13.25	0	4236	12.28%	7450.6	11.48%	0.01048	1.06969
SGR5(C2H2)/colamp-SGR5-DAP-Seq(GSE60143)/Homer	TTTGTCTTTTTT	1e-05	-13.2	0	2316	6.71%	3965.7	6.11%	0.01048	1.0982
c-Jun-CRE(bZIP)/K562-cJun-ChIP-Seq(GSE31477)/Homer	ATGACGTCATCY	1e-05	-13.15	0	953	2.76%	1541.4	2.37%	0.01048	1.16456
PU.1-IRF(ETS:IRF)/Bcell-PU.1-ChIP-Seq(GSE21512)/Homer	MGGAAGTGAAAC	1e-05	-13.07	0	4541	13.16%	8012.2	12.34%	0.01048	1.06645
Hoxa9(Homeobox)/ChickenMSG-Hoxa9.Flag-ChIP-Seq(GSE86088)/Homer	RGCAATNAAA	1e-05	-12.96	0	8290	24.03%	14925.5	22.99%	0.01048	1.04524
MYB81(MYB)/col-MYB81-DAP-Seq(GSE60143)/Homer	NWAACSGWTWNN	1e-05	-12.79	0	4245	12.31%	7477.4	11.52%	0.01048	1.06858
Ets1-distal(ETS)/CD4+-PolII-ChIP-Seq(Barski_et_al.)/Homer	MACAGGAAGT	1e-05	-12.68	0	1176	3.41%	1938.6	2.99%	0.01048	1.14047
ETV4(ETS)/HepG2-ETV4-ChIP-Seq(ENCODE)/Homer	ACCGGAAGTG	1e-05	-12.58	0	4099	11.88%	7215	11.11%	0.01048	1.06931
ANAC005(NAC)/col-ANAC005-DAP-Seq(GSE60143)/Homer	WVCTTVTWNHABAAG	1e-05	-12.58	0	1475	4.28%	2469.6	3.80%	0.01048	1.12632
Hand2(bHLH)/Mesoderm-Hand2-ChIP-Seq(GSE61475)/Homer	TGACANARRCCAGRC	1e-05	-12.56	0	1877	5.44%	3187.2	4.91%	0.01048	1.10794
At5g62940(C2C2dof)/col-At5g62940-DAP-Seq(GSE60143)/Homer	WHWHHACTTTTT	1e-05	-12.39	0	11071	32.09%	20113.9	30.98%	0.01048	1.03583
Tbox:Smad(T-box,MAD)/ESCd5-Smad2_3-ChIP-Seq(GSE29422)/Homer	AGGTGHCAGACA	1e-05	-12.39	0	756	2.19%	1206.1	1.86%	0.01048	1.17742
BOS1(MYB)/col-BOS1-DAP-Seq(GSE60143)/Homer	NNRCCTAACT	1e-05	-12.38	0	2659	7.71%	4599.8	7.08%	0.01048	1.08898
SeqBias: G/A bias	RRRRRRRRRR	1e-05	-12.26	0	34449	99.86%	64763.1	99.75%	0.01048	1.0011
AT5G60130(ABI3VP1)/col-AT5G60130-DAP-Seq(GSE60143)/Homer	WTTYTAAGVAAA	1e-05	-12.22	0	5274	15.29%	9378.4	14.44%	0.01048	1.05886
ANL2(HB)/col-ANL2-DAP-Seq(GSE60143)/Homer	CATTAATTGC	1e-05	-12.21	0	1214	3.52%	2011.6	3.10%	0.01048	1.13548
Hoxc9(Homeobox)/Ainv15-Hoxc9-ChIP-Seq(GSE21812)/Homer	GGCCATAAATCA	1e-05	-12.13	0	1188	3.44%	1966.7	3.03%	0.01048	1.13531
PU.1(ETS)/ThioMac-PU.1-ChIP-Seq(GSE21512)/Homer	AGAGGAAGTG	1e-05	-12.11	0	1729	5.01%	2929.7	4.51%	0.01048	1.11086
CEBP(bZIP)/ThioMac-CEBPb-ChIP-Seq(GSE21512)/Homer	ATTGCGCAAC	1e-05	-12	0	1737	5.04%	2945.1	4.54%	0.01048	1.11013
Znf263(Zf)/K562-Znf263-ChIP-Seq(GSE31477)/Homer	CVGTSCTCCC	1e-05	-11.99	0	6786	19.67%	12171.4	18.75%	0.01048	1.04907
EGL-5(Homeobox)/cElegans-L3-EGL5-ChIP-Seq(modEncode)/Homer	ATTTAATGGG	1e-05	-11.99	0	3721	10.79%	6539	10.07%	0.01048	1.0715
GRE(NR),IR3/A549-GR-ChIP-Seq(GSE32465)/Homer	NRGVACABNVTGTYCY	1e-05	-11.9	0	467	1.35%	714.1	1.10%	0.01048	1.22727
AP-2alpha(AP2)/Hela-AP2alpha-ChIP-Seq(GSE31477)/Homer	ATGCCCTGAGGC	1e-05	-11.9	0	2929	8.49%	5098.7	7.85%	0.01048	1.08153
Erra(NR)/HepG2-Erra-ChIP-Seq(GSE31477)/Homer	CAAAGGTCAG	1e-05	-11.87	0	7907	22.92%	14249.3	21.95%	0.01048	1.04419
STAT1(Stat)/HelaS3-STAT1-ChIP-Seq(GSE12782)/Homer	NATTTCCNGGAAAT	1e-05	-11.77	0	926	2.68%	1509.7	2.33%	0.01048	1.15021
Pax8(Paired,Homeobox)/Thyroid-Pax8-ChIP-Seq(GSE26938)/Homer	GTCATGCHTGRCTGS	1e-05	-11.7	0	1234	3.58%	2053.2	3.16%	0.01048	1.13291
ATHB13(Homeobox)/col-ATHB13-DAP-Seq(GSE60143)/Homer	CAATAATT	1e-05	-11.63	0	2279	6.61%	3926.7	6.05%	0.01048	1.09256
TCX2(CPP)/colamp-TCX2-DAP-Seq(GSE60143)/Homer	NNWWTTYRAAHN	0.0001	-11.35	0	3895	11.29%	6871.6	10.58%	0.1048	1.06711
EWS:FLI1-fusion(ETS)/SK_N_MC-EWS:FLI1-ChIP-Seq(SRA014231)/Homer	VACAGGAAAT	0.0001	-11.23	0	2137	6.19%	3677.3	5.66%	0.1048	1.09364
RUNX-AML(Runt)/CD4+-PolII-ChIP-Seq(Barski_et_al.)/Homer	GCTGTGGTTW	0.0001	-11.23	0	2459	7.13%	4259.9	6.56%	0.1048	1.08689
At3g12730(G2like)/colamp-At3g12730-DAP-Seq(GSE60143)/Homer	AAGATTCT	0.0001	-11.04	0.0001	4519	13.10%	8022.3	12.36%	0.1048	1.05987
TFE3(bHLH)/MEF-TFE3-ChIP-Seq(GSE75757)/Homer	GTCACGTGACYV	0.0001	-11.01	0.0001	240	0.70%	341.4	0.53%	0.1048	1.32075
AT4G37180(G2like)/col-AT4G37180-DAP-Seq(GSE60143)/Homer	AGAATCTTNN	0.0001	-10.91	0.0001	3958	11.47%	6997.8	10.78%	0.1048	1.06401
NTM2(NAC)/col-NTM2-DAP-Seq(GSE60143)/Homer	CTTRTNNNAYAAGBH	0.0001	-10.9	0.0001	1543	4.47%	2615.5	4.03%	0.1048	1.10918
Atf2(bZIP)/3T3L1-Atf2-ChIP-Seq(GSE56872)/Homer	NRRTGACGTCAT	0.0001	-10.86	0.0001	1004	2.91%	1657.5	2.55%	0.1048	1.14118
CREB5(bZIP)/LNCaP-CREB5.V5-ChIP-Seq(GSE137775)/Homer	VVATGACGTCAT	0.0001	-10.86	0.0001	1077	3.12%	1786.9	2.75%	0.1048	1.13455
AT5G02460(C2C2dof)/col-AT5G02460-DAP-Seq(GSE60143)/Homer	CHCCTTTT	0.0001	-10.86	0.0001	6743	19.55%	12126.2	18.68%	0.1048	1.04657
ETS:E-box(ETS,bHLH)/HPC7-Scl-ChIP-Seq(GSE22178)/Homer	AGGAARCAGCTG	0.0001	-10.76	0.0001	391	1.13%	594.8	0.92%	0.1048	1.22826
At2g41835(C2H2)/col-At2g41835-DAP-Seq(GSE60143)/Homer	TTTGAAAA	0.0001	-10.74	0.0001	1362	3.95%	2294.5	3.53%	0.1048	1.11898
VND2(NAC)/col-VND2-DAP-Seq(GSE60143)/Homer	DNCKTNNNNNNNAAG	0.0001	-10.73	0.0001	2431	7.05%	4218.4	6.50%	0.1048	1.08462
ANAC016(NAC)/col-ANAC016-DAP-Seq(GSE60143)/Homer	WNCTTGNNNNNCAMG	0.0001	-10.7	0.0001	2099	6.08%	3618.2	5.57%	0.1048	1.09156
DMRT6(DM)/Testis-DMRT6-ChIP-Seq(GSE60440)/Homer	YDGHTACAWTGTADC	0.0001	-10.5	0.0001	524	1.52%	823.2	1.27%	0.1048	1.19685
IDD7(C2H2)/col-IDD7-DAP-Seq(GSE60143)/Homer	TTTGTCKTTTTN	0.0001	-10.49	0.0001	1169	3.39%	1954.4	3.01%	0.1048	1.12625
AT2G33550(Trihelix)/colamp-AT2G33550-DAP-Seq(GSE60143)/Homer	TTTAAGGGCAYTTTT	0.0001	-10.46	0.0001	6054	17.55%	10865.2	16.73%	0.1048	1.04901
Egr2(Zf)/Thymocytes-Egr2-ChIP-Seq(GSE34254)/Homer	NGCGTGGGCGGR	0.0001	-10.45	0.0001	483	1.40%	753.9	1.16%	0.1048	1.2069
AT3G10113(MYBrelated)/col-AT3G10113-DAP-Seq(GSE60143)/Homer	WNAAATATCWWN	0.0001	-10.37	0.0001	920	2.67%	1515.5	2.33%	0.1048	1.14592
RUNX2(Runt)/PCa-RUNX2-ChIP-Seq(GSE33889)/Homer	NWAACCACADNN	0.0001	-10.32	0.0001	2759	8.00%	4822.5	7.43%	0.1048	1.07672
Nr5a2(NR)/mES-Nr5a2-ChIP-Seq(GSE19019)/Homer	BTCAAGGTCA	0.0001	-10.31	0.0001	1810	5.25%	3104.3	4.78%	0.1048	1.09833
OCT:OCT(POU,Homeobox,IR1)/NPC-Brn2-ChIP-Seq(GSE35496)/Homer	ATGAATWATTCATGA	0.0001	-10.26	0.0001	60	0.17%	64.6	0.10%	0.1048	1.7
At5g66730(C2H2)/colamp-At5g66730-DAP-Seq(GSE60143)/Homer	TTTGTCKTTTTK	0.0001	-10.25	0.0001	818	2.37%	1337.2	2.06%	0.1048	1.15049
NAC2(NAC)/colamp-NAC2-DAP-Seq(GSE60143)/Homer	TDCTTGNNNNNCAAG	0.0001	-10.21	0.0001	1794	5.20%	3077.2	4.74%	0.1048	1.09705
ANAC013(NAC)/col-ANAC013-DAP-Seq(GSE60143)/Homer	CTTGNNNNNCAAGNA	0.0001	-10.19	0.0001	1143	3.31%	1912.1	2.94%	0.1048	1.12585
RAR:RXR(NR),DR5/ES-RAR-ChIP-Seq(GSE56893)/Homer	RGGTCADNNAGAGGTCAV	0.0001	-10.12	0.0001	100	0.29%	123.5	0.19%	0.1048	1.52632
OBP3(C2C2dof)/col-OBP3-DAP-Seq(GSE60143)/Homer	NYWACTTTTT	0.0001	-10.1	0.0001	9822	28.47%	17868.9	27.52%	0.1048	1.03452
SpiB(ETS)/OCILY3-SPIB-ChIP-Seq(GSE56857)/Homer	AAAGRGGAAGTG	0.0001	-10.08	0.0001	773	2.24%	1260.1	1.94%	0.1048	1.15464
EPR1(MYBrelated)/colamp-EPR1-DAP-Seq(GSE60143)/Homer	AAATATCT	0.0001	-10.06	0.0001	782	2.27%	1276.2	1.97%	0.1048	1.15228
LHY1(MYBrelated)/col-LHY1-DAP-Seq(GSE60143)/Homer	AAATATCT	0.0001	-10.06	0.0001	782	2.27%	1276.2	1.97%	0.1048	1.15228
Hoxd10(Homeobox)/ChickenMSG-Hoxd10.Flag-ChIP-Seq(GSE86088)/Homer	GGCMATGAAA	0.0001	-10.04	0.0001	3263	9.46%	5747.3	8.85%	0.1048	1.06893
MYB65(MYB)/colamp-MYB65-DAP-Seq(GSE60143)/Homer	RACNGTTA	0.0001	-10.03	0.0001	3310	9.59%	5833.1	8.98%	0.1048	1.06793
ANAC053(NAC)/colamp-ANAC053-DAP-Seq(GSE60143)/Homer	TDCTTGNNNNNCAAG	0.0001	-9.907	0.0002	1360	3.94%	2303.9	3.55%	0.1048	1.10986
CRX(Homeobox)/Retina-Crx-ChIP-Seq(GSE20012)/Homer	GCTAATCC	0.0001	-9.742	0.0002	6959	20.17%	12562.3	19.35%	0.1048	1.04238
SeqBias: GCW-triplet	GCWGCWGCWGCW	0.0001	-9.732	0.0002	34444	99.84%	64762.9	99.75%	0.1048	1.0009
ANAC070(NAC)/colamp-ANAC070-DAP-Seq(GSE60143)/Homer	CTTRHDNHNBAAGHW	0.0001	-9.619	0.0002	2885	8.36%	5068	7.81%	0.1048	1.07042
Prop1(Homeobox)/GHFT1-PROP1.biotin-ChIP-Seq(GSE77302)/Homer	NTAATBNAATTA	0.0001	-9.619	0.0002	1189	3.45%	2002.9	3.08%	0.1048	1.12013
VND1(NAC)/col-VND1-DAP-Seq(GSE60143)/Homer	CTTRWDNHWYAAGYW	0.0001	-9.614	0.0002	1982	5.75%	3427.6	5.28%	0.1048	1.08902
Lola-I(Zf)/Embryo-LolaI-ChIP-Seq(GSE200870)/Homer	VAAAGCTY	0.0001	-9.596	0.0002	1937	5.61%	3346.9	5.15%	0.1048	1.08932
GRF9(GRF)/colamp-GRF9-DAP-Seq(GSE60143)/Homer	NWCTGACANNNNNNN	0.0001	-9.53	0.0002	3511	10.18%	6213.9	9.57%	0.1048	1.06374
AtGRF6(GRF)/col-AtGRF6-DAP-Seq(GSE60143)/Homer	NTGTCAGADNNNNNN	0.0001	-9.5	0.0002	4038	11.71%	7180.9	11.06%	0.1048	1.05877
AtIDD11(C2H2)/colamp-AtIDD11-DAP-Seq(GSE60143)/Homer	TTTGTCGTTT	0.0001	-9.462	0.0002	1149	3.33%	1933.3	2.98%	0.1048	1.11745
SPDEF(ETS)/VCaP-SPDEF-ChIP-Seq(SRA014231)/Homer	ASWTCCTGBT	0.0001	-9.45	0.0002	3642	10.56%	6455.7	9.94%	0.1048	1.06237
ZNF189(Zf)/HEK293-ZNF189.GFP-ChIP-Seq(GSE58341)/Homer	TGGAACAGMA	0.0001	-9.44	0.0002	2880	8.35%	5062.3	7.80%	0.1048	1.07051
E2F3(E2F)/MEF-E2F3-ChIP-Seq(GSE71376)/Homer	BTKGGCGGGAAA	0.0001	-9.372	0.0002	1542	4.47%	2638.4	4.06%	0.1048	1.10099
NFAT(RHD)/Jurkat-NFATC1-ChIP-Seq(Jolma_et_al.)/Homer	ATTTTCCATT	0.0001	-9.357	0.0003	2682	7.77%	4703.9	7.24%	0.1048	1.0732
Oct4:Sox17(POU,Homeobox,HMG)/F9-Sox17-ChIP-Seq(GSE44553)/Homer	CCATTGTATGCAAAT	0.0001	-9.335	0.0003	398	1.15%	618	0.95%	0.1048	1.21053
Foxh1(Forkhead)/hESC-FOXH1-ChIP-Seq(GSE29422)/Homer	NNTGTGGATTSS	0.0001	-9.296	0.0003	1765	5.12%	3041.2	4.68%	0.1048	1.09402
E2F6(E2F)/Hela-E2F6-ChIP-Seq(GSE31477)/Homer	GGCGGGAARN	0.0001	-9.293	0.0003	1282	3.72%	2173.2	3.35%	0.1048	1.11045
RKD2(RWPRK)/colamp-RKD2-DAP-Seq(GSE60143)/Homer	GACKTTTCRDCTTCC	0.001	-9.154	0.0003	2082	6.04%	3617.9	5.57%	1	1.08438
Atf7(bZIP)/3T3L1-Atf7-ChIP-Seq(GSE56872)/Homer	NGRTGACGTCAY	0.001	-9.121	0.0003	1362	3.95%	2319.1	3.57%	1	1.10644
SOL1(CPP)/colamp-SOL1-DAP-Seq(GSE60143)/Homer	ATTTAAATHN	0.001	-9.09	0.0003	3771	10.93%	6701.4	10.32%	1	1.05911
RAP211(AP2EREBP)/colamp-RAP211-DAP-Seq(GSE60143)/Homer	RGCCGGCYWW	0.001	-9.073	0.0003	6101	17.69%	10996.6	16.94%	1	1.04427
ANAC057(NAC)/colamp-ANAC057-DAP-Seq(GSE60143)/Homer	DVCKTGNNNNNCAMG	0.001	-9.031	0.0003	1842	5.34%	3185.7	4.91%	1	1.08758
SVP(MADS)/col-SVP-DAP-Seq(GSE60143)/Homer	ANTTWCCHAATTTGG	0.001	-8.975	0.0004	1206	3.50%	2042.6	3.15%	1	1.11111
RVE1(MYBrelated)/col-RVE1-DAP-Seq(GSE60143)/Homer	AAATATCT	0.001	-8.949	0.0004	1175	3.41%	1988	3.06%	1	1.11438
Usf2(bHLH)/C2C12-Usf2-ChIP-Seq(GSE36030)/Homer	GTCACGTGGT	0.001	-8.942	0.0004	890	2.58%	1480.1	2.28%	1	1.13158
AIL7(AP2EREBP)/colamp-AIL7-DAP-Seq(GSE60143)/Homer	KCACRAWTYYCGAGG	0.001	-8.929	0.0004	1233	3.57%	2091.9	3.22%	1	1.1087
ATHB6(Homeobox)/col-ATHB6-DAP-Seq(GSE60143)/Homer	AATGATTG	0.001	-8.853	0.0004	2833	8.21%	4990.7	7.69%	1	1.06762
caudal(Homeobox)/Drosophila-Embryos-ChIP-Chip(modEncode)/Homer	GGYCATAAAW	0.001	-8.852	0.0004	1787	5.18%	3089.8	4.76%	1	1.08824
MITF(bHLH)/MastCells-MITF-ChIP-Seq(GSE48085)/Homer	RTCATGTGAC	0.001	-8.794	0.0004	2974	8.62%	5249.8	8.09%	1	1.06551
ANAC028(NAC)/col-ANAC028-DAP-Seq(GSE60143)/Homer	WRCTTGNNNNNCAAG	0.001	-8.768	0.0004	1858	5.39%	3219.4	4.96%	1	1.08669
Atf1(bZIP)/K562-ATF1-ChIP-Seq(GSE31477)/Homer	GATGACGTCA	0.001	-8.741	0.0004	1866	5.41%	3234.1	4.98%	1	1.08635
AT1G47655(C2C2dof)/colamp-AT1G47655-DAP-Seq(GSE60143)/Homer	YHACTTTTTS	0.001	-8.719	0.0005	11422	33.11%	20908.2	32.20%	1	1.02826
NST1(NAC)/colamp-NST1-DAP-Seq(GSE60143)/Homer	WRCTTRWWNWWYAAG	0.001	-8.675	0.0005	2162	6.27%	3772.5	5.81%	1	1.07917
HOXB13(Homeobox)/ProstateTumor-HOXB13-ChIP-Seq(GSE56288)/Homer	TTTTATKRGG	0.001	-8.607	0.0005	2672	7.75%	4702.2	7.24%	1	1.07044
ANAC071(NAC)/col-ANAC071-DAP-Seq(GSE60143)/Homer	DNCKTNDNNNHNAAG	0.001	-8.543	0.0005	2150	6.23%	3753.9	5.78%	1	1.07785
HOXA9(Homeobox)/HSC-Hoxa9-ChIP-Seq(GSE33509)/Homer	GGCCATAAATCA	0.001	-8.412	0.0006	1685	4.88%	2913.1	4.49%	1	1.08686
ANAC058(NAC)/col-ANAC058-DAP-Seq(GSE60143)/Homer	TWCTTGTDNNACAAG	0.001	-8.28	0.0007	1407	4.08%	2414.2	3.72%	1	1.09677
VND4(NAC)/colamp-VND4-DAP-Seq(GSE60143)/Homer	WRCTTGWANWWCAAG	0.001	-8.253	0.0007	1769	5.13%	3068.6	4.73%	1	1.08457
MYB88(MYB)/col-MYB88-DAP-Seq(GSE60143)/Homer	HNACGCTCCT	0.001	-8.219	0.0007	5773	16.73%	10418.3	16.05%	1	1.04237
AT2G28810(C2C2dof)/colamp-AT2G28810-DAP-Seq(GSE60143)/Homer	VAAAAAGTWA	0.001	-8.184	0.0008	7321	21.22%	13289.6	20.47%	1	1.03664
SPL11(SBP)/col100-SPL11-DAP-Seq(GSE60143)/Homer	YTGTACTTBH	0.001	-8.16	0.0008	1705	4.94%	2954	4.55%	1	1.08571
ATHB6(Homeobox)/Arabidopsis-HB6-ChIP-Seq(GSE80564)/Homer	CAATNATTBN	0.001	-8.034	0.0009	1629	4.72%	2819.1	4.34%	1	1.08756
OBP1(C2C2dof)/col-OBP1-DAP-Seq(GSE60143)/Homer	NHHACTTTWT	0.001	-8.026	0.0009	8762	25.40%	15975.2	24.60%	1	1.03252
ATHB20(Homeobox)/colamp-ATHB20-DAP-Seq(GSE60143)/Homer	CAATHATT	0.001	-8.007	0.0009	826	2.39%	1379.8	2.13%	1	1.12207
SEP3(MADS)/Arabidoposis-Flower-Sep3-ChIP-Seq/Homer	CCAAAAAGGG	0.001	-7.964	0.0009	3290	9.54%	5849.8	9.01%	1	1.05882
FHY3(FAR1)/Arabidopsis-FHY3-ChIP-Seq(GSE30711)/Homer	HHCACGCGCBTN	0.001	-7.904	0.001	597	1.73%	976.6	1.50%	1	1.15333
DUX4(Homeobox)/Myoblasts-DUX4.V5-ChIP-Seq(GSE75791)/Homer	NWTAAYCYAATCAWN	0.001	-7.85	0.001	83	0.24%	105.1	0.16%	1	1.5
AT5G61620(MYBrelated)/colamp-AT5G61620-DAP-Seq(GSE60143)/Homer	CTTATCCA	0.001	-7.841	0.001	3883	11.26%	6942.5	10.69%	1	1.05332
CDX4(Homeobox)/ZebrafishEmbryos-Cdx4.Myc-ChIP-Seq(GSE48254)/Homer	NGYCATAAAWCH	0.001	-7.609	0.0013	2036	5.90%	3566.4	5.49%	1	1.07468
PAX5(Paired,Homeobox),condensed/GM12878-PAX5-ChIP-Seq(GSE32465)/Homer	GTCACGCTCSCTGM	0.001	-7.535	0.0014	343	0.99%	538.8	0.83%	1	1.19277
Otx2(Homeobox)/EpiLC-Otx2-ChIP-Seq(GSE56098)/Homer	NYTAATCCYB	0.001	-7.508	0.0014	1982	5.75%	3471	5.35%	1	1.07477
SPL14(SBP)/col-SPL14-DAP-Seq(GSE60143)/Homer	NNWHTGTACGGAHNH	0.001	-7.458	0.0015	273	0.79%	419	0.65%	1	1.21538
CDF3(C2C2dof)/colamp-CDF3-DAP-Seq(GSE60143)/Homer	AAAAGTRM	0.001	-7.372	0.0017	5429	15.74%	9811	15.11%	1	1.04169
bZIP:IRF(bZIP,IRF)/Th17-BatF-ChIP-Seq(GSE39756)/Homer	NAGTTTCABTHTGACTNW	0.001	-7.309	0.0018	1222	3.54%	2098.3	3.23%	1	1.09598
JGL(C2H2)/col-JGL-DAP-Seq(GSE60143)/Homer	ACYTTCAGTT	0.001	-7.242	0.0019	5059	14.66%	9131.9	14.06%	1	1.04267
LBD19(LOBAS2)/colamp-LBD19-DAP-Seq(GSE60143)/Homer	CCKGAAWTTCMGGAW	0.001	-7.223	0.0019	5230	15.16%	9448.3	14.55%	1	1.04192
HINFP(Zf)/K562-HINFP.eGFP-ChIP-Seq(Encode)/Homer	TWVGGTCCGC	0.001	-7.203	0.0019	632	1.83%	1046.4	1.61%	1	1.13665
Srebp2(bHLH)/HepG2-Srebp2-ChIP-Seq(GSE31477)/Homer	CGGTCACSCCAC	0.001	-7.168	0.002	426	1.23%	685.3	1.06%	1	1.16038
MYB62(MYB)/colamp-MYB62-DAP-Seq(GSE60143)/Homer	NTACCTAACT	0.001	-7.148	0.002	3757	10.89%	6731.9	10.37%	1	1.05014
LBD18(LOBAS2)/colamp-LBD18-DAP-Seq(GSE60143)/Homer	CKGAWWTTCHGS	0.001	-7.12	0.0021	7193	20.85%	13093.8	20.17%	1	1.03371
CTCF(Zf)/WholeFly-dCTCF-ChIP-seq(GSE175402)/Homer	RTGGCGCCATCTAGCGGHCA	0.001	-7.106	0.0021	174	0.50%	255.1	0.39%	1	1.28205
Tcf7(HMG)/GM12878-TCF7-ChIP-Seq(Encode)/Homer	CTTTGATGTGSB	0.001	-7.099	0.0021	1052	3.05%	1796.9	2.77%	1	1.10108
IBL1(bHLH)/Seedling-IBL1-ChIP-Seq(GSE51120)/Homer	CACGTGCC	0.001	-7.098	0.0021	5066	14.68%	9149.8	14.09%	1	1.04187
ANAC096(NAC)/colamp-ANAC096-DAP-Seq(GSE60143)/Homer	TACTTGWNNNWCAAG	0.001	-7.055	0.0022	1729	5.01%	3020.7	4.65%	1	1.07742
AT1G76870(Trihelix)/col-AT1G76870-DAP-Seq(GSE60143)/Homer	AAAACCRGWW	0.001	-7.04	0.0022	1013	2.94%	1727.3	2.66%	1	1.10526
Rbpj1(?)/Panc1-Rbpj1-ChIP-Seq(GSE47459)/Homer	HTTTCCCASG	0.001	-6.981	0.0024	5322	15.43%	9628	14.83%	1	1.04046
ANAC083(NAC)/col-ANAC083-DAP-Seq(GSE60143)/Homer	CKTRWNNNWYAMGTA	0.001	-6.964	0.0024	1658	4.81%	2894	4.46%	1	1.07848
ELF3(ETS)/PDAC-ELF3-ChIP-Seq(GSE64557)/Homer	ANCAGGAAGT	0.01	-6.879	0.0026	2567	7.44%	4553.3	7.01%	1	1.06134
Bapx1(Homeobox)/VertebralCol-Bapx1-ChIP-Seq(GSE36672)/Homer	TTRAGTGSYK	0.01	-6.878	0.0026	6966	20.19%	12681.5	19.53%	1	1.03379
WRKY22(WRKY)/colamp-WRKY22-DAP-Seq(GSE60143)/Homer	WWAAAGTCAACK	0.01	-6.875	0.0026	1491	4.32%	2592.1	3.99%	1	1.08271
ERRg(NR)/Kidney-ESRRG-ChIP-Seq(GSE104905)/Homer	GTGACCTTGRVN	0.01	-6.853	0.0027	2720	7.88%	4834.6	7.45%	1	1.05772
MYB118(MYB)/colamp-MYB118-DAP-Seq(GSE60143)/Homer	TAWCCGTTAC	0.01	-6.849	0.0027	656	1.90%	1093.1	1.68%	1	1.13095
HOXD13(Homeobox)/Chicken-Hoxd13-ChIP-Seq(GSE38910)/Homer	NCYAATAAAA	0.01	-6.847	0.0027	2454	7.11%	4347.5	6.70%	1	1.06119
ANAC050(NAC)/colamp-ANAC050-DAP-Seq(GSE60143)/Homer	WNCTTGNNNNNCAAG	0.01	-6.808	0.0028	1424	4.13%	2472.2	3.81%	1	1.08399
VND3(NAC)/colamp-VND3-DAP-Seq(GSE60143)/Homer	TRCTTGWDNHWCAAG	0.01	-6.802	0.0028	1737	5.04%	3040.1	4.68%	1	1.07692
CES-1(Homeobox)/cElegans-L1-CES1-ChIP-Seq(modEncode)/Homer	AAATTSAATTTN	0.01	-6.784	0.0028	1133	3.28%	1947.5	3.00%	1	1.09333
MafF(bZIP)/HepG2-MafF-ChIP-Seq(GSE31477)/Homer	HWWGTCAGCAWWTTT	0.01	-6.736	0.0029	667	1.93%	1115	1.72%	1	1.12209
Unknown2/Drosophila-Promoters/Homer	CATCMCTA	0.01	-6.713	0.003	4612	13.37%	8323.7	12.82%	1	1.0429
p73(p53)/Trachea-p73-ChIP-Seq(PRJNA310161)/Homer	NRRRCAWGTCCDGRCATGYY	0.01	-6.582	0.0034	181	0.52%	270.4	0.42%	1	1.2381
AT1G77200(AP2EREBP)/colamp-AT1G77200-DAP-Seq(GSE60143)/Homer	ACCGACAHWD	0.01	-6.563	0.0035	1204	3.49%	2079.4	3.20%	1	1.09062
EBF2(EBF)/BrownAdipose-EBF2-ChIP-Seq(GSE97114)/Homer	NABTCCCWDGGGAVH	0.01	-6.522	0.0036	3400	9.86%	6093.4	9.38%	1	1.05117
AT5G47660(Trihelix)/colamp-AT5G47660-DAP-Seq(GSE60143)/Homer	AWTTTTACCG	0.01	-6.505	0.0037	3498	10.14%	6274.4	9.66%	1	1.04969
NTM1(NAC)/col-NTM1-DAP-Seq(GSE60143)/Homer	ACTTRTARAASAAGT	0.01	-6.488	0.0037	1453	4.21%	2531.2	3.90%	1	1.07949
MYB56(MYB)/colamp-MYB56-DAP-Seq(GSE60143)/Homer	HTAACGRMHY	0.01	-6.481	0.0037	2135	6.19%	3773.3	5.81%	1	1.0654
Arnt:Ahr(bHLH)/MCF7-Arnt-ChIP-Seq(Lo_et_al.)/Homer	TBGCACGCAA	0.01	-6.343	0.0043	1772	5.14%	3114.7	4.80%	1	1.07083
ANAC020(NAC)/col-ANAC020-DAP-Seq(GSE60143)/Homer	DVCKTGHNNNDCAAG	0.01	-6.303	0.0044	1528	4.43%	2671.8	4.11%	1	1.07786
ZNF317(Zf)/HEK293-ZNF317.GFP-ChIP-Seq(GSE58341)/Homer	GTCWGCTGTYYCTCT	0.01	-6.26	0.0046	312	0.90%	496	0.76%	1	1.18421
HDG7(HB)/col-HDG7-DAP-Seq(GSE60143)/Homer	WGCATTTAATGC	0.01	-6.205	0.0049	375	1.09%	606.2	0.93%	1	1.17204
NAP(NAC)/col-NAP-DAP-Seq(GSE60143)/Homer	ARGTTACGTRTN	0.01	-6.192	0.0049	1741	5.05%	3061.3	4.71%	1	1.07219
CBF4(AP2EREBP)/colamp-CBF4-DAP-Seq(GSE60143)/Homer	NRCCGACDWNNNNNN	0.01	-6.154	0.0051	993	2.88%	1706.1	2.63%	1	1.09506
RBFox2(?)/Heart-RBFox2-CLIP-Seq(GSE57926)/Homer	TGCATGCA	0.01	-6.126	0.0052	6744	19.55%	12300.2	18.94%	1	1.03221
ZBTB33(Zf)/GM12878-ZBTB33-ChIP-Seq(GSE32465)/Homer	GGVTCTCGCGAGAAC	0.01	-6.103	0.0054	78	0.23%	104.7	0.16%	1	1.4375
ZNF711(Zf)/SHSY5Y-ZNF711-ChIP-Seq(GSE20673)/Homer	AGGCCTAG	0.01	-6.048	0.0056	6300	18.26%	11478.7	17.68%	1	1.03281
IRF8(IRF)/BMDM-IRF8-ChIP-Seq(GSE77884)/Homer	GRAASTGAAAST	0.01	-6.04	0.0057	988	2.86%	1699.5	2.62%	1	1.0916
At1g14580(C2H2)/colamp-At1g14580-DAP-Seq(GSE60143)/Homer	CASAAAAMGACAAAA	0.01	-6.002	0.0059	538	1.56%	895.3	1.38%	1	1.13043
HDG1(Homeobox)/col100-HDG1-DAP-Seq(GSE60143)/Homer	DDYAATTAATGH	0.01	-5.984	0.006	1059	3.07%	1828.2	2.82%	1	1.08865
BPC6(BBRBPC)/col-BPC6-DAP-Seq(GSE60143)/Homer	YTYTCTCTCTCTCTA	0.01	-5.968	0.0061	127	0.37%	184.8	0.28%	1	1.32143
CDM1(C3H)/colamp-CDM1-DAP-Seq(GSE60143)/Homer	CCGAWAWTWTCGGAN	0.01	-5.953	0.0061	163	0.47%	244.8	0.38%	1	1.23684
At1g25550(G2like)/colamp-At1g25550-DAP-Seq(GSE60143)/Homer	NAGATTCY	0.01	-5.947	0.0062	3537	10.25%	6365	9.80%	1	1.04592
JKD(C2H2)/col-JKD-DAP-Seq(GSE60143)/Homer	TTTTGTCGTTTT	0.01	-5.93	0.0062	503	1.46%	834.1	1.28%	1	1.14062
RAP21(AP2EREBP)/colamp-RAP21-DAP-Seq(GSE60143)/Homer	BCACCGACAHNN	0.01	-5.87	0.0066	252	0.73%	396.5	0.61%	1	1.19672
LBD2(LOBAS2)/colamp-LBD2-DAP-Seq(GSE60143)/Homer	TCCGAWTTTTTCGGN	0.01	-5.864	0.0066	568	1.65%	950.2	1.46%	1	1.13014
Cdx2(Homeobox)/mES-Cdx2-ChIP-Seq(GSE14586)/Homer	GYMATAAAAH	0.01	-5.841	0.0068	1457	4.22%	2552.3	3.93%	1	1.07379
HNF1b(Homeobox)/PDAC-HNF1B-ChIP-Seq(GSE64557)/Homer	GTTAATNATTAA	0.01	-5.84	0.0068	271	0.79%	429.6	0.66%	1	1.19697
Brachyury(T-box)/Mesoendoderm-Brachyury-ChIP-exo(GSE54963)/Homer	ANTTMRCASBNNNGTGYKAAN	0.01	-5.802	0.007	815	2.36%	1392.5	2.14%	1	1.1028
ANAC103(NAC)/col-ANAC103-DAP-Seq(GSE60143)/Homer	AACTTGNWNWNCAAG	0.01	-5.779	0.0072	966	2.80%	1664.6	2.56%	1	1.09375
Phox2b(Homeobox)/CLBGA-PHOX2B-ChIP-Seq(GSE90683)/Homer	TTAATTNAATTA	0.01	-5.761	0.0073	346	1.00%	560.4	0.86%	1	1.16279
SPCH(bHLH)/Seedling-SPCH-ChIP-Seq(GSE57497)/Homer	WNBCACGTGA	0.01	-5.708	0.0077	2887	8.37%	5174.4	7.97%	1	1.05019
CBF1(AP2EREBP)/colamp-CBF1-DAP-Seq(GSE60143)/Homer	YRCCGACATN	0.01	-5.691	0.0078	1015	2.94%	1754.5	2.70%	1	1.08889
GSC(Homeobox)/FrogEmbryos-GSC-ChIP-Seq(DRA000576)/Homer	RGGATTAR	0.01	-5.647	0.0081	2943	8.53%	5279.1	8.13%	1	1.0492
Phox2a(Homeobox)/Neuron-Phox2a-ChIP-Seq(GSE31456)/Homer	YTAATYNRATTA	0.01	-5.612	0.0084	695	2.01%	1180.9	1.82%	1	1.1044
KLF6(Zf)/PDAC-KLF6-ChIP-Seq(GSE64557)/Homer	MKGGGYGTGGCC	0.01	-5.528	0.0091	3422	9.92%	6166.7	9.50%	1	1.04421
Pax7(Paired,Homeobox)/Myoblast-Pax7-ChIP-Seq(GSE25064)/Homer	TAATCAATTA	0.01	-5.497	0.0094	183	0.53%	281.5	0.43%	1	1.23256
Srebp1a(bHLH)/HepG2-Srebp1a-ChIP-Seq(GSE31477)/Homer	RTCACSCCAY	0.01	-5.469	0.0096	658	1.91%	1116.1	1.72%	1	1.11047
Klf15(Zf)/Liver-Klf15-ChIP-Seq(GSE166083)/Homer	RGGGGGCGGGGC	0.01	-5.439	0.0099	3592	10.41%	6483.7	9.99%	1	1.04204
FAR1(FAR1)/col-FAR1-DAP-Seq(GSE60143)/Homer	TKNNNYYCACGCGCY	0.01	-5.433	0.0099	212	0.61%	331.1	0.51%	1	1.19608
Adof1(C2C2dof)/col-Adof1-DAP-Seq(GSE60143)/Homer	NRWAAAGYDV	0.01	-5.372	0.0105	8644	25.06%	15876	24.45%	1	1.02495
Nur77(NR)/K562-NR4A1-ChIP-Seq(GSE31363)/Homer	TGACCTTTNCNT	0.01	-5.36	0.0106	545	1.58%	916.6	1.41%	1	1.12057
SND3(NAC)/col-SND3-DAP-Seq(GSE60143)/Homer	CTTNHNNNDNAAGNH	0.01	-5.32	0.011	1853	5.37%	3287.1	5.06%	1	1.06126
IRF:BATF(IRF:bZIP)/pDC-Irf8-ChIP-Seq(GSE66899)/Homer	CTTTCANTATGACTV	0.01	-5.312	0.0111	333	0.97%	542.9	0.84%	1	1.15476
ZFX(Zf)/mES-Zfx-ChIP-Seq(GSE11431)/Homer	AGGCCTRG	0.01	-5.307	0.0111	4706	13.64%	8550.4	13.17%	1	1.03569
MGP(C2H2)/colamp-MGP-DAP-Seq(GSE60143)/Homer	TTTTGTCGTTTW	0.01	-5.228	0.012	671	1.95%	1143.1	1.76%	1	1.10795
Tcf3(HMG)/mES-Tcf3-ChIP-Seq(GSE11724)/Homer	ASWTCAAAGG	0.01	-5.211	0.0122	775	2.25%	1330.2	2.05%	1	1.09756
dof24(C2C2dof)/col-dof24-DAP-Seq(GSE60143)/Homer	TWMCTTTTTG	0.01	-5.202	0.0123	6254	18.13%	11431	17.61%	1	1.02953
PLT3(AP2EREBP)/col-PLT3-DAP-Seq(GSE60143)/Homer	GCACGNWTHYCGAGG	0.01	-5.197	0.0123	132	0.38%	197.5	0.30%	1	1.26667
IRF4(IRF)/GM12878-IRF4-ChIP-Seq(GSE32465)/Homer	ACTGAAACCA	0.01	-5.162	0.0127	1209	3.50%	2116.1	3.26%	1	1.07362
EIL4(EIL)/Tomato-EIL4-ChIP-Seq(GSE116581)/Homer	GATTCAWTGAAT	0.01	-5.154	0.0128	224	0.65%	354.4	0.55%	1	1.18182
DDF1(AP2EREBP)/col-DDF1-DAP-Seq(GSE60143)/Homer	GCCGACAT	0.01	-5.134	0.013	597	1.73%	1012.9	1.56%	1	1.10897
EHF(ETS)/LoVo-EHF-ChIP-Seq(GSE49402)/Homer	AVCAGGAAGT	0.01	-5.127	0.0131	4585	13.29%	8333.1	12.83%	1	1.03585
TGA1(bZIP)/colamp-TGA1-DAP-Seq(GSE60143)/Homer	TGACGTCAKC	0.01	-5.122	0.0131	1025	2.97%	1783.3	2.75%	1	1.08
bHLH28(bHLH)/col-bHLH28-DAP-Seq(GSE60143)/Homer	NHHTGTACGGAH	0.01	-5.121	0.0131	400	1.16%	662.8	1.02%	1	1.13725
AT2G20110(CPP)/colamp-AT2G20110-DAP-Seq(GSE60143)/Homer	ATTYAAATHY	0.01	-5.12	0.0131	3622	10.50%	6550.8	10.09%	1	1.04063
CUC2(NAC)/colamp-CUC2-DAP-Seq(GSE60143)/Homer	TRCKTGTNNNWCAMG	0.01	-5.089	0.0135	711	2.06%	1217.3	1.87%	1	1.1016
Elk4(ETS)/Hela-Elk4-ChIP-Seq(GSE31477)/Homer	NRYTTCCGGY	0.01	-5.044	0.0141	1855	5.38%	3298.3	5.08%	1	1.05906
TBP3(MYBrelated)/col-TBP3-DAP-Seq(GSE60143)/Homer	VYTAGGGCAN	0.01	-5.041	0.0141	2485	7.20%	4455.4	6.86%	1	1.04956
ANAC004(NAC)/colamp-ANAC004-DAP-Seq(GSE60143)/Homer	WNCTTVYNNNRBAAG	0.01	-5.025	0.0143	1014	2.94%	1765.7	2.72%	1	1.08088
ANAC062(NAC)/colamp-ANAC062-DAP-Seq(GSE60143)/Homer	TACTTANTNWNYAAG	0.01	-4.998	0.0147	1049	3.04%	1829.8	2.82%	1	1.07801
HOXA2(Homeobox)/mES-Hoxa2-ChIP-Seq(Donaldson_et_al.)/Homer	GYCATCMATCAT	0.01	-4.971	0.015	268	0.78%	432.2	0.67%	1	1.16418
AT3G12130(C3H)/colamp-AT3G12130-DAP-Seq(GSE60143)/Homer	TMACTTTTTV	0.01	-4.931	0.0156	7576	21.96%	13906.6	21.42%	1	1.02521
ATAF1(NAC)/col-ATAF1-DAP-Seq(GSE60143)/Homer	YACGTMAY	0.01	-4.914	0.0158	5564	16.13%	10160.4	15.65%	1	1.03067
REB1/SacCer-Promoters/Homer	KCCGGGTAAYRR	0.01	-4.904	0.016	438	1.27%	732.7	1.13%	1	1.12389
Reverb(NR),DR2/RAW-Reverba.biotin-ChIP-Seq(GSE45914)/Homer	GTRGGTCASTGGGTCA	0.01	-4.86	0.0166	445	1.29%	745.5	1.15%	1	1.12174
ASL18(LOBAS2)/colamp-ASL18-DAP-Seq(GSE60143)/Homer	CCGGAAAWTCMGGAR	0.01	-4.857	0.0167	5011	14.53%	9135.6	14.07%	1	1.03269
AT2G28920(ND)/col-AT2G28920-DAP-Seq(GSE60143)/Homer	WAGATATTTWTW	0.01	-4.856	0.0167	532	1.54%	901	1.39%	1	1.10791
Replumless(BLH)/Arabidopsis-RPL.GFP-ChIP-Seq(GSE78727)/Homer	HGTCWHATCA	0.01	-4.83	0.017	3250	9.42%	5873.8	9.05%	1	1.04088
CBF3(AP2EREBP)/colamp-CBF3-DAP-Seq(GSE60143)/Homer	YNRCCGACATNN	0.01	-4.83	0.017	683	1.98%	1171.4	1.80%	1	1.1
OCT:OCT(POU,Homeobox)/NPC-Brn1-ChIP-Seq(GSE35496)/Homer	ATGAATATTCATGAG	0.01	-4.825	0.0171	24	0.07%	26.6	0.04%	1	1.75
CArG(MADS)/PUER-Srf-ChIP-Seq(Sullivan_et_al.)/Homer	CCATATATGGNM	0.01	-4.818	0.0171	810	2.35%	1400.2	2.16%	1	1.08796
Initiator/Drosophila-Promoters/Homer	NTCAGTYG	0.01	-4.817	0.0171	7620	22.09%	13994.3	21.55%	1	1.02506
CRC(C2C2YABBY)/col-CRC-DAP-Seq(GSE60143)/Homer	TWATSATA	0.01	-4.776	0.0178	2768	8.02%	4985.7	7.68%	1	1.04427
O2(bZIP)/Corn-O2-ChIP-Seq(GSE63991)/Homer	GCTGACGTGGCA	0.01	-4.769	0.0179	446	1.29%	748.9	1.15%	1	1.12174
HAT2(Homeobox)/colamp-HAT2-DAP-Seq(GSE60143)/Homer	CYAATSATTR	0.01	-4.759	0.018	1951	5.66%	3482.2	5.36%	1	1.05597
At1g64620(C2C2dof)/colamp-At1g64620-DAP-Seq(GSE60143)/Homer	CACTTTTT	0.01	-4.742	0.0183	4413	12.79%	8030.6	12.37%	1	1.03395
AT1G69570(C2C2dof)/col-AT1G69570-DAP-Seq(GSE60143)/Homer	WAAAAGTGHH	0.01	-4.741	0.0183	3517	10.19%	6370.8	9.81%	1	1.03874
ANAC045(NAC)/col-ANAC045-DAP-Seq(GSE60143)/Homer	DNCKTVNNNNNNAMG	0.01	-4.727	0.0185	5898	17.10%	10790.6	16.62%	1	1.02888
CUC3(NAC)/col-CUC3-DAP-Seq(GSE60143)/Homer	TRCKTGWNNNACAMG	0.01	-4.724	0.0185	732	2.12%	1261.5	1.94%	1	1.09278
dof43(C2C2dof)/colamp-dof43-DAP-Seq(GSE60143)/Homer	NAAAAAGTDA	0.01	-4.699	0.019	4178	12.11%	7596.2	11.70%	1	1.03504
ANAC046(NAC)/colamp-ANAC046-DAP-Seq(GSE60143)/Homer	ACACGYWAYC	0.01	-4.691	0.0191	5367	15.56%	9804.7	15.10%	1	1.03046
At3g45610(C2C2dof)/col-At3g45610-DAP-Seq(GSE60143)/Homer	TWACTTTTTS	0.01	-4.676	0.0193	4474	12.97%	8146.2	12.55%	1	1.03347
COUP-TFII(NR)/K562-NR2F1-ChIP-Seq(Encode)/Homer	GKBCARAGGTCA	0.01	-4.667	0.0195	4692	13.60%	8551.6	13.17%	1	1.03265
Zfp809(Zf)/ES-Zfp809-ChIP-Seq(GSE70799)/Homer	GGGGCTYGKCTGGGA	0.01	-4.653	0.0197	658	1.91%	1129.2	1.74%	1	1.0977
p53(p53)/mES-cMyc-ChIP-Seq(GSE11431)/Homer	ACATGCCCGGGCAT	0.01	-4.64	0.0199	72	0.21%	101	0.16%	1	1.3125
LBD13(LOBAS2)/colamp-LBD13-DAP-Seq(GSE60143)/Homer	KCCGTNWTTTBCGGC	0.1	-4.603	0.0206	1712	4.96%	3048.9	4.70%	1	1.05532
ZNF652/HepG2-ZNF652.Flag-ChIP-Seq(Encode)/Homer	TTAACCCTTTVNKKN	0.1	-4.572	0.0212	635	1.84%	1089.2	1.68%	1	1.09524
ANAC092(NAC)/colamp-ANAC092-DAP-Seq(GSE60143)/Homer	WRCKTGWNNNWCAMG	0.1	-4.556	0.0215	915	2.65%	1596	2.46%	1	1.07724
Npas4(bHLH)/Neuron-Npas4-ChIP-Seq(GSE127793)/Homer	NHRTCACGACDN	0.1	-4.553	0.0216	1951	5.66%	3488.1	5.37%	1	1.054
SeqBias: CG-repeat	CGCGCGCGCG	0.1	-4.523	0.0222	3226	9.35%	5841	9.00%	1	1.03889
PSE(SNAPc)/K562-mStart-Seq/Homer	WAVTCACCMTAASYDAAAAG	0.1	-4.518	0.0223	1274	3.69%	2249.2	3.46%	1	1.06647
TATA-Box(TBP)/Promoter/Homer	GSCTWTAAAAGG	0.1	-4.512	0.0223	3739	10.84%	6790.1	10.46%	1	1.03633
TATA-Box(TBP)/Promoter/Homer	GSCTWTAAAAGG	0.1	-4.512	0.0223	3739	10.84%	6790.1	10.46%	1	1.03633
ATHB40(HB)/col-ATHB40-DAP-Seq(GSE60143)/Homer	HCAATWATTG	0.1	-4.512	0.0223	1679	4.87%	2991	4.61%	1	1.0564
POU4F3(POU,Homeobox)/MEF-Pou4f3-ChIP-Seq(GSE150279)/Homer	TRAATAATTTAT	0.1	-4.51	0.0223	247	0.72%	400.7	0.62%	1	1.16129
TGA9(bZIP)/colamp-TGA9-DAP-Seq(GSE60143)/Homer	VTGACGTC	0.1	-4.497	0.0225	3186	9.24%	5767	8.88%	1	1.04054
CEBP:AP1(bZIP)/ThioMac-CEBPb-ChIP-Seq(GSE21512)/Homer	DRTGTTGCAA	0.1	-4.446	0.0236	2151	6.24%	3859.7	5.94%	1	1.05051
ZNF669(Zf)/HEK293-ZNF669.GFP-ChIP-Seq(GSE58341)/Homer	GARTGGTCATCGCCC	0.1	-4.437	0.0238	196	0.57%	312	0.48%	1	1.1875
PLT1(AP2EREBP)/colamp-PLT1-DAP-Seq(GSE60143)/Homer	GCACGAWTYCCGAGG	0.1	-4.435	0.0238	185	0.54%	293.4	0.45%	1	1.2
IRF3(IRF)/BMDM-Irf3-ChIP-Seq(GSE67343)/Homer	AGTTTCAKTTTC	0.1	-4.396	0.0247	911	2.64%	1591.2	2.45%	1	1.07755
Sp2(Zf)/HEK293-Sp2.eGFP-ChIP-Seq(Encode)/Homer	YGGCCCCGCCCC	0.1	-4.374	0.0252	5117	14.83%	9354.2	14.41%	1	1.02915
WRKY26(WRKY)/colamp-WRKY26-DAP-Seq(GSE60143)/Homer	CGTTGACTWDKN	0.1	-4.359	0.0255	1302	3.77%	2304.7	3.55%	1	1.06197
AT3G25990(Trihelix)/colamp-AT3G25990-DAP-Seq(GSE60143)/Homer	TTAACCATAG	0.1	-4.333	0.0262	1819	5.27%	3252.5	5.01%	1	1.0519
Atf4(bZIP)/MEF-Atf4-ChIP-Seq(GSE35681)/Homer	MTGATGCAAT	0.1	-4.333	0.0262	686	1.99%	1185.2	1.83%	1	1.08743
BBX31(Orphan)/col-BBX31-DAP-Seq(GSE60143)/Homer	NAAAAAGTDA	0.1	-4.331	0.0262	4545	13.17%	8293.8	12.77%	1	1.03132
PHV(HB)/col-PHV-DAP-Seq(GSE60143)/Homer	RTAATSATTA	0.1	-4.32	0.0264	871	2.52%	1520.6	2.34%	1	1.07692
At1g36060(AP2EREBP)/colamp-At1g36060-DAP-Seq(GSE60143)/Homer	NNWWKGTCGGTG	0.1	-4.302	0.0268	1015	2.94%	1782.1	2.74%	1	1.07299
Nr5a2(NR)/Pancreas-LRH1-ChIP-Seq(GSE34295)/Homer	BTCAAGGTCA	0.1	-4.29	0.0271	2418	7.01%	4356.7	6.71%	1	1.04471
WRKY3(WRKY)/col-WRKY3-DAP-Seq(GSE60143)/Homer	NCKTTGACYDDN	0.1	-4.272	0.0275	1521	4.41%	2707.2	4.17%	1	1.05755
LMI1(HB)/colamp-LMI1-DAP-Seq(GSE60143)/Homer	AATTATTG	0.1	-4.254	0.0279	1417	4.11%	2517.7	3.88%	1	1.05928
KLF17(Zf)/2cell-Klf17-CutnTag(GSE211845)/Homer	GCYCCGCCCCYH	0.1	-4.247	0.0281	1591	4.61%	2836	4.37%	1	1.05492
ATHB18(Homeobox)/colamp-ATHB18-DAP-Seq(GSE60143)/Homer	YCAATSATTG	0.1	-4.241	0.0282	352	1.02%	588.9	0.91%	1	1.12088
RAV1(RAV)/colamp-RAV1-DAP-Seq(GSE60143)/Homer	TWWTTTCTGTTG	0.1	-4.223	0.0287	2007	5.82%	3602	5.55%	1	1.04865
E2F7(E2F)/Hela-E2F7-ChIP-Seq(GSE32673)/Homer	VDTTTCCCGCCA	0.1	-4.218	0.0287	235	0.68%	382.6	0.59%	1	1.15254
COG1(C2C2dof)/col-COG1-DAP-Seq(GSE60143)/Homer	DAAAAAGTGA	0.1	-4.205	0.0291	4200	12.17%	7658.5	11.80%	1	1.03136
Knotted(Homeobox)/Corn-KN1-ChIP-Seq(GSE39161)/Homer	GAYGNGACRGGN	0.1	-4.204	0.0291	4494	13.03%	8204.9	12.64%	1	1.03085
Unknown4/Arabidopsis-Promoters/Homer	CKTCKTCTTY	0.1	-4.182	0.0296	3180	9.22%	5768.4	8.88%	1	1.03829
At4g16750(AP2EREBP)/col-At4g16750-DAP-Seq(GSE60143)/Homer	HACCGACAHA	0.1	-4.176	0.0297	1138	3.30%	2009.6	3.10%	1	1.06452
At3g04030(G2like)/col-At3g04030-DAP-Seq(GSE60143)/Homer	DRGAATCT	0.1	-4.164	0.03	2911	8.44%	5271.6	8.12%	1	1.03941
dof45(C2C2dof)/col-dof45-DAP-Seq(GSE60143)/Homer	NVAWAAAGTN	0.1	-4.157	0.0302	7628	22.11%	14045.4	21.63%	1	1.02219
At5g47390(MYBrelated)/col-At5g47390-DAP-Seq(GSE60143)/Homer	CTTATCCA	0.1	-4.137	0.0308	3293	9.55%	5979	9.21%	1	1.03692
AT3G42860(zfGRF)/col-AT3G42860-DAP-Seq(GSE60143)/Homer	CGTTGACTTN	0.1	-4.12	0.0312	639	1.85%	1104.9	1.70%	1	1.08824
HAT1(Homeobox)/col-HAT1-DAP-Seq(GSE60143)/Homer	SCAATCATTGNN	0.1	-4.095	0.032	356	1.03%	597.2	0.92%	1	1.11957
E-box(bHLH)/Promoter/Homer	SSGGTCACGTGA	0.1	-4.079	0.0324	205	0.59%	331.7	0.51%	1	1.15686
MYB107(MYB)/col-MYB107-DAP-Seq(GSE60143)/Homer	RGTWGGTRRR	0.1	-4.075	0.0325	4374	12.68%	7987.2	12.30%	1	1.03089
WRKY28(WRKY)/col-WRKY28-DAP-Seq(GSE60143)/Homer	BGTTGACTWH	0.1	-4.072	0.0325	3196	9.26%	5802.8	8.94%	1	1.03579
ERb(NR),IR3/Ovary-ERb-ChIP-Seq(GSE203391)/Homer	RGGTCAGGGTGACCT	0.1	-4.042	0.0335	1031	2.99%	1817.8	2.80%	1	1.06786
AT5G23930(mTERF)/col-AT5G23930-DAP-Seq(GSE60143)/Homer	GGCGGCTG	0.1	-4.01	0.0345	4821	13.97%	8821.9	13.59%	1	1.02796
SPL1(SBP)/colamp-SPL1-DAP-Seq(GSE60143)/Homer	HYGTACDTWH	0.1	-3.963	0.0361	4588	13.30%	8390.3	12.92%	1	1.02941
COUP-TFII(NR)/Artia-Nr2f2-ChIP-Seq(GSE46497)/Homer	AGRGGTCA	0.1	-3.951	0.0364	5563	16.13%	10205	15.72%	1	1.02608
WRKY55(WRKY)/col-WRKY55-DAP-Seq(GSE60143)/Homer	NCGTTGACTT	0.1	-3.936	0.037	2923	8.47%	5302.9	8.17%	1	1.03672
WRKY21(WRKY)/colamp-WRKY21-DAP-Seq(GSE60143)/Homer	DCGTTGACTTTT	0.1	-3.923	0.0374	269	0.78%	445.7	0.69%	1	1.13043
PU.1:IRF8(ETS:IRF)/pDC-Irf8-ChIP-Seq(GSE66899)/Homer	GGAAGTGAAAST	0.1	-3.858	0.0398	617	1.79%	1069.2	1.65%	1	1.08485
DEAR5(AP2EREBP)/col-DEAR5-DAP-Seq(GSE60143)/Homer	NDWTGTCGGTGRWDN	0.1	-3.811	0.0416	224	0.65%	367.1	0.57%	1	1.14035
WRKY65(WRKY)/colamp-WRKY65-DAP-Seq(GSE60143)/Homer	AWWWAGTCAACG	0.1	-3.793	0.0423	1117	3.24%	1980.4	3.05%	1	1.0623
EIN3(EIL)/col-EIN3-DAP-Seq(GSE60143)/Homer	ARATTCAATGWATYT	0.1	-3.773	0.0431	268	0.78%	445.1	0.69%	1	1.13043
MYB57(MYB)/col-MYB57-DAP-Seq(GSE60143)/Homer	TTACCTAACT	0.1	-3.767	0.0433	1150	3.33%	2041.8	3.14%	1	1.06051
FOXA1:AR(Forkhead,NR)/LNCAP-AR-ChIP-Seq(GSE27824)/Homer	AGTAAACAAAAAAGAACAND	0.1	-3.766	0.0433	155	0.45%	247	0.38%	1	1.18421
ELF5(ETS)/T47D-ELF5-ChIP-Seq(GSE30407)/Homer	ACVAGGAAGT	0.1	-3.765	0.0433	2481	7.19%	4491.9	6.92%	1	1.03902
Elf4(ETS)/BMDM-Elf4-ChIP-Seq(GSE88699)/Homer	ACTTCCKGKT	0.1	-3.757	0.0435	3671	10.64%	6696.3	10.31%	1	1.03201
MYB30(MYB)/colamp-MYB30-DAP-Seq(GSE60143)/Homer	AGGTAGTTGG	0.1	-3.755	0.0435	3080	8.93%	5600.7	8.63%	1	1.03476
LHY(Myb)/Seedling-LHY-ChIP-Seq(GSE52175)/Homer	ADAAATATCT	0.1	-3.739	0.0441	2238	6.49%	4043.3	6.23%	1	1.04173
PPARE(NR),DR1/3T3L1-Pparg-ChIP-Seq(GSE13511)/Homer	TGACCTTTGCCCCA	0.1	-3.699	0.0458	3322	9.63%	6051.6	9.32%	1	1.03326
HAP3(CCAATHAP3)/col-HAP3-DAP-Seq(GSE60143)/Homer	TGATGGAW	0.1	-3.698	0.0458	1032	2.99%	1827.6	2.81%	1	1.06406
MYB98(MYB)/col-MYB98-DAP-Seq(GSE60143)/Homer	NWDCCGTTAC	0.1	-3.69	0.0461	644	1.87%	1121.1	1.73%	1	1.08092
Nkx2.1(Homeobox)/LungAC-Nkx2.1-ChIP-Seq(GSE43252)/Homer	RSCACTYRAG	0.1	-3.682	0.0464	9793	28.39%	18123.9	27.91%	1	1.0172
Elk1(ETS)/Hela-Elk1-ChIP-Seq(GSE31477)/Homer	HACTTCCGGY	0.1	-3.668	0.0469	1829	5.30%	3291.1	5.07%	1	1.04536
Unknown1(NR/Ini-like)/Drosophila-Promoters/Homer	MYGGTCACACTG	0.1	-3.651	0.0476	664	1.92%	1158.3	1.78%	1	1.07865
ANAC047(NAC)/colamp-ANAC047-DAP-Seq(GSE60143)/Homer	WACACGTAACTT	0.1	-3.621	0.049	1274	3.69%	2272.1	3.50%	1	1.05429
Rap210(AP2EREBP)/col-Rap210-DAP-Seq(GSE60143)/Homer	TGTCGGCA	0.1	-3.62	0.049	843	2.44%	1484.2	2.29%	1	1.0655
SeqBias: polyA-repeat	AAAAAAAAAA	0.1	-3.616	0.0491	34112	98.88%	64127.7	98.77%	1	1.00111
bHLH157(bHLH)/col-bHLH157-DAP-Seq(GSE60143)/Homer	KACACGTCTCTY	0.1	-3.585	0.0506	448	1.30%	769.5	1.19%	1	1.09244
DAG2(C2C2dof)/col-DAG2-DAP-Seq(GSE60143)/Homer	WWTTHACTTTTT	0.1	-3.554	0.0521	4568	13.24%	8373.4	12.90%	1	1.02636
EAR2(NR)/K562-NR2F6-ChIP-Seq(Encode)/Homer	NRBCARRGGTCA	0.1	-3.549	0.0522	4283	12.42%	7843.4	12.08%	1	1.02815
Esrrb(NR)/mES-Esrrb-ChIP-Seq(GSE11431)/Homer	KTGACCTTGA	0.1	-3.539	0.0527	2063	5.98%	3727.9	5.74%	1	1.04181
WRKY40(WRKY)/colamp-WRKY40-DAP-Seq(GSE60143)/Homer	AHWAGTCAAC	0.1	-3.537	0.0527	1472	4.27%	2638.1	4.06%	1	1.05172
CHR(?)/Hela-CellCycle-Expression/Homer	SRGTTTCAAA	0.1	-3.525	0.0532	1643	4.76%	2953.6	4.55%	1	1.04615
Tcfcp2l1(CP2)/mES-Tcfcp2l1-ChIP-Seq(GSE11431)/Homer	NRAACCRGTTYRAACCRGYT	0.1	-3.49	0.055	548	1.59%	951.6	1.47%	1	1.08163
Nkx2.5(Homeobox)/HL1-Nkx2.5.biotin-ChIP-Seq(GSE21529)/Homer	RRSCACTYAA	0.1	-3.488	0.055	7531	21.83%	13904.5	21.42%	1	1.01914
CAMTA1(CAMTA)/col-CAMTA1-DAP-Seq(GSE60143)/Homer	WWAACGCGTT	0.1	-3.469	0.056	789	2.29%	1389.7	2.14%	1	1.07009
RARa(NR)/K562-RARa-ChIP-Seq(Encode)/Homer	TTGAMCTTTG	0.1	-3.422	0.0586	9446	27.38%	17491.3	26.94%	1	1.01633
SPL3(SBP)/colamp-SPL3-DAP-Seq(GSE60143)/Homer	WDTTGTACGGAH	0.1	-3.371	0.0615	75	0.22%	113.3	0.17%	1	1.29412
Gata4(Zf)/Heart-Gata4-ChIP-Seq(GSE35151)/Homer	NBWGATAAGR	0.1	-3.371	0.0615	2624	7.61%	4771.1	7.35%	1	1.03537
SPL9(SBP)/colamp-SPL9-DAP-Seq(GSE60143)/Homer	BTGTACTT	0.1	-3.369	0.0615	6060	17.57%	11164.3	17.19%	1	1.02211
ZNF675(Zf)/HEK293-ZNF675.GFP-ChIP-Seq(GSE58341)/Homer	ARGAGGMCAAAATGW	0.1	-3.353	0.0623	427	1.24%	736	1.13%	1	1.09735
NAM(NAC)/col-NAM-DAP-Seq(GSE60143)/Homer	RGTTRCGTRW	0.1	-3.328	0.0638	2279	6.61%	4134.1	6.37%	1	1.03768
PRDM10(Zf)/HEK293-PRDM10.eGFP-ChIP-Seq(Encode)/Homer	TGGTACATTCCA	0.1	-3.323	0.064	2009	5.82%	3635.7	5.60%	1	1.03929
WRKY7(WRKY)/colamp-WRKY7-DAP-Seq(GSE60143)/Homer	AAAAGTCAACGSHWD	0.1	-3.31	0.0648	11	0.03%	11.2	0.02%	1	1.5
Klf9(Zf)/GBM-Klf9-ChIP-Seq(GSE62211)/Homer	GCCACRCCCACY	0.1	-3.233	0.0698	1256	3.64%	2250.2	3.47%	1	1.04899
IDD2(C2H2)/colamp-IDD2-DAP-Seq(GSE60143)/Homer	HAVAAAAMGACAAAA	0.1	-3.209	0.0714	354	1.03%	606.2	0.93%	1	1.10753
PRDM9(Zf)/Testis-DMC1-ChIP-Seq(GSE35498)/Homer	ADGGYAGYAGCATCT	0.1	-3.167	0.0743	1488	4.31%	2680	4.13%	1	1.04358
KLF5(Zf)/LoVo-KLF5-ChIP-Seq(GSE49402)/Homer	DGGGYGKGGC	0.1	-3.157	0.075	4212	12.21%	7731.2	11.91%	1	1.02519
SeqBias: polyC-repeat	CCCCCCCCCC	0.1	-3.156	0.075	34064	98.74%	64041.9	98.63%	1	1.00112
KLF3(Zf)/MEF-Klf3-ChIP-Seq(GSE44748)/Homer	NRGCCCCRCCCHBNN	0.1	-3.152	0.0751	1574	4.56%	2838	4.37%	1	1.04348
FXR(NR),IR1/Liver-FXR-ChIP-Seq(Chong_et_al.)/Homer	AGGTCANTGACCTB	0.1	-3.097	0.0792	1275	3.70%	2289.4	3.53%	1	1.04816
WRKY14(WRKY)/colamp-WRKY14-DAP-Seq(GSE60143)/Homer	NCGTTGACTTTN	0.1	-3.081	0.0803	1160	3.36%	2079	3.20%	1	1.05
ISRE(IRF)/ThioMac-LPS-Expression(GSE23622)/Homer	AGTTTCASTTTC	0.1	-3.072	0.081	174	0.50%	287.6	0.44%	1	1.13636
Tbx20(T-box)/Heart-Tbx20-ChIP-Seq(GSE29636)/Homer	GGTGYTGACAGS	0.1	-3.056	0.0821	769	2.23%	1362.4	2.10%	1	1.0619
ATHB15(HB)/col-ATHB15-DAP-Seq(GSE60143)/Homer	GYAATSATTA	0.1	-3.049	0.0826	684	1.98%	1208	1.86%	1	1.06452
IRF1(IRF)/PBMC-IRF1-ChIP-Seq(GSE43036)/Homer	GAAAGTGAAAGT	0.1	-3.026	0.0843	399	1.16%	690.5	1.06%	1	1.09434
Chop(bZIP)/MEF-Chop-ChIP-Seq(GSE35681)/Homer	ATTGCATCAT	0.1	-2.986	0.0876	530	1.54%	928.8	1.43%	1	1.07692
REST-NRSF(Zf)/Jurkat-NRSF-ChIP-Seq/Homer	GGMGCTGTCCATGGTGCTGA	0.1	-2.983	0.0877	37	0.11%	52.4	0.08%	1	1.375
BANP(?)/ESC-Banp-ChIP-Seq(GSE155603)/Homer	TCTCGCGAGANY	0.1	-2.98	0.0878	174	0.50%	288.8	0.44%	1	1.13636
ZSCAN22(Zf)/HEK293-ZSCAN22.GFP-ChIP-Seq(GSE58341)/Homer	SMCAGTCWGAKGGAGGAGGC	0.1	-2.967	0.0888	237	0.69%	400.7	0.62%	1	1.1129
ERF38(AP2EREBP)/col-ERF38-DAP-Seq(GSE60143)/Homer	CACCGACA	0.1	-2.967	0.0888	666	1.93%	1176.7	1.81%	1	1.0663
NFkB-p50,p52(RHD)/Monocyte-p50-ChIP-Chip(Schreiber_et_al.)/Homer	GGGGGAATCCCC	0.1	-2.959	0.0893	309	0.90%	529.9	0.82%	1	1.09756
WRKY11(WRKY)/col-WRKY11-DAP-Seq(GSE60143)/Homer	SCGTTGACTTTN	0.1	-2.955	0.0895	285	0.83%	486.4	0.75%	1	1.10667
TGA4(bZIP)/colamp-TGA4-DAP-Seq(GSE60143)/Homer	RTGACGTCAKCW	0.1	-2.919	0.0926	678	1.97%	1199.1	1.85%	1	1.06486
RXR(NR),DR1/3T3L1-RXR-ChIP-Seq(GSE13511)/Homer	TAGGGCAAAGGTCA	0.1	-2.91	0.0933	3996	11.58%	7342.4	11.31%	1	1.02387
DUX(Homeobox)/C2C12-Dux-ChIP-Seq(GSE87279)/Homer	BCWGATTCAATCAAN	0.1	-2.905	0.0936	9	0.03%	9.3	0.01%	1	3
AT1G19040(NAC)/col-AT1G19040-DAP-Seq(GSE60143)/Homer	CTTGNDNHNCAAGYW	0.1	-2.902	0.0937	279	0.81%	476.8	0.73%	1	1.10959
WRKY6(WRKY)/colamp-WRKY6-DAP-Seq(GSE60143)/Homer	NCGTTGACTWWD	0.1	-2.894	0.0943	2085	6.04%	3792.5	5.84%	1	1.03425
AT1G72740(MYBrelated)/colamp-AT1G72740-DAP-Seq(GSE60143)/Homer	NNWWAMCCTAAHWNN	0.1	-2.893	0.0943	3041	8.82%	5566.9	8.57%	1	1.02917
At1g19210(AP2EREBP)/colamp-At1g19210-DAP-Seq(GSE60143)/Homer	HCACCGACCAHN	0.1	-2.885	0.0949	2388	6.92%	4354.1	6.71%	1	1.0313
WRKY30(WRKY)/colamp-WRKY30-DAP-Seq(GSE60143)/Homer	CGTTGACTTN	0.1	-2.864	0.0967	691	2.00%	1224.1	1.89%	1	1.0582
LBD23(LOBAS2)/colamp-LBD23-DAP-Seq(GSE60143)/Homer	GCGNAWWWTNCGCYW	0.1	-2.861	0.0969	2040	5.91%	3710.5	5.71%	1	1.03503
WRKY8(WRKY)/colamp-WRKY8-DAP-Seq(GSE60143)/Homer	CGTTGACTTT	0.1	-2.834	0.0994	279	0.81%	477.2	0.73%	1	1.10959
PIF4(bHLH)/Seedling-PIF4-ChIP-Seq(GSE35315)/Homer	NNBCACGTGN	0.1	-2.812	0.1014	3650	10.58%	6703.9	10.33%	1	1.0242
ETS(ETS)/Promoter/Homer	AACCGGAAGT	0.1	-2.761	0.1065	1101	3.19%	1979.9	3.05%	1	1.0459
AT5G59990(C2C2COlike)/colamp-AT5G59990-DAP-Seq(GSE60143)/Homer	TCTCAACCGTTCATT	0.1	-2.755	0.107	46	0.13%	68.5	0.11%	1	1.18182
Unknown4/Drosophila-Promoters/Homer	AAAAATACCRMA	0.1	-2.744	0.108	237	0.69%	403.9	0.62%	1	1.1129
MYB27(MYB)/colamp-MYB27-DAP-Seq(GSE60143)/Homer	TACCTAACWT	0.1	-2.692	0.1136	372	1.08%	647.6	1.00%	1	1.08
AT5G05550(Trihelix)/col-AT5G05550-DAP-Seq(GSE60143)/Homer	HDNHDTCKCCGGMGA	0.1	-2.629	0.1207	3504	10.16%	6441.2	9.92%	1	1.02419
THRb(NR)/HepG2-THRb.Flag-ChIP-Seq(Encode)/Homer	GGTCACCTGAGGTCA	0.1	-2.607	0.1233	1893	5.49%	3448.7	5.31%	1	1.0339
PIF5ox(bHLH)/Arabidopsis-PIF5ox-ChIP-Seq(GSE35062)/Homer	BCACGTGVDN	0.1	-2.589	0.1253	2985	8.65%	5477	8.44%	1	1.02488
WRKY71(WRKY)/col-WRKY71-DAP-Seq(GSE60143)/Homer	CKTTGACYWW	0.1	-2.587	0.1253	1844	5.35%	3358.2	5.17%	1	1.03482
E2F1(E2F)/Hela-E2F1-ChIP-Seq(GSE22478)/Homer	CWGGCGGGAA	0.1	-2.56	0.1286	445	1.29%	782.9	1.21%	1	1.06612
PAX6(Paired,Homeobox)/Forebrain-Pax6-ChIP-Seq(GSE66961)/Homer	NGTGTTCAVTSAAGCGKAAA	0.1	-2.557	0.1287	250	0.72%	429.1	0.66%	1	1.09091
At5g52660(MYBrelated)/colamp-At5g52660-DAP-Seq(GSE60143)/Homer	HAAAAATATCTW	0.1	-2.557	0.1287	945	2.74%	1698.2	2.62%	1	1.0458
p63(p53)/Keratinocyte-p63-ChIP-Seq(GSE17611)/Homer	NNDRCATGYCYNRRCATGYH	0.1	-2.534	0.1313	1153	3.34%	2082.2	3.21%	1	1.0405
DEAR3(AP2EREBP)/colamp-DEAR3-DAP-Seq(GSE60143)/Homer	BCACCGACAWNNNNN	0.1	-2.508	0.1346	479	1.39%	845.4	1.30%	1	1.06923
AT5G66940(C2C2dof)/col-AT5G66940-DAP-Seq(GSE60143)/Homer	NNHACTTTWT	0.1	-2.505	0.1349	5792	16.79%	10719.9	16.51%	1	1.01696
SPL13(SBP)/col-SPL13-DAP-Seq(GSE60143)/Homer	WAHTGTACGGAH	0.1	-2.504	0.1349	145	0.42%	242.1	0.37%	1	1.13514
WRKY27(WRKY)/colamp-WRKY27-DAP-Seq(GSE60143)/Homer	NHGTTGACYTWD	0.1	-2.485	0.1372	2185	6.33%	3995.4	6.15%	1	1.02927
GTL1(Trihelix)/colamp-GTL1-DAP-Seq(GSE60143)/Homer	WWTTTACCKY	0.1	-2.455	0.1411	2576	7.47%	4723.7	7.28%	1	1.0261
FXR(NR),ER2/Liver-FXR-ChIP-Seq(GSE133700)/Homer	NTGACCYMKRGGTCA	0.1	-2.451	0.1413	1569	4.55%	2854.4	4.40%	1	1.03409
SPL5(SBP)/colamp-SPL5-DAP-Seq(GSE60143)/Homer	NNHGTACGGHNN	0.1	-2.4	0.1486	676	1.96%	1208.9	1.86%	1	1.05376
TFDP1(E2F)/K562-TFDP1-ChIP-Seq(GSE105217)/Homer	WTTTCCCGCS	0.1	-2.386	0.1504	582	1.69%	1036.7	1.60%	1	1.05625
NUC(C2H2)/col-NUC-DAP-Seq(GSE60143)/Homer	HAVAAAACGACAAAA	0.1	-2.385	0.1504	243	0.70%	419.9	0.65%	1	1.07692
WRKY42(WRKY)/colamp-WRKY42-DAP-Seq(GSE60143)/Homer	NAAAGTCAACGN	0.1	-2.382	0.1506	852	2.47%	1532.3	2.36%	1	1.04661
ANAC087(NAC)/col-ANAC087-DAP-Seq(GSE60143)/Homer	WVCKTGHNNNWCAMG	0.1	-2.378	0.1508	601	1.74%	1071.3	1.65%	1	1.05455
WRKY43(WRKY)/colamp-WRKY43-DAP-Seq(GSE60143)/Homer	NCGTTGACTTTT	0.1	-2.372	0.1516	810	2.35%	1455.9	2.24%	1	1.04911
Nkx2.2(Homeobox)/NPC-Nkx2.2-ChIP-Seq(GSE61673)/Homer	BTBRAGTGSN	0.1	-2.368	0.152	6673	19.34%	12377.8	19.06%	1	1.01469
CUC1(NAC)/col-CUC1-DAP-Seq(GSE60143)/Homer	TACTTGTNNNACAAG	0.1	-2.366	0.1521	995	2.88%	1796	2.77%	1	1.03971
MYB121(MYB)/col-MYB121-DAP-Seq(GSE60143)/Homer	YNTACCTAACWW	0.1	-2.356	0.1532	819	2.37%	1472.1	2.27%	1	1.04405
AT3G10030(Trihelix)/colamp-AT3G10030-DAP-Seq(GSE60143)/Homer	GCCGTTAA	0.1	-2.349	0.1541	1407	4.08%	2558.8	3.94%	1	1.03553
MYB105(MYB)/colamp-MYB105-DAP-Seq(GSE60143)/Homer	RATWCCGTTA	0.1	-2.348	0.1541	1441	4.18%	2621.7	4.04%	1	1.03465
LCL1(MYBrelated)/colamp-LCL1-DAP-Seq(GSE60143)/Homer	NAAAATATCTWHWWN	0.1	-2.309	0.1599	291	0.84%	507.5	0.78%	1	1.07692
TRP2(MYBrelated)/colamp-TRP2-DAP-Seq(GSE60143)/Homer	TAAACCCT	0.1	-2.307	0.16	458	1.33%	811.6	1.25%	1	1.064
WRKY75(WRKY)/col-WRKY75-DAP-Seq(GSE60143)/Homer	CGTTGACTWW	1	-2.284	0.1635	2287	6.63%	4194.9	6.46%	1	1.02632
CBF2(AP2EREBP)/colamp-CBF2-DAP-Seq(GSE60143)/Homer	YBRCCGACATNNNNN	1	-2.283	0.1635	652	1.89%	1167.8	1.80%	1	1.05
ANAC017(NAC)/colamp-ANAC017-DAP-Seq(GSE60143)/Homer	TMCTTGNNNNNCAAG	1	-2.268	0.1657	263	0.76%	457	0.70%	1	1.08571
At1g74840(MYBrelated)/col100-At1g74840-DAP-Seq(GSE60143)/Homer	YHTTATCCAWWT	1	-2.266	0.1657	1682	4.88%	3071.2	4.73%	1	1.03171
WRKY47(WRKY)/colamp-WRKY47-DAP-Seq(GSE60143)/Homer	WAAGTCAACGBT	1	-2.256	0.1671	638	1.85%	1142.4	1.76%	1	1.05114
ELF1(ETS)/Jurkat-ELF1-ChIP-Seq(SRA014231)/Homer	AVCCGGAAGT	1	-2.255	0.1671	1713	4.97%	3129.2	4.82%	1	1.03112
SPL15(SBP)/colamp-SPL15-DAP-Seq(GSE60143)/Homer	WDWMMGTACADW	1	-2.25	0.1676	3465	10.04%	6390.5	9.84%	1	1.02033
Snail1(Zf)/LS174T-SNAIL1.HA-ChIP-Seq(GSE127183)/Homer	TRCACCTGCY	1	-2.241	0.1689	2895	8.39%	5328.6	8.21%	1	1.02192
MYB113(MYB)/col-MYB113-DAP-Seq(GSE60143)/Homer	HNDAWTCMGTTAYWN	1	-2.235	0.1696	1181	3.42%	2144.9	3.30%	1	1.03636
WRKY18(WRKY)/col-WRKY18-DAP-Seq(GSE60143)/Homer	NNNTTGACYWNNNNN	1	-2.226	0.1709	4308	12.49%	7965.5	12.27%	1	1.01793
JunD(bZIP)/K562-JunD-ChIP-Seq/Homer	ATGACGTCATCN	1	-2.204	0.1744	274	0.79%	478.1	0.74%	1	1.06757
DEL2(E2FDP)/col-DEL2-DAP-Seq(GSE60143)/Homer	WTTTCSCGCC	1	-2.196	0.1756	792	2.30%	1427.5	2.20%	1	1.04545
Zfp541(Zf)/Sperm-Zfp541-ChIP-Seq(GSE163916)/Homer	NRSCWCGYGC	1	-2.194	0.1756	1970	5.71%	3609.6	5.56%	1	1.02698
TGA5(bZIP)/col-TGA5-DAP-Seq(GSE60143)/Homer	NNGATGACGTCATCN	1	-2.19	0.1761	233	0.68%	404.2	0.62%	1	1.09677
AT5G63260(C3H)/col-AT5G63260-DAP-Seq(GSE60143)/Homer	RAAAAAGTRA	1	-2.176	0.1784	7217	20.92%	13411.9	20.66%	1	1.01258
M1BP(Zf)/S2R+-M1BP-ChIP-Seq(GSE49842)/Homer	CAGTGTGACCGT	1	-2.16	0.1809	748	2.17%	1347.4	2.08%	1	1.04327
Nkx3.1(Homeobox)/LNCaP-Nkx3.1-ChIP-Seq(GSE28264)/Homer	AAGCACTTAA	1	-2.135	0.1853	7553	21.89%	14044.7	21.63%	1	1.01202
bZIP50(bZIP)/colamp-bZIP50-DAP-Seq(GSE60143)/Homer	GATGACGTCA	1	-2.133	0.1853	2327	6.75%	4276.2	6.59%	1	1.02428
WRKY25(WRKY)/colamp-WRKY25-DAP-Seq(GSE60143)/Homer	NNNNHRGTCAAMNNN	1	-2.13	0.1856	2684	7.78%	4941.5	7.61%	1	1.02234
AS2(LOBAS2)/col-AS2-DAP-Seq(GSE60143)/Homer	CCGDAAWWHMCGSCG	1	-2.114	0.1883	89	0.26%	147.7	0.23%	1	1.13043
GATA:SCL(Zf,bHLH)/Ter119-SCL-ChIP-Seq(GSE18720)/Homer	CRGCTGBNGNSNNSAGATAA	1	-2.096	0.1915	329	0.95%	580.6	0.89%	1	1.06742
At2g44940(AP2EREBP)/colamp-At2g44940-DAP-Seq(GSE60143)/Homer	NYACCGACAHNNNNN	1	-2.086	0.193	302	0.88%	531.9	0.82%	1	1.07317
ZBED2(Zf)/SUIT2-ZBED2.HA-ChIP-Seq(GSE141606)/Homer	NRGTTTCGGK	1	-2.05	0.1999	847	2.46%	1533.4	2.36%	1	1.04237
dof42(C2C2dof)/col-dof42-DAP-Seq(GSE60143)/Homer	AAAAAGGC	1	-2.048	0.2	1863	5.40%	3417.5	5.26%	1	1.02662
ATY13(MYB)/col-ATY13-DAP-Seq(GSE60143)/Homer	YYYAACYRHH	1	-2.037	0.2018	9870	28.61%	18398.5	28.34%	1	1.00953
Unknown3/Arabidopsis-Promoters/Homer	AYTAAACCGG	1	-1.991	0.211	376	1.09%	668.3	1.03%	1	1.05825
WRKY24(WRKY)/colamp-WRKY24-DAP-Seq(GSE60143)/Homer	CGTTGACTWW	1	-1.987	0.2116	2042	5.92%	3753.5	5.78%	1	1.02422
EBF(EBF)/proBcell-EBF-ChIP-Seq(GSE21978)/Homer	DGTCCCYRGGGA	1	-1.986	0.2116	756	2.19%	1367.6	2.11%	1	1.03791
Zac1(Zf)/Neuro2A-Plagl1-ChIP-Seq(GSE75942)/Homer	HAWGRGGCCM	1	-1.986	0.2116	9538	27.65%	17780.8	27.39%	1	1.00949
WRKY31(WRKY)/colamp-WRKY31-DAP-Seq(GSE60143)/Homer	NCGTTGACTWWK	1	-1.977	0.2129	1688	4.89%	3095.9	4.77%	1	1.02516
NPAS2(bHLH)/Liver-NPAS2-ChIP-Seq(GSE39860)/Homer	KCCACGTGAC	1	-1.975	0.2129	3256	9.44%	6017.2	9.27%	1	1.01834
AT2G20400(G2like)/colamp-AT2G20400-DAP-Seq(GSE60143)/Homer	DNVGAATATTCBNHN	1	-1.95	0.2179	266	0.77%	468.9	0.72%	1	1.06944
At1g22810(AP2EREBP)/colamp-At1g22810-DAP-Seq(GSE60143)/Homer	BCACCGACANNN	1	-1.949	0.218	641	1.86%	1156.6	1.78%	1	1.04494
GEI-11(Myb?)/cElegans-L4-GEI11-ChIP-Seq(modEncode)/Homer	CCGACAYYTYACGGG	1	-1.936	0.2203	111	0.32%	188.1	0.29%	1	1.10345
WRKY15(WRKY)/col-WRKY15-DAP-Seq(GSE60143)/Homer	VGTTGACTWW	1	-1.886	0.2314	2329	6.75%	4293.5	6.61%	1	1.02118
EBNA1(EBV-virus)/Raji-EBNA1-ChIP-Seq(GSE30709)/Homer	GGYAGCAYDTGCTDCCCNNN	1	-1.885	0.2314	56	0.16%	91.1	0.14%	1	1.14286
BMAL1(bHLH)/Liver-Bmal1-ChIP-Seq(GSE39860)/Homer	GNCACGTG	1	-1.879	0.2324	5477	15.88%	10177.5	15.67%	1	1.0134
ANAC011(NAC)/col-ANAC011-DAP-Seq(GSE60143)/Homer	TDCTTGYRNNDCAAG	1	-1.878	0.2324	966	2.80%	1759.6	2.71%	1	1.03321
CEJ1(AP2EREBP)/col-CEJ1-DAP-Seq(GSE60143)/Homer	WWTGTCGGTG	1	-1.873	0.233	1573	4.56%	2886.1	4.45%	1	1.02472
ZIM(C2C2gata)/col-ZIM-DAP-Seq(GSE60143)/Homer	ATCSRACGGTYRAGA	1	-1.847	0.2388	15	0.04%	21.7	0.03%	1	1.33333
E2F4(E2F)/K562-E2F4-ChIP-Seq(GSE31477)/Homer	GGCGGGAAAH	1	-1.847	0.2388	967	2.80%	1762.6	2.71%	1	1.03321
DREB2(AP2EREBP)/col-DREB2-DAP-Seq(GSE60143)/Homer	TMACCGACATWA	1	-1.824	0.2436	711	2.06%	1289.8	1.99%	1	1.03518
MYB55(MYB)/colamp-MYB55-DAP-Seq(GSE60143)/Homer	YACCWAMC	1	-1.821	0.2441	2736	7.93%	5056.8	7.79%	1	1.01797
TCP17(TCP)/col-TCP17-DAP-Seq(GSE60143)/Homer	GTGGTCCCCA	1	-1.759	0.2593	158	0.46%	276	0.43%	1	1.06977
TGA10(bZIP)/colamp-TGA10-DAP-Seq(GSE60143)/Homer	ATGACGTC	1	-1.732	0.2661	1413	4.10%	2595.8	4.00%	1	1.025
ATHB7(Homeobox)/col-ATHB7-DAP-Seq(GSE60143)/Homer	AATGATTG	1	-1.695	0.2756	1577	4.57%	2902.5	4.47%	1	1.02237
MYB67(MYB)/col-MYB67-DAP-Seq(GSE60143)/Homer	YYYACCTAAC	1	-1.691	0.2763	2346	6.80%	4336.9	6.68%	1	1.01796
TGA6(bZIP)/colamp-TGA6-DAP-Seq(GSE60143)/Homer	TGACGTCABC	1	-1.689	0.2764	1334	3.87%	2450.3	3.77%	1	1.02653
ERF115(AP2EREBP)/colamp-ERF115-DAP-Seq(GSE60143)/Homer	WTKRCGGCGB	1	-1.681	0.2782	2765	8.01%	5119.6	7.89%	1	1.01521
CCA(Myb)/Arabidopsis-CCA.GFP-ChIP-Seq(GSE70533)/Homer	AGATATYTTT	1	-1.678	0.2788	1810	5.25%	3337.2	5.14%	1	1.0214
WRKY29(WRKY)/colamp-WRKY29-DAP-Seq(GSE60143)/Homer	MGTTGACTTT	1	-1.677	0.2788	2518	7.30%	4658.3	7.17%	1	1.01813
FUS3(ABI3VP1)/col-FUS3-DAP-Seq(GSE60143)/Homer	DNNWTNTGCATGKNN	1	-1.67	0.2803	3022	8.76%	5600.5	8.63%	1	1.01506
AT1G24250(Orphan)/col-AT1G24250-DAP-Seq(GSE60143)/Homer	KTDGTTGGTDGTTGG	1	-1.668	0.2804	814	2.36%	1485	2.29%	1	1.03057
ANAC094(NAC)/col-ANAC094-DAP-Seq(GSE60143)/Homer	DVCGTRNNNNNYACG	1	-1.656	0.2833	425	1.23%	766.6	1.18%	1	1.04237
LXRE(NR),DR4/RAW-LXRb.biotin-ChIP-Seq(GSE21512)/Homer	RGGTTACTANAGGTCA	1	-1.651	0.2844	140	0.41%	244.7	0.38%	1	1.07895
GLI3(Zf)/Limb-GLI3-ChIP-Chip(GSE11077)/Homer	CGTGGGTGGTCC	1	-1.643	0.2862	364	1.06%	654.1	1.01%	1	1.0495
ZNF16(Zf)/HEK293-ZNF16.GFP-ChIP-Seq(GSE58341)/Homer	MACCTTCYATGGCTCCCTAKTGCCY	1	-1.64	0.2869	28	0.08%	44.3	0.07%	1	1.14286
At5g58900(MYBrelated)/colamp-At5g58900-DAP-Seq(GSE60143)/Homer	WWWTYTTATCTWWWW	1	-1.633	0.2884	3341	9.68%	6199.9	9.55%	1	1.01361
MYB49(MYB)/col-MYB49-DAP-Seq(GSE60143)/Homer	ARKTAGGTRR	1	-1.63	0.2889	2601	7.54%	4816.7	7.42%	1	1.01617
At1g19000(MYBrelated)/colamp-At1g19000-DAP-Seq(GSE60143)/Homer	WWTGGATAADDT	1	-1.627	0.2892	1845	5.35%	3405.3	5.24%	1	1.02099
OBP4(C2C2dof)/col-OBP4-DAP-Seq(GSE60143)/Homer	WTTHACTTTTTB	1	-1.626	0.2892	3848	11.15%	7148.9	11.01%	1	1.01272
MYNN(Zf)/HEK293-MYNN.eGFP-ChIP-Seq(Encode)/Homer	TTCAAAWTAAAAGTC	1	-1.625	0.2892	594	1.72%	1079.3	1.66%	1	1.03614
Gli2(Zf)/GM2-Gli2-ChIP-Chip(GSE112702)/Homer	YSTGGGTGGTCT	1	-1.62	0.2902	847	2.46%	1548.7	2.39%	1	1.02929
NFkB-p65-Rel(RHD)/ThioMac-LPS-Expression(GSE23622)/Homer	GGAAATTCCC	1	-1.575	0.3029	180	0.52%	318.5	0.49%	1	1.06122
NFY(CCAAT)/Promoter/Homer	RGCCAATSRG	1	-1.564	0.3058	2413	6.99%	4470	6.88%	1	1.01599
At4g28140(AP2EREBP)/colamp-At4g28140-DAP-Seq(GSE60143)/Homer	DCCACCGACCAW	1	-1.562	0.3062	435	1.26%	787.4	1.21%	1	1.04132
ATHB21(HB)/colamp-ATHB21-DAP-Seq(GSE60143)/Homer	YCAATWAT	1	-1.548	0.31	1029	2.98%	1889.1	2.91%	1	1.02405
ANAC042(NAC)/col-ANAC042-DAP-Seq(GSE60143)/Homer	CGTNDHNDHNACGKY	1	-1.53	0.315	787	2.28%	1440.1	2.22%	1	1.02703
Cbf1(bHLH)/Yeast-Cbf1-ChIP-Seq(GSE29506)/Homer	TCACGTGAYH	1	-1.528	0.3155	670	1.94%	1223.6	1.88%	1	1.03191
BIM3(bHLH)/col-BIM3-DAP-Seq(GSE60143)/Homer	TWVTCACGTGAB	1	-1.501	0.3234	285	0.83%	512.9	0.79%	1	1.05063
ABF1/SacCer-Promoters/Homer	CGTRNAAARTGA	1	-1.497	0.3243	414	1.20%	750.3	1.16%	1	1.03448
AT2G15740(C2H2)/col-AT2G15740-DAP-Seq(GSE60143)/Homer	DHNDWATCGATD	1	-1.491	0.3258	1522	4.41%	2810.7	4.33%	1	1.01848
At1g13300(G2like)/col-At1g13300-DAP-Seq(GSE60143)/Homer	GAATCTWAGATTCYN	1	-1.485	0.3273	28	0.08%	45.4	0.07%	1	1.14286
CEBP:CEBP(bZIP)/MEF-Chop-ChIP-Seq(GSE35681)/Homer	NTNATGCAAYMNNHTGMAAY	1	-1.477	0.3297	346	1.00%	625.5	0.96%	1	1.04167
NPAS(bHLH)/Liver-NPAS-ChIP-Seq(GSE39860)/Homer	NVCACGTG	1	-1.46	0.3348	4673	13.55%	8707.2	13.41%	1	1.01044
LOB(LOBAS2)/col-LOB-DAP-Seq(GSE60143)/Homer	CGCCGKAWWTTHCGS	1	-1.453	0.3367	337	0.98%	609.9	0.94%	1	1.04255
Dorsal(RHD)/Embryo-dl-ChIP-Seq(GSE65441)/Homer	GGGAAAAMCCCG	1	-1.452	0.3367	530	1.54%	966	1.49%	1	1.03356
NFkB2-p52(RHD)/U266-NFKB2-ChIP-seq(GSE230466)/Homer	VGGGRATTYCCC	1	-1.444	0.3387	1004	2.91%	1847.2	2.84%	1	1.02465
WRKY17(WRKY)/colamp-WRKY17-DAP-Seq(GSE60143)/Homer	GCGTTGACTTTT	1	-1.412	0.3492	22	0.06%	35.7	0.05%	1	1.2
GATA3(Zf),DR8/iTreg-Gata3-ChIP-Seq(GSE20898)/Homer	AGATSTNDNNDSAGATAASN	1	-1.412	0.3492	156	0.45%	277.9	0.43%	1	1.04651
TGA3(bZIP)/colamp-TGA3-DAP-Seq(GSE60143)/Homer	WTGATGACGTCATCW	1	-1.403	0.3517	157	0.46%	279.5	0.43%	1	1.06977
TRPS1(Zf)/MCF7-TRPS1-ChIP-Seq(GSE107013)/Homer	AGATAAGANN	1	-1.401	0.3519	5421	15.71%	10115.8	15.58%	1	1.00834
Duxbl(Homeobox)/NIH3T3-Duxbl.HA-ChIP-Seq(GSE119782)/Homer	TAAYCYAATCAA	1	-1.399	0.352	134	0.39%	237.8	0.37%	1	1.05405
Six4(Homeobox)/MCF7-SIX4-ChIP-Seq(Encode)/Homer	TGWAAYCTGABACCB	1	-1.398	0.352	117	0.34%	206.7	0.32%	1	1.0625
RLR1?/SacCer-Promoters/Homer	WTTTTCYYTTTT	1	-1.392	0.3535	1495	4.33%	2765.6	4.26%	1	1.01643
ZNF415(Zf)/HEK293-ZNF415.GFP-ChIP-Seq(GSE58341)/Homer	GRTGMTRGAGCC	1	-1.384	0.356	1793	5.20%	3322.8	5.12%	1	1.01562
HIF-1a(bHLH)/MCF7-HIF1a-ChIP-Seq(GSE28352)/Homer	TACGTGCV	1	-1.372	0.3595	576	1.67%	1054.3	1.62%	1	1.03086
GATA3(Zf)/iTreg-Gata3-ChIP-Seq(GSE20898)/Homer	AGATAASR	1	-1.366	0.3614	3914	11.35%	7293.6	11.23%	1	1.01069
ARF16(ARF)/col-ARF16-DAP-Seq(GSE60143)/Homer	ATTTTACGAT	1	-1.364	0.3617	204	0.59%	366	0.56%	1	1.05357
ANAC079(NAC)/colamp-ANAC079-DAP-Seq(GSE60143)/Homer	TACACGCAACCT	1	-1.358	0.3631	952	2.76%	1754.5	2.70%	1	1.02222
At3g09600(MYBrelated)/colamp-At3g09600-DAP-Seq(GSE60143)/Homer	AAAATATCTT	1	-1.349	0.3658	933	2.70%	1719.3	2.65%	1	1.01887
MYB3R4(MYB)/col-MYB3R4-DAP-Seq(GSE60143)/Homer	AWWTAACCGTTR	1	-1.344	0.3674	303	0.88%	549.2	0.85%	1	1.03529
ZNF528(Zf)/HEK293-ZNF528.GFP-ChIP-Seq(GSE58341)/Homer	AGAAATGACTTCCCT	1	-1.343	0.3674	28	0.08%	46.9	0.07%	1	1.14286
LIN-15B(Zf)/cElegans-L3-LIN15B-ChIP-Seq(modEncode)/Homer	CARTGGAGCGCRYTTGCATT	1	-1.34	0.368	16	0.05%	26	0.04%	1	1.25
At5g29000(G2like)/col-At5g29000-DAP-Seq(GSE60143)/Homer	RGAATATTCYHH	1	-1.34	0.368	563	1.63%	1031.5	1.59%	1	1.02516
MYB93(MYB)/colamp-MYB93-DAP-Seq(GSE60143)/Homer	GGTAGGTGRD	1	-1.339	0.368	2969	8.61%	5526	8.51%	1	1.01175
At2g33710(AP2EREBP)/colamp-At2g33710-DAP-Seq(GSE60143)/Homer	WTKGCGGCKR	1	-1.336	0.368	3784	10.97%	7052.4	10.86%	1	1.01013
IRF2(IRF)/Erythroblas-IRF2-ChIP-Seq(GSE36985)/Homer	GAAASYGAAASY	1	-1.332	0.3688	305	0.88%	553.3	0.85%	1	1.03529
Klf4(Zf)/mES-Klf4-ChIP-Seq(GSE11431)/Homer	GCCACACCCA	1	-1.322	0.3721	1164	3.37%	2151.1	3.31%	1	1.01813
bHLH18(bHLH)/col-bHLH18-DAP-Seq(GSE60143)/Homer	CACGTGTTYCACGTG	1	-1.312	0.3753	29	0.08%	48.6	0.07%	1	1.14286
Tbet(T-box)/CD8-Tbet-ChIP-Seq(GSE33802)/Homer	AGGTGTGAAM	1	-1.308	0.3764	3146	9.12%	5860	9.03%	1	1.00997
AT1G01250(AP2EREBP)/col-AT1G01250-DAP-Seq(GSE60143)/Homer	YCACCGACAHTW	1	-1.304	0.3772	108	0.31%	191.9	0.30%	1	1.03333
WRKY33(WRKY)/col-WRKY33-DAP-Seq(GSE60143)/Homer	CGTTGACYAW	1	-1.3	0.3783	1848	5.36%	3430.4	5.28%	1	1.01515
CRE(bZIP)/Promoter/Homer	CSGTGACGTCAC	1	-1.293	0.3804	596	1.73%	1094.4	1.69%	1	1.02367
ZFP3(Zf)/HEK293-ZFP3.GFP-ChIP-Seq(GSE58341)/Homer	GGGTTTTGAAGGATGARTAGGAGTT	1	-1.286	0.3826	4	0.01%	5.5	0.01%	1	1
p53(p53)/Saos-p53-ChIP-Seq(GSE15780)/Homer	RRCATGYCYRGRCATGYYYN	1	-1.276	0.3853	288	0.83%	523.5	0.81%	1	1.02469
p53(p53)/Saos-p53-ChIP-Seq/Homer	RRCATGYCYRGRCATGYYYN	1	-1.276	0.3853	288	0.83%	523.5	0.81%	1	1.02469
Pknox1(Homeobox)/ES-Prep1-ChIP-Seq(GSE63282)/Homer	SCTGTCAVTCAV	1	-1.272	0.3863	797	2.31%	1470	2.26%	1	1.02212
Pax7(Paired,Homeobox),long/Myoblast-Pax7-ChIP-Seq(GSE25064)/Homer	TAATCHGATTAC	1	-1.269	0.387	40	0.12%	68.6	0.11%	1	1.09091
bZIP42(bZIP)/colamp-bZIP42-DAP-Seq(GSE60143)/Homer	GCCACGTCAGCA	1	-1.256	0.3918	7	0.02%	10.9	0.02%	1	1
AT3G52440(C2C2dof)/colamp-AT3G52440-DAP-Seq(GSE60143)/Homer	DTHACTTTTT	1	-1.253	0.3925	6774	19.64%	12670.5	19.51%	1	1.00666
CELF2(RRM)/JSL1-CELF2-CLIP-Seq(GSE71264)/Homer	RGTGTCAG	1	-1.247	0.3943	1148	3.33%	2125.8	3.27%	1	1.01835
At5g65130(AP2EREBP)/colamp-At5g65130-DAP-Seq(GSE60143)/Homer	CCRCCGACAWTN	1	-1.245	0.3946	348	1.01%	635.3	0.98%	1	1.03061
Unknown1/Arabidopsis-Promoters/Homer	RGGGTAWWWTHGTAA	1	-1.238	0.3966	189	0.55%	341.3	0.53%	1	1.03774
WRKY20(WRKY)/col-WRKY20-DAP-Seq(GSE60143)/Homer	CKTTGACYWD	1	-1.222	0.4026	1748	5.07%	3248.9	5.00%	1	1.014
bZIP44(bZIP)/colamp-bZIP44-DAP-Seq(GSE60143)/Homer	NDTGCCACGTCAGCH	1	-1.207	0.408	43	0.12%	74.3	0.11%	1	1.09091
ZML1(C2C2gata)/colamp-ZML1-DAP-Seq(GSE60143)/Homer	ATCWYRACCGTTSRW	1	-1.205	0.4085	15	0.04%	24.3	0.04%	1	1
WRKY45(WRKY)/col-WRKY45-DAP-Seq(GSE60143)/Homer	HNNNKTTGACTWWNH	1	-1.203	0.4089	857	2.48%	1584.5	2.44%	1	1.01639
AT5G56840(MYBrelated)/colamp-AT5G56840-DAP-Seq(GSE60143)/Homer	TGGATAAGGT	1	-1.192	0.4127	3152	9.14%	5880.9	9.06%	1	1.00883
DPL-1(E2F)/cElegans-Adult-ChIP-Seq(modEncode)/Homer	TAGCGCGC	1	-1.191	0.4127	1454	4.21%	2700.9	4.16%	1	1.01202
Unknown5/Drosophila-Promoters/Homer	GCTGATAASV	1	-1.191	0.4127	1624	4.71%	3018.8	4.65%	1	1.0129
BIM2(bHLH)/col-BIM2-DAP-Seq(GSE60143)/Homer	NNNNCACGTGNN	1	-1.179	0.4166	2335	6.77%	4350	6.70%	1	1.01045
TINY(AP2EREBP)/col-TINY-DAP-Seq(GSE60143)/Homer	NNCACCGACA	1	-1.172	0.4188	356	1.03%	652.9	1.01%	1	1.0198
MYB119(MYB)/colamp-MYB119-DAP-Seq(GSE60143)/Homer	YRACCGTTACDD	1	-1.166	0.4209	617	1.79%	1138.7	1.75%	1	1.02286
Pax7(Paired,Homeobox),longest/Myoblast-Pax7-ChIP-Seq(GSE25064)/Homer	NTAATTDGCYAATTANNWWD	1	-1.162	0.4222	35	0.10%	60.9	0.09%	1	1.11111
NRF1(NRF)/MCF7-NRF1-ChIP-Seq(Unpublished)/Homer	CTGCGCATGCGC	1	-1.154	0.4249	283	0.82%	517.2	0.80%	1	1.025
ZNF143|STAF(Zf)/CUTLL-ZNF143-ChIP-Seq(GSE29600)/Homer	ATTTCCCAGVAKSCY	1	-1.149	0.4263	1242	3.60%	2306	3.55%	1	1.01408
AT1G28160(AP2EREBP)/colamp-AT1G28160-DAP-Seq(GSE60143)/Homer	GGCGGCGG	1	-1.148	0.4264	3392	9.83%	6334.9	9.76%	1	1.00717
MYB83(MYB)/colamp-MYB83-DAP-Seq(GSE60143)/Homer	CACCAACCWH	1	-1.138	0.4301	4637	13.44%	8671.6	13.36%	1	1.00599
WRKY46(WRKY)/colamp-WRKY46-DAP-Seq(GSE60143)/Homer	AAAGTCAACGSN	1	-1.137	0.4301	125	0.36%	225.1	0.35%	1	1.02857
DDF2(AP2EREBP)/col-DDF2-DAP-Seq(GSE60143)/Homer	GATGTCGRCR	1	-1.136	0.4301	47	0.14%	82.4	0.13%	1	1.07692
ZNF136(Zf)/HEK293-ZNF136.GFP-ChIP-Seq(GSE58341)/Homer	YTKGATAHAGTATTCTWGGTNGGCA	1	-1.132	0.4311	198	0.57%	360	0.55%	1	1.03636
GFY(?)/Promoter/Homer	ACTACAATTCCC	1	-1.125	0.4333	199	0.58%	362.5	0.56%	1	1.03571
At5g08330(TCP)/col-At5g08330-DAP-Seq(GSE60143)/Homer	GGRCCCAC	1	-1.121	0.4347	1809	5.24%	3369.4	5.19%	1	1.00963
ETS:RUNX(ETS,Runt)/Jurkat-RUNX1-ChIP-Seq(GSE17954)/Homer	RCAGGATGTGGT	1	-1.113	0.4377	277	0.80%	507.6	0.78%	1	1.02564
At1g75490(AP2EREBP)/colamp-At1g75490-DAP-Seq(GSE60143)/Homer	CACCGMCT	1	-1.093	0.4456	3603	10.44%	6735.6	10.37%	1	1.00675
AT3G16280(AP2EREBP)/colamp-AT3G16280-DAP-Seq(GSE60143)/Homer	HCACCGACAHHDHHN	1	-1.07	0.4557	475	1.38%	878	1.35%	1	1.02222
SF1(NR)/H295R-Nr5a1-ChIP-Seq(GSE44220)/Homer	CAAGGHCANV	1	-1.041	0.4686	1553	4.50%	2895.2	4.46%	1	1.00897
NFkB-p65(RHD)/GM12787-p65-ChIP-Seq(GSE19485)/Homer	WGGGGATTTCCC	1	-1.04	0.4686	1506	4.37%	2807.2	4.32%	1	1.01157
Hnf6b(Homeobox)/LNCaP-Hnf6b-ChIP-Seq(GSE106305)/Homer	TATTGAYY	1	-1.025	0.4746	2048	5.94%	3824.5	5.89%	1	1.00849
ERF105(AP2EREBP)/colamp-ERF105-DAP-Seq(GSE60143)/Homer	TGGCGGCT	1	-1.018	0.4775	2900	8.41%	5423.4	8.35%	1	1.00719
At1g49010(MYBrelated)/col-At1g49010-DAP-Seq(GSE60143)/Homer	RGATAASNTT	1	-1.017	0.4775	4862	14.09%	9107.6	14.03%	1	1.00428
PRDM14(Zf)/H1-PRDM14-ChIP-Seq(GSE22767)/Homer	RGGTCTCTAACY	1	-1.016	0.4775	944	2.74%	1756.3	2.70%	1	1.01481
PCF/Arabidopsis-Promoters/Homer	NNWWWTGGGCYTDDN	1	-1.011	0.4792	652	1.89%	1210.3	1.86%	1	1.01613
AT4G00250(GeBP)/col-AT4G00250-DAP-Seq(GSE60143)/Homer	WDTGGATAAKRT	1	-0.9856	0.4907	1265	3.67%	2359.5	3.63%	1	1.01102
MYB58(MYB)/colamp-MYB58-DAP-Seq(GSE60143)/Homer	YYYACCWACC	1	-0.9851	0.4907	2373	6.88%	4437.4	6.83%	1	1.00732
Unknown2/Arabidopsis-Promoters/Homer	AAACGACGTCGTTTT	1	-0.9481	0.5082	8	0.02%	13.4	0.02%	1	1
MYB92(MYB)/colamp-MYB92-DAP-Seq(GSE60143)/Homer	GGTAGGTR	1	-0.9408	0.5113	2568	7.44%	4807.1	7.40%	1	1.00541
ZNF41(Zf)/HEK293-ZNF41.GFP-ChIP-Seq(GSE58341)/Homer	CCTCATGGTGYCYTWYTCCCTTGTG	1	-0.9373	0.5124	69	0.20%	126	0.19%	1	1.05263
PBX1(Homeobox)/MCF7-PBX1-ChIP-Seq(GSE28007)/Homer	GSCTGTCACTCA	1	-0.9351	0.5129	309	0.90%	572.5	0.88%	1	1.02273
Tbx6(T-box)/ESC-Tbx6-ChIP-Seq(GSE93524)/Homer	DAGGTGTBAA	1	-0.9348	0.5129	3351	9.71%	6278.7	9.67%	1	1.00414
Ronin(THAP)/ES-Thap11-ChIP-Seq(GSE51522)/Homer	RACTACAACTCCCAGVAKGC	1	-0.9095	0.5249	72	0.21%	131.7	0.20%	1	1.05
AT4G26030(C2H2)/col-AT4G26030-DAP-Seq(GSE60143)/Homer	BYYACCWACY	1	-0.909	0.5249	2445	7.09%	4579.3	7.05%	1	1.00567
Gata2(Zf)/K562-GATA2-ChIP-Seq(GSE18829)/Homer	BBCTTATCTS	1	-0.9009	0.5282	1659	4.81%	3104.8	4.78%	1	1.00628
STOP1(C2H2)/colamp-STOP1-DAP-Seq(GSE60143)/Homer	DTATCTGGKGRAGGT	1	-0.8981	0.529	1207	3.50%	2256.5	3.48%	1	1.00575
bHLH10(bHLH)/colamp-bHLH10-DAP-Seq(GSE60143)/Homer	YACCGACA	1	-0.8917	0.5317	390	1.13%	725.8	1.12%	1	1.00893
Sp1(Zf)/Promoter/Homer	GGCCCCGCCCCC	1	-0.8869	0.5336	707	2.05%	1319.8	2.03%	1	1.00985
KLF1(Zf)/HUDEP2-KLF1-CutnRun(GSE136251)/Homer	VDGGGYGGGGCY	1	-0.8707	0.5417	2879	8.35%	5398.3	8.31%	1	1.00481
Pbx3(Homeobox)/GM12878-PBX3-ChIP-Seq(GSE32465)/Homer	SCTGTCAMTCAN	1	-0.8669	0.5431	852	2.47%	1592	2.45%	1	1.00816
AARE(HLH)/mES-cMyc-ChIP-Seq/Homer	GATTGCATCA	1	-0.8651	0.5433	204	0.59%	378.6	0.58%	1	1.01724
AGL6(MADS)/col-AGL6-DAP-Seq(GSE60143)/Homer	TTWCCWWAWWDGGWA	1	-0.8602	0.5454	259	0.75%	481.8	0.74%	1	1.01351
AT4G27900(C2C2COlike)/col-AT4G27900-DAP-Seq(GSE60143)/Homer	TCTCVACCGTTSATT	1	-0.8466	0.5522	11	0.03%	19.7	0.03%	1	1
RAP26(AP2EREBP)/colamp-RAP26-DAP-Seq(GSE60143)/Homer	HDATGGCGGCGG	1	-0.8167	0.5682	2013	5.84%	3776.1	5.82%	1	1.00344
ZNF519(Zf)/HEK293-ZNF519.GFP-ChIP-Seq(GSE58341)/Homer	GAGSCCGAGC	1	-0.8138	0.5692	682	1.98%	1276.1	1.97%	1	1.00508
AGL16(MADS)/col-AGL16-DAP-Seq(GSE60143)/Homer	TWCCHWATWDGGAAA	1	-0.8088	0.5713	217	0.63%	404.7	0.62%	1	1.01613
GFY-Staf(?,Zf)/Promoter/Homer	RACTACAATTCCCAGAAKGC	1	-0.8057	0.5724	116	0.34%	215.1	0.33%	1	1.0303
At5g05790(MYBrelated)/col-At5g05790-DAP-Seq(GSE60143)/Homer	AYCTTATC	1	-0.7943	0.5783	2155	6.25%	4045.1	6.23%	1	1.00321
MYB61(MYB)/colamp-MYB61-DAP-Seq(GSE60143)/Homer	HCYACCTACC	1	-0.7871	0.5817	3908	11.33%	7342.3	11.31%	1	1.00177
PPARa(NR),DR1/Liver-Ppara-ChIP-Seq(GSE47954)/Homer	VNAGGKCAAAGGTCA	1	-0.7864	0.5817	3582	10.38%	6729.9	10.37%	1	1.00096
bHLHE41(bHLH)/proB-Bhlhe41-ChIP-Seq(GSE93764)/Homer	KCACGTGMCN	1	-0.7839	0.5822	3099	8.98%	5821.9	8.97%	1	1.00111
GFX(?)/Promoter/Homer	ATTCTCGCGAGA	1	-0.7813	0.583	21	0.06%	38	0.06%	1	1
SND2(NAC)/colamp-SND2-DAP-Seq(GSE60143)/Homer	CTTVWNNNWBAAGNW	1	-0.7691	0.5894	1233	3.57%	2314.6	3.56%	1	1.00281
AT3G58630(Trihelix)/col-AT3G58630-DAP-Seq(GSE60143)/Homer	TCTCCGGCGA	1	-0.7678	0.5894	268	0.78%	501.1	0.77%	1	1.01299
GATA11(C2C2gata)/col-GATA11-DAP-Seq(GSE60143)/Homer	DDHYYAGATCTR	1	-0.7581	0.5945	1115	3.23%	2093.4	3.22%	1	1.00311
bZIP48(bZIP)/colamp-bZIP48-DAP-Seq(GSE60143)/Homer	DDWWKVTSACGTGGC	1	-0.754	0.5962	718	2.08%	1347.3	2.08%	1	1
GRHL2(CP2)/HBE-GRHL2-ChIP-Seq(GSE46194)/Homer	AAACYKGTTWDACMRGTTTB	1	-0.7479	0.5991	1021	2.96%	1917.4	2.95%	1	1.00339
At2g03500(G2like)/col-At2g03500-DAP-Seq(GSE60143)/Homer	WWAGAATATTCT	1	-0.7387	0.604	484	1.40%	909	1.40%	1	1
CAMTA5(CAMTA)/col-CAMTA5-DAP-Seq(GSE60143)/Homer	ACGCGTTTTANACRC	1	-0.7281	0.6096	480	1.39%	901.2	1.39%	1	1
ZBTB38(Zf)/Hela-ZBTB38-ChIP-seq(GSE108618)/Homer	NNWTATCGATAW	1	-0.7199	0.6139	2707	7.85%	5092	7.84%	1	1.00128
RAR:RXR(NR),DR0/ES-RAR-ChIP-Seq(GSE56893)/Homer	AGGTCAAGGTCA	1	-0.7174	0.6147	342	0.99%	642.7	0.99%	1	1
At5g18450(AP2EREBP)/col-At5g18450-DAP-Seq(GSE60143)/Homer	CACCGCTT	1	-0.7149	0.6155	3295	9.55%	6198.2	9.55%	1	1
AT1G71450(AP2EREBP)/col-AT1G71450-DAP-Seq(GSE60143)/Homer	DHDWTGTCGGTG	1	-0.703	0.6221	2622	7.60%	4933.7	7.60%	1	1
TCP3(TCP)/colamp-TCP3-DAP-Seq(GSE60143)/Homer	WGTGGTCCCAAHWWW	1	-0.6934	0.6274	817	2.37%	1537.4	2.37%	1	1
DREB19(AP2EREBP)/colamp-DREB19-DAP-Seq(GSE60143)/Homer	AATGTCGGTK	1	-0.6906	0.6284	861	2.50%	1620.1	2.50%	1	1
Gata6(Zf)/HUG1N-GATA6-ChIP-Seq(GSE51936)/Homer	YCTTATCTBN	1	-0.676	0.6369	2266	6.57%	4266.4	6.57%	1	1
MYB3(MYB)/Arabidopsis-MYB3-ChIP-Seq(GSE80564)/Homer	GKTAGGTRGG	1	-0.6745	0.637	4818	13.97%	9070.4	13.97%	1	1
FEA4(bZIP)/Corn-FEA4-ChIP-Seq(GSE61954)/Homer	TGACGTCACS	1	-0.674	0.637	2974	8.62%	5599.4	8.62%	1	1
MS188(MYB)/colamp-MS188-DAP-Seq(GSE60143)/Homer	WARKTAGGTRRA	1	-0.6644	0.642	1697	4.92%	3196.7	4.92%	1	1
PTF1(TCP)/colamp-PTF1-DAP-Seq(GSE60143)/Homer	RDDGGGACCACA	1	-0.6624	0.6425	285	0.83%	537.9	0.83%	1	1
At4g32800(AP2EREBP)/colamp-At4g32800-DAP-Seq(GSE60143)/Homer	DYCACCGACAHWWWH	1	-0.6599	0.6433	147	0.43%	277.7	0.43%	1	1
GATA(Zf),IR3/iTreg-Gata3-ChIP-Seq(GSE20898)/Homer	NNNNNBAGATAWYATCTVHN	1	-0.6549	0.6458	305	0.88%	575.9	0.89%	1	0.988764
USF1(bHLH)/GM12878-Usf1-ChIP-Seq(GSE32465)/Homer	SGTCACGTGR	1	-0.648	0.6496	1222	3.54%	2303	3.55%	1	0.997183
AT3G60490(AP2EREBP)/colamp-AT3G60490-DAP-Seq(GSE60143)/Homer	NNRCCGACANNNNNN	1	-0.6467	0.6496	369	1.07%	696.4	1.07%	1	1
ERF13(AP2EREBP)/colamp-ERF13-DAP-Seq(GSE60143)/Homer	TYAGCCGCCATT	1	-0.6457	0.6496	2509	7.27%	4728	7.28%	1	0.998626
HSFB3(HSF)/colamp-HSFB3-DAP-Seq(GSE60143)/Homer	TTCTAGAAGMTTHTW	1	-0.6445	0.6496	239	0.69%	452	0.70%	1	0.985714
ATHB53(HB)/col-ATHB53-DAP-Seq(GSE60143)/Homer	CAATAATT	1	-0.6242	0.6621	928	2.69%	1751.5	2.70%	1	0.996296
ZNF768(Zf)/Rajj-ZNF768-ChIP-Seq(GSE111879)/Homer	RHHCAGAGAGGB	1	-0.6222	0.6625	112	0.32%	213	0.33%	1	0.969697
CLOCK(bHLH)/Liver-Clock-ChIP-Seq(GSE39860)/Homer	GHCACGTG	1	-0.6133	0.6677	1456	4.22%	2747.4	4.23%	1	0.997636
At1g72010(TCP)/colamp-At1g72010-DAP-Seq(GSE60143)/Homer	GGDCCCAC	1	-0.6105	0.6688	1415	4.10%	2670.8	4.11%	1	0.997567
Inr	VBBCADDNN	1	-0.6049	0.6718	34492	99.98%	64916.8	99.98%	1	1
At1g68670(G2like)/colamp-At1g68670-DAP-Seq(GSE60143)/Homer	WNWWHNRAAGATTCT	1	-0.5945	0.678	1193	3.46%	2253.6	3.47%	1	0.997118
HSF21(HSF)/col-HSF21-DAP-Seq(GSE60143)/Homer	CTTCTAGAAGMTTYW	1	-0.5877	0.6818	368	1.07%	697.4	1.07%	1	1
AT1G12630(AP2EREBP)/colamp-AT1G12630-DAP-Seq(GSE60143)/Homer	TGTCGGCA	1	-0.5816	0.6852	719	2.08%	1361	2.10%	1	0.990476
ANAC075(NAC)/col-ANAC075-DAP-Seq(GSE60143)/Homer	CTTSWWNWWSAAGYT	1	-0.5756	0.6885	776	2.25%	1468.6	2.26%	1	0.995575
ABF1(bZIP)/Arabidopsis-ABF1-ChIP-Seq(GSE80564)/Homer	CACGTGGC	1	-0.5649	0.6951	2223	6.44%	4198.6	6.47%	1	0.995363
HIF2a(bHLH)/785_O-HIF2a-ChIP-Seq(GSE34871)/Homer	GCACGTACCC	1	-0.5599	0.6978	840	2.43%	1590.4	2.45%	1	0.991837
CTCF-SatelliteElement(Zf?)/CD4+-CTCF-ChIP-Seq(Barski_et_al.)/Homer	TGCAGTTCCMVNWRTGGCCA	1	-0.5536	0.7014	50	0.14%	96.6	0.15%	1	0.933333
ZKSCAN1(Zf)/HepG2-ZKSCAN1-ChIP-Seq(Encode)/Homer	GCACAYAGTAGGKCY	1	-0.5509	0.7025	82	0.24%	157.5	0.24%	1	1
GATA(Zf),IR4/iTreg-Gata3-ChIP-Seq(GSE20898)/Homer	NAGATWNBNATCTNN	1	-0.5469	0.7045	172	0.50%	328.9	0.51%	1	0.980392
BIM1(bHLH)/colamp-BIM1-DAP-Seq(GSE60143)/Homer	NNNNNNVTCACGTGM	1	-0.5437	0.7059	240	0.70%	457.2	0.70%	1	1
GT2(Trihelix)/colamp-GT2-DAP-Seq(GSE60143)/Homer	AMGGTAAAWWWN	1	-0.539	0.7084	2243	6.50%	4239.6	6.53%	1	0.995406
Ik-1	NHTTGGGAATRCC	1	-0.5313	0.713	34498	100.00%	64928.3	100.00%	1	1
TSO1(CPP)/col-TSO1-DAP-Seq(GSE60143)/Homer	RAATTTRAAW	1	-0.5296	0.7134	265	0.77%	505.5	0.78%	1	0.987179
MYB3R5(MYB)/col-MYB3R5-DAP-Seq(GSE60143)/Homer	THYAACGGTHAWAWT	1	-0.5017	0.7327	128	0.37%	246.8	0.38%	1	0.973684
MYB99(MYB)/colamp-MYB99-DAP-Seq(GSE60143)/Homer	GGTAGGTG	1	-0.5007	0.7327	2279	6.61%	4312.6	6.64%	1	0.995482
Tbx21(T-box)/GM12878-TBX21-ChIP-Seq(Encode)/Homer	AGGTGTGAAA	1	-0.4952	0.7358	2903	8.41%	5490.5	8.46%	1	0.99409
At1g77640(AP2EREBP)/col-At1g77640-DAP-Seq(GSE60143)/Homer	TGTCGGTGGA	1	-0.4933	0.7364	282	0.82%	539.5	0.83%	1	0.987952
Gata1(Zf)/K562-GATA1-ChIP-Seq(GSE18829)/Homer	SAGATAAGRV	1	-0.4923	0.7364	1452	4.21%	2752.9	4.24%	1	0.992925
GATA6(C2C2gata)/col200-GATA6-DAP-Seq(GSE60143)/Homer	TAGATCTARAHH	1	-0.4905	0.7367	332	0.96%	634.2	0.98%	1	0.979592
PUCHI(AP2EREBP)/colamp-PUCHI-DAP-Seq(GSE60143)/Homer	GCGCCGTY	1	-0.4903	0.7367	993	2.88%	1885.9	2.90%	1	0.993103
ZNF382(Zf)/HEK293-ZNF382.GFP-ChIP-Seq(GSE58341)/Homer	GNCTGTASTRNTGBCTCHTT	1	-0.4866	0.7379	67	0.19%	130.3	0.20%	1	0.95
EMB1789(C3H)/col-EMB1789-DAP-Seq(GSE60143)/Homer	TWTTTACCGYND	1	-0.4832	0.7396	788	2.28%	1498.1	2.31%	1	0.987013
MYB96(MYB)/colamp-MYB96-DAP-Seq(GSE60143)/Homer	WGGTRGTTGG	1	-0.4822	0.7396	2426	7.03%	4592.7	7.07%	1	0.994342
At3g11280(MYBrelated)/col-At3g11280-DAP-Seq(GSE60143)/Homer	GATAAGRT	1	-0.4816	0.7396	2027	5.88%	3839.3	5.91%	1	0.994924
VDR(NR),DR3/GM10855-VDR+vitD-ChIP-Seq(GSE22484)/Homer	ARAGGTCANWGAGTTCANNN	1	-0.4798	0.7396	567	1.64%	1080.3	1.66%	1	0.987952
WRKY50(WRKY)/col-WRKY50-DAP-Seq(GSE60143)/Homer	NNTTGACTWNNGNNN	1	-0.4781	0.74	2449	7.10%	4636.1	7.14%	1	0.994398
KLF10(Zf)/HEK293-KLF10.GFP-ChIP-Seq(GSE58341)/Homer	GGGGGTGTGTCC	1	-0.4738	0.7423	1741	5.05%	3300.3	5.08%	1	0.994094
DEAR2(AP2EREBP)/colamp-DEAR2-DAP-Seq(GSE60143)/Homer	HCACCGACAWHD	1	-0.4722	0.7427	1662	4.82%	3151.5	4.85%	1	0.993814
HSF6(HSF)/col-HSF6-DAP-Seq(GSE60143)/Homer	TTYTAGAAGCTTCTA	1	-0.4516	0.7573	701	2.03%	1336.1	2.06%	1	0.985437
HSFB4(HSF)/col-HSFB4-DAP-Seq(GSE60143)/Homer	TTCTAGAAGCTTCTA	1	-0.4506	0.7573	137	0.40%	265.8	0.41%	1	0.97561
Max(bHLH)/K562-Max-ChIP-Seq(GSE31477)/Homer	RCCACGTGGYYN	1	-0.4498	0.7573	1823	5.28%	3458.1	5.33%	1	0.990619
MYB40(MYB)/col-MYB40-DAP-Seq(GSE60143)/Homer	TGGTAGGTRARA	1	-0.4477	0.7577	789	2.29%	1503.9	2.32%	1	0.987069
HAT5(Homeobox)/colamp-HAT5-DAP-Seq(GSE60143)/Homer	DCAATWATTG	1	-0.4439	0.7597	247	0.72%	475.5	0.73%	1	0.986301
AGL15(MADS)/col-AGL15-DAP-Seq(GSE60143)/Homer	TTTCCHWATWDGGAA	1	-0.4417	0.7605	350	1.01%	671.8	1.03%	1	0.980583
THRa(NR)/C17.2-THRa-ChIP-Seq(GSE38347)/Homer	GGTCANYTGAGGWCA	1	-0.4329	0.7664	1305	3.78%	2481.4	3.82%	1	0.989529
At4g31060(AP2EREBP)/colamp-At4g31060-DAP-Seq(GSE60143)/Homer	CACCGACAAW	1	-0.4311	0.7669	564	1.63%	1078.4	1.66%	1	0.981928
Six2(Homeobox)/NephronProgenitor-Six2-ChIP-Seq(GSE39837)/Homer	GWAAYHTGAKMC	1	-0.4024	0.7883	2682	7.77%	5088.5	7.84%	1	0.991071
RRTF1(AP2EREBP)/colamp-RRTF1-DAP-Seq(GSE60143)/Homer	CCGCCGCHATTT	1	-0.3694	0.8138	347	1.01%	670.6	1.03%	1	0.980583
GBF5(bZIP)/colamp-GBF5-DAP-Seq(GSE60143)/Homer	WKNWSACGTGGCAWN	1	-0.3681	0.814	637	1.85%	1222.8	1.88%	1	0.984043
MYB44(MYB)/colamp-MYB44-DAP-Seq(GSE60143)/Homer	CVGTTWWKTCNGTTA	1	-0.3482	0.8294	154	0.45%	302.1	0.47%	1	0.957447
MYB3R1(MYB)/col-MYB3R1-DAP-Seq(GSE60143)/Homer	WWDTDACCGTTR	1	-0.3471	0.8294	524	1.52%	1009.3	1.55%	1	0.980645
HSF7(HSF)/colamp-HSF7-DAP-Seq(GSE60143)/Homer	TTCTAGAAGCTTCTA	1	-0.3333	0.84	610	1.77%	1174.3	1.81%	1	0.977901
ABR1(AP2EREBP)/colamp-ABR1-DAP-Seq(GSE60143)/Homer	AAATGGCGGCGG	1	-0.3238	0.8471	1652	4.79%	3153	4.86%	1	0.985597
GBF6(bZIP)/colamp-GBF6-DAP-Seq(GSE60143)/Homer	WWTGMCACGTCABCW	1	-0.3178	0.8512	401	1.16%	777.6	1.20%	1	0.966667
TCP1(TCP)/col-TCP1-DAP-Seq(GSE60143)/Homer	GGGGGCCCMMCN	1	-0.317	0.8512	792	2.30%	1522.5	2.34%	1	0.982906
ESE3(AP2EREBP)/col-ESE3-DAP-Seq(GSE60143)/Homer	GACGGTGG	1	-0.3158	0.8512	2118	6.14%	4037.6	6.22%	1	0.987138
Gli3(Zf)/E11.5-Gli3-ChIP-Chip(GSE151646)/Homer	RGACCACCCASR	1	-0.3063	0.8582	1215	3.52%	2327.5	3.58%	1	0.98324
SeqBias: TA-repeat	TATATATATA	1	-0.3033	0.8598	5960	17.28%	11301.6	17.41%	1	0.992533
TGA2(bZIP)/colamp-TGA2-DAP-Seq(GSE60143)/Homer	ACGTCAYCHH	1	-0.3007	0.8611	1154	3.35%	2212.5	3.41%	1	0.982405
At4g38000(C2C2dof)/col-At4g38000-DAP-Seq(GSE60143)/Homer	WWWTWACTTTTT	1	-0.2967	0.8635	2779	8.06%	5292.8	8.15%	1	0.988957
HSFC1(HSF)/col-HSFC1-DAP-Seq(GSE60143)/Homer	HTTCTAGAADCTTCT	1	-0.2941	0.8649	685	1.99%	1321	2.03%	1	0.980296
ZNF692(Zf)/HEK293-ZNF692.GFP-ChIP-Seq(GSE58341)/Homer	GTGGGCCCCA	1	-0.2881	0.8691	373	1.08%	726.5	1.12%	1	0.964286
ERF8(AP2EREBP)/colamp-ERF8-DAP-Seq(GSE60143)/Homer	CGCCGYCATW	1	-0.2695	0.8845	1744	5.06%	3337.8	5.14%	1	0.984436
GATA3(Zf),DR4/iTreg-Gata3-ChIP-Seq(GSE20898)/Homer	AGATGKDGAGATAAG	1	-0.2642	0.8881	163	0.47%	324.1	0.50%	1	0.94
HRE(HSF)/Striatum-HSF1-ChIP-Seq(GSE38000)/Homer	TTCTAGAABNTTCTA	1	-0.2544	0.8959	694	2.01%	1343.2	2.07%	1	0.971014
NRF(NRF)/Promoter/Homer	STGCGCATGCGC	1	-0.2504	0.8985	403	1.17%	787.5	1.21%	1	0.966942
TATA-box/Drosophila-Promoters/Homer	CTATAAAAGCSV	1	-0.2489	0.8989	146	0.42%	292.3	0.45%	1	0.933333
TCP20(TCP)/col-TCP20-DAP-Seq(GSE60143)/Homer	GGDCCCAC	1	-0.2478	0.8989	960	2.78%	1851.1	2.85%	1	0.975439
MYB4(MYB)/col200-MYB4-DAP-Seq(GSE60143)/Homer	WAGKTAGGTARR	1	-0.2373	0.9074	1470	4.26%	2823.6	4.35%	1	0.97931
ERF4(AP2EREBP)/colamp-ERF4-DAP-Seq(GSE60143)/Homer	WDWTGGCGGCGG	1	-0.2353	0.9082	1743	5.05%	3342	5.15%	1	0.980583
DREF/Drosophila-Promoters/Homer	AVYTATCGATAD	1	-0.2313	0.9108	16	0.05%	36.3	0.06%	1	0.833333
TCP7(TCP)/col-TCP7-DAP-Seq(GSE60143)/Homer	GTGGGSCCCACHHNN	1	-0.2032	0.9358	1357	3.93%	2615.5	4.03%	1	0.975186
ERF11(AP2EREBP)/col-ERF11-DAP-Seq(GSE60143)/Homer	RTGGCGGCGG	1	-0.2014	0.9364	1392	4.04%	2682.6	4.13%	1	0.978208
HIF-1b(HLH)/T47D-HIF1b-ChIP-Seq(GSE59937)/Homer	RTACGTGC	1	-0.1993	0.9374	2778	8.05%	5315.6	8.19%	1	0.982906
bZIP3(bZIP)/col-bZIP3-DAP-Seq(GSE60143)/Homer	DWKNHSACGTGGCAD	1	-0.1949	0.9405	1122	3.25%	2169.8	3.34%	1	0.973054
dHNF4(NR)/Fly-HNF4-ChIP-Seq(GSE73675)/Homer	GGTCCAAAGTCCAMT	1	-0.1947	0.9405	115	0.33%	235.9	0.36%	1	0.916667
AGL13(MADS)/col-AGL13-DAP-Seq(GSE60143)/Homer	TWCCAWWTWTGGWAA	1	-0.1941	0.9405	83	0.24%	172	0.26%	1	0.923077
ZNF410(Zf)/CD34-ZNF410-ChIP-Seq(GSE154960)/Homer	CATCCCATAATAHTC	1	-0.1897	0.9423	2	0.01%	6.7	0.01%	1	1
AT5G22990(C2H2)/col-AT5G22990-DAP-Seq(GSE60143)/Homer	WCGAHDTCGWHN	1	-0.1835	0.9471	108	0.31%	222.2	0.34%	1	0.911765
PRDM15(Zf)/ESC-Prdm15-ChIP-Seq(GSE73694)/Homer	YCCDNTCCAGGTTTT	1	-0.1802	0.9492	3308	9.59%	6326.3	9.74%	1	0.9846
AGL95(ND)/col-AGL95-DAP-Seq(GSE60143)/Homer	TTCTAGAAGCTTCTA	1	-0.1787	0.9496	364	1.06%	720.4	1.11%	1	0.954955
MNT(bHLH)/HepG2-MNT-ChIP-Seq(Encode)/Homer	DGCACACGTG	1	-0.1742	0.9529	2855	8.28%	5470	8.42%	1	0.983373
CUX1(Homeobox)/K562-CUX1-ChIP-Seq(GSE92882)/Homer	TATCGATNAN	1	-0.1701	0.9558	1341	3.89%	2592.2	3.99%	1	0.974937
ZBTB12(Zf)/HEK293-ZBTB12.GFP-ChIP-Seq(GSE58341)/Homer	NGNTCTAGAACCNGV	1	-0.1669	0.9578	1274	3.69%	2465.9	3.80%	1	0.971053
CRF4(AP2EREBP)/colamp-CRF4-DAP-Seq(GSE60143)/Homer	CGCCGCCA	1	-0.1617	0.9617	851	2.47%	1658.3	2.55%	1	0.968627
E2F(E2F)/Hela-CellCycle-Expression/Homer	TTSGCGCGAAAA	1	-0.1594	0.9629	96	0.28%	200.9	0.31%	1	0.903226
CRF10(AP2EREBP)/col100-CRF10-DAP-Seq(GSE60143)/Homer	DCCGCCGYHA	1	-0.1556	0.9656	1803	5.23%	3476.6	5.35%	1	0.97757
AT2G01818(PLATZ)/col-AT2G01818-DAP-Seq(GSE60143)/Homer	TCTAGAABSTTC	1	-0.1529	0.9671	578	1.68%	1136.4	1.75%	1	0.96
HNF4a(NR),DR1/HepG2-HNF4a-ChIP-Seq(GSE25021)/Homer	CARRGKBCAAAGTYCA	1	-0.1508	0.9681	1491	4.32%	2883.3	4.44%	1	0.972973
AT3G10580(MYBrelated)/colamp-AT3G10580-DAP-Seq(GSE60143)/Homer	TACCTAACWNHW	1	-0.1421	0.9755	948	2.75%	1848.8	2.85%	1	0.964912
AGL25(MADS)/colamp-AGL25-DAP-Seq(GSE60143)/Homer	TTTCCATWTWTGGAA	1	-0.1315	0.9848	113	0.33%	236.8	0.36%	1	0.916667
MYB13(MYB)/col-MYB13-DAP-Seq(GSE60143)/Homer	HYCACCWACCHH	1	-0.1298	0.9855	1731	5.02%	3347.4	5.16%	1	0.972868
At5g22890(C2H2)/col-At5g22890-DAP-Seq(GSE60143)/Homer	NSAGGTKWTATCTGD	1	-0.1208	0.9933	72	0.21%	155.2	0.24%	1	0.875
OCT:OCT(POU,Homeobox)/NPC-OCT6-ChIP-Seq(GSE43916)/Homer	YATGCATATRCATRT	1	-0.1168	0.9963	140	0.41%	291.5	0.45%	1	0.911111
ZML2(C2C2gata)/col-ZML2-DAP-Seq(GSE60143)/Homer	CATCATCATC	1	-0.1148	0.9972	557	1.61%	1103.6	1.70%	1	0.947059
Hnf1(Homeobox)/Liver-Foxa2-Chip-Seq(GSE25694)/Homer	GGTTAAWCATTAA	1	-0.1076	1	213	0.62%	436.4	0.67%	1	0.925373
ESE1(AP2EREBP)/col-ESE1-DAP-Seq(GSE60143)/Homer	GGCGGCGG	1	-0.1055	1	1245	3.61%	2427.5	3.74%	1	0.965241
n-Myc(bHLH)/mES-nMyc-ChIP-Seq(GSE11431)/Homer	VRCCACGTGG	1	-0.1052	1	1851	5.37%	3585.5	5.52%	1	0.972826
BAM8(BES1)/col-BAM8-DAP-Seq(GSE60143)/Homer	NNWSACACGTGTSWN	1	-0.1016	1	305	0.88%	618	0.95%	1	0.926316
PQM-1(?)/cElegans-L3-ChIP-Seq(modEncode)/Homer	ACTGATAAGA	1	-0.101	1	782	2.27%	1540.3	2.37%	1	0.957806
AT1G44830(AP2EREBP)/col-AT1G44830-DAP-Seq(GSE60143)/Homer	NCCACCGACA	1	-0.1004	1	485	1.41%	967.2	1.49%	1	0.946309
LEP(AP2EREBP)/col-LEP-DAP-Seq(GSE60143)/Homer	CDCCGCCGTC	1	-0.09614	1	401	1.16%	805.1	1.24%	1	0.935484
At1g69690(TCP)/colamp-At1g69690-DAP-Seq(GSE60143)/Homer	NHGTGGGGCCCACHW	1	-0.09204	1	623	1.81%	1236.4	1.90%	1	0.952632
AT3G57600(AP2EREBP)/col-AT3G57600-DAP-Seq(GSE60143)/Homer	GGCGGTGG	1	-0.08965	1	1349	3.91%	2632.2	4.05%	1	0.965432
VRN1(ABI3VP1)/col-VRN1-DAP-Seq(GSE60143)/Homer	TTTTTTTTTT	1	-0.08556	1	575	1.67%	1145.7	1.76%	1	0.948864
HY5(bZIP)/colamp-HY5-DAP-Seq(GSE60143)/Homer	RRTSACGTSD	1	-0.08069	1	1581	4.58%	3080.2	4.74%	1	0.966245
c-Myc(bHLH)/mES-cMyc-ChIP-Seq(GSE11431)/Homer	VVCCACGTGG	1	-0.07852	1	1334	3.87%	2608.5	4.02%	1	0.962687
MYB51(MYB)/col-MYB51-DAP-Seq(GSE60143)/Homer	GGTAGGTG	1	-0.0749	1	2241	6.50%	4344.3	6.69%	1	0.971599
HSF3(HSF)/colamp-HSF3-DAP-Seq(GSE60143)/Homer	NTTCTAGAAKCTTCT	1	-0.07472	1	2881	8.35%	5564.5	8.57%	1	0.974329
HNF6(Homeobox)/Liver-Hnf6-ChIP-Seq(ERP000394)/Homer	NTATYGATCH	1	-0.07415	1	1111	3.22%	2183	3.36%	1	0.958333
AT1G23810(Orphan)/col-AT1G23810-DAP-Seq(GSE60143)/Homer	TTCTAGAAGSTTCTA	1	-0.07162	1	165	0.48%	347.6	0.54%	1	0.888889
ELT-3(Gata)/cElegans-L1-ELT3-ChIP-Seq(modEncode)/Homer	AWTGATAAGA	1	-0.06903	1	861	2.50%	1704	2.62%	1	0.954198
GT1(Trihelix)/col-GT1-DAP-Seq(GSE60143)/Homer	TTAACCATGGTTAAD	1	-0.06302	1	14	0.04%	38	0.06%	1	0.666667
At2g45680(TCP)/colamp-At2g45680-DAP-Seq(GSE60143)/Homer	GTGGGNCCCACNDND	1	-0.06136	1	162	0.47%	343.2	0.53%	1	0.886792
MYB41(MYB)/col-MYB41-DAP-Seq(GSE60143)/Homer	BYTYACCTAA	1	-0.05938	1	849	2.46%	1684.3	2.59%	1	0.949807
HRE(HSF)/HepG2-HSF1-ChIP-Seq(GSE31477)/Homer	BSTTCTRGAABVTTCYAGAA	1	-0.05851	1	500	1.45%	1008.4	1.55%	1	0.935484
ATY19(MYB)/col-ATY19-DAP-Seq(GSE60143)/Homer	YYCACCWACCAT	1	-0.05812	1	1820	5.28%	3550.1	5.47%	1	0.965265
HSFA1E(HSF)/col-HSFA1E-DAP-Seq(GSE60143)/Homer	TTCTAGAAGCTTCTA	1	-0.05295	1	283	0.82%	585.9	0.90%	1	0.911111
AT1G76880(Trihelix)/col-AT1G76880-DAP-Seq(GSE60143)/Homer	ACGGTAAAAW	1	-0.05272	1	681	1.97%	1362.4	2.10%	1	0.938095
EFL-1(E2F)/cElegans-L1-EFL1-ChIP-Seq(modEncode)/Homer	TGCAARYGCGCTCYA	1	-0.05209	1	42	0.12%	100.8	0.16%	1	0.75
GBF3(bZIP)/Arabidopsis-GBF3-ChIP-Seq(GSE80564)/Homer	TGCCACGTSAYC	1	-0.04952	1	1021	2.96%	2021.4	3.11%	1	0.951768
Pho2(bHLH)/Yeast-Pho2-ChIP-Seq(GSE29506)/Homer	CCCACGTGCT	1	-0.04921	1	938	2.72%	1862	2.87%	1	0.947735
TCP16(TCP)/colamp-TCP16-DAP-Seq(GSE60143)/Homer	GTGGDCCYNNNNNNN	1	-0.04848	1	1771	5.13%	3463.8	5.33%	1	0.962477
HSFA6A(HSF)/col-HSFA6A-DAP-Seq(GSE60143)/Homer	RGAAGNTTCTAGAAN	1	-0.04826	1	171	0.50%	364.8	0.56%	1	0.892857
bHLHE40(bHLH)/HepG2-BHLHE40-ChIP-Seq(GSE31477)/Homer	KCACGTGMCN	1	-0.04765	1	721	2.09%	1442.4	2.22%	1	0.941441
AT3G09735(S1Falike)/col-AT3G09735-DAP-Seq(GSE60143)/Homer	TTCTAGAANMTTCTA	1	-0.04547	1	1260	3.65%	2484.5	3.83%	1	0.953003
Six1(Homeobox)/Myoblast-Six1-ChIP-Chip(GSE20150)/Homer	GKVTCADRTTWC	1	-0.04407	1	577	1.67%	1164.4	1.79%	1	0.932961
RARg(NR)/ES-RARg-ChIP-Seq(GSE30538)/Homer	AGGTCAAGGTCA	1	-0.04261	1	82	0.24%	185.1	0.29%	1	0.827586
TCFL2(HMG)/K562-TCF7L2-ChIP-Seq(GSE29196)/Homer	ACWTCAAAGG	1	-0.04095	1	216	0.63%	456.8	0.70%	1	0.9
MYB63(MYB)/col-MYB63-DAP-Seq(GSE60143)/Homer	BHYACCWACCHH	1	-0.04036	1	1104	3.20%	2187.4	3.37%	1	0.949555
PIF7(bHLH)/col-PIF7-DAP-Seq(GSE60143)/Homer	CCACGTGGNH	1	-0.04002	1	398	1.15%	816.5	1.26%	1	0.912698
AREB3(bZIP)/col-AREB3-DAP-Seq(GSE60143)/Homer	NKGMCACGTGDCMNN	1	-0.03605	1	541	1.57%	1098.6	1.69%	1	0.928994
Zfp57(Zf)/H1-ZFP57.HA-ChIP-Seq(GSE115387)/Homer	NANTGCSGCA	1	-0.03417	1	754	2.19%	1514.2	2.33%	1	0.939914
Cux2(Homeobox)/Liver-Cux2-ChIP-Seq(GSE35985)/Homer	HNRAATCAAT	1	-0.03363	1	845	2.45%	1691.1	2.60%	1	0.942308
MYB10(MYB)/col-MYB10-DAP-Seq(GSE60143)/Homer	YCCACCTACCHH	1	-0.03342	1	928	2.69%	1852.1	2.85%	1	0.94386
GATA14(C2C2gata)/col-GATA14-DAP-Seq(GSE60143)/Homer	AYCAGATCTG	1	-0.03267	1	1672	4.85%	3287.7	5.06%	1	0.958498
ZNF165(Zf)/WHIM12-ZNF165-ChIP-Seq(GSE65937)/Homer	AAGGKGRCGCAGGCA	1	-0.02853	1	358	1.04%	744	1.15%	1	0.904348
E2FA(E2FDP)/colamp-E2FA-DAP-Seq(GSE60143)/Homer	WWTGGCGCCAWWWNN	1	-0.02805	1	818	2.37%	1643.3	2.53%	1	0.936759
SHN3(AP2EREBP)/col-SHN3-DAP-Seq(GSE60143)/Homer	CCGCCGCC	1	-0.0263	1	470	1.36%	965.4	1.49%	1	0.912752
ERF7(AP2EREBP)/col-ERF7-DAP-Seq(GSE60143)/Homer	ATGRCGGCGG	1	-0.02517	1	2399	6.95%	4691.2	7.23%	1	0.961272
GATA4(C2C2gata)/col-GATA4-DAP-Seq(GSE60143)/Homer	DDWTYAGATCTR	1	-0.02396	1	1741	5.05%	3430.4	5.28%	1	0.956439
bZIP68(bZIP)/col-bZIP68-DAP-Seq(GSE60143)/Homer	WGCCACGTGK	1	-0.02216	1	604	1.75%	1231.3	1.90%	1	0.921053
bZIP53(bZIP)/colamp-bZIP53-DAP-Seq(GSE60143)/Homer	NDNHSACGTGKMNNN	1	-0.022	1	559	1.62%	1143.9	1.76%	1	0.920455
HSFA6B(HSF)/colamp-HSFA6B-DAP-Seq(GSE60143)/Homer	NTTCTAGAANHTTCT	1	-0.02192	1	1525	4.42%	3017.8	4.65%	1	0.950538
SRS7(SRS)/colamp-SRS7-DAP-Seq(GSE60143)/Homer	HATAGGTTTH	1	-0.02103	1	10415	30.19%	19929.1	30.69%	1	0.983708
RAP212(AP2EREBP)/col-RAP212-DAP-Seq(GSE60143)/Homer	CGCCGCCATTTT	1	-0.01999	1	1140	3.30%	2276.2	3.51%	1	0.940171
bZIP16(bZIP)/colamp-bZIP16-DAP-Seq(GSE60143)/Homer	TGCCACGTGD	1	-0.01834	1	484	1.40%	999.9	1.54%	1	0.909091
At5g08750(C3H)/col-At5g08750-DAP-Seq(GSE60143)/Homer	NWDTTGCGGCTR	1	-0.01812	1	839	2.43%	1694.3	2.61%	1	0.931034
ABI5(bZIP)/col-ABI5-DAP-Seq(GSE60143)/Homer	GCCACGTG	1	-0.01692	1	770	2.23%	1561.9	2.41%	1	0.925311
Mouse_Recombination_Hotspot(Zf)/Testis-DMC1-ChIP-Seq(GSE24438)/Homer	ACTYKNATTCGTGNTACTTC	1	-0.01688	1	142	0.41%	317.4	0.49%	1	0.836735
ERF10(AP2EREBP)/col-ERF10-DAP-Seq(GSE60143)/Homer	RTGGCGGCGG	1	-0.01299	1	1073	3.11%	2157.5	3.32%	1	0.936747
GT3a(Trihelix)/col-GT3a-DAP-Seq(GSE60143)/Homer	WNACACGTGTYWWAW	1	-0.01155	1	322	0.93%	685.2	1.06%	1	0.877358
AT1G10720(BSD)/col-AT1G10720-DAP-Seq(GSE60143)/Homer	TTCTAGAAKCTTCTA	1	-0.01153	1	117	0.34%	269.1	0.41%	1	0.829268
ABF2(bZIP)/col-ABF2-DAP-Seq(GSE60143)/Homer	KGMCACGTGDCMHHH	1	-0.01136	1	373	1.08%	787.8	1.21%	1	0.892562
TR4(NR),DR1/Hela-TR4-ChIP-Seq(GSE24685)/Homer	GAGGTCAAAGGTCA	1	-0.01073	1	314	0.91%	670.3	1.03%	1	0.883495
ERF73(AP2EREBP)/col-ERF73-DAP-Seq(GSE60143)/Homer	CCGCCGCC	1	-0.01021	1	1141	3.31%	2295.7	3.54%	1	0.935028
DREB26(AP2EREBP)/col-DREB26-DAP-Seq(GSE60143)/Homer	CCACCGACAH	1	-0.009994	1	339	0.98%	721.3	1.11%	1	0.882883
MYB74(MYB)/colamp-MYB74-DAP-Seq(GSE60143)/Homer	YYYACCTACCWH	1	-0.009963	1	1401	4.06%	2800.2	4.31%	1	0.941995
SFP1/SacCer-Promoters/Homer	DDAAAAATTTTY	1	-0.009504	1	99	0.29%	233.2	0.36%	1	0.805556
bHLH74(bHLH)/col-bHLH74-DAP-Seq(GSE60143)/Homer	DRATCACGTGAB	1	-0.009501	1	491	1.42%	1024.5	1.58%	1	0.898734
AT4G18450(AP2EREBP)/col-AT4G18450-DAP-Seq(GSE60143)/Homer	ATGGCGGCKG	1	-0.009294	1	650	1.88%	1338.9	2.06%	1	0.912621
ERF5(AP2EREBP)/colamp-ERF5-DAP-Seq(GSE60143)/Homer	DCMGCCGCCA	1	-0.007797	1	688	1.99%	1416.4	2.18%	1	0.912844
ERF3(AP2EREBP)/colamp-ERF3-DAP-Seq(GSE60143)/Homer	ATGGCGGCGG	1	-0.00754	1	1031	2.99%	2088.3	3.22%	1	0.928571
Unknown6/Drosophila-Promoters/Homer	AATTTTAAAA	1	-0.007297	1	1702	4.93%	3391.7	5.22%	1	0.944444
MYB94(MYB)/col-MYB94-DAP-Seq(GSE60143)/Homer	WGGTRGTTGGKA	1	-0.006102	1	1025	2.97%	2081.3	3.21%	1	0.925234
DEL1(E2FDP)/colamp-DEL1-DAP-Seq(GSE60143)/Homer	TTCCCGCCAA	1	-0.006085	1	3	0.01%	17.3	0.03%	1	0.333333
ERF9(AP2EREBP)/colamp-ERF9-DAP-Seq(GSE60143)/Homer	AWATGGCGGCGG	1	-0.005625	1	375	1.09%	801.1	1.23%	1	0.886179
bZIP28(bZIP)/col-bZIP28-DAP-Seq(GSE60143)/Homer	TGCCACGTSABH	1	-0.005506	1	464	1.35%	979.3	1.51%	1	0.89404
cTATA(CPE)	TATAWAWS	1	-0.005397	1	829	2.40%	1700.8	2.62%	1	0.916031
At5g08520(MYBrelated)/colamp-At5g08520-DAP-Seq(GSE60143)/Homer	ADBSTTATCY	1	-0.005184	1	2598	7.53%	5129.3	7.90%	1	0.953165
ERF104(AP2EREBP)/col-ERF104-DAP-Seq(GSE60143)/Homer	GGCGGCGG	1	-0.005143	1	1618	4.69%	3238.9	4.99%	1	0.93988
GATA12(C2C2gata)/col-GATA12-DAP-Seq(GSE60143)/Homer	YAGATCTRAW	1	-0.005141	1	1402	4.06%	2819.9	4.34%	1	0.935484
REM19(REM)/colamp-REM19-DAP-Seq(GSE60143)/Homer	AAAAAAAA	1	-0.003938	1	1618	4.69%	3245.3	5.00%	1	0.938
MYB39(MYB)/col-MYB39-DAP-Seq(GSE60143)/Homer	WWAARKTAGGTGRAA	1	-0.003606	1	277	0.80%	609.8	0.94%	1	0.851064
GATA1(C2C2gata)/colamp-GATA1-DAP-Seq(GSE60143)/Homer	DDWWYYAGATCTRRW	1	-0.002996	1	837	2.43%	1727.5	2.66%	1	0.913534
YY1(Zf)/Promoter/Homer	CAAGATGGCGGC	1	-0.002737	1	146	0.42%	342.7	0.53%	1	0.792453
c-Myc(bHLH)/LNCAP-cMyc-ChIP-Seq(Unpublished)/Homer	VCCACGTG	1	-0.002721	1	1001	2.90%	2051.4	3.16%	1	0.917722
ERF1(AP2EREBP)/colamp-ERF1-DAP-Seq(GSE60143)/Homer	GGCGGCTR	1	-0.00232	1	979	2.84%	2011.4	3.10%	1	0.916129
Pho4(bHLH)/Yeast-Pho4-ChIP-Seq(GSE29506)/Homer	AAGCACGTGBGD	1	-0.002173	1	406	1.18%	876.3	1.35%	1	0.874074
ERF2(AP2EREBP)/colamp-ERF2-DAP-Seq(GSE60143)/Homer	GGCGGCTG	1	-0.002057	1	1093	3.17%	2237	3.45%	1	0.918841
E-box/Arabidopsis-Promoters/Homer	GCCACGTG	1	-0.001975	1	954	2.77%	1965.7	3.03%	1	0.914191
Zscan4c(Zf)/ESC-Zscan4c-ChIP-seq(GSE140619)/Homer	ATRTGTGCAC	1	-0.001889	1	853	2.47%	1767.4	2.72%	1	0.908088
MYB17(MYB)/colamp-MYB17-DAP-Seq(GSE60143)/Homer	GGTAGGTGRG	1	-0.001637	1	1402	4.06%	2846.1	4.38%	1	0.926941
EKLF(Zf)/Erythrocyte-Klf1-ChIP-Seq(GSE20478)/Homer	NWGGGTGTGGCY	1	-0.001558	1	600	1.74%	1269.6	1.96%	1	0.887755
BZR1(BZR)/col-BZR1-DAP-Seq(GSE60143)/Homer	NNCRCACGTGCG	1	-0.001027	1	173	0.50%	407.4	0.63%	1	0.793651
GATA19(C2C2gata)/colamp-GATA19-DAP-Seq(GSE60143)/Homer	ATCSGATCVG	1	-0.000924	1	111	0.32%	276.2	0.43%	1	0.744186
TATA-box/SacCer-Promoters/Homer	BBHWTATATA	1	-0.000788	1	753	2.18%	1584.5	2.44%	1	0.893443
LRF(Zf)/Erythroblasts-ZBTB7A-ChIP-Seq(GSE74977)/Homer	AAGACCCYYN	1	-0.00078	1	4412	12.79%	8677.1	13.36%	1	0.957335
At4g36780(BZR)/col-At4g36780-DAP-Seq(GSE60143)/Homer	NNNNNNCACGTGNNN	1	-0.000187	1	609	1.77%	1317.1	2.03%	1	0.871921
bHLH34(bHLH)/colamp-bHLH34-DAP-Seq(GSE60143)/Homer	HGWGRHWGACACGTG	1	-0.000164	1	565	1.64%	1230.3	1.89%	1	0.867725
AT1G04880(ARID)/colamp-AT1G04880-DAP-Seq(GSE60143)/Homer	AAACTATATADTATA	1	-7.3e-05	1	113	0.33%	297.1	0.46%	1	0.717391
AT3G51470(DBP)/col-AT3G51470-DAP-Seq(GSE60143)/Homer	TTWHGGTGCACC	1	-2.6e-05	1	4169	12.08%	8315.5	12.81%	1	0.943013
At1g78700(BZR)/col-At1g78700-DAP-Seq(GSE60143)/Homer	NNNNCACGTGNNNNN	1	-2.3e-05	1	602	1.75%	1329	2.05%	1	0.853659
At4g18890(BZR)/col-At4g18890-DAP-Seq(GSE60143)/Homer	NDBRCACGTGYR	1	-1.5e-05	1	326	0.94%	765.7	1.18%	1	0.79661
SCRT1(Zf)/HEK293-SCRT1.eGFP-ChIP-Seq(Encode)/Homer	GCAACAGGTG	1	-1.3e-05	1	839	2.43%	1816.6	2.80%	1	0.867857
WIP5(C2H2)/colamp-WIP5-DAP-Seq(GSE60143)/Homer	TDTTCTCMAGGT	1	-1e-06	1	3469	10.06%	7033	10.83%	1	0.928901
E2A(bHLH),near_PU.1/Bcell-PU.1-ChIP-Seq(GSE21512)/Homer	NVCACCTGBN	1	0	1	4583	13.28%	9279.3	14.29%	1	0.929321
SpliceDonor/U1snRNP/Homer	MAGGTAAGTN	1	0	1	17667	51.21%	34273.9	52.79%	1	0.97007
ZEB1(Zf)/PDAC-ZEB1-ChIP-Seq(GSE64557)/Homer	VCAGGTRDRY	1	0	1	4930	14.29%	11244.8	17.32%	1	0.825058
ZEB2(Zf)/SNU398-ZEB2-ChIP-Seq(GSE103048)/Homer	GNMCAGGTGTGC	1	0	1	2693	7.81%	6261.1	9.64%	1	0.810166
Zelda(Zf)/Embryo-zld-ChIP-Seq(GSE65441)/Homer	KBCTACCTGW	1	0	1	963	2.79%	2972.1	4.58%	1	0.60917
AT4G12670(MYBrelated)/col-AT4G12670-DAP-Seq(GSE60143)/Homer	AGGGTTTAGGGTTTA	1	0	1	0	0.00%	0.8	0.00%	1	#DIV/0!
GATA15(C2C2gata)/col-GATA15-DAP-Seq(GSE60143)/Homer	KATGATCA	1	0	1	2800	8.12%	6592.9	10.15%	1	0.8
GATA20(C2C2gata)/colamp-GATA20-DAP-Seq(GSE60143)/Homer	TNGATCNDNM	1	0	1	4629	13.42%	10615	16.35%	1	0.820795
NGA4(ABI3VP1)/col-NGA4-DAP-Seq(GSE60143)/Homer	TKNTCAGGTG	1	0	1	7933	23.00%	16853.4	25.96%	1	0.885978
REM16(ABI3VP1)/col-REM16-DAP-Seq(GSE60143)/Homer	DTTTTTSCCGSMAAA	1	0	1	0	0.00%	1.2	0.00%	1	#DIV/0!

## Sheet: HOMER_FOXO1-Dam-day2
Motif.Name	Consensus	P.value	Log.P.value	q.value..Benjamini.	X..of.Target.Sequences.with.Motif.of.13069.	X..of.Target.Sequences.with.Motif	X..of.Background.Sequences.with.Motif.of.85644.	X..of.Background.Sequences.with.Motif	adj_p_bonferroni	enrichment (target/background)
NF1(CTF)/LNCAP-NF1-ChIP-Seq(Unpublished)/Homer	CYTGGCABNSTGCCAR	1e-205	-472.8	0	1316	10.07%	3340.1	3.90%	1.048e-202	2.58205
Fra1(bZIP)/BT549-Fra1-ChIP-Seq(GSE46166)/Homer	NNATGASTCATH	1e-165	-381.4	0	1224	9.37%	3347.8	3.91%	1.048e-162	2.39642
Fos(bZIP)/TSC-Fos-ChIP-Seq(GSE110950)/Homer	NDATGASTCAYN	1e-163	-375.4	0	1271	9.73%	3574.1	4.17%	1.048e-160	2.33333
JunB(bZIP)/DendriticCells-Junb-ChIP-Seq(GSE36099)/Homer	RATGASTCAT	1e-154	-356.1	0	1201	9.19%	3366.5	3.93%	1.048e-151	2.33842
Atf3(bZIP)/GBM-ATF3-ChIP-Seq(GSE33912)/Homer	DATGASTCATHN	1e-153	-353.5	0	1378	10.55%	4151.4	4.85%	1.048e-150	2.17526
Fra2(bZIP)/Striatum-Fra2-ChIP-Seq(GSE43429)/Homer	GGATGACTCATC	1e-150	-345.4	0	1090	8.34%	2947.5	3.44%	1.048e-147	2.42442
BATF(bZIP)/Th17-BATF-ChIP-Seq(GSE39756)/Homer	DATGASTCAT	1e-149	-345.1	0	1342	10.27%	4035.3	4.71%	1.048e-146	2.18047
Jun-AP1(bZIP)/K562-cJun-ChIP-Seq(GSE31477)/Homer	GATGASTCATCN	1e-148	-342.1	0	690	5.28%	1410.1	1.65%	1.048e-145	3.2
NF1-halfsite(CTF)/LNCaP-NF1-ChIP-Seq(Unpublished)/Homer	YTGCCAAG	1e-147	-340.4	0	3765	28.82%	16594.5	19.38%	1.048e-144	1.4871
Fosl2(bZIP)/3T3L1-Fosl2-ChIP-Seq(GSE56872)/Homer	NATGASTCABNN	1e-145	-334.2	0	852	6.52%	2035.4	2.38%	1.048e-142	2.7395
AP-1(bZIP)/ThioMac-PU.1-ChIP-Seq(GSE21512)/Homer	VTGACTCATC	1e-134	-309	0	1475	11.29%	4849.9	5.66%	1.048e-131	1.9947
Tlx?(NR)/NPC-H3K4me1-ChIP-Seq(GSE16256)/Homer	CTGGCAGSCTGCCA	1e-88	-204.9	0	1140	8.73%	3950.6	4.61%	1.048e-85	1.89371
Atoh1(bHLH)/Cerebellum-Atoh1-ChIP-Seq(GSE22111)/Homer	VNRVCAGCTGGY	1e-87	-201.6	0	2295	17.57%	9957	11.63%	1.048e-84	1.51075
NeuroG2(bHLH)/Fibroblast-NeuroG2-ChIP-Seq(GSE75910)/Homer	ACCATCTGTT	1e-83	-191.8	0	2943	22.53%	13705.1	16.00%	1.048e-80	1.40813
SOX1(HMG)/NPC-SOX1-ChIP-Seq(GSE138215)/Homer	CCATTGTTCB	1e-81	-188.5	0	3544	27.13%	17236.1	20.13%	1.048e-78	1.34774
Sox3(HMG)/NPC-Sox3-ChIP-Seq(GSE33059)/Homer	CCWTTGTY	1e-80	-185.6	0	3031	23.20%	14295.3	16.69%	1.048e-77	1.39005
BHLHA15(bHLH)/NIH3T3-BHLHB8.HA-ChIP-Seq(GSE119782)/Homer	NAMCAGCTGK	1e-80	-185.3	0	2689	20.58%	12350	14.42%	1.048e-77	1.42718
Atoh7(bHLH)/Retina-Atoh7-CutnRun(GSE156756)/Homer	KRRCAGCTGGTS	1e-79	-184.2	0	1757	13.45%	7249.1	8.46%	1.048e-76	1.58983
TCF4(bHLH)/SHSY5Y-TCF4-ChIP-Seq(GSE96915)/Homer	SMCATCTGKH	1e-79	-184.1	0	2876	22.02%	13427.7	15.68%	1.048e-76	1.40434
Sox21(HMG)/ESC-SOX21-ChIP-Seq(GSE110505)/Homer	BCCWTTGTBYKV	1e-79	-183.6	0	3011	23.05%	14208.3	16.59%	1.048e-76	1.38939
NeuroD1(bHLH)/Islet-NeuroD1-ChIP-Seq(GSE30298)/Homer	GCCATCTGTT	1e-77	-177.8	0	1727	13.22%	7155.8	8.36%	1.048e-74	1.58134
Sox10(HMG)/SciaticNerve-Sox3-ChIP-Seq(GSE35132)/Homer	CCWTTGTYYB	1e-73	-170	0	2866	21.94%	13567	15.84%	1.048e-70	1.3851
Twist2(bHLH)/Myoblast-Twist2.Ty1-ChIP-Seq(GSE127998)/Homer	MCAGCTGBYH	1e-71	-165	0	3188	24.40%	15507.3	18.11%	1.048e-68	1.34732
Bach2(bZIP)/OCILy7-Bach2-ChIP-Seq(GSE44420)/Homer	TGCTGAGTCA	1e-67	-156	0	493	3.77%	1323.8	1.55%	1.048e-64	2.43226
Olig2(bHLH)/Neuron-Olig2-ChIP-Seq(GSE30882)/Homer	RCCATMTGTT	1e-66	-152	0	3358	25.71%	16714.2	19.52%	1.048e-63	1.31711
Sox15(HMG)/CPA-Sox15-ChIP-Seq(GSE62909)/Homer	RAACAATGGN	1e-60	-139.2	0	1840	14.09%	8204.4	9.58%	1.048e-57	1.47077
Sox2(HMG)/mES-Sox2-ChIP-Seq(GSE11431)/Homer	BCCATTGTTC	1e-56	-129.4	0	1578	12.08%	6894	8.05%	1.048e-53	1.50062
HIC1(Zf)/Treg-ZBTB29-ChIP-Seq(GSE99889)/Homer	TGCCAGCB	1e-54	-124.6	0	3645	27.90%	18921.4	22.09%	1.048e-51	1.26301
Tal1	CATCTG	1e-52	-121.1	0	2482	19.00%	12096.4	14.12%	1.048e-49	1.34561
Foxo3(Forkhead)/U2OS-Foxo3-ChIP-Seq(E-MTAB-2701)/Homer	DGTAAACA	1e-50	-117.3	0	1123	8.60%	4603.7	5.38%	1.048e-47	1.59851
FOXK1(Forkhead)/HEK293-FOXK1-ChIP-Seq(GSE51673)/Homer	NVWTGTTTAC	1e-50	-115.6	0	1475	11.29%	6501.2	7.59%	1.048e-47	1.48748
Sox6(HMG)/Myotubes-Sox6-ChIP-Seq(GSE32627)/Homer	CCATTGTTNY	1e-49	-114.9	0	2521	19.30%	12425.6	14.51%	1.048e-46	1.33012
SCL(bHLH)/HPC7-Scl-ChIP-Seq(GSE13511)/Homer	AVCAGCTG	1e-46	-106.2	0	7201	55.13%	41841.9	48.86%	1.048e-43	1.12833
Lhx2(Homeobox)/HFSC-Lhx2-ChIP-Seq(GSE48068)/Homer	TAATTAGN	1e-45	-104.9	0	1424	10.90%	6357.3	7.42%	1.048e-42	1.469
LHX9(Homeobox)/Hct116-LHX9.V5-ChIP-Seq(GSE116822)/Homer	NGCTAATTAG	1e-45	-104.2	0	1923	14.72%	9156.6	10.69%	1.048e-42	1.37699
Tcf21(bHLH)/ArterySmoothMuscle-Tcf21-ChIP-Seq(GSE61369)/Homer	NAACAGCTGG	1e-44	-101.9	0	1856	14.21%	8811.3	10.29%	1.048e-41	1.38095
FoxL2(Forkhead)/Ovary-FoxL2-ChIP-Seq(GSE60858)/Homer	WWTRTAAACAVG	1e-43	-100.1	0	1102	8.44%	4678.5	5.46%	1.048e-40	1.54579
Lhx1(Homeobox)/EmbryoCarcinoma-Lhx1-ChIP-Seq(GSE70957)/Homer	NNYTAATTAR	1e-43	-99.92	0	1471	11.26%	6682.4	7.80%	1.048e-40	1.44359
En1(Homeobox)/SUM149-EN1-ChIP-Seq(GSE120957)/Homer	NDCTAATTAS	1e-43	-99.9	0	2410	18.45%	12038.8	14.06%	1.048e-40	1.31223
Foxf1(Forkhead)/Lung-Foxf1-ChIP-Seq(GSE77951)/Homer	WWATRTAAACAN	1e-42	-97.42	0	1133	8.67%	4874.8	5.69%	1.048e-39	1.52373
Emx2(Homeobox)/Cortex-Emx2-ChIP-Seq(GSE183130)/Homer	NVCTAATTAG	1e-41	-95.72	0	1675	12.82%	7881.6	9.20%	1.048e-38	1.39348
FOXP1(Forkhead)/H9-FOXP1-ChIP-Seq(GSE31006)/Homer	NYYTGTTTACHN	1e-39	-90.88	0	682	5.22%	2600.6	3.04%	1.048e-36	1.71711
Ascl1(bHLH)/NeuralTubes-Ascl1-ChIP-Seq(GSE55840)/Homer	NNVVCAGCTGBN	1e-39	-89.87	0	2769	21.20%	14353.5	16.76%	1.048e-36	1.26492
PHA-4(Forkhead)/cElegans-Embryos-PHA4-ChIP-Seq(modEncode)/Homer	KTGTTTGC	1e-38	-88.3	0	4325	33.11%	23898.9	27.91%	1.048e-35	1.18631
Gsx2(Homeobox)/LGE-Gsx2.Flag-ChIP-Seq(GSE162589)/Homer	CTAATTAGSN	1e-38	-88.21	0	1830	14.01%	8881.5	10.37%	1.048e-35	1.35101
Nkx6.1(Homeobox)/Islet-Nkx6.1-ChIP-Seq(GSE40975)/Homer	GKTAATGR	1e-38	-87.79	0	3133	23.98%	16585.5	19.37%	1.048e-35	1.238
FOXA1(Forkhead)/LNCAP-FOXA1-ChIP-Seq(GSE27824)/Homer	WAAGTAAACA	1e-38	-87.77	0	1612	12.34%	7647.4	8.93%	1.048e-35	1.38186
Sox4(HMG)/proB-Sox4-ChIP-Seq(GSE50066)/Homer	YCTTTGTTCC	1e-37	-86.38	0	1516	11.61%	7127.1	8.32%	1.048e-34	1.39543
Ap4(bHLH)/AML-Tfap4-ChIP-Seq(GSE45738)/Homer	NAHCAGCTGD	1e-37	-85.8	0	2248	17.21%	11349.1	13.25%	1.048e-34	1.29887
DLX2(Homeobox)/BasalGanglia-Dlx2-ChIP-seq(GSE124936)/Homer	NNNTAATTAS	1e-36	-83.98	0	1896	14.51%	9333.4	10.90%	1.048e-33	1.33119
Lhx3(Homeobox)/Neuron-Lhx3-ChIP-Seq(GSE31456)/Homer	ADBTAATTAR	1e-36	-83.02	0	2076	15.89%	10395.4	12.14%	1.048e-33	1.3089
FOXA1(Forkhead)/MCF7-FOXA1-ChIP-Seq(GSE26831)/Homer	WAAGTAAACA	1e-36	-82.99	0	1297	9.93%	5954.5	6.95%	1.048e-33	1.42878
Smad3(MAD)/NPC-Smad3-ChIP-Seq(GSE36673)/Homer	TWGTCTGV	1e-33	-77.71	0	4699	35.97%	26523	30.97%	1.048e-30	1.16145
Foxo1(Forkhead)/RAW-Foxo1-ChIP-Seq(Fan_et_al.)/Homer	CTGTTTAC	1e-32	-75.28	0	2927	22.41%	15622.9	18.24%	1.048e-29	1.22862
bZIP18(bZIP)/colamp-bZIP18-DAP-Seq(GSE60143)/Homer	KGMCAGCTND	1e-32	-75.23	0	7912	60.57%	47424.7	55.38%	1.048e-29	1.09372
Sox9(HMG)/Limb-SOX9-ChIP-Seq(GSE73225)/Homer	AGGVNCCTTTGT	1e-31	-73.1	0	1512	11.57%	7317	8.54%	1.048e-28	1.3548
DLX1(Homeobox)/BasalGanglia-Dlx1-ChIP-seq(GSE124936)/Homer	NSNNTAATTA	1e-31	-73.07	0	1634	12.51%	8015.1	9.36%	1.048e-28	1.33654
Mesp1(bHLH)/ESC-Mesp1-ChIP-Seq(GSE165102)/Homer	RCCATTTGBY	1e-31	-72.79	0	918	7.03%	4018.7	4.69%	1.048e-28	1.49893
bZIP52(bZIP)/colamp-bZIP52-DAP-Seq(GSE60143)/Homer	NDNHCAGCTGTCANN	1e-30	-70.63	0	2341	17.92%	12206.6	14.25%	1.048e-27	1.25754
FoxD3(forkhead)/ZebrafishEmbryo-Foxd3.biotin-ChIP-seq(GSE106676)/Homer	TGTTTAYTTAGC	1e-30	-70.58	0	1233	9.44%	5780.9	6.75%	1.048e-27	1.39852
FOXM1(Forkhead)/MCF7-FOXM1-ChIP-Seq(GSE72977)/Homer	TRTTTACTTW	1e-30	-70.17	0	1372	10.50%	6569.2	7.67%	1.048e-27	1.36897
Foxa2(Forkhead)/Liver-Foxa2-ChIP-Seq(GSE25694)/Homer	CYTGTTTACWYW	1e-30	-69.4	0	1145	8.77%	5307.2	6.20%	1.048e-27	1.41452
FOXK2(Forkhead)/U2OS-FOXK2-ChIP-Seq(E-MTAB-2204)/Homer	SCHTGTTTACAT	1e-29	-67.91	0	938	7.18%	4189.3	4.89%	1.048e-26	1.4683
Foxa3(Forkhead)/Liver-Foxa3-ChIP-Seq(GSE77670)/Homer	BSNTGTTTACWYWGN	1e-29	-67.36	0	486	3.72%	1831.3	2.14%	1.048e-26	1.73832
Sox17(HMG)/Endoderm-Sox17-ChIP-Seq(GSE61475)/Homer	CCATTGTTYB	1e-29	-67.19	0	1147	8.78%	5351.2	6.25%	1.048e-26	1.4048
Oct6(POU,Homeobox)/NPC-Pou3f1-ChIP-Seq(GSE35496)/Homer	WATGCAAATGAG	1e-28	-65.55	0	590	4.52%	2373	2.77%	1.048e-25	1.63177
Nanog(Homeobox)/mES-Nanog-ChIP-Seq(GSE11724)/Homer	RGCCATTAAC	1e-28	-64.54	0	5687	43.54%	33214.1	38.78%	1.048e-25	1.12274
Brn1(POU,Homeobox)/NPC-Brn1-ChIP-Seq(GSE35496)/Homer	TATGCWAATBAV	1e-27	-64	0	451	3.45%	1687.5	1.97%	1.048e-24	1.75127
DLX5(Homeobox)/BasalGanglia-Dlx5-ChIP-seq(GSE124936)/Homer	SSTAATTA	1e-27	-63.49	0	963	7.37%	4386.5	5.12%	1.048e-24	1.43945
ATHB33(ZFHD)/col-ATHB33-DAP-Seq(GSE60143)/Homer	NGTRATTAAK	1e-27	-62.41	0	1475	11.29%	7291.4	8.51%	1.048e-24	1.32667
NF-E2(bZIP)/K562-NFE2-ChIP-Seq(GSE31477)/Homer	GATGACTCAGCA	1e-26	-60.65	0	149	1.14%	350.6	0.41%	1.048e-23	2.78049
Bach1(bZIP)/K562-Bach1-ChIP-Seq(GSE31477)/Homer	AWWNTGCTGAGTCAT	1e-25	-57.88	0	145	1.11%	345.3	0.40%	1.048e-22	2.775
Mef2b(MADS)/HEK293-Mef2b.V5-ChIP-Seq(GSE67450)/Homer	GCTATTTTTGGM	1e-25	-57.85	0	978	7.49%	4551.9	5.32%	1.048e-22	1.40789
SeqBias: A/T bias	WWWWWWWWWW	1e-23	-54.39	0	10905	83.48%	68528.3	80.02%	1.048e-20	1.04324
Tcf12(bHLH)/GM12878-Tcf12-ChIP-Seq(GSE32465)/Homer	VCAGCTGYTG	1e-23	-53.41	0	1791	13.71%	9319.3	10.88%	1.048e-20	1.26011
Dlx3(Homeobox)/Kerainocytes-Dlx3-ChIP-Seq(GSE89884)/Homer	NDGTAATTAC	1e-23	-53.13	0	783	5.99%	3544.2	4.14%	1.048e-20	1.44686
MyoG(bHLH)/C2C12-MyoG-ChIP-Seq(GSE36024)/Homer	AACAGCTG	1e-23	-53.06	0	1911	14.63%	10039.5	11.72%	1.048e-20	1.24829
NF1:FOXA1(CTF,Forkhead)/LNCAP-FOXA1-ChIP-Seq(GSE27824)/Homer	WNTGTTTRYTTTGGCA	1e-22	-51.81	0	140	1.07%	349.9	0.41%	1.048e-19	2.60976
Fox:Ebox(Forkhead,bHLH)/Panc1-Foxa2-ChIP-Seq(GSE47459)/Homer	NNNVCTGWGYAAACASN	1e-22	-51.63	0	1508	11.54%	7692.9	8.98%	1.048e-19	1.28508
Rfx2(HTH)/LoVo-RFX2-ChIP-Seq(GSE49402)/Homer	GTTGCCATGGCAACM	1e-22	-51.45	0	220	1.68%	687.1	0.80%	1.048e-19	2.1
At5g04390(C2H2)/col200-At5g04390-DAP-Seq(GSE60143)/Homer	AGTGANDN	1e-22	-51.37	0	7902	60.49%	48169	56.25%	1.048e-19	1.07538
STZ(C2H2)/colamp-STZ-DAP-Seq(GSE60143)/Homer	HNBTCACT	1e-22	-50.82	0	8126	62.21%	49680.6	58.01%	1.048e-19	1.0724
RFX(HTH)/K562-RFX3-ChIP-Seq(SRA012198)/Homer	CGGTTGCCATGGCAAC	1e-21	-49.31	0	200	1.53%	611.3	0.71%	1.048e-18	2.15493
AZF1(C2H2)/colamp-AZF1-DAP-Seq(GSE60143)/Homer	DKSWCACT	1e-21	-49.19	0	7665	58.68%	46680.1	54.51%	1.048e-18	1.0765
ATHB34(ZFHD)/colamp-ATHB34-DAP-Seq(GSE60143)/Homer	TRATTARS	1e-21	-49.17	0	879	6.73%	4133.4	4.83%	1.048e-18	1.39337
VIP1(bZIP)/col-VIP1-DAP-Seq(GSE60143)/Homer	NTTGACAGCTGTCAN	1e-21	-49.08	0	383	2.93%	1481.9	1.73%	1.048e-18	1.69364
HuR(?)/HEK293-HuR-CLIP-Seq(GSE87887)/Homer	BTTTGGTTTG	1e-20	-47.57	0	4759	36.43%	27857.2	32.53%	1.048e-17	1.11989
SeqBias: GA-repeat	GAGAGAGAGA	1e-20	-47.31	0	8941	68.45%	55275.2	64.54%	1.048e-17	1.06058
MafK(bZIP)/C2C12-MafK-ChIP-Seq(GSE36030)/Homer	GCTGASTCAGCA	1e-20	-46.64	0	428	3.28%	1733.6	2.02%	1.048e-17	1.62376
ATHB23(ZFHD)/col-ATHB23-DAP-Seq(GSE60143)/Homer	HTAATTARNN	1e-20	-46.15	0	966	7.39%	4672.2	5.46%	1.048e-17	1.35348
ATHB25(ZFHD)/colamp-ATHB25-DAP-Seq(GSE60143)/Homer	TAATTAVB	1e-19	-46	0	1189	9.10%	5951.4	6.95%	1.048e-16	1.30935
HLH-1(bHLH)/cElegans-Embryo-HLH1-ChIP-Seq(modEncode)/Homer	RACAGCTGTTBH	1e-19	-45.05	0	1319	10.10%	6725.4	7.85%	1.048e-16	1.28662
X-box(HTH)/NPC-H3K4me1-ChIP-Seq(GSE16256)/Homer	GGTTGCCATGGCAA	1e-19	-44.56	0	242	1.85%	832.4	0.97%	1.048e-16	1.90722
TEAD4(TEA)/Tropoblast-Tead4-ChIP-Seq(GSE37350)/Homer	CCWGGAATGY	1e-18	-42.93	0	1255	9.61%	6396.9	7.47%	1.048e-15	1.28648
Isl1(Homeobox)/Neuron-Isl1-ChIP-Seq(GSE31456)/Homer	CTAATKGV	1e-18	-42.62	0	2518	19.28%	13987.9	16.33%	1.048e-15	1.18065
ATHB24(ZFHD)/colamp-ATHB24-DAP-Seq(GSE60143)/Homer	TAATTAAS	1e-17	-39.97	0	783	5.99%	3745	4.37%	1.048e-14	1.37071
Mef2c(MADS)/GM12878-Mef2c-ChIP-Seq(GSE32465)/Homer	DCYAAAAATAGM	1e-17	-39.26	0	477	3.65%	2073.1	2.42%	1.048e-14	1.50826
Hoxc6(Homeobox)/EB-Hoxc6.iFlag-ChIP-Seq(GSE142377)/Homer	CMATYAATCW	1e-17	-39.2	0	3242	24.82%	18583.1	21.70%	1.048e-14	1.14378
OCT4-SOX2-TCF-NANOG(POU,Homeobox,HMG)/mES-Oct4-ChIP-Seq(GSE11431)/Homer	ATTTGCATAACAATG	1e-16	-38.76	0	225	1.72%	794.2	0.93%	1.048e-13	1.84946
NFE2L2(bZIP)/HepG2-NFE2L2-ChIP-Seq(Encode)/Homer	AWWWTGCTGAGTCAT	1e-16	-38.57	0	116	0.89%	309.6	0.36%	1.048e-13	2.47222
bZIP69(bZIP)/col-bZIP69-DAP-Seq(GSE60143)/Homer	GACAGCTGKCAW	1e-16	-37.95	0	255	1.95%	945.8	1.10%	1.048e-13	1.77273
Mef2d(MADS)/Retina-Mef2d-ChIP-Seq(GSE61391)/Homer	GCTATTTTTAGC	1e-16	-37.89	0	244	1.87%	892.4	1.04%	1.048e-13	1.79808
Nrf2(bZIP)/Lymphoblast-Nrf2-ChIP-Seq(GSE37589)/Homer	HTGCTGAGTCAT	1e-16	-37.46	0	116	0.89%	314.6	0.37%	1.048e-13	2.40541
SUT1?/SacCer-Promoters/Homer	CCCCGCGC	1e-15	-36.61	0	7978	61.07%	49277.2	57.54%	1.048e-12	1.06135
Rfx1(HTH)/NPC-H3K4me1-ChIP-Seq(GSE16256)/Homer	KGTTGCCATGGCAA	1e-15	-35.41	0	377	2.89%	1590.9	1.86%	1.048e-12	1.55376
Mef2a(MADS)/HL1-Mef2a.biotin-ChIP-Seq(GSE21529)/Homer	CYAAAAATAG	1e-15	-35.41	0	490	3.75%	2193.2	2.56%	1.048e-12	1.46484
MyoD(bHLH)/Myotube-MyoD-ChIP-Seq(GSE21614)/Homer	RRCAGCTGYTSY	1e-14	-34.32	0	1417	10.85%	7551.8	8.82%	1.048e-11	1.23016
AR-halfsite(NR)/LNCaP-AR-ChIP-Seq(GSE27824)/Homer	CCAGGAACAG	1e-14	-33.91	0	5737	43.92%	34704.6	40.52%	1.048e-11	1.08391
Tgif2(Homeobox)/mES-Tgif2-ChIP-Seq(GSE55404)/Homer	TGTCANYT	1e-14	-33.4	0	4742	36.30%	28315.5	33.06%	1.048e-11	1.098
SeqBias: CG bias	SSSSSSSSSS	1e-14	-32.59	0	10372	79.40%	65588.6	76.59%	1.048e-11	1.03669
Oct11(POU,Homeobox)/NCIH1048-POU2F3-ChIP-seq(GSE115123)/Homer	GATTTGCATA	1e-14	-32.55	0	411	3.15%	1805.4	2.11%	1.048e-11	1.49289
MRE(NR)/Neuro2A-NR3C2-ChIPnexus(GSE115417)/Homer	GGAACAGAVTGTCCT	1e-14	-32.47	0	2172	16.63%	12182	14.22%	1.048e-11	1.16948
Ptf1a(bHLH)/Panc1-Ptf1a-ChIP-Seq(GSE47459)/Homer	ACAGCTGTTN	1e-14	-32.38	0	3998	30.61%	23612.3	27.57%	1.048e-11	1.11026
At3g24120(G2like)/col-At3g24120-DAP-Seq(GSE60143)/Homer	NWWAGMATMW	1e-14	-32.34	0	4327	33.12%	25708.2	30.02%	1.048e-11	1.10326
SeqBias: CA-repeat	CACACACACA	1e-14	-32.26	0	7152	54.75%	44021.4	51.40%	1.048e-11	1.06518
Oct4(POU,Homeobox)/mES-Oct4-ChIP-Seq(GSE11431)/Homer	ATTTGCATAW	1e-13	-32.06	0	558	4.27%	2615.7	3.05%	1.048e-10	1.4
TEAD1(TEAD)/HepG2-TEAD1-ChIP-Seq(Encode)/Homer	CYRCATTCCA	1e-13	-32.05	0	1346	10.30%	7187	8.39%	1.048e-10	1.22765
TEAD3(TEA)/HepG2-TEAD3-ChIP-Seq(Encode)/Homer	TRCATTCCAG	1e-13	-31.42	0	1522	11.65%	8258.2	9.64%	1.048e-10	1.20851
Sox7(HMG)/ESC-Sox7-ChIP-Seq(GSE133899)/Homer	VVRRAACAATGG	1e-13	-30.46	0	479	3.67%	2203.7	2.57%	1.048e-10	1.42802
DPR(core promoter)	GGVMGGACGBR	1e-13	-30.27	0	7657	58.62%	47450	55.41%	1.048e-10	1.05793
GAGA-repeat/SacCer-Promoters/Homer	CTYTCTYTCTCTCTC	1e-13	-30.26	0	5671	43.41%	34449	40.23%	1.048e-10	1.07905
PR(NR)/T47D-PR-ChIP-Seq(GSE31130)/Homer	VAGRACAKNCTGTBC	1e-13	-30.22	0	3094	23.69%	17993.3	21.01%	1.048e-10	1.12756
At3g60580(C2H2)/col-At3g60580-DAP-Seq(GSE60143)/Homer	WTTYTACT	1e-13	-30.04	0	7159	54.80%	44176.4	51.58%	1.048e-10	1.06243
Myf5(bHLH)/GM-Myf5-ChIP-Seq(GSE24852)/Homer	BAACAGCTGT	1e-13	-29.95	0	1253	9.59%	6686.6	7.81%	1.048e-10	1.22791
Pdx1(Homeobox)/Islet-Pdx1-ChIP-Seq(SRA008281)/Homer	YCATYAATCA	1e-12	-29.79	0	1077	8.24%	5646.1	6.59%	1.048e-09	1.25038
Stat3+il21(Stat)/CD4-Stat3-ChIP-Seq(GSE19198)/Homer	SVYTTCCNGGAARB	1e-12	-29.58	0	1099	8.41%	5781.4	6.75%	1.048e-09	1.24593
hINR(CPE)	SBCABW	1e-12	-29.46	0	1726	13.21%	9551.4	11.15%	1.048e-09	1.18475
TEAD(TEA)/Fibroblast-PU.1-ChIP-Seq(Unpublished)/Homer	YCWGGAATGY	1e-12	-28.46	0	928	7.10%	4801.9	5.61%	1.048e-09	1.2656
NFATC2(RHD)/Islets-NFATC2-ChIP-Seq(GSE158496)/Homer	WTTTTCCATTGS	1e-12	-28.46	0	2731	20.91%	15790.8	18.44%	1.048e-09	1.13395
polyAsite/CPSF/Homer	TTCAATAAAG	1e-12	-28.44	0	2049	15.69%	11562	13.50%	1.048e-09	1.16222
STAT4(Stat)/CD4-Stat4-ChIP-Seq(GSE22104)/Homer	NYTTCCWGGAAR	1e-12	-28.26	0	1405	10.76%	7643.8	8.93%	1.048e-09	1.20493
ZNF416(Zf)/HEK293-ZNF416.GFP-ChIP-Seq(GSE58341)/Homer	WDNCTGGGCA	1e-11	-26.81	0	2180	16.69%	12427.1	14.51%	1.048e-08	1.15024
KAN2(G2like)/colamp-KAN2-DAP-Seq(GSE60143)/Homer	ATATTCTY	1e-11	-26.21	0	1575	12.06%	8734.7	10.20%	1.048e-08	1.18235
IDD4(C2H2)/col-IDD4-DAP-Seq(GSE60143)/Homer	TTTGTCTTTWTB	1e-11	-25.72	0	1192	9.13%	6435.7	7.51%	1.048e-08	1.21571
Oct2(POU,Homeobox)/Bcell-Oct2-ChIP-Seq(GSE21512)/Homer	ATATGCAAAT	1e-10	-25.25	0	347	2.66%	1557.7	1.82%	1.048e-07	1.46154
MYRF(MYRF)/CFPAC1-MYRF-ChIP-Seq(GSE145627)/Homer	AGTGCCTGGCAC	1e-10	-25.17	0	801	6.13%	4133.3	4.83%	1.048e-07	1.26915
KLF14(Zf)/HEK293-KLF14.GFP-ChIP-Seq(GSE58341)/Homer	RGKGGGCGKGGC	1e-10	-25.14	0	2367	18.12%	13651.9	15.94%	1.048e-07	1.13676
ZNF148(Zf)/MDAMB231-ZNF148-ChIP-Seq(GSE147020)/Homer	CCCCTCCCCCAC	1e-10	-25.12	0	1107	8.47%	5943.4	6.94%	1.048e-07	1.22046
CEBP(bZIP)/ThioMac-CEBPb-ChIP-Seq(GSE21512)/Homer	ATTGCGCAAC	1e-10	-24.71	0	749	5.73%	3840.8	4.48%	1.048e-07	1.27902
Zic3(Zf)/mES-Zic3-ChIP-Seq(GSE37889)/Homer	GGCCYCCTGCTGDGH	1e-10	-24.64	0	962	7.36%	5093.4	5.95%	1.048e-07	1.23697
Hoxd13(Homeobox)/ChickenMSG-Hoxd13.Flag-ChIP-Seq(GSE86088)/Homer	NCYAATAAAA	1e-10	-23.89	0	1780	13.63%	10066.7	11.75%	1.048e-07	1.16
HEB(bHLH)/mES-Heb-ChIP-Seq(GSE53233)/Homer	VCAGCTGBNN	1e-10	-23.84	0	2901	22.21%	17049.2	19.91%	1.048e-07	1.11552
AtHB32(ZFHD)/col200-AtHB32-DAP-Seq(GSE60143)/Homer	CGAATTAT	1e-10	-23.81	0	1123	8.60%	6075	7.09%	1.048e-07	1.21298
NLP7(RWPRK)/col-NLP7-DAP-Seq(GSE60143)/Homer	TGRCCYTTCR	1e-10	-23.52	0	2773	21.23%	16258.2	18.98%	1.048e-07	1.11855
PABPC1(?)/MEL-PABC1-CLIP-Seq(GSE69755)/Homer	HAATAAAGNN	1e-10	-23.11	0	1872	14.33%	10661.4	12.45%	1.048e-07	1.151
Rfx5(HTH)/GM12878-Rfx5-ChIP-Seq(GSE31477)/Homer	SCCTAGCAACAG	1e-10	-23.08	0	506	3.87%	2475.3	2.89%	1.048e-07	1.3391
RORgt(NR)/EL4-RORgt.Flag-ChIP-Seq(GSE56019)/Homer	AAYTAGGTCA	1e-09	-22.81	0	186	1.42%	738.7	0.86%	1.048e-06	1.65116
RORgt(NR)/EL4-RORgt.Flag-ChIP-Seq(GSE56019)/Homer	AAYTAGGTCA	1e-09	-22.81	0	186	1.42%	738.7	0.86%	1.048e-06	1.65116
LIN-39(Homeobox)/cElegans.L3-LIN39-ChIP-Seq(modEncode)/Homer	ATGATTRATG	1e-09	-22.36	0	1186	9.08%	6496.1	7.59%	1.048e-06	1.19631
ZNF7(Zf)/HepG2-ZNF7.Flag-ChIP-Seq(Encode)/Homer	CTGCCWVCTTTTRTA	1e-09	-22.35	0	769	5.89%	4011.7	4.68%	1.048e-06	1.25855
Lhx6/Neurons-Lhx6-ChIP-seq(GSE85704)/Homer	YCCTRATTAG	1e-09	-22.34	0	1529	11.70%	8581.5	10.02%	1.048e-06	1.16766
hTCT(CPE)	BCKTTCTYTTY	1e-09	-22.26	0	3494	26.75%	20874.8	24.37%	1.048e-06	1.09766
ARF2(ARF)/col-ARF2-DAP-Seq(GSE60143)/Homer	TTGTCGGMWN	1e-09	-22.16	0	4057	31.06%	24469.9	28.57%	1.048e-06	1.08715
Gfi1b(Zf)/HPC7-Gfi1b-ChIP-Seq(GSE22178)/Homer	MAATCACTGC	1e-09	-21.99	0	878	6.72%	4663.4	5.45%	1.048e-06	1.23303
RORg(NR)/Liver-Rorc-ChIP-Seq(GSE101115)/Homer	WAABTAGGTCAV	1e-09	-21.93	0	141	1.08%	522.2	0.61%	1.048e-06	1.77049
MafA(bZIP)/Islet-MafA-ChIP-Seq(GSE30298)/Homer	TGCTGACTCA	1e-09	-21.77	0	1265	9.68%	6992.7	8.17%	1.048e-06	1.18482
PGR(NR)/EndoStromal-PGR-ChIP-Seq(GSE69539)/Homer	AAGAACATWHTGTTC	1e-09	-21.75	0	336	2.57%	1547.7	1.81%	1.048e-06	1.41989
Bcl6(Zf)/Liver-Bcl6-ChIP-Seq(GSE31578)/Homer	NNNCTTTCCAGGAAA	1e-09	-21.61	0	1948	14.91%	11188	13.06%	1.048e-06	1.14165
Smad4(MAD)/ESC-SMAD4-ChIP-Seq(GSE29422)/Homer	VBSYGTCTGG	1e-09	-21.57	0	2462	18.85%	14393.1	16.81%	1.048e-06	1.12136
ARE(NR)/LNCAP-AR-ChIP-Seq(GSE27824)/Homer	RGRACASNSTGTYCYB	1e-09	-21.44	0	399	3.05%	1901.8	2.22%	1.048e-06	1.37387
Maz(Zf)/HepG2-Maz-ChIP-Seq(GSE31477)/Homer	GGGGGGGG	1e-09	-21.17	0	1883	14.41%	10803.3	12.61%	1.048e-06	1.14274
Smad2(MAD)/ES-SMAD2-ChIP-Seq(GSE29422)/Homer	CTGTCTGG	1e-09	-21.16	0	2439	18.67%	14267.8	16.66%	1.048e-06	1.12065
Rfx6(HTH)/Min6b1-Rfx6.HA-ChIP-Seq(GSE62844)/Homer	TGTTKCCTAGCAACM	1e-09	-20.9	0	1658	12.69%	9424.9	11.01%	1.048e-06	1.15259
AP-2gamma(AP2)/MCF7-TFAP2C-ChIP-Seq(GSE21234)/Homer	SCCTSAGGSCAW	1e-09	-20.73	0	1557	11.92%	8809.3	10.29%	1.048e-06	1.15841
Erra(NR)/HepG2-Erra-ChIP-Seq(GSE31477)/Homer	CAAAGGTCAG	1e-08	-20.65	0	3124	23.91%	18607.5	21.73%	1.048e-05	1.10032
AT2G31460(REMB3)/col-AT2G31460-DAP-Seq(GSE60143)/Homer	WNWARWDGAAATGAT	1e-08	-20.61	0	437	3.35%	2129.7	2.49%	1.048e-05	1.34538
GRE(NR),IR3/RAW264.7-GRE-ChIP-Seq(Unpublished)/Homer	VAGRACAKWCTGTYC	1e-08	-20.25	0	351	2.69%	1653.8	1.93%	1.048e-05	1.39378
Etv2(ETS)/ES-ER71-ChIP-Seq(GSE59402)/Homer	NNAYTTCCTGHN	1e-08	-20.05	0	1400	10.72%	7871.7	9.19%	1.048e-05	1.16649
RAP211(AP2EREBP)/colamp-RAP211-DAP-Seq(GSE60143)/Homer	RGCCGGCYWW	1e-08	-19.74	0	2507	19.19%	14758.9	17.23%	1.048e-05	1.11376
Trl(Zf)/S2-GAGAfactor-ChIP-Seq(GSE40646)/Homer	RGAGAGAG	1e-08	-19.6	0	3922	30.02%	23744.8	27.73%	1.048e-05	1.08258
Unknown(Homeobox)/Limb-p300-ChIP-Seq/Homer	SSCMATWAAA	1e-08	-19.43	0	681	5.21%	3564.2	4.16%	1.048e-05	1.2524
Sp5(Zf)/mES-Sp5.Flag-ChIP-Seq(GSE72989)/Homer	RGKGGGCGGAGC	1e-08	-19.4	0	1374	10.52%	7735.4	9.03%	1.048e-05	1.16501
MYB73(MYB)/col-MYB73-DAP-Seq(GSE60143)/Homer	NNNNHAACNGHHDHN	1e-08	-19.21	0	2336	17.88%	13709.8	16.01%	1.048e-05	1.1168
Pit1(Homeobox)/GCrat-Pit1-ChIP-Seq(GSE58009)/Homer	ATGMATATDC	1e-08	-19.05	0	924	7.07%	5018.4	5.86%	1.048e-05	1.20648
AT2G40260(G2like)/colamp-AT2G40260-DAP-Seq(GSE60143)/Homer	WAAAYATTCTTT	1e-08	-19.03	0	1887	14.45%	10914.1	12.74%	1.048e-05	1.13422
Pit1+1bp(Homeobox)/GCrat-Pit1-ChIP-Seq(GSE58009)/Homer	ATGCATAATTCA	1e-08	-18.93	0	297	2.27%	1375	1.61%	1.048e-05	1.40994
MYB33(MYB)/col-MYB33-DAP-Seq(GSE60143)/Homer	DDTYNGTTAN	1e-08	-18.81	0	2077	15.90%	12107.5	14.14%	1.048e-05	1.12447
IDD5(C2H2)/colamp-IDD5-DAP-Seq(GSE60143)/Homer	TTTTGTCTTTTTBTK	1e-08	-18.6	0	920	7.04%	5007.5	5.85%	1.048e-05	1.20342
MYB101(MYB)/colamp-MYB101-DAP-Seq(GSE60143)/Homer	TAACNRMY	1e-08	-18.52	0	2488	19.05%	14696.2	17.16%	1.048e-05	1.11014
THRb(NR)/Liver-NR1A2-ChIP-Seq(GSE52613)/Homer	TRAGGTCA	1e-08	-18.48	0	5387	41.24%	33253.8	38.83%	1.048e-05	1.06207
AP-2alpha(AP2)/Hela-AP2alpha-ChIP-Seq(GSE31477)/Homer	ATGCCCTGAGGC	1e-07	-18.35	0	1177	9.01%	6569.6	7.67%	0.0001048	1.17471
c-Jun-CRE(bZIP)/K562-cJun-ChIP-Seq(GSE31477)/Homer	ATGACGTCATCY	1e-07	-18.25	0	396	3.03%	1940.4	2.27%	0.0001048	1.3348
MafB(bZIP)/BMM-Mafb-ChIP-Seq(GSE75722)/Homer	WNTGCTGASTCAGCANWTTY	1e-07	-18.16	0	595	4.55%	3090.9	3.61%	0.0001048	1.26039
Zic(Zf)/Cerebellum-ZIC1.2-ChIP-Seq(GSE60731)/Homer	CCTGCTGAGH	1e-07	-17.88	0	1291	9.88%	7281.9	8.50%	0.0001048	1.16235
Foxh1(Forkhead)/hESC-FOXH1-ChIP-Seq(GSE29422)/Homer	NNTGTGGATTSS	1e-07	-17.87	0	731	5.60%	3899.2	4.55%	0.0001048	1.23077
TEAD2(TEA)/Py2T-Tead2-ChIP-Seq(GSE55709)/Homer	CCWGGAATGY	1e-07	-17.71	0	721	5.52%	3844.9	4.49%	0.0001048	1.2294
E-box/Drosophila-Promoters/Homer	AACAGCTGTTHN	1e-07	-17.68	0	418	3.20%	2076.9	2.43%	0.0001048	1.31687
Zic2(Zf)/ESC-Zic2-ChIP-Seq(SRP197560)/Homer	CHCAGCRGGRGG	1e-07	-17.66	0	708	5.42%	3768.6	4.40%	0.0001048	1.23182
SpliceAcceptor/Homer	TYYYYRCAGG	1e-07	-17.43	0	7992	61.18%	50392.3	58.84%	0.0001048	1.03977
Zfp281(Zf)/ES-Zfp281-ChIP-Seq(GSE81042)/Homer	CCCCTCCCCCAC	1e-07	-17.34	0	396	3.03%	1957.8	2.29%	0.0001048	1.32314
HLF(bZIP)/HSC-HLF.Flag-ChIP-Seq(GSE69817)/Homer	RTTATGYAAB	1e-07	-17.27	0	838	6.42%	4554.7	5.32%	0.0001048	1.20677
Oct4:Sox17(POU,Homeobox,HMG)/F9-Sox17-ChIP-Seq(GSE44553)/Homer	CCATTGTATGCAAAT	1e-07	-16.93	0	190	1.45%	823.1	0.96%	0.0001048	1.51042
Lola-I(Zf)/Embryo-LolaI-ChIP-Seq(GSE200870)/Homer	VAAAGCTY	1e-07	-16.9	0	840	6.43%	4577.4	5.34%	0.0001048	1.20412
ETS1(ETS)/Jurkat-ETS1-ChIP-Seq(GSE17954)/Homer	ACAGGAAGTG	1e-07	-16.86	0	1526	11.68%	8766.4	10.24%	0.0001048	1.14062
NFIL3(bZIP)/HepG2-NFIL3-ChIP-Seq(Encode)/Homer	VTTACGTAAYNNNNN	1e-07	-16.74	0	615	4.71%	3242.2	3.79%	0.0001048	1.24274
BOS1(MYB)/col-BOS1-DAP-Seq(GSE60143)/Homer	NNRCCTAACT	1e-07	-16.63	0	1091	8.35%	6104.6	7.13%	0.0001048	1.17111
Fli1(ETS)/CD8-FLI-ChIP-Seq(GSE20898)/Homer	NRYTTCCGGH	1e-07	-16.23	0	1633	12.50%	9455.8	11.04%	0.0001048	1.13225
LEF1(HMG)/H1-LEF1-ChIP-Seq(GSE64758)/Homer	CCTTTGATST	1e-06	-15.87	0	900	6.89%	4970.2	5.80%	0.001048	1.18793
Hoxa13(Homeobox)/ChickenMSG-Hoxa13.Flag-ChIP-Seq(GSE86088)/Homer	CYHATAAAAN	1e-06	-15.7	0	2804	21.47%	16838.4	19.66%	0.001048	1.09207
At2g01060(G2like)/colamp-At2g01060-DAP-Seq(GSE60143)/Homer	AGATKCBNWW	1e-06	-15.55	0	3870	29.63%	23650.5	27.62%	0.001048	1.07277
AT5G25475(ABI3VP1)/col-AT5G25475-DAP-Seq(GSE60143)/Homer	RNNRNCAAGCADNDB	1e-06	-15.55	0	1872	14.33%	10974.2	12.81%	0.001048	1.11866
RORa(NR)/Liver-Rora-ChIP-Seq(GSE101115)/Homer	AAWCTAGGTCARDNN	1e-06	-15.33	0	189	1.45%	838.8	0.98%	0.001048	1.47959
KLF17(Zf)/2cell-Klf17-CutnTag(GSE211845)/Homer	GCYCCGCCCCYH	1e-06	-15.24	0	687	5.26%	3709.2	4.33%	0.001048	1.21478
SeqBias: C/A-bias	MMMMMMMMMM	1e-06	-15.19	0	13040	99.82%	85266.5	99.56%	0.001048	1.00261
Egr1(Zf)/K562-Egr1-ChIP-Seq(GSE32465)/Homer	TGCGTGGGYG	1e-06	-15.11	0	847	6.48%	4674.7	5.46%	0.001048	1.18681
EBF1(EBF)/Near-E2A-ChIP-Seq(GSE21512)/Homer	GTCCCCWGGGGA	1e-06	-14.98	0	1548	11.85%	8981.6	10.49%	0.001048	1.12965
LBD18(LOBAS2)/colamp-LBD18-DAP-Seq(GSE60143)/Homer	CKGAWWTTCHGS	1e-06	-14.88	0	2919	22.35%	17615.4	20.57%	0.001048	1.08653
GRE(NR),IR3/A549-GR-ChIP-Seq(GSE32465)/Homer	NRGVACABNVTGTYCY	1e-06	-14.78	0	207	1.58%	943.1	1.10%	0.001048	1.43636
CTCF(Zf)/CD4+-CTCF-ChIP-Seq(Barski_et_al.)/Homer	AYAGTGCCMYCTRGTGGCCA	1e-06	-14.76	0	202	1.55%	916.4	1.07%	0.001048	1.4486
Bapx1(Homeobox)/VertebralCol-Bapx1-ChIP-Seq(GSE36672)/Homer	TTRAGTGSYK	1e-06	-14.74	0	2812	21.53%	16943.1	19.78%	0.001048	1.08847
HOXB13(Homeobox)/ProstateTumor-HOXB13-ChIP-Seq(GSE56288)/Homer	TTTTATKRGG	1e-06	-14.71	0	1105	8.46%	6258.8	7.31%	0.001048	1.15732
Unknown-ESC-element(?)/mES-Nanog-ChIP-Seq(GSE11724)/Homer	CACAGCAGGGGG	1e-06	-14.41	0	959	7.34%	5377.5	6.28%	0.001048	1.16879
CREB5(bZIP)/LNCaP-CREB5.V5-ChIP-Seq(GSE137775)/Homer	VVATGACGTCAT	1e-06	-14.41	0	439	3.36%	2266.1	2.65%	0.001048	1.26792
Brn2(POU,Homeobox)/NPC-Brn2-ChIP-Seq(GSE35496)/Homer	ATGAATATTC	1e-06	-14.4	0	107	0.82%	420.7	0.49%	0.001048	1.67347
REF6(Zf)/Arabidopsis-REF6-ChIP-Seq(GSE106942)/Homer	TVCTCTGTTT	1e-06	-14.39	0	964	7.38%	5408.8	6.32%	0.001048	1.16772
HAT2(Homeobox)/colamp-HAT2-DAP-Seq(GSE60143)/Homer	CYAATSATTR	1e-06	-14.25	0	807	6.18%	4460.1	5.21%	0.001048	1.18618
ERG(ETS)/VCaP-ERG-ChIP-Seq(GSE14097)/Homer	ACAGGAAGTG	1e-06	-14.23	0	2393	18.32%	14317	16.72%	0.001048	1.09569
OBP3(C2C2dof)/col-OBP3-DAP-Seq(GSE60143)/Homer	NYWACTTTTT	1e-06	-14.19	0	3919	30.00%	24054	28.09%	0.001048	1.068
Hoxa9(Homeobox)/ChickenMSG-Hoxa9.Flag-ChIP-Seq(GSE86088)/Homer	RGCAATNAAA	1e-06	-13.91	0	3256	24.93%	19822.6	23.15%	0.001048	1.07689
EWS:ERG-fusion(ETS)/CADO_ES1-EWS:ERG-ChIP-Seq(SRA014231)/Homer	ATTTCCTGTN	1e-06	-13.86	0	1009	7.72%	5703	6.66%	0.001048	1.15916
ZBTB18(Zf)/HEK293-ZBTB18.GFP-ChIP-Seq(GSE58341)/Homer	AACATCTGGA	1e-06	-13.82	0	808	6.19%	4480.1	5.23%	0.001048	1.18356
MYB81(MYB)/col-MYB81-DAP-Seq(GSE60143)/Homer	NWAACSGWTWNN	1e-05	-13.57	0	1731	13.25%	10187	11.90%	0.01048	1.11345
RARa(NR)/K562-RARa-ChIP-Seq(Encode)/Homer	TTGAMCTTTG	1e-05	-13.55	0	3723	28.50%	22837.7	26.67%	0.01048	1.06862
TAGL1(MADS)/Tomato-TAGL1-ChIP-Seq(GSE116581)/Homer	CCAAAAATRG	1e-05	-13.41	0	1199	9.18%	6887.7	8.04%	0.01048	1.14179
MYB116(MYB)/colamp-MYB116-DAP-Seq(GSE60143)/Homer	AGTTAGGCAN	1e-05	-13.4	0	807	6.18%	4488.3	5.24%	0.01048	1.17939
Nkx3.1(Homeobox)/LNCaP-Nkx3.1-ChIP-Seq(GSE28264)/Homer	AAGCACTTAA	1e-05	-13.2	0	3035	23.23%	18457	21.55%	0.01048	1.07796
AT2G33550(Trihelix)/colamp-AT2G33550-DAP-Seq(GSE60143)/Homer	TTTAAGGGCAYTTTT	1e-05	-13.18	0	2339	17.91%	14034.8	16.39%	0.01048	1.09274
Meis1(Homeobox)/MastCells-Meis1-ChIP-Seq(GSE48085)/Homer	VGCTGWCAVB	1e-05	-13.01	0	2487	19.04%	14981.8	17.49%	0.01048	1.08862
RUNX1(Runt)/Jurkat-RUNX1-ChIP-Seq(GSE29180)/Homer	AAACCACARM	1e-05	-13.01	0	1395	10.68%	8118.5	9.48%	0.01048	1.12658
HOXA1(Homeobox)/mES-Hoxa1-ChIP-Seq(SRP084292)/Homer	TGATKGATGR	1e-05	-12.97	0	289	2.21%	1431.8	1.67%	0.01048	1.32335
EGL-5(Homeobox)/cElegans-L3-EGL5-ChIP-Seq(modEncode)/Homer	ATTTAATGGG	1e-05	-12.97	0	1509	11.55%	8830	10.31%	0.01048	1.12027
RBPJ:Ebox(?,bHLH)/Panc1-Rbpj1-ChIP-Seq(GSE47459)/Homer	GGGRAARRGRMCAGMTG	1e-05	-12.89	0	520	3.98%	2780.8	3.25%	0.01048	1.22462
NFAT(RHD)/Jurkat-NFATC1-ChIP-Seq(Jolma_et_al.)/Homer	ATTTTCCATT	1e-05	-12.86	0	1106	8.47%	6336.3	7.40%	0.01048	1.14459
PAX3:FKHR-fusion(Paired,Homeobox)/Rh4-PAX3:FKHR-ChIP-Seq(GSE19063)/Homer	ACCRTGACTAATTNN	1e-05	-12.78	0	233	1.78%	1118.7	1.31%	0.01048	1.35878
ASHR1(ND)/col-ASHR1-DAP-Seq(GSE60143)/Homer	NTGGTGAN	1e-05	-12.75	0	1605	12.29%	9439.8	11.02%	0.01048	1.11525
Hoxa11(Homeobox)/ChickenMSG-Hoxa11.Flag-ChIP-Seq(GSE86088)/Homer	TTTTATGGCM	1e-05	-12.72	0	2587	19.80%	15633.1	18.25%	0.01048	1.08493
Bcl11a(Zf)/HSPC-BCL11A-ChIP-Seq(GSE104676)/Homer	TYTGACCASWRG	1e-05	-12.58	0	1061	8.12%	6070.7	7.09%	0.01048	1.14528
ATHB6(Homeobox)/col-ATHB6-DAP-Seq(GSE60143)/Homer	AATGATTG	1e-05	-12.5	0	1126	8.62%	6474	7.56%	0.01048	1.14021
AT2G38300(G2like)/col-AT2G38300-DAP-Seq(GSE60143)/Homer	ADRGAATGTT	1e-05	-12.41	0	1544	11.82%	9074.8	10.60%	0.01048	1.11509
bcd(Homeobox)/Embryo-Bcd-ChIP-Seq(GSE86966)/Homer	VNNGGATTADNN	1e-05	-12.38	0	1246	9.54%	7221.1	8.43%	0.01048	1.13167
SGR5(C2H2)/colamp-SGR5-DAP-Seq(GSE60143)/Homer	TTTGTCTTTTTT	1e-05	-12.34	0	952	7.29%	5410.5	6.32%	0.01048	1.15348
Stat3(Stat)/mES-Stat3-ChIP-Seq(GSE11431)/Homer	CTTCCGGGAA	1e-05	-12.33	0	732	5.60%	4069.5	4.75%	0.01048	1.17895
ZNF264(Zf)/HEK293-ZNF264.GFP-ChIP-Seq(GSE58341)/Homer	RGGGCACTAACY	1e-05	-12.25	0	836	6.40%	4704.1	5.49%	0.01048	1.16576
OCT:OCT(POU,Homeobox,IR1)/NPC-Brn2-ChIP-Seq(GSE35496)/Homer	ATGAATWATTCATGA	1e-05	-12.24	0	25	0.19%	57.9	0.07%	0.01048	2.71429
PU.1-IRF(ETS:IRF)/Bcell-PU.1-ChIP-Seq(GSE21512)/Homer	MGGAAGTGAAAC	1e-05	-12.17	0	1784	13.66%	10590.8	12.37%	0.01048	1.10428
Hoxd11(Homeobox)/ChickenMSG-Hoxd11.Flag-ChIP-Seq(GSE86088)/Homer	VGCCATAAAA	1e-05	-12.14	0	2753	21.07%	16725.6	19.53%	0.01048	1.07885
Atf2(bZIP)/3T3L1-Atf2-ChIP-Seq(GSE56872)/Homer	NRRTGACGTCAT	1e-05	-12.02	0	418	3.20%	2200.5	2.57%	0.01048	1.24514
Hoxb4(Homeobox)/ES-Hoxb4-ChIP-Seq(GSE34014)/Homer	TGATTRATGGCY	1e-05	-11.92	0	233	1.78%	1133.1	1.32%	0.01048	1.34848
TATA-Box(TBP)/Promoter/Homer	GSCTWTAAAAGG	1e-05	-11.83	0	1493	11.43%	8784.8	10.26%	0.01048	1.11404
TATA-Box(TBP)/Promoter/Homer	GSCTWTAAAAGG	1e-05	-11.83	0	1493	11.43%	8784.8	10.26%	0.01048	1.11404
ZNF189(Zf)/HEK293-ZNF189.GFP-ChIP-Seq(GSE58341)/Homer	TGGAACAGMA	1e-05	-11.76	0	1162	8.90%	6728.8	7.86%	0.01048	1.13232
AT5G60130(ABI3VP1)/col-AT5G60130-DAP-Seq(GSE60143)/Homer	WTTYTAAGVAAA	1e-05	-11.66	0	2125	16.27%	12768.2	14.91%	0.01048	1.09121
Hoxd12(Homeobox)/ChickenMSG-Hoxd12.Flag-ChIP-Seq(GSE86088)/Homer	HDGYAATGAAAN	1e-05	-11.6	0	1946	14.90%	11641.9	13.59%	0.01048	1.09639
AT1G47655(C2C2dof)/colamp-AT1G47655-DAP-Seq(GSE60143)/Homer	YHACTTTTTS	1e-05	-11.59	0	4491	34.38%	27929.7	32.61%	0.01048	1.05428
ERE(NR),IR3/MCF7-ERa-ChIP-Seq(Unpublished)/Homer	VAGGTCACNSTGACC	0.0001	-11.43	0	347	2.66%	1798.5	2.10%	0.1048	1.26667
SOC1(MADS)/Seedling-SOC1-ChIP-Seq(GSE45846)/Homer	TWCCAWWTWTGG	0.0001	-11.37	0	402	3.08%	2122.5	2.48%	0.1048	1.24194
AT4G37180(G2like)/col-AT4G37180-DAP-Seq(GSE60143)/Homer	AGAATCTTNN	0.0001	-11.37	0	1532	11.73%	9051.8	10.57%	0.1048	1.10974
Sp1(Zf)/Promoter/Homer	GGCCCCGCCCCC	0.0001	-11.35	0	340	2.60%	1760	2.06%	0.1048	1.26214
WT1(Zf)/Kidney-WT1-ChIP-Seq(GSE90016)/Homer	MCTCCCMCRCAB	0.0001	-11.21	0.0001	778	5.96%	4388	5.12%	0.1048	1.16406
KANADI1(Myb)/Seedling-KAN1-ChIP-Seq(GSE48081)/Homer	ARGAATAWWN	0.0001	-11.17	0.0001	1209	9.26%	7046.5	8.23%	0.1048	1.12515
PRDM1(Zf)/Hela-PRDM1-ChIP-Seq(GSE31477)/Homer	ACTTTCACTTTC	0.0001	-11.16	0.0001	691	5.29%	3861	4.51%	0.1048	1.17295
Tgif1(Homeobox)/mES-Tgif1-ChIP-Seq(GSE55404)/Homer	YTGWCADY	0.0001	-11.16	0.0001	4262	32.63%	26482.1	30.92%	0.1048	1.0553
HOXA3(Homeobox)/mEmbryo-Hoxa3-ChIP-Seq(E-MTAB-8607)/Homer	ATGATTGATGGS	0.0001	-11.15	0.0001	152	1.16%	696	0.81%	0.1048	1.4321
Unknown3/Drosophila-Promoters/Homer	ACVAKCTGGCAGCGC	0.0001	-11.12	0.0001	142	1.09%	641.2	0.75%	0.1048	1.45333
ANAC038(NAC)/col-ANAC038-DAP-Seq(GSE60143)/Homer	ACACGTWAYC	0.0001	-11.11	0.0001	2493	19.08%	15136.3	17.67%	0.1048	1.0798
WUS1(Homeobox)/colamp-WUS1-DAP-Seq(GSE60143)/Homer	CAWTCATTCA	0.0001	-10.91	0.0001	484	3.71%	2621.3	3.06%	0.1048	1.21242
AMYB(HTH)/Testes-AMYB-ChIP-Seq(GSE44588)/Homer	TGGCAGTTGG	0.0001	-10.9	0.0001	2163	16.56%	13054.2	15.24%	0.1048	1.08661
Ets1-distal(ETS)/CD4+-PolII-ChIP-Seq(Barski_et_al.)/Homer	MACAGGAAGT	0.0001	-10.88	0.0001	473	3.62%	2556.6	2.99%	0.1048	1.2107
Brachyury(T-box)/Mesoendoderm-Brachyury-ChIP-exo(GSE54963)/Homer	ANTTMRCASBNNNGTGYKAAN	0.0001	-10.84	0.0001	354	2.71%	1853.7	2.16%	0.1048	1.25463
GSC(Homeobox)/FrogEmbryos-GSC-ChIP-Seq(DRA000576)/Homer	RGGATTAR	0.0001	-10.79	0.0001	1122	8.59%	6523	7.62%	0.1048	1.1273
Hoxc13(Homeobox)/EB-Hoxc13.HA-ChIP-Seq(GSE142377)/Homer	TTTTATKRGN	0.0001	-10.67	0.0001	1497	11.46%	8868.1	10.36%	0.1048	1.10618
BORIS(Zf)/K562-CTCFL-ChIP-Seq(GSE32465)/Homer	CNNBRGCGCCCCCTGSTGGC	0.0001	-10.66	0.0001	255	1.95%	1282.3	1.50%	0.1048	1.3
Atf1(bZIP)/K562-ATF1-ChIP-Seq(GSE31477)/Homer	GATGACGTCA	0.0001	-10.65	0.0001	755	5.78%	4268.2	4.98%	0.1048	1.16064
ERF15(AP2EREBP)/colamp-ERF15-DAP-Seq(GSE60143)/Homer	WDHAGCMGCCAT	0.0001	-10.63	0.0001	2637	20.19%	16085.7	18.78%	0.1048	1.07508
RUNX(Runt)/HPC7-Runx1-ChIP-Seq(GSE22178)/Homer	SAAACCACAG	0.0001	-10.62	0.0001	959	7.34%	5522.5	6.45%	0.1048	1.13798
TCX2(CPP)/colamp-TCX2-DAP-Seq(GSE60143)/Homer	NNWWTTYRAAHN	0.0001	-10.59	0.0001	1569	12.01%	9324.8	10.89%	0.1048	1.10285
MYB(HTH)/ERMYB-Myb-ChIPSeq(GSE22095)/Homer	GGCVGTTR	0.0001	-10.58	0.0001	2381	18.23%	14458.5	16.88%	0.1048	1.07998
Pitx1(Homeobox)/Chicken-Pitx1-ChIP-Seq(GSE38910)/Homer	TAATCCCN	0.0001	-10.45	0.0001	5041	38.59%	31587.1	36.88%	0.1048	1.04637
AT5G45580(G2like)/colamp-AT5G45580-DAP-Seq(GSE60143)/Homer	ADRGAATCTH	0.0001	-10.37	0.0001	1914	14.65%	11510.5	13.44%	0.1048	1.09003
Unknown2/Drosophila-Promoters/Homer	CATCMCTA	0.0001	-10.35	0.0001	1793	13.73%	10747.2	12.55%	0.1048	1.09402
SeqBias: polyA-repeat	AAAAAAAAAA	0.0001	-10.34	0.0001	12953	99.16%	84605.3	98.79%	0.1048	1.00375
Npas4(bHLH)/Neuron-Npas4-ChIP-Seq(GSE127793)/Homer	NHRTCACGACDN	0.0001	-10.32	0.0001	843	6.45%	4820.8	5.63%	0.1048	1.14565
SOL1(CPP)/colamp-SOL1-DAP-Seq(GSE60143)/Homer	ATTTAAATHN	0.0001	-10.25	0.0001	1526	11.68%	9072.6	10.59%	0.1048	1.10293
Rbpj1(?)/Panc1-Rbpj1-ChIP-Seq(GSE47459)/Homer	HTTTCCCASG	0.0001	-10.21	0.0001	2087	15.98%	12615.7	14.73%	0.1048	1.08486
RUNX2(Runt)/PCa-RUNX2-ChIP-Seq(GSE33889)/Homer	NWAACCACADNN	0.0001	-10.14	0.0001	1085	8.31%	6323.3	7.38%	0.1048	1.12602
Klf15(Zf)/Liver-Klf15-ChIP-Seq(GSE166083)/Homer	RGGGGGCGGGGC	0.0001	-10.13	0.0001	1395	10.68%	8257.6	9.64%	0.1048	1.10788
bHLH122(bHLH)/col100-bHLH122-DAP-Seq(GSE60143)/Homer	NDDCAASTTGHHNWW	0.0001	-10.12	0.0001	1037	7.94%	6026.1	7.04%	0.1048	1.12784
ZNF467(Zf)/HEK293-ZNF467.GFP-ChIP-Seq(GSE58341)/Homer	TGGGGAAGGGCM	0.0001	-10.07	0.0002	1206	9.23%	7079.7	8.27%	0.1048	1.11608
MYB88(MYB)/col-MYB88-DAP-Seq(GSE60143)/Homer	HNACGCTCCT	0.0001	-9.95	0.0002	2299	17.60%	13978.3	16.32%	0.1048	1.07843
Atf7(bZIP)/3T3L1-Atf7-ChIP-Seq(GSE56872)/Homer	NGRTGACGTCAY	0.0001	-9.946	0.0002	552	4.23%	3059.9	3.57%	0.1048	1.18487
bHLH130(bHLH)/col-bHLH130-DAP-Seq(GSE60143)/Homer	GCAACTTG	0.0001	-9.936	0.0002	895	6.85%	5156.9	6.02%	0.1048	1.13787
EWS:FLI1-fusion(ETS)/SK_N_MC-EWS:FLI1-ChIP-Seq(SRA014231)/Homer	VACAGGAAAT	0.0001	-9.889	0.0002	846	6.48%	4856	5.67%	0.1048	1.14286
BMYB(HTH)/Hela-BMYB-ChIP-Seq(GSE27030)/Homer	NHAACBGYYV	0.0001	-9.767	0.0002	2043	15.64%	12364.7	14.44%	0.1048	1.0831
ATHB6(Homeobox)/Arabidopsis-HB6-ChIP-Seq(GSE80564)/Homer	CAATNATTBN	0.0001	-9.751	0.0002	666	5.10%	3758.4	4.39%	0.1048	1.16173
BPC1(BBRBPC)/colamp-BPC1-DAP-Seq(GSE60143)/Homer	GARGAGAGAGAA	0.0001	-9.711	0.0002	874	6.69%	5037	5.88%	0.1048	1.13776
Nkx2.5(Homeobox)/HL1-Nkx2.5.biotin-ChIP-Seq(GSE21529)/Homer	RRSCACTYAA	0.0001	-9.654	0.0002	2981	22.82%	18354.3	21.43%	0.1048	1.06486
NFY(CCAAT)/Promoter/Homer	RGCCAATSRG	0.0001	-9.623	0.0002	1023	7.83%	5963	6.96%	0.1048	1.125
NAP(NAC)/col-NAP-DAP-Seq(GSE60143)/Homer	ARGTTACGTRTN	0.0001	-9.622	0.0002	721	5.52%	4099.2	4.79%	0.1048	1.1524
LBD19(LOBAS2)/colamp-LBD19-DAP-Seq(GSE60143)/Homer	CCKGAAWTTCMGGAW	0.0001	-9.614	0.0002	2110	16.15%	12799	14.95%	0.1048	1.08027
HOXA2(Homeobox)/mES-Hoxa2-ChIP-Seq(Donaldson_et_al.)/Homer	GYCATCMATCAT	0.0001	-9.588	0.0002	116	0.89%	521.4	0.61%	0.1048	1.45902
EBF2(EBF)/BrownAdipose-EBF2-ChIP-Seq(GSE97114)/Homer	NABTCCCWDGGGAVH	0.0001	-9.581	0.0002	1331	10.19%	7885.3	9.21%	0.1048	1.10641
AT1G49560(G2like)/colamp-AT1G49560-DAP-Seq(GSE60143)/Homer	GAWTCTNWDA	0.0001	-9.567	0.0002	1709	13.08%	10263.3	11.98%	0.1048	1.09182
ATHB13(Homeobox)/col-ATHB13-DAP-Seq(GSE60143)/Homer	CAATAATT	0.0001	-9.506	0.0003	887	6.79%	5125.4	5.98%	0.1048	1.13545
TGA10(bZIP)/colamp-TGA10-DAP-Seq(GSE60143)/Homer	ATGACGTC	0.0001	-9.457	0.0003	579	4.43%	3239.5	3.78%	0.1048	1.17196
At3g12730(G2like)/colamp-At3g12730-DAP-Seq(GSE60143)/Homer	AAGATTCT	0.0001	-9.401	0.0003	1722	13.18%	10355	12.09%	0.1048	1.09016
AGL63(MADS)/col-AGL63-DAP-Seq(GSE60143)/Homer	TTCCAAWWWTGG	0.0001	-9.4	0.0003	855	6.55%	4932.4	5.76%	0.1048	1.13715
GLIS3(Zf)/Thyroid-Glis3.GFP-ChIP-Seq(GSE103297)/Homer	CTCCCTGGGAGGCCN	0.0001	-9.373	0.0003	1883	14.41%	11376	13.28%	0.1048	1.08509
STAT6(Stat)/CD4-Stat6-ChIP-Seq(GSE22104)/Homer	ABTTCYYRRGAA	0.0001	-9.34	0.0003	721	5.52%	4110.5	4.80%	0.1048	1.15
AT1G69570(C2C2dof)/col-AT1G69570-DAP-Seq(GSE60143)/Homer	WAAAAGTGHH	0.0001	-9.324	0.0003	1398	10.70%	8319.1	9.71%	0.1048	1.10196
NAM(NAC)/col-NAM-DAP-Seq(GSE60143)/Homer	RGTTRCGTRW	0.0001	-9.234	0.0003	965	7.39%	5620.6	6.56%	0.1048	1.12652
STAT6(Stat)/Macrophage-Stat6-ChIP-Seq(GSE38377)/Homer	TTCCKNAGAA	0.0001	-9.211	0.0003	742	5.68%	4244.2	4.96%	0.1048	1.14516
HOXD13(Homeobox)/Chicken-Hoxd13-ChIP-Seq(GSE38910)/Homer	NCYAATAAAA	0.001	-9.159	0.0004	982	7.52%	5729.8	6.69%	1	1.12407
CEBP:AP1(bZIP)/ThioMac-CEBPb-ChIP-Seq(GSE21512)/Homer	DRTGTTGCAA	0.001	-9.152	0.0004	879	6.73%	5091.8	5.95%	1	1.13109
Klf9(Zf)/GBM-Klf9-ChIP-Seq(GSE62211)/Homer	GCCACRCCCACY	0.001	-9.138	0.0004	516	3.95%	2868.7	3.35%	1	1.1791
AT2G28810(C2C2dof)/colamp-AT2G28810-DAP-Seq(GSE60143)/Homer	VAAAAAGTWA	0.001	-9.128	0.0004	2920	22.35%	18003.7	21.02%	1	1.06327
SeqBias: GCW-triplet	GCWGCWGCWGCW	0.001	-9.061	0.0004	13047	99.88%	85402	99.72%	1	1.0016
IRF8(IRF)/BMDM-IRF8-ChIP-Seq(GSE77884)/Homer	GRAASTGAAAST	0.001	-9.024	0.0004	389	2.98%	2108.4	2.46%	1	1.21138
AT1G20910(ARID)/col-AT1G20910-DAP-Seq(GSE60143)/Homer	THAATTRAWN	0.001	-8.927	0.0004	1460	11.18%	8731.4	10.20%	1	1.09608
MITF(bHLH)/MastCells-MITF-ChIP-Seq(GSE48085)/Homer	RTCATGTGAC	0.001	-8.907	0.0004	1163	8.90%	6869.6	8.02%	1	1.10973
CArG(MADS)/PUER-Srf-ChIP-Seq(Sullivan_et_al.)/Homer	CCATATATGGNM	0.001	-8.836	0.0005	350	2.68%	1881.3	2.20%	1	1.21818
TGA9(bZIP)/colamp-TGA9-DAP-Seq(GSE60143)/Homer	VTGACGTC	0.001	-8.813	0.0005	1237	9.47%	7337.8	8.57%	1	1.10502
Twist(bHLH)/HMLE-TWIST1-ChIP-Seq(Chang_et_al)/Homer	VCAKCTGGNNNCCAGMTGBN	0.001	-8.772	0.0005	214	1.64%	1085.8	1.27%	1	1.29134
Tbox:Smad(T-box,MAD)/ESCd5-Smad2_3-ChIP-Seq(GSE29422)/Homer	AGGTGHCAGACA	0.001	-8.703	0.0005	271	2.07%	1418.6	1.66%	1	1.24699
Ascl2(bHLH)/ESC-Ascl2-ChIP-Seq(GSE97712)/Homer	SSRGCAGCTGCH	0.001	-8.687	0.0005	1682	12.88%	10146.5	11.85%	1	1.08692
NRF1(NRF)/MCF7-NRF1-ChIP-Seq(Unpublished)/Homer	CTGCGCATGCGC	0.001	-8.686	0.0005	136	1.04%	644.6	0.75%	1	1.38667
TGA1(bZIP)/colamp-TGA1-DAP-Seq(GSE60143)/Homer	TGACGTCAKC	0.001	-8.644	0.0006	422	3.23%	2317.8	2.71%	1	1.19188
Hoxa10(Homeobox)/ChickenMSG-Hoxa10.Flag-ChIP-Seq(GSE86088)/Homer	GGYAATGAAA	0.001	-8.628	0.0006	668	5.11%	3813.6	4.45%	1	1.14831
bZIP:IRF(bZIP,IRF)/Th17-BatF-ChIP-Seq(GSE39756)/Homer	NAGTTTCABTHTGACTNW	0.001	-8.618	0.0006	489	3.74%	2723	3.18%	1	1.1761
CDF3(C2C2dof)/colamp-CDF3-DAP-Seq(GSE60143)/Homer	AAAAGTRM	0.001	-8.588	0.0006	2148	16.44%	13110.4	15.31%	1	1.07381
ATHB5(HB)/colamp-ATHB5-DAP-Seq(GSE60143)/Homer	AATGATTG	0.001	-8.549	0.0006	805	6.16%	4660.7	5.44%	1	1.13235
FRS9(ND)/col-FRS9-DAP-Seq(GSE60143)/Homer	RGAGAGAGAAAG	0.001	-8.549	0.0006	382	2.92%	2081	2.43%	1	1.20165
At1g75490(AP2EREBP)/colamp-At1g75490-DAP-Seq(GSE60143)/Homer	CACCGMCT	0.001	-8.509	0.0006	1472	11.27%	8831	10.31%	1	1.09311
RIN(MADS)/Tomato-RIN-ChIP-Seq(GSE116581)/Homer	CYAAAAWWGG	0.001	-8.465	0.0007	1256	9.61%	7475.4	8.73%	1	1.1008
At1g25550(G2like)/colamp-At1g25550-DAP-Seq(GSE60143)/Homer	NAGATTCY	0.001	-8.438	0.0007	1374	10.52%	8218.2	9.60%	1	1.09583
RXR(NR),DR1/3T3L1-RXR-ChIP-Seq(GSE13511)/Homer	TAGGGCAAAGGTCA	0.001	-8.411	0.0007	1569	12.01%	9449.2	11.03%	1	1.08885
GAGA-repeat/Arabidopsis-Promoters/Homer	CTCTCTCTCY	0.001	-8.406	0.0007	1758	13.46%	10645.7	12.43%	1	1.08286
ZNF16(Zf)/HEK293-ZNF16.GFP-ChIP-Seq(GSE58341)/Homer	MACCTTCYATGGCTCCCTAKTGCCY	0.001	-8.399	0.0007	19	0.15%	48.7	0.06%	1	2.5
Atf4(bZIP)/MEF-Atf4-ChIP-Seq(GSE35681)/Homer	MTGATGCAAT	0.001	-8.393	0.0007	294	2.25%	1561.5	1.82%	1	1.23626
EAR2(NR)/K562-NR2F6-ChIP-Seq(Encode)/Homer	NRBCARRGGTCA	0.001	-8.356	0.0007	1664	12.74%	10053.3	11.74%	1	1.08518
OCT:OCT-short(POU,Homeobox)/NPC-OCT6-ChIP-Seq(GSE43916)/Homer	ATGCATWATGCATRW	0.001	-8.295	0.0008	637	4.88%	3636.7	4.25%	1	1.14824
RUNX-AML(Runt)/CD4+-PolII-ChIP-Seq(Barski_et_al.)/Homer	GCTGTGGTTW	0.001	-8.283	0.0008	960	7.35%	5634.3	6.58%	1	1.11702
Usf2(bHLH)/C2C12-Usf2-ChIP-Seq(GSE36030)/Homer	GTCACGTGGT	0.001	-8.258	0.0008	358	2.74%	1946	2.27%	1	1.20705
SeqBias: G/A bias	RRRRRRRRRR	0.001	-8.209	0.0008	13050	99.90%	85439.7	99.77%	1	1.0013
GABPA(ETS)/Jurkat-GABPa-ChIP-Seq(GSE17954)/Homer	RACCGGAAGT	0.001	-8.197	0.0008	1295	9.91%	7735.3	9.03%	1	1.09745
SPCH(bHLH)/Seedling-SPCH-ChIP-Seq(GSE57497)/Homer	WNBCACGTGA	0.001	-8.128	0.0009	1128	8.64%	6691.6	7.81%	1	1.10627
Hoxc10(Homeobox)/EB-Hoxc10.iFlag-ChIP-Seq(GSE142377)/Homer	CMATAAATCA	0.001	-8.085	0.0009	1142	8.74%	6781.6	7.92%	1	1.10354
AtIDD11(C2H2)/colamp-AtIDD11-DAP-Seq(GSE60143)/Homer	TTTGTCGTTT	0.001	-8.063	0.001	489	3.74%	2742	3.20%	1	1.16875
Otx2(Homeobox)/EpiLC-Otx2-ChIP-Seq(GSE56098)/Homer	NYTAATCCYB	0.001	-8.04	0.001	764	5.85%	4430	5.17%	1	1.13153
bHLH80(bHLH)/col-bHLH80-DAP-Seq(GSE60143)/Homer	NNNNDCAASTTGHNN	0.001	-7.97	0.001	1214	9.29%	7239.3	8.45%	1	1.09941
AT1G76870(Trihelix)/col-AT1G76870-DAP-Seq(GSE60143)/Homer	AAAACCRGWW	0.001	-7.947	0.0011	419	3.21%	2321.9	2.71%	1	1.1845
IDD7(C2H2)/col-IDD7-DAP-Seq(GSE60143)/Homer	TTTGTCKTTTTN	0.001	-7.875	0.0011	481	3.68%	2699.2	3.15%	1	1.16825
Pitx1:Ebox(Homeobox,bHLH)/Hindlimb-Pitx1-ChIP-Seq(GSE41591)/Homer	YTAATTRAWWCCAGATGT	0.001	-7.805	0.0012	189	1.45%	961.6	1.12%	1	1.29464
Cbf1(bHLH)/Yeast-Cbf1-ChIP-Seq(GSE29506)/Homer	TCACGTGAYH	0.001	-7.791	0.0012	292	2.24%	1565	1.83%	1	1.22404
Egr2(Zf)/Thymocytes-Egr2-ChIP-Seq(GSE34254)/Homer	NGCGTGGGCGGR	0.001	-7.679	0.0014	192	1.47%	981.6	1.15%	1	1.27826
Sp2(Zf)/HEK293-Sp2.eGFP-ChIP-Seq(Encode)/Homer	YGGCCCCGCCCC	0.001	-7.67	0.0014	1978	15.14%	12093.3	14.12%	1	1.07224
ZNF143|STAF(Zf)/CUTLL-ZNF143-ChIP-Seq(GSE29600)/Homer	ATTTCCCAGVAKSCY	0.001	-7.639	0.0014	509	3.90%	2878.8	3.36%	1	1.16071
TGA6(bZIP)/colamp-TGA6-DAP-Seq(GSE60143)/Homer	TGACGTCABC	0.001	-7.598	0.0015	557	4.26%	3173.4	3.71%	1	1.14825
ELF5(ETS)/T47D-ELF5-ChIP-Seq(GSE30407)/Homer	ACVAGGAAGT	0.001	-7.571	0.0015	989	7.57%	5852	6.83%	1	1.10835
Pax8(Paired,Homeobox)/Thyroid-Pax8-ChIP-Seq(GSE26938)/Homer	GTCATGCHTGRCTGS	0.001	-7.512	0.0016	458	3.51%	2572.8	3.00%	1	1.17
ETV1(ETS)/GIST48-ETV1-ChIP-Seq(GSE22441)/Homer	AACCGGAAGT	0.001	-7.511	0.0016	1963	15.03%	12009.8	14.02%	1	1.07204
Adof1(C2C2dof)/col-Adof1-DAP-Seq(GSE60143)/Homer	NRWAAAGYDV	0.001	-7.487	0.0016	3410	26.10%	21292.3	24.86%	1	1.04988
Chop(bZIP)/MEF-Chop-ChIP-Seq(GSE35681)/Homer	ATTGCATCAT	0.001	-7.481	0.0016	230	1.76%	1207.3	1.41%	1	1.24823
SPL14(SBP)/col-SPL14-DAP-Seq(GSE60143)/Homer	NNWHTGTACGGAHNH	0.001	-7.474	0.0016	121	0.93%	580.6	0.68%	1	1.36765
CRX(Homeobox)/Retina-Crx-ChIP-Seq(GSE20012)/Homer	GCTAATCC	0.001	-7.419	0.0017	2649	20.28%	16403	19.15%	1	1.05901
ANAC047(NAC)/colamp-ANAC047-DAP-Seq(GSE60143)/Homer	WACACGTAACTT	0.001	-7.37	0.0018	542	4.15%	3090.9	3.61%	1	1.14958
AT3G12130(C3H)/colamp-AT3G12130-DAP-Seq(GSE60143)/Homer	TMACTTTTTV	0.001	-7.317	0.0019	2998	22.95%	18653.5	21.78%	1	1.05372
Hand2(bHLH)/Mesoderm-Hand2-ChIP-Seq(GSE61475)/Homer	TGACANARRCCAGRC	0.001	-7.315	0.0019	739	5.66%	4307.7	5.03%	1	1.12525
At1g76110(ARID)/colamp-At1g76110-DAP-Seq(GSE60143)/Homer	ATTTAATG	0.001	-7.2	0.0021	529	4.05%	3017.4	3.52%	1	1.15057
E2A(bHLH)/proBcell-E2A-ChIP-Seq(GSE21978)/Homer	DNRCAGCTGY	0.001	-7.161	0.0022	2139	16.37%	13159	15.37%	1	1.06506
NFAT:AP1(RHD,bZIP)/Jurkat-NFATC1-ChIP-Seq(Jolma_et_al.)/Homer	SARTGGAAAAWRTGAGTCAB	0.001	-7.142	0.0022	209	1.60%	1092.5	1.28%	1	1.25
ATHB40(HB)/col-ATHB40-DAP-Seq(GSE60143)/Homer	HCAATWATTG	0.001	-7.111	0.0023	659	5.04%	3821.4	4.46%	1	1.13004
p63(p53)/Keratinocyte-p63-ChIP-Seq(GSE17611)/Homer	NNDRCATGYCYNRRCATGYH	0.001	-7.073	0.0024	470	3.60%	2661.6	3.11%	1	1.15756
PAX5(Paired,Homeobox)/GM12878-PAX5-ChIP-Seq(GSE32465)/Homer	GCAGCCAAGCRTGACH	0.001	-7.001	0.0026	482	3.69%	2738	3.20%	1	1.15312
LBD23(LOBAS2)/colamp-LBD23-DAP-Seq(GSE60143)/Homer	GCGNAWWWTNCGCYW	0.001	-6.932	0.0027	862	6.60%	5091.7	5.95%	1	1.10924
MYB70(MYB)/col-MYB70-DAP-Seq(GSE60143)/Homer	WTAACNGTTA	0.001	-6.917	0.0028	1665	12.75%	10156.7	11.86%	1	1.07504
ZNF91(Zf)/HEK-ZNF91.HA-ChIP-Seq(GSE162571)/Homer	RGCMGCCTYC	0.01	-6.864	0.0029	1204	9.22%	7241.1	8.46%	1	1.08983
VND6(NAC)/col-VND6-DAP-Seq(GSE60143)/Homer	DCTTNHTTTTYAMGY	0.01	-6.86	0.0029	1150	8.80%	6901.2	8.06%	1	1.09181
bZIP50(bZIP)/colamp-bZIP50-DAP-Seq(GSE60143)/Homer	GATGACGTCA	0.01	-6.8	0.0031	945	7.23%	5617.9	6.56%	1	1.10213
FXR(NR),ER2/Liver-FXR-ChIP-Seq(GSE133700)/Homer	NTGACCYMKRGGTCA	0.01	-6.774	0.0032	615	4.71%	3564.7	4.16%	1	1.13221
AT2G20110(CPP)/colamp-AT2G20110-DAP-Seq(GSE60143)/Homer	ATTYAAATHY	0.01	-6.759	0.0032	1451	11.11%	8809.9	10.29%	1	1.07969
GRF9(GRF)/colamp-GRF9-DAP-Seq(GSE60143)/Homer	NWCTGACANNNNNNN	0.01	-6.563	0.0039	1324	10.14%	8018.1	9.36%	1	1.08333
T1ISRE(IRF)/ThioMac-Ifnb-Expression/Homer	ACTTTCGTTTCT	0.01	-6.551	0.0039	21	0.16%	65.9	0.08%	1	2
TGA4(bZIP)/colamp-TGA4-DAP-Seq(GSE60143)/Homer	RTGACGTCAKCW	0.01	-6.494	0.0041	285	2.18%	1560.3	1.82%	1	1.1978
TOD6?/SacCer-Promoters/Homer	GCGATGAGMT	0.01	-6.459	0.0043	216	1.65%	1150.9	1.34%	1	1.23134
ATHB20(Homeobox)/colamp-ATHB20-DAP-Seq(GSE60143)/Homer	CAATHATT	0.01	-6.414	0.0045	319	2.44%	1767.2	2.06%	1	1.18447
ETS(ETS)/Promoter/Homer	AACCGGAAGT	0.01	-6.387	0.0046	460	3.52%	2626.2	3.07%	1	1.14658
At1g14580(C2H2)/colamp-At1g14580-DAP-Seq(GSE60143)/Homer	CASAAAAMGACAAAA	0.01	-6.384	0.0046	247	1.89%	1336.7	1.56%	1	1.21154
ETS:RUNX(ETS,Runt)/Jurkat-RUNX1-ChIP-Seq(GSE17954)/Homer	RCAGGATGTGGT	0.01	-6.326	0.0048	132	1.01%	663.2	0.77%	1	1.31169
Barx1(Homeobox)/Stomach-Barx1.3xFlag-ChIP-Seq(GSE69483)/Homer	AAACMATTAN	0.01	-6.315	0.0049	503	3.85%	2893.1	3.38%	1	1.13905
Hoxd10(Homeobox)/ChickenMSG-Hoxd10.Flag-ChIP-Seq(GSE86088)/Homer	GGCMATGAAA	0.01	-6.265	0.0051	1282	9.81%	7772.8	9.08%	1	1.0804
KLF6(Zf)/PDAC-KLF6-ChIP-Seq(GSE64557)/Homer	MKGGGYGTGGCC	0.01	-6.259	0.0051	1326	10.15%	8051.2	9.40%	1	1.07979
THRb(NR)/HepG2-THRb.Flag-ChIP-Seq(Encode)/Homer	GGTCACCTGAGGTCA	0.01	-6.256	0.0051	729	5.58%	4296.1	5.02%	1	1.11155
ETS:E-box(ETS,bHLH)/HPC7-Scl-ChIP-Seq(GSE22178)/Homer	AGGAARCAGCTG	0.01	-6.211	0.0054	146	1.12%	746.8	0.87%	1	1.28736
Unknown3/Arabidopsis-Promoters/Homer	AYTAAACCGG	0.01	-6.21	0.0054	174	1.33%	909.7	1.06%	1	1.25472
WRKY29(WRKY)/colamp-WRKY29-DAP-Seq(GSE60143)/Homer	MGTTGACTTT	0.01	-6.171	0.0055	1040	7.96%	6250.7	7.30%	1	1.09041
KLF1(Zf)/HUDEP2-KLF1-CutnRun(GSE136251)/Homer	VDGGGYGGGGCY	0.01	-6.167	0.0056	1147	8.78%	6925.7	8.09%	1	1.08529
WRKY28(WRKY)/col-WRKY28-DAP-Seq(GSE60143)/Homer	BGTTGACTWH	0.01	-6.156	0.0056	1320	10.10%	8020.2	9.36%	1	1.07906
OBP1(C2C2dof)/col-OBP1-DAP-Seq(GSE60143)/Homer	NHHACTTTWT	0.01	-6.098	0.0059	3426	26.23%	21530.6	25.14%	1	1.04336
USF1(bHLH)/GM12878-Usf1-ChIP-Seq(GSE32465)/Homer	SGTCACGTGR	0.01	-6.084	0.006	505	3.87%	2915	3.40%	1	1.13824
COUP-TFII(NR)/Artia-Nr2f2-ChIP-Seq(GSE46497)/Homer	AGRGGTCA	0.01	-6.049	0.0062	2134	16.34%	13217.4	15.43%	1	1.05898
PIF5ox(bHLH)/Arabidopsis-PIF5ox-ChIP-Seq(GSE35062)/Homer	BCACGTGVDN	0.01	-6.04	0.0062	1184	9.06%	7167.6	8.37%	1	1.08244
ERb(NR),IR3/Ovary-ERb-ChIP-Seq(GSE203391)/Homer	RGGTCAGGGTGACCT	0.01	-6.035	0.0062	388	2.97%	2199.7	2.57%	1	1.15564
ZNF711(Zf)/SHSY5Y-ZNF711-ChIP-Seq(GSE20673)/Homer	AGGCCTAG	0.01	-6.001	0.0064	2442	18.69%	15197	17.75%	1	1.05296
ANAC079(NAC)/colamp-ANAC079-DAP-Seq(GSE60143)/Homer	TACACGCAACCT	0.01	-5.964	0.0067	400	3.06%	2275.5	2.66%	1	1.15038
Elk1(ETS)/Hela-Elk1-ChIP-Seq(GSE31477)/Homer	HACTTCCGGY	0.01	-5.956	0.0067	756	5.79%	4480.1	5.23%	1	1.10707
STAT5(Stat)/mCD4+-Stat5-ChIP-Seq(GSE12346)/Homer	RTTTCTNAGAAA	0.01	-5.955	0.0067	471	3.61%	2711.6	3.17%	1	1.1388
PPARE(NR),DR1/3T3L1-Pparg-ChIP-Seq(GSE13511)/Homer	TGACCTTTGCCCCA	0.01	-5.911	0.007	1276	9.77%	7758.2	9.06%	1	1.07837
HAT1(Homeobox)/col-HAT1-DAP-Seq(GSE60143)/Homer	SCAATCATTGNN	0.01	-5.882	0.0072	141	1.08%	724.7	0.85%	1	1.27059
Initiator/Drosophila-Promoters/Homer	NTCAGTYG	0.01	-5.878	0.0072	2984	22.84%	18698.2	21.83%	1	1.04627
RAV1(RAV)/colamp-RAV1-DAP-Seq(GSE60143)/Homer	TWWTTTCTGTTG	0.01	-5.822	0.0076	809	6.19%	4819.7	5.63%	1	1.09947
AT5G66940(C2C2dof)/col-AT5G66940-DAP-Seq(GSE60143)/Homer	NNHACTTTWT	0.01	-5.819	0.0076	2291	17.54%	14244.8	16.63%	1	1.05472
PU.1(ETS)/ThioMac-PU.1-ChIP-Seq(GSE21512)/Homer	AGAGGAAGTG	0.01	-5.796	0.0077	672	5.14%	3964	4.63%	1	1.11015
bHLH28(bHLH)/col-bHLH28-DAP-Seq(GSE60143)/Homer	NHHTGTACGGAH	0.01	-5.791	0.0078	174	1.33%	919.9	1.07%	1	1.24299
dof42(C2C2dof)/col-dof42-DAP-Seq(GSE60143)/Homer	AAAAAGGC	0.01	-5.769	0.0079	752	5.76%	4465.6	5.21%	1	1.10557
ANAC046(NAC)/colamp-ANAC046-DAP-Seq(GSE60143)/Homer	ACACGYWAYC	0.01	-5.742	0.0081	2132	16.32%	13231.9	15.45%	1	1.05631
LMI1(HB)/colamp-LMI1-DAP-Seq(GSE60143)/Homer	AATTATTG	0.01	-5.73	0.0082	561	4.29%	3277.8	3.83%	1	1.1201
PHV(HB)/col-PHV-DAP-Seq(GSE60143)/Homer	RTAATSATTA	0.01	-5.703	0.0084	335	2.56%	1888.5	2.21%	1	1.15837
Mixl1(Homeobox)/EpiBlast-Mixl1-ChIP-seq(GSE161164)/Homer	CTAATTARATTA	0.01	-5.66	0.0087	437	3.35%	2514.9	2.94%	1	1.13946
IRF3(IRF)/BMDM-Irf3-ChIP-Seq(GSE67343)/Homer	AGTTTCAKTTTC	0.01	-5.651	0.0088	375	2.87%	2134.1	2.49%	1	1.15261
ZFX(Zf)/mES-Zfx-ChIP-Seq(GSE11431)/Homer	AGGCCTRG	0.01	-5.65	0.0088	1811	13.86%	11184.7	13.06%	1	1.06126
FEA4(bZIP)/Corn-FEA4-ChIP-Seq(GSE61954)/Homer	TGACGTCACS	0.01	-5.647	0.0088	1201	9.19%	7301.5	8.53%	1	1.07737
WRKY55(WRKY)/col-WRKY55-DAP-Seq(GSE60143)/Homer	NCGTTGACTT	0.01	-5.642	0.0088	1194	9.14%	7257.7	8.47%	1	1.0791
SMB(NAC)/colamp-SMB-DAP-Seq(GSE60143)/Homer	CTTVNNNNDBAAGHW	0.01	-5.633	0.0089	973	7.45%	5861.4	6.84%	1	1.08918
PIF4(bHLH)/Seedling-PIF4-ChIP-Seq(GSE35315)/Homer	NNBCACGTGN	0.01	-5.626	0.0089	1418	10.86%	8680.5	10.14%	1	1.07101
AT5G61620(MYBrelated)/colamp-AT5G61620-DAP-Seq(GSE60143)/Homer	CTTATCCA	0.01	-5.625	0.0089	1451	11.11%	8890.9	10.38%	1	1.07033
ZNF341(Zf)/EBV-ZNF341-ChIP-Seq(GSE113194)/Homer	GGAACAGCCG	0.01	-5.615	0.009	1050	8.04%	6348.6	7.41%	1	1.08502
SPL3(SBP)/colamp-SPL3-DAP-Seq(GSE60143)/Homer	WDTTGTACGGAH	0.01	-5.571	0.0093	40	0.31%	165.9	0.19%	1	1.63158
ANAC016(NAC)/col-ANAC016-DAP-Seq(GSE60143)/Homer	WNCTTGNNNNNCAMG	0.01	-5.53	0.0097	850	6.51%	5093.3	5.95%	1	1.09412
JunD(bZIP)/K562-JunD-ChIP-Seq/Homer	ATGACGTCATCN	0.01	-5.52	0.0098	112	0.86%	564.7	0.66%	1	1.30303
O2(bZIP)/Corn-O2-ChIP-Seq(GSE63991)/Homer	GCTGACGTGGCA	0.01	-5.506	0.0099	175	1.34%	932.8	1.09%	1	1.22936
STAT1(Stat)/HelaS3-STAT1-ChIP-Seq(GSE12782)/Homer	NATTTCCNGGAAAT	0.01	-5.493	0.01	390	2.99%	2232.1	2.61%	1	1.14559
SVP(MADS)/col-SVP-DAP-Seq(GSE60143)/Homer	ANTTWCCHAATTTGG	0.01	-5.487	0.01	488	3.74%	2836.8	3.31%	1	1.12991
FXR(NR),IR1/Liver-FXR-ChIP-Seq(Chong_et_al.)/Homer	AGGTCANTGACCTB	0.01	-5.486	0.01	509	3.90%	2967	3.46%	1	1.12717
At3g04030(G2like)/col-At3g04030-DAP-Seq(GSE60143)/Homer	DRGAATCT	0.01	-5.478	0.0101	1121	8.58%	6807	7.95%	1	1.07925
Hoxc9(Homeobox)/Ainv15-Hoxc9-ChIP-Seq(GSE21812)/Homer	GGCCATAAATCA	0.01	-5.459	0.0103	470	3.60%	2726.5	3.18%	1	1.13208
AtGRF6(GRF)/col-AtGRF6-DAP-Seq(GSE60143)/Homer	NTGTCAGADNNNNNN	0.01	-5.436	0.0105	1528	11.70%	9395.9	10.97%	1	1.06655
MYB77(MYB)/col-MYB77-DAP-Seq(GSE60143)/Homer	NYAACBGYMC	0.01	-5.408	0.0107	1633	12.50%	10067	11.75%	1	1.06383
Cdx2(Homeobox)/mES-Cdx2-ChIP-Seq(GSE14586)/Homer	GYMATAAAAH	0.01	-5.324	0.0117	595	4.55%	3508.6	4.10%	1	1.10976
Pax7(Paired,Homeobox)/Myoblast-Pax7-ChIP-Seq(GSE25064)/Homer	TAATCAATTA	0.01	-5.294	0.012	83	0.64%	403.2	0.47%	1	1.3617
SPL11(SBP)/col100-SPL11-DAP-Seq(GSE60143)/Homer	YTGTACTTBH	0.01	-5.252	0.0125	674	5.16%	4005.2	4.68%	1	1.10256
At5g62940(C2C2dof)/col-At5g62940-DAP-Seq(GSE60143)/Homer	WHWHHACTTTTT	0.01	-5.193	0.0132	4279	32.76%	27162.8	31.72%	1	1.03279
dof45(C2C2dof)/col-dof45-DAP-Seq(GSE60143)/Homer	NVAWAAAGTN	0.01	-5.192	0.0132	2979	22.80%	18737.9	21.88%	1	1.04205
Elk4(ETS)/Hela-Elk4-ChIP-Seq(GSE31477)/Homer	NRYTTCCGGY	0.01	-5.138	0.0139	740	5.66%	4425.1	5.17%	1	1.09478
ELF3(ETS)/PDAC-ELF3-ChIP-Seq(GSE64557)/Homer	ANCAGGAAGT	0.01	-5.124	0.014	999	7.65%	6058.8	7.07%	1	1.08204
ANAC071(NAC)/col-ANAC071-DAP-Seq(GSE60143)/Homer	DNCKTNDNNNHNAAG	0.01	-5.121	0.0141	861	6.59%	5187.6	6.06%	1	1.08746
VND2(NAC)/col-VND2-DAP-Seq(GSE60143)/Homer	DNCKTNNNNNNNAAG	0.01	-5.11	0.0142	965	7.39%	5844.4	6.82%	1	1.08358
Arnt:Ahr(bHLH)/MCF7-Arnt-ChIP-Seq(Lo_et_al.)/Homer	TBGCACGCAA	0.01	-5.087	0.0145	715	5.47%	4271.7	4.99%	1	1.09619
LXRE(NR),DR4/RAW-LXRb.biotin-ChIP-Seq(GSE21512)/Homer	RGGTTACTANAGGTCA	0.01	-5.061	0.0148	65	0.50%	306.1	0.36%	1	1.38889
RAR:RXR(NR),DR5/ES-RAR-ChIP-Seq(GSE56893)/Homer	RGGTCADNNAGAGGTCAV	0.01	-5.054	0.0149	45	0.34%	197.6	0.23%	1	1.47826
At2g41835(C2H2)/col-At2g41835-DAP-Seq(GSE60143)/Homer	TTTGAAAA	0.01	-5.05	0.0149	561	4.29%	3310.3	3.87%	1	1.10853
ANAC028(NAC)/col-ANAC028-DAP-Seq(GSE60143)/Homer	WRCTTGNNNNNCAAG	0.01	-5.043	0.015	749	5.73%	4487.6	5.24%	1	1.09351
Nr5a2(NR)/mES-Nr5a2-ChIP-Seq(GSE19019)/Homer	BTCAAGGTCA	0.01	-5.041	0.015	709	5.43%	4236.7	4.95%	1	1.09697
ATAF1(NAC)/col-ATAF1-DAP-Seq(GSE60143)/Homer	YACGTMAY	0.01	-5.034	0.0151	2190	16.76%	13669.4	15.96%	1	1.05013
Replumless(BLH)/Arabidopsis-RPL.GFP-ChIP-Seq(GSE78727)/Homer	HGTCWHATCA	0.01	-5.026	0.0152	1259	9.64%	7715	9.01%	1	1.06992
Tbr1(T-box)/Cortex-Tbr1-ChIP-Seq(GSE71384)/Homer	AAGGTGTKAA	0.01	-4.964	0.0161	1635	12.52%	10117.8	11.81%	1	1.06012
SPDEF(ETS)/VCaP-SPDEF-ChIP-Seq(SRA014231)/Homer	ASWTCCTGBT	0.01	-4.956	0.0162	1410	10.79%	8681.2	10.14%	1	1.0641
p53(p53)/Saos-p53-ChIP-Seq(GSE15780)/Homer	RRCATGYCYRGRCATGYYYN	0.01	-4.948	0.0162	121	0.93%	629	0.73%	1	1.27397
p53(p53)/Saos-p53-ChIP-Seq/Homer	RRCATGYCYRGRCATGYYYN	0.01	-4.948	0.0162	121	0.93%	629	0.73%	1	1.27397
CHR(?)/Hela-CellCycle-Expression/Homer	SRGTTTCAAA	0.01	-4.934	0.0164	653	5.00%	3891.2	4.54%	1	1.10132
Nkx2.2(Homeobox)/NPC-Nkx2.2-ChIP-Seq(GSE61673)/Homer	BTBRAGTGSN	0.01	-4.815	0.0185	2646	20.26%	16628.5	19.42%	1	1.04325
THRa(NR)/C17.2-THRa-ChIP-Seq(GSE38347)/Homer	GGTCANYTGAGGWCA	0.01	-4.814	0.0185	527	4.03%	3110.9	3.63%	1	1.11019
ANL2(HB)/col-ANL2-DAP-Seq(GSE60143)/Homer	CATTAATTGC	0.01	-4.803	0.0186	461	3.53%	2700.8	3.15%	1	1.12063
CRE(bZIP)/Promoter/Homer	CSGTGACGTCAC	0.01	-4.797	0.0187	253	1.94%	1421.1	1.66%	1	1.16867
ZNF322(Zf)/HEK293-ZNF322.GFP-ChIP-Seq(GSE58341)/Homer	GAGCCTGGTACTGWGCCTGR	0.01	-4.782	0.0189	426	3.26%	2485	2.90%	1	1.12414
ATHB7(Homeobox)/col-ATHB7-DAP-Seq(GSE60143)/Homer	AATGATTG	0.01	-4.739	0.0197	631	4.83%	3764.2	4.40%	1	1.09773
IRF1(IRF)/PBMC-IRF1-ChIP-Seq(GSE43036)/Homer	GAAAGTGAAAGT	0.01	-4.732	0.0198	164	1.26%	887.4	1.04%	1	1.21154
p73(p53)/Trachea-p73-ChIP-Seq(PRJNA310161)/Homer	NRRRCAWGTCCDGRCATGYY	0.01	-4.725	0.0199	68	0.52%	328.4	0.38%	1	1.36842
AT5G59990(C2C2COlike)/colamp-AT5G59990-DAP-Seq(GSE60143)/Homer	TCTCAACCGTTCATT	0.01	-4.652	0.0214	24	0.18%	92.7	0.11%	1	1.63636
REB1/SacCer-Promoters/Homer	KCCGGGTAAYRR	0.01	-4.648	0.0214	178	1.36%	973.5	1.14%	1	1.19298
AGL16(MADS)/col-AGL16-DAP-Seq(GSE60143)/Homer	TWCCHWATWDGGAAA	0.01	-4.624	0.0219	99	0.76%	507.8	0.59%	1	1.28814
Hoxd9(Homeobox)/EB-Hoxd9.HA-ChIP-Seq(GSE142377)/Homer	RTGATTTATGGY	0.1	-4.591	0.0226	281	2.15%	1599.9	1.87%	1	1.14973
p53(p53)/mES-cMyc-ChIP-Seq(GSE11431)/Homer	ACATGCCCGGGCAT	0.1	-4.581	0.0227	29	0.22%	118.5	0.14%	1	1.57143
PBX2(Homeobox)/K562-PBX2-ChIP-Seq(Encode)/Homer	RTGATTKATRGN	0.1	-4.575	0.0228	781	5.98%	4717.7	5.51%	1	1.0853
dof24(C2C2dof)/col-dof24-DAP-Seq(GSE60143)/Homer	TWMCTTTTTG	0.1	-4.526	0.0239	2450	18.76%	15395.4	17.98%	1	1.04338
HINFP(Zf)/K562-HINFP.eGFP-ChIP-Seq(Encode)/Homer	TWVGGTCCGC	0.1	-4.513	0.0242	243	1.86%	1370.7	1.60%	1	1.1625
Znf263(Zf)/K562-Znf263-ChIP-Seq(GSE31477)/Homer	CVGTSCTCCC	0.1	-4.462	0.0254	2512	19.23%	15802.8	18.45%	1	1.04228
WRKY24(WRKY)/colamp-WRKY24-DAP-Seq(GSE60143)/Homer	CGTTGACTWW	0.1	-4.451	0.0256	841	6.44%	5104.5	5.96%	1	1.08054
MGP(C2H2)/colamp-MGP-DAP-Seq(GSE60143)/Homer	TTTTGTCGTTTW	0.1	-4.442	0.0258	284	2.17%	1624	1.90%	1	1.14211
NTM2(NAC)/col-NTM2-DAP-Seq(GSE60143)/Homer	CTTRTNNNAYAAGBH	0.1	-4.44	0.0258	602	4.61%	3599.3	4.20%	1	1.09762
ANAC013(NAC)/col-ANAC013-DAP-Seq(GSE60143)/Homer	CTTGNNNNNCAAGNA	0.1	-4.44	0.0258	463	3.54%	2730.4	3.19%	1	1.10972
PLT1(AP2EREBP)/colamp-PLT1-DAP-Seq(GSE60143)/Homer	GCACGAWTYCCGAGG	0.1	-4.431	0.0259	81	0.62%	407.7	0.48%	1	1.29167
At5g66730(C2H2)/colamp-At5g66730-DAP-Seq(GSE60143)/Homer	TTTGTCKTTTTK	0.1	-4.426	0.026	328	2.51%	1894.6	2.21%	1	1.13575
BPC6(BBRBPC)/col-BPC6-DAP-Seq(GSE60143)/Homer	YTYTCTCTCTCTCTA	0.1	-4.417	0.0262	53	0.41%	249.5	0.29%	1	1.41379
RBFox2(?)/Heart-RBFox2-CLIP-Seq(GSE57926)/Homer	TGCATGCA	0.1	-4.392	0.0268	2550	19.52%	16055.3	18.75%	1	1.04107
ISRE(IRF)/ThioMac-LPS-Expression(GSE23622)/Homer	AGTTTCASTTTC	0.1	-4.39	0.0268	73	0.56%	362.8	0.42%	1	1.33333
WRKY18(WRKY)/col-WRKY18-DAP-Seq(GSE60143)/Homer	NNNTTGACYWNNNNN	0.1	-4.383	0.0269	1708	13.08%	10637.8	12.42%	1	1.05314
GFY(?)/Promoter/Homer	ACTACAATTCCC	0.1	-4.335	0.0282	89	0.68%	455.6	0.53%	1	1.28302
Knotted(Homeobox)/Corn-KN1-ChIP-Seq(GSE39161)/Homer	GAYGNGACRGGN	0.1	-4.325	0.0284	1714	13.12%	10682	12.47%	1	1.05213
MYB56(MYB)/colamp-MYB56-DAP-Seq(GSE60143)/Homer	HTAACGRMHY	0.1	-4.227	0.0313	822	6.29%	4999.3	5.84%	1	1.07705
NTM1(NAC)/col-NTM1-DAP-Seq(GSE60143)/Homer	ACTTRTARAASAAGT	0.1	-4.206	0.0319	586	4.49%	3512	4.10%	1	1.09512
SEP3(MADS)/Arabidoposis-Flower-Sep3-ChIP-Seq/Homer	CCAAAAAGGG	0.1	-4.192	0.0323	1291	9.88%	7985.1	9.32%	1	1.06009
MafF(bZIP)/HepG2-MafF-ChIP-Seq(GSE31477)/Homer	HWWGTCAGCAWWTTT	0.1	-4.174	0.0328	259	1.98%	1480.6	1.73%	1	1.14451
PU.1:IRF8(ETS:IRF)/pDC-Irf8-ChIP-Seq(GSE66899)/Homer	GGAAGTGAAAST	0.1	-4.166	0.033	230	1.76%	1303.8	1.52%	1	1.15789
EHF(ETS)/LoVo-EHF-ChIP-Seq(GSE49402)/Homer	AVCAGGAAGT	0.1	-4.164	0.033	1746	13.37%	10902.8	12.73%	1	1.05027
Nur77(NR)/K562-NR4A1-ChIP-Seq(GSE31363)/Homer	TGACCTTTNCNT	0.1	-4.15	0.0334	213	1.63%	1200.7	1.40%	1	1.16429
AT5G02460(C2C2dof)/col-AT5G02460-DAP-Seq(GSE60143)/Homer	CHCCTTTT	0.1	-4.149	0.0334	2594	19.86%	16367.1	19.11%	1	1.03925
WRKY22(WRKY)/colamp-WRKY22-DAP-Seq(GSE60143)/Homer	WWAAAGTCAACK	0.1	-4.14	0.0336	604	4.62%	3629.8	4.24%	1	1.08962
ETV4(ETS)/HepG2-ETV4-ChIP-Seq(ENCODE)/Homer	ACCGGAAGTG	0.1	-4.134	0.0337	1544	11.82%	9609.2	11.22%	1	1.05348
caudal(Homeobox)/Drosophila-Embryos-ChIP-Chip(modEncode)/Homer	GGYCATAAAW	0.1	-4.088	0.0352	703	5.38%	4256.8	4.97%	1	1.08249
LBD13(LOBAS2)/colamp-LBD13-DAP-Seq(GSE60143)/Homer	KCCGTNWTTTBCGGC	0.1	-4.081	0.0354	711	5.44%	4307.6	5.03%	1	1.08151
ANAC057(NAC)/colamp-ANAC057-DAP-Seq(GSE60143)/Homer	DVCKTGNNNNNCAMG	0.1	-4.071	0.0357	728	5.57%	4415.3	5.16%	1	1.07946
AGL6(MADS)/col-AGL6-DAP-Seq(GSE60143)/Homer	TTWCCWWAWWDGGWA	0.1	-4.065	0.0358	119	0.91%	638	0.74%	1	1.22973
WRKY75(WRKY)/col-WRKY75-DAP-Seq(GSE60143)/Homer	CGTTGACTWW	0.1	-4.055	0.0361	941	7.20%	5766.1	6.73%	1	1.06984
SPL13(SBP)/col-SPL13-DAP-Seq(GSE60143)/Homer	WAHTGTACGGAH	0.1	-4.038	0.0367	71	0.54%	357.9	0.42%	1	1.28571
At4g01280(MYBrelated)/colamp-At4g01280-DAP-Seq(GSE60143)/Homer	AAATATCT	0.1	-4.024	0.0371	454	3.48%	2695.7	3.15%	1	1.10476
VND3(NAC)/colamp-VND3-DAP-Seq(GSE60143)/Homer	TRCTTGWDNHWCAAG	0.1	-4.013	0.0374	697	5.34%	4223.2	4.93%	1	1.08316
IRF:BATF(IRF:bZIP)/pDC-Irf8-ChIP-Seq(GSE66899)/Homer	CTTTCANTATGACTV	0.1	-4.005	0.0377	129	0.99%	698.3	0.82%	1	1.20732
Srebp1a(bHLH)/HepG2-Srebp1a-ChIP-Seq(GSE31477)/Homer	RTCACSCCAY	0.1	-3.985	0.0384	242	1.85%	1383.9	1.62%	1	1.14198
ANAC070(NAC)/colamp-ANAC070-DAP-Seq(GSE60143)/Homer	CTTRHDNHNBAAGHW	0.1	-3.972	0.0388	1117	8.55%	6894	8.05%	1	1.06211
ATHB21(HB)/colamp-ATHB21-DAP-Seq(GSE60143)/Homer	YCAATWAT	0.1	-3.963	0.0391	412	3.15%	2436.6	2.85%	1	1.10526
Tbx20(T-box)/Heart-Tbx20-ChIP-Seq(GSE29636)/Homer	GGTGYTGACAGS	0.1	-3.929	0.0403	326	2.50%	1903.7	2.22%	1	1.12613
At1g19000(MYBrelated)/colamp-At1g19000-DAP-Seq(GSE60143)/Homer	WWTGGATAADDT	0.1	-3.875	0.0425	703	5.38%	4270.8	4.99%	1	1.07816
At1g74840(MYBrelated)/col100-At1g74840-DAP-Seq(GSE60143)/Homer	YHTTATCCAWWT	0.1	-3.869	0.0426	645	4.94%	3904.9	4.56%	1	1.08333
WRKY15(WRKY)/col-WRKY15-DAP-Seq(GSE60143)/Homer	VGTTGACTWW	0.1	-3.857	0.0431	960	7.35%	5902.4	6.89%	1	1.06676
ANAC050(NAC)/colamp-ANAC050-DAP-Seq(GSE60143)/Homer	WNCTTGNNNNNCAAG	0.1	-3.846	0.0435	571	4.37%	3439.5	4.02%	1	1.08706
PPARa(NR),DR1/Liver-Ppara-ChIP-Seq(GSE47954)/Homer	VNAGGKCAAAGGTCA	0.1	-3.845	0.0435	1399	10.71%	8707.3	10.17%	1	1.0531
IRF4(IRF)/GM12878-IRF4-ChIP-Seq(GSE32465)/Homer	ACTGAAACCA	0.1	-3.845	0.0435	486	3.72%	2905.3	3.39%	1	1.09735
MYB65(MYB)/colamp-MYB65-DAP-Seq(GSE60143)/Homer	RACNGTTA	0.1	-3.825	0.0442	1275	9.76%	7915.8	9.24%	1	1.05628
Tcfcp2l1(CP2)/mES-Tcfcp2l1-ChIP-Seq(GSE11431)/Homer	NRAACCRGTTYRAACCRGYT	0.1	-3.8	0.0452	210	1.61%	1194.5	1.39%	1	1.15827
TRP2(MYBrelated)/colamp-TRP2-DAP-Seq(GSE60143)/Homer	TAAACCCT	0.1	-3.797	0.0452	189	1.45%	1066.6	1.25%	1	1.16
BBX31(Orphan)/col-BBX31-DAP-Seq(GSE60143)/Homer	NAAAAAGTDA	0.1	-3.788	0.0455	1785	13.66%	11191.8	13.07%	1	1.04514
PRDM9(Zf)/Testis-DMC1-ChIP-Seq(GSE35498)/Homer	ADGGYAGYAGCATCT	0.1	-3.782	0.0457	568	4.35%	3424.1	4.00%	1	1.0875
COUP-TFII(NR)/K562-NR2F1-ChIP-Seq(Encode)/Homer	GKBCARAGGTCA	0.1	-3.774	0.046	1777	13.60%	11141.9	13.01%	1	1.04535
KLF5(Zf)/LoVo-KLF5-ChIP-Seq(GSE49402)/Homer	DGGGYGKGGC	0.1	-3.761	0.0465	1589	12.16%	9934.9	11.60%	1	1.04828
HDG7(HB)/col-HDG7-DAP-Seq(GSE60143)/Homer	WGCATTTAATGC	0.1	-3.719	0.0484	147	1.13%	814.3	0.95%	1	1.18947
AT5G63260(C3H)/col-AT5G63260-DAP-Seq(GSE60143)/Homer	RAAAAAGTRA	0.1	-3.714	0.0486	2836	21.71%	17986.9	21.00%	1	1.03381
ANAC045(NAC)/col-ANAC045-DAP-Seq(GSE60143)/Homer	DNCKTVNNNNNNAMG	0.1	-3.707	0.0488	2289	17.52%	14449.9	16.87%	1	1.03853
HNF1b(Homeobox)/PDAC-HNF1B-ChIP-Seq(GSE64557)/Homer	GTTAATNATTAA	0.1	-3.696	0.0493	109	0.83%	587.4	0.69%	1	1.2029
CDM1(C3H)/colamp-CDM1-DAP-Seq(GSE60143)/Homer	CCGAWAWTWTCGGAN	0.1	-3.676	0.0502	71	0.54%	364.4	0.43%	1	1.25581
WRKY3(WRKY)/col-WRKY3-DAP-Seq(GSE60143)/Homer	NCKTTGACYDDN	0.1	-3.647	0.0515	631	4.83%	3830.6	4.47%	1	1.08054
Nkx2.1(Homeobox)/LungAC-Nkx2.1-ChIP-Seq(GSE43252)/Homer	RSCACTYRAG	0.1	-3.614	0.0532	3764	28.81%	24023.5	28.05%	1	1.02709
IRF2(IRF)/Erythroblas-IRF2-ChIP-Seq(GSE36985)/Homer	GAAASYGAAASY	0.1	-3.606	0.0535	120	0.92%	655.2	0.77%	1	1.19481
RKD2(RWPRK)/colamp-RKD2-DAP-Seq(GSE60143)/Homer	GACKTTTCRDCTTCC	0.1	-3.59	0.0543	811	6.21%	4975.9	5.81%	1	1.06885
CAMTA1(CAMTA)/col-CAMTA1-DAP-Seq(GSE60143)/Homer	WWAACGCGTT	0.1	-3.587	0.0543	318	2.43%	1870	2.18%	1	1.11468
AIL7(AP2EREBP)/colamp-AIL7-DAP-Seq(GSE60143)/Homer	KCACRAWTYYCGAGG	0.1	-3.582	0.0545	486	3.72%	2920.5	3.41%	1	1.09091
ANAC005(NAC)/col-ANAC005-DAP-Seq(GSE60143)/Homer	WVCTTVTWNHABAAG	0.1	-3.579	0.0546	566	4.33%	3424.4	4.00%	1	1.0825
CTCF(Zf)/WholeFly-dCTCF-ChIP-seq(GSE175402)/Homer	RTGGCGCCATCTAGCGGHCA	0.1	-3.566	0.0552	67	0.51%	343.5	0.40%	1	1.275
TFE3(bHLH)/MEF-TFE3-ChIP-Seq(GSE75757)/Homer	GTCACGTGACYV	0.1	-3.554	0.0558	89	0.68%	472.9	0.55%	1	1.23636
Tcf7(HMG)/GM12878-TCF7-ChIP-Seq(Encode)/Homer	CTTTGATGTGSB	0.1	-3.537	0.0566	419	3.21%	2502.7	2.92%	1	1.09932
KLF3(Zf)/MEF-Klf3-ChIP-Seq(GSE44748)/Homer	NRGCCCCRCCCHBNN	0.1	-3.535	0.0566	614	4.70%	3730.8	4.36%	1	1.07798
MYB105(MYB)/colamp-MYB105-DAP-Seq(GSE60143)/Homer	RATWCCGTTA	0.1	-3.532	0.0567	582	4.46%	3528.4	4.12%	1	1.08252
E2FA(E2FDP)/colamp-E2FA-DAP-Seq(GSE60143)/Homer	WWTGGCGCCAWWWNN	0.1	-3.517	0.0574	380	2.91%	2259.4	2.64%	1	1.10227
At5g18450(AP2EREBP)/col-At5g18450-DAP-Seq(GSE60143)/Homer	CACCGCTT	0.1	-3.512	0.0576	1319	10.10%	8226.1	9.61%	1	1.05099
NRF(NRF)/Promoter/Homer	STGCGCATGCGC	0.1	-3.51	0.0576	169	1.29%	954.5	1.11%	1	1.16216
AT1G28160(AP2EREBP)/colamp-AT1G28160-DAP-Seq(GSE60143)/Homer	GGCGGCGG	0.1	-3.488	0.0588	1357	10.39%	8472.5	9.89%	1	1.05056
VND1(NAC)/col-VND1-DAP-Seq(GSE60143)/Homer	CTTRWDNHWYAAGYW	0.1	-3.474	0.0595	778	5.96%	4774	5.57%	1	1.07002
ANAC058(NAC)/col-ANAC058-DAP-Seq(GSE60143)/Homer	TWCTTGTDNNACAAG	0.1	-3.44	0.0614	557	4.26%	3376.9	3.94%	1	1.08122
ANAC053(NAC)/colamp-ANAC053-DAP-Seq(GSE60143)/Homer	TDCTTGNNNNNCAAG	0.1	-3.393	0.0642	541	4.14%	3278.9	3.83%	1	1.08094
WRKY25(WRKY)/colamp-WRKY25-DAP-Seq(GSE60143)/Homer	NNNNHRGTCAAMNNN	0.1	-3.372	0.0655	1089	8.34%	6766.2	7.90%	1	1.0557
BIM1(bHLH)/colamp-BIM1-DAP-Seq(GSE60143)/Homer	NNNNNNVTCACGTGM	0.1	-3.356	0.0665	107	0.82%	584.6	0.68%	1	1.20588
AT3G52440(C2C2dof)/colamp-AT3G52440-DAP-Seq(GSE60143)/Homer	DTHACTTTTT	0.1	-3.347	0.0669	2655	20.32%	16862.4	19.69%	1	1.032
Dorsal(RHD)/Embryo-dl-ChIP-Seq(GSE65441)/Homer	GGGAAAAMCCCG	0.1	-3.346	0.0669	222	1.70%	1285.7	1.50%	1	1.13333
EBF(EBF)/proBcell-EBF-ChIP-Seq(GSE21978)/Homer	DGTCCCYRGGGA	0.1	-3.334	0.0676	291	2.23%	1713.4	2.00%	1	1.115
NFkB-p50,p52(RHD)/Monocyte-p50-ChIP-Chip(Schreiber_et_al.)/Homer	GGGGGAATCCCC	0.1	-3.326	0.068	123	0.94%	681.7	0.80%	1	1.175
CEBP:CEBP(bZIP)/MEF-Chop-ChIP-Seq(GSE35681)/Homer	NTNATGCAAYMNNHTGMAAY	0.1	-3.302	0.0695	146	1.12%	821.6	0.96%	1	1.16667
ANAC103(NAC)/col-ANAC103-DAP-Seq(GSE60143)/Homer	AACTTGNWNWNCAAG	0.1	-3.293	0.07	406	3.11%	2434.7	2.84%	1	1.09507
POU4F3(POU,Homeobox)/MEF-Pou4f3-ChIP-Seq(GSE150279)/Homer	TRAATAATTTAT	0.1	-3.259	0.0723	91	0.70%	491.2	0.57%	1	1.22807
NST1(NAC)/colamp-NST1-DAP-Seq(GSE60143)/Homer	WRCTTRWWNWWYAAG	0.1	-3.259	0.0723	836	6.40%	5160.6	6.03%	1	1.06136
TGA5(bZIP)/col-TGA5-DAP-Seq(GSE60143)/Homer	NNGATGACGTCATCN	0.1	-3.256	0.0723	93	0.71%	503.7	0.59%	1	1.20339
WRKY71(WRKY)/col-WRKY71-DAP-Seq(GSE60143)/Homer	CKTTGACYWW	0.1	-3.241	0.0732	748	5.73%	4601.6	5.37%	1	1.06704
TF3A(C2H2)/col-TF3A-DAP-Seq(GSE60143)/Homer	NNDDGAGGAGGWNNN	0.1	-3.222	0.0745	1743	13.34%	10983.1	12.82%	1	1.04056
AT5G47660(Trihelix)/colamp-AT5G47660-DAP-Seq(GSE60143)/Homer	AWTTTTACCG	0.1	-3.221	0.0745	1336	10.23%	8364.1	9.77%	1	1.04708
At1g64620(C2C2dof)/colamp-At1g64620-DAP-Seq(GSE60143)/Homer	CACTTTTT	0.1	-3.21	0.0751	1733	13.27%	10920.3	12.75%	1	1.04078
WRKY40(WRKY)/colamp-WRKY40-DAP-Seq(GSE60143)/Homer	AHWAGTCAAC	0.1	-3.207	0.0752	601	4.60%	3670.8	4.29%	1	1.07226
ANAC083(NAC)/col-ANAC083-DAP-Seq(GSE60143)/Homer	CKTRWNNNWYAMGTA	0.1	-3.194	0.076	648	4.96%	3969.7	4.64%	1	1.06897
Srebp2(bHLH)/HepG2-Srebp2-ChIP-Seq(GSE31477)/Homer	CGGTCACSCCAC	0.1	-3.177	0.0772	155	1.19%	880.5	1.03%	1	1.15534
LCL1(MYBrelated)/colamp-LCL1-DAP-Seq(GSE60143)/Homer	NAAAATATCTWHWWN	0.1	-3.174	0.0773	106	0.81%	583.6	0.68%	1	1.19118
CELF2(RRM)/JSL1-CELF2-CLIP-Seq(GSE71264)/Homer	RGTGTCAG	0.1	-3.148	0.0792	459	3.51%	2776.9	3.24%	1	1.08333
ZSCAN22(Zf)/HEK293-ZSCAN22.GFP-ChIP-Seq(GSE58341)/Homer	SMCAGTCWGAKGGAGGAGGC	0.1	-3.14	0.0797	93	0.71%	506.3	0.59%	1	1.20339
HOXA9(Homeobox)/HSC-Hoxa9-ChIP-Seq(GSE33509)/Homer	GGCCATAAATCA	0.1	-3.135	0.08	647	4.95%	3967.9	4.63%	1	1.06911
MYNN(Zf)/HEK293-MYNN.eGFP-ChIP-Seq(Encode)/Homer	TTCAAAWTAAAAGTC	0.1	-3.134	0.08	253	1.94%	1486.8	1.74%	1	1.11494
TBP3(MYBrelated)/col-TBP3-DAP-Seq(GSE60143)/Homer	VYTAGGGCAN	0.1	-3.123	0.0807	903	6.91%	5599.5	6.54%	1	1.05657
ERRg(NR)/Kidney-ESRRG-ChIP-Seq(GSE104905)/Homer	GTGACCTTGRVN	0.1	-3.117	0.081	1028	7.87%	6399.6	7.47%	1	1.05355
EIL4(EIL)/Tomato-EIL4-ChIP-Seq(GSE116581)/Homer	GATTCAWTGAAT	0.1	-3.11	0.0815	86	0.66%	465.8	0.54%	1	1.22222
DREB19(AP2EREBP)/colamp-DREB19-DAP-Seq(GSE60143)/Homer	AATGTCGGTK	0.1	-3.105	0.0817	361	2.76%	2162.4	2.53%	1	1.09091
Eomes(T-box)/H9-Eomes-ChIP-Seq(GSE26097)/Homer	ATTAACACCT	0.1	-3.102	0.0818	2489	19.05%	15820.4	18.47%	1	1.0314
SND3(NAC)/col-SND3-DAP-Seq(GSE60143)/Homer	CTTNHNNNDNAAGNH	0.1	-3.086	0.083	723	5.53%	4454.1	5.20%	1	1.06346
At1g19210(AP2EREBP)/colamp-At1g19210-DAP-Seq(GSE60143)/Homer	HCACCGACCAHN	0.1	-3.031	0.0875	956	7.32%	5946.8	6.94%	1	1.05476
WRKY6(WRKY)/colamp-WRKY6-DAP-Seq(GSE60143)/Homer	NCGTTGACTWWD	0.1	-3.023	0.0881	855	6.55%	5301.8	6.19%	1	1.05816
DUX4(Homeobox)/Myoblasts-DUX4.V5-ChIP-Seq(GSE75791)/Homer	NWTAAYCYAATCAWN	0.1	-3.009	0.0892	31	0.24%	147.8	0.17%	1	1.41176
DREB2(AP2EREBP)/col-DREB2-DAP-Seq(GSE60143)/Homer	TMACCGACATWA	0.1	-2.998	0.0899	294	2.25%	1748.2	2.04%	1	1.10294
NAC2(NAC)/colamp-NAC2-DAP-Seq(GSE60143)/Homer	TDCTTGNNNNNCAAG	0.1	-2.905	0.0986	695	5.32%	4290.1	5.01%	1	1.06188
PTF1(TCP)/colamp-PTF1-DAP-Seq(GSE60143)/Homer	RDDGGGACCACA	0.1	-2.896	0.0993	120	0.92%	676.2	0.79%	1	1.16456
At5g65130(AP2EREBP)/colamp-At5g65130-DAP-Seq(GSE60143)/Homer	CCRCCGACAWTN	0.1	-2.887	0.1001	145	1.11%	829.7	0.97%	1	1.14433
CDX4(Homeobox)/ZebrafishEmbryos-Cdx4.Myc-ChIP-Seq(GSE48254)/Homer	NGYCATAAAWCH	0.1	-2.842	0.1044	789	6.04%	4895.8	5.72%	1	1.05594
WRKY50(WRKY)/col-WRKY50-DAP-Seq(GSE60143)/Homer	NNTTGACTWNNGNNN	0.1	-2.834	0.1051	1004	7.69%	6272.3	7.32%	1	1.05055
AT4G27900(C2C2COlike)/col-AT4G27900-DAP-Seq(GSE60143)/Homer	TCTCVACCGTTSATT	0.1	-2.804	0.1081	9	0.07%	32.5	0.04%	1	1.75
KLF10(Zf)/HEK293-KLF10.GFP-ChIP-Seq(GSE58341)/Homer	GGGGGTGTGTCC	0.1	-2.788	0.1096	670	5.13%	4140.9	4.84%	1	1.05992
AGL15(MADS)/col-AGL15-DAP-Seq(GSE60143)/Homer	TTTCCHWATWDGGAA	0.1	-2.776	0.1109	145	1.11%	833.1	0.97%	1	1.14433
At5g47390(MYBrelated)/col-At5g47390-DAP-Seq(GSE60143)/Homer	CTTATCCA	0.1	-2.766	0.1117	1224	9.37%	7692.2	8.98%	1	1.04343
VND4(NAC)/colamp-VND4-DAP-Seq(GSE60143)/Homer	WRCTTGWANWWCAAG	0.1	-2.762	0.112	696	5.33%	4308.9	5.03%	1	1.05964
Phox2a(Homeobox)/Neuron-Phox2a-ChIP-Seq(GSE31456)/Homer	YTAATYNRATTA	0.1	-2.759	0.1122	266	2.04%	1586	1.85%	1	1.1027
PLT3(AP2EREBP)/col-PLT3-DAP-Seq(GSE60143)/Homer	GCACGNWTHYCGAGG	0.1	-2.7	0.1187	53	0.41%	279.4	0.33%	1	1.24242
AT5G05550(Trihelix)/col-AT5G05550-DAP-Seq(GSE60143)/Homer	HDNHDTCKCCGGMGA	0.1	-2.699	0.1187	1407	10.77%	8878.7	10.37%	1	1.03857
HDG1(Homeobox)/col100-HDG1-DAP-Seq(GSE60143)/Homer	DDYAATTAATGH	0.1	-2.684	0.1203	392	3.00%	2382.9	2.78%	1	1.07914
Max(bHLH)/K562-Max-ChIP-Seq(GSE31477)/Homer	RCCACGTGGYYN	0.1	-2.684	0.1203	705	5.40%	4373	5.11%	1	1.05675
Ronin(THAP)/ES-Thap11-ChIP-Seq(GSE51522)/Homer	RACTACAACTCCCAGVAKGC	0.1	-2.663	0.1225	35	0.27%	176	0.21%	1	1.28571
Phox2b(Homeobox)/CLBGA-PHOX2B-ChIP-Seq(GSE90683)/Homer	TTAATTNAATTA	0.1	-2.658	0.1229	129	0.99%	739.9	0.86%	1	1.15116
MYB113(MYB)/col-MYB113-DAP-Seq(GSE60143)/Homer	HNDAWTCMGTTAYWN	0.1	-2.647	0.124	460	3.52%	2815.4	3.29%	1	1.06991
NFkB-p65(RHD)/GM12787-p65-ChIP-Seq(GSE19485)/Homer	WGGGGATTTCCC	0.1	-2.592	0.1308	596	4.56%	3684	4.30%	1	1.06047
AT1G72740(MYBrelated)/colamp-AT1G72740-DAP-Seq(GSE60143)/Homer	NNWWAMCCTAAHWNN	0.1	-2.589	0.1309	1115	8.54%	7010	8.19%	1	1.04274
ANAC096(NAC)/colamp-ANAC096-DAP-Seq(GSE60143)/Homer	TACTTGWNNNWCAAG	0.1	-2.587	0.131	676	5.17%	4195.9	4.90%	1	1.0551
ANAC020(NAC)/col-ANAC020-DAP-Seq(GSE60143)/Homer	DVCKTGHNNNDCAAG	0.1	-2.58	0.1317	604	4.62%	3737	4.36%	1	1.05963
WRKY31(WRKY)/colamp-WRKY31-DAP-Seq(GSE60143)/Homer	NCGTTGACTWWK	0.1	-2.538	0.1371	696	5.33%	4327.6	5.05%	1	1.05545
WRKY42(WRKY)/colamp-WRKY42-DAP-Seq(GSE60143)/Homer	NAAAGTCAACGN	0.1	-2.522	0.1391	354	2.71%	2152.4	2.51%	1	1.07968
Reverb(NR),DR2/RAW-Reverba.biotin-ChIP-Seq(GSE45914)/Homer	GTRGGTCASTGGGTCA	0.1	-2.493	0.1429	157	1.20%	918	1.07%	1	1.1215
SPL1(SBP)/colamp-SPL1-DAP-Seq(GSE60143)/Homer	HYGTACDTWH	0.1	-2.491	0.143	1725	13.21%	10958.8	12.80%	1	1.03203
ASL18(LOBAS2)/colamp-ASL18-DAP-Seq(GSE60143)/Homer	CCGGAAAWTCMGGAR	0.1	-2.472	0.1455	1933	14.80%	12307.1	14.37%	1	1.02992
ZNF675(Zf)/HEK293-ZNF675.GFP-ChIP-Seq(GSE58341)/Homer	ARGAGGMCAAAATGW	0.1	-2.464	0.1464	161	1.23%	944.4	1.10%	1	1.11818
NFkB2-p52(RHD)/U266-NFKB2-ChIP-seq(GSE230466)/Homer	VGGGRATTYCCC	0.1	-2.463	0.1464	391	2.99%	2390.3	2.79%	1	1.07168
Nr5a2(NR)/Pancreas-LRH1-ChIP-Seq(GSE34295)/Homer	BTCAAGGTCA	0.1	-2.449	0.1482	917	7.02%	5752.3	6.72%	1	1.04464
ELF1(ETS)/Jurkat-ELF1-ChIP-Seq(SRA014231)/Homer	AVCCGGAAGT	0.1	-2.432	0.1504	670	5.13%	4170.4	4.87%	1	1.05339
SPL5(SBP)/colamp-SPL5-DAP-Seq(GSE60143)/Homer	NNHGTACGGHNN	0.1	-2.42	0.152	273	2.09%	1647.4	1.92%	1	1.08854
At1g49010(MYBrelated)/col-At1g49010-DAP-Seq(GSE60143)/Homer	RGATAASNTT	0.1	-2.416	0.1523	1824	13.96%	11609.9	13.56%	1	1.0295
BIM2(bHLH)/col-BIM2-DAP-Seq(GSE60143)/Homer	NNNNCACGTGNN	0.1	-2.398	0.1549	900	6.89%	5648.9	6.60%	1	1.04394
PRDM15(Zf)/ESC-Prdm15-ChIP-Seq(GSE73694)/Homer	YCCDNTCCAGGTTTT	0.1	-2.392	0.1556	1327	10.16%	8399.1	9.81%	1	1.03568
CEJ1(AP2EREBP)/col-CEJ1-DAP-Seq(GSE60143)/Homer	WWTGTCGGTG	0.1	-2.374	0.1581	632	4.84%	3932.7	4.59%	1	1.05447
At3g45610(C2C2dof)/col-At3g45610-DAP-Seq(GSE60143)/Homer	TWACTTTTTS	0.1	-2.366	0.1591	1729	13.24%	11001.5	12.85%	1	1.03035
DEL2(E2FDP)/col-DEL2-DAP-Seq(GSE60143)/Homer	WTTTCSCGCC	0.1	-2.33	0.1647	317	2.43%	1930	2.25%	1	1.08
Tcf3(HMG)/mES-Tcf3-ChIP-Seq(GSE11724)/Homer	ASWTCAAAGG	0.1	-2.317	0.1666	299	2.29%	1817.5	2.12%	1	1.08019
Zac1(Zf)/Neuro2A-Plagl1-ChIP-Seq(GSE75942)/Homer	HAWGRGGCCM	0.1	-2.315	0.1666	3616	27.68%	23273	27.18%	1	1.0184
HIF-1a(bHLH)/MCF7-HIF1a-ChIP-Seq(GSE28352)/Homer	TACGTGCV	1	-2.302	0.1686	216	1.65%	1295.9	1.51%	1	1.09272
M1BP(Zf)/S2R+-M1BP-ChIP-Seq(GSE49842)/Homer	CAGTGTGACCGT	1	-2.293	0.1698	285	2.18%	1730.7	2.02%	1	1.07921
EPR1(MYBrelated)/colamp-EPR1-DAP-Seq(GSE60143)/Homer	AAATATCT	1	-2.276	0.1722	269	2.06%	1630.1	1.90%	1	1.08421
LHY1(MYBrelated)/col-LHY1-DAP-Seq(GSE60143)/Homer	AAATATCT	1	-2.276	0.1722	269	2.06%	1630.1	1.90%	1	1.08421
Unknown1(NR/Ini-like)/Drosophila-Promoters/Homer	MYGGTCACACTG	1	-2.256	0.1754	262	2.01%	1587.1	1.85%	1	1.08649
ZNF317(Zf)/HEK293-ZNF317.GFP-ChIP-Seq(GSE58341)/Homer	GTCWGCTGTYYCTCT	1	-2.24	0.178	115	0.88%	668.5	0.78%	1	1.12821
E2F3(E2F)/MEF-E2F3-ChIP-Seq(GSE71376)/Homer	BTKGGCGGGAAA	1	-2.232	0.1791	568	4.35%	3535.4	4.13%	1	1.05327
FAR1(FAR1)/col-FAR1-DAP-Seq(GSE60143)/Homer	TKNNNYYCACGCGCY	1	-2.228	0.1795	86	0.66%	490.5	0.57%	1	1.15789
TGA3(bZIP)/colamp-TGA3-DAP-Seq(GSE60143)/Homer	WTGATGACGTCATCW	1	-2.22	0.1807	56	0.43%	308	0.36%	1	1.19444
CES-1(Homeobox)/cElegans-L1-CES1-ChIP-Seq(modEncode)/Homer	AAATTSAATTTN	1	-2.187	0.1865	434	3.32%	2683.4	3.13%	1	1.0607
Esrrb(NR)/mES-Esrrb-ChIP-Seq(GSE11431)/Homer	KTGACCTTGA	1	-2.182	0.187	780	5.97%	4899.6	5.72%	1	1.04371
GATA:SCL(Zf,bHLH)/Ter119-SCL-ChIP-Seq(GSE18720)/Homer	CRGCTGBNGNSNNSAGATAA	1	-2.182	0.187	129	0.99%	757.6	0.88%	1	1.125
ZNF41(Zf)/HEK293-ZNF41.GFP-ChIP-Seq(GSE58341)/Homer	CCTCATGGTGYCYTWYTCCCTTGTG	1	-2.171	0.1885	28	0.21%	143.5	0.17%	1	1.23529
BIM3(bHLH)/col-BIM3-DAP-Seq(GSE60143)/Homer	TWVTCACGTGAB	1	-2.171	0.1885	122	0.93%	714.6	0.83%	1	1.12048
WRKY47(WRKY)/colamp-WRKY47-DAP-Seq(GSE60143)/Homer	WAAGTCAACGBT	1	-2.158	0.1904	266	2.04%	1618.2	1.89%	1	1.07937
EBNA1(EBV-virus)/Raji-EBNA1-ChIP-Seq(GSE30709)/Homer	GGYAGCAYDTGCTDCCCNNN	1	-2.153	0.191	21	0.16%	103.9	0.12%	1	1.33333
CLOCK(bHLH)/Liver-Clock-ChIP-Seq(GSE39860)/Homer	GHCACGTG	1	-2.151	0.1911	568	4.35%	3542.1	4.14%	1	1.05072
Tcf4(HMG)/Hct116-Tcf4-ChIP-Seq(SRA012054)/Homer	ASATCAAAGGVA	1	-2.135	0.1939	542	4.15%	3377.3	3.94%	1	1.0533
ZNF136(Zf)/HEK293-ZNF136.GFP-ChIP-Seq(GSE58341)/Homer	YTKGATAHAGTATTCTWGGTNGGCA	1	-2.135	0.1939	78	0.60%	444.3	0.52%	1	1.15385
SPL15(SBP)/colamp-SPL15-DAP-Seq(GSE60143)/Homer	WDWMMGTACADW	1	-2.12	0.1963	1308	10.01%	8312	9.71%	1	1.0309
LIN-15B(Zf)/cElegans-L3-LIN15B-ChIP-Seq(modEncode)/Homer	CARTGGAGCGCRYTTGCATT	1	-2.107	0.1985	5	0.04%	17.5	0.02%	1	2
JGL(C2H2)/col-JGL-DAP-Seq(GSE60143)/Homer	ACYTTCAGTT	1	-2.096	0.2004	1928	14.76%	12331.3	14.40%	1	1.025
SPL9(SBP)/colamp-SPL9-DAP-Seq(GSE60143)/Homer	BTGTACTT	1	-2.081	0.2032	2277	17.43%	14600.3	17.05%	1	1.02229
ANAC062(NAC)/colamp-ANAC062-DAP-Seq(GSE60143)/Homer	TACTTANTNWNYAAG	1	-2.076	0.2037	401	3.07%	2481.9	2.90%	1	1.05862
GBF6(bZIP)/colamp-GBF6-DAP-Seq(GSE60143)/Homer	WWTGMCACGTCABCW	1	-2.046	0.2098	173	1.32%	1038.7	1.21%	1	1.09091
HY5(bZIP)/colamp-HY5-DAP-Seq(GSE60143)/Homer	RRTSACGTSD	1	-2.022	0.2144	629	4.82%	3945.9	4.61%	1	1.04555
dof43(C2C2dof)/colamp-dof43-DAP-Seq(GSE60143)/Homer	NAAAAAGTDA	1	-2.021	0.2144	1616	12.37%	10319.6	12.05%	1	1.02656
PAX5(Paired,Homeobox),condensed/GM12878-PAX5-ChIP-Seq(GSE32465)/Homer	GTCACGCTCSCTGM	1	-2.013	0.2157	133	1.02%	789.5	0.92%	1	1.1087
CBF1(AP2EREBP)/colamp-CBF1-DAP-Seq(GSE60143)/Homer	YRCCGACATN	1	-1.973	0.2241	396	3.03%	2457.6	2.87%	1	1.05575
ATHB18(Homeobox)/colamp-ATHB18-DAP-Seq(GSE60143)/Homer	YCAATSATTG	1	-1.973	0.2241	130	1.00%	772.3	0.90%	1	1.11111
GEI-11(Myb?)/cElegans-L4-GEI11-ChIP-Seq(modEncode)/Homer	CCGACAYYTYACGGG	1	-1.971	0.2241	46	0.35%	254.2	0.30%	1	1.16667
PAX6(Paired,Homeobox)/Forebrain-Pax6-ChIP-Seq(GSE66961)/Homer	NGTGTTCAVTSAAGCGKAAA	1	-1.965	0.225	107	0.82%	629.8	0.74%	1	1.10811
LBD2(LOBAS2)/colamp-LBD2-DAP-Seq(GSE60143)/Homer	TCCGAWTTTTTCGGN	1	-1.962	0.2254	227	1.74%	1383	1.61%	1	1.08075
n-Myc(bHLH)/mES-nMyc-ChIP-Seq(GSE11431)/Homer	VRCCACGTGG	1	-1.951	0.2274	738	5.65%	4653.5	5.43%	1	1.04052
At1g68670(G2like)/colamp-At1g68670-DAP-Seq(GSE60143)/Homer	WNWWHNRAAGATTCT	1	-1.951	0.2274	460	3.52%	2868.3	3.35%	1	1.05075
PSE(SNAPc)/K562-mStart-Seq/Homer	WAVTCACCMTAASYDAAAAG	1	-1.94	0.2293	480	3.67%	2998	3.50%	1	1.04857
Prop1(Homeobox)/GHFT1-PROP1.biotin-ChIP-Seq(GSE77302)/Homer	NTAATBNAATTA	1	-1.936	0.2297	442	3.38%	2754.7	3.22%	1	1.04969
c-Myc(bHLH)/mES-cMyc-ChIP-Seq(GSE11431)/Homer	VVCCACGTGG	1	-1.923	0.2325	530	4.06%	3319.9	3.88%	1	1.04639
COG1(C2C2dof)/col-COG1-DAP-Seq(GSE60143)/Homer	DAAAAAGTGA	1	-1.918	0.2333	1602	12.26%	10244.6	11.96%	1	1.02508
GFY-Staf(?,Zf)/Promoter/Homer	RACTACAATTCCCAGAAKGC	1	-1.911	0.2345	53	0.41%	298.5	0.35%	1	1.17143
SeqBias: polyC-repeat	CCCCCCCCCC	1	-1.905	0.2355	12929	98.97%	84676.5	98.87%	1	1.00101
WRKY27(WRKY)/colamp-WRKY27-DAP-Seq(GSE60143)/Homer	NHGTTGACYTWD	1	-1.864	0.2452	875	6.70%	5546.7	6.48%	1	1.03395
AT4G00250(GeBP)/col-AT4G00250-DAP-Seq(GSE60143)/Homer	WDTGGATAAKRT	1	-1.843	0.2498	474	3.63%	2967.8	3.47%	1	1.04611
Hnf6b(Homeobox)/LNCaP-Hnf6b-ChIP-Seq(GSE106305)/Homer	TATTGAYY	1	-1.826	0.2539	770	5.89%	4873.1	5.69%	1	1.03515
Elf4(ETS)/BMDM-Elf4-ChIP-Seq(GSE88699)/Homer	ACTTCCKGKT	1	-1.807	0.2584	1371	10.50%	8763.2	10.23%	1	1.02639
DMRT1(DM)/Testis-DMRT1-ChIP-Seq(GSE64892)/Homer	TWGHWACAWTGTWDC	1	-1.775	0.2663	226	1.73%	1388.8	1.62%	1	1.0679
PRDM10(Zf)/HEK293-PRDM10.eGFP-ChIP-Seq(Encode)/Homer	TGGTACATTCCA	1	-1.767	0.268	733	5.61%	4641.6	5.42%	1	1.03506
OCT:OCT(POU,Homeobox)/NPC-Brn1-ChIP-Seq(GSE35496)/Homer	ATGAATATTCATGAG	1	-1.766	0.268	8	0.06%	35.6	0.04%	1	1.5
WRKY26(WRKY)/colamp-WRKY26-DAP-Seq(GSE60143)/Homer	CGTTGACTWDKN	1	-1.764	0.2681	516	3.95%	3244.7	3.79%	1	1.04222
AT5G56840(MYBrelated)/colamp-AT5G56840-DAP-Seq(GSE60143)/Homer	TGGATAAGGT	1	-1.752	0.2709	1165	8.92%	7436.5	8.68%	1	1.02765
AT3G10030(Trihelix)/colamp-AT3G10030-DAP-Seq(GSE60143)/Homer	GCCGTTAA	1	-1.749	0.2712	543	4.16%	3420	3.99%	1	1.04261
bHLH157(bHLH)/col-bHLH157-DAP-Seq(GSE60143)/Homer	KACACGTCTCTY	1	-1.741	0.2732	170	1.30%	1035.4	1.21%	1	1.07438
ERF13(AP2EREBP)/colamp-ERF13-DAP-Seq(GSE60143)/Homer	TYAGCCGCCATT	1	-1.736	0.2741	1000	7.66%	6371	7.44%	1	1.02957
Gli2(Zf)/GM2-Gli2-ChIP-Chip(GSE112702)/Homer	YSTGGGTGGTCT	1	-1.732	0.2747	312	2.39%	1939.9	2.27%	1	1.05286
HAP3(CCAATHAP3)/col-HAP3-DAP-Seq(GSE60143)/Homer	TGATGGAW	1	-1.729	0.275	394	3.02%	2464.6	2.88%	1	1.04861
ATHB15(HB)/col-ATHB15-DAP-Seq(GSE60143)/Homer	GYAATSATTA	1	-1.696	0.2839	253	1.94%	1565.1	1.83%	1	1.06011
AT1G01250(AP2EREBP)/col-AT1G01250-DAP-Seq(GSE60143)/Homer	YCACCGACAHTW	1	-1.66	0.2939	44	0.34%	250	0.29%	1	1.17241
ANAC011(NAC)/col-ANAC011-DAP-Seq(GSE60143)/Homer	TDCTTGYRNNDCAAG	1	-1.66	0.2939	382	2.92%	2393.9	2.80%	1	1.04286
DMRT6(DM)/Testis-DMRT6-ChIP-Seq(GSE60440)/Homer	YDGHTACAWTGTADC	1	-1.651	0.2956	193	1.48%	1186.9	1.39%	1	1.06475
TGA2(bZIP)/colamp-TGA2-DAP-Seq(GSE60143)/Homer	ACGTCAYCHH	1	-1.609	0.3079	449	3.44%	2828.7	3.30%	1	1.04242
BMAL1(bHLH)/Liver-Bmal1-ChIP-Seq(GSE39860)/Homer	GNCACGTG	1	-1.58	0.3164	2051	15.70%	13221.8	15.44%	1	1.01684
AT3G57600(AP2EREBP)/col-AT3G57600-DAP-Seq(GSE60143)/Homer	GGCGGTGG	1	-1.576	0.3172	546	4.18%	3456	4.04%	1	1.03465
SeqBias: CG-repeat	CGCGCGCGCG	1	-1.567	0.3196	1238	9.48%	7937.9	9.27%	1	1.02265
ANAC092(NAC)/colamp-ANAC092-DAP-Seq(GSE60143)/Homer	WRCKTGWNNNWCAMG	1	-1.564	0.3201	348	2.66%	2183.6	2.55%	1	1.04314
MYB3R4(MYB)/col-MYB3R4-DAP-Seq(GSE60143)/Homer	AWWTAACCGTTR	1	-1.558	0.3216	134	1.03%	817.8	0.95%	1	1.08421
DEAR5(AP2EREBP)/col-DEAR5-DAP-Seq(GSE60143)/Homer	NDWTGTCGGTGRWDN	1	-1.556	0.3219	88	0.67%	527.6	0.62%	1	1.08065
AT3G10113(MYBrelated)/col-AT3G10113-DAP-Seq(GSE60143)/Homer	WNAAATATCWWN	1	-1.543	0.3257	310	2.37%	1941.6	2.27%	1	1.04405
AT1G71450(AP2EREBP)/col-AT1G71450-DAP-Seq(GSE60143)/Homer	DHDWTGTCGGTG	1	-1.538	0.3268	1061	8.12%	6793.5	7.93%	1	1.02396
ERF115(AP2EREBP)/colamp-ERF115-DAP-Seq(GSE60143)/Homer	WTKRCGGCGB	1	-1.538	0.3268	1102	8.44%	7059.2	8.24%	1	1.02427
PBX1(Homeobox)/MCF7-PBX1-ChIP-Seq(GSE28007)/Homer	GSCTGTCACTCA	1	-1.514	0.3336	118	0.90%	718.8	0.84%	1	1.07143
WRKY20(WRKY)/col-WRKY20-DAP-Seq(GSE60143)/Homer	CKTTGACYWD	1	-1.511	0.3341	719	5.50%	4581.5	5.35%	1	1.02804
AT1G44830(AP2EREBP)/col-AT1G44830-DAP-Seq(GSE60143)/Homer	NCCACCGACA	1	-1.505	0.3357	203	1.55%	1259.1	1.47%	1	1.05442
WRKY65(WRKY)/colamp-WRKY65-DAP-Seq(GSE60143)/Homer	AWWWAGTCAACG	1	-1.485	0.3421	442	3.38%	2795.5	3.26%	1	1.03681
At2g33710(AP2EREBP)/colamp-At2g33710-DAP-Seq(GSE60143)/Homer	WTKGCGGCKR	1	-1.467	0.3479	1513	11.58%	9741.8	11.38%	1	1.01757
dHNF4(NR)/Fly-HNF4-ChIP-Seq(GSE73675)/Homer	GGTCCAAAGTCCAMT	1	-1.451	0.3527	53	0.41%	312.5	0.36%	1	1.13889
ATHB53(HB)/col-ATHB53-DAP-Seq(GSE60143)/Homer	CAATAATT	1	-1.433	0.3586	356	2.73%	2246.1	2.62%	1	1.04198
RVE1(MYBrelated)/col-RVE1-DAP-Seq(GSE60143)/Homer	AAATATCT	1	-1.433	0.3586	399	3.05%	2523.1	2.95%	1	1.0339
bHLHE40(bHLH)/HepG2-BHLHE40-ChIP-Seq(GSE31477)/Homer	KCACGTGMCN	1	-1.431	0.3586	300	2.30%	1886.5	2.20%	1	1.04545
AARE(HLH)/mES-cMyc-ChIP-Seq/Homer	GATTGCATCA	1	-1.422	0.3613	82	0.63%	495.6	0.58%	1	1.08621
ZNF519(Zf)/HEK293-ZNF519.GFP-ChIP-Seq(GSE58341)/Homer	GAGSCCGAGC	1	-1.407	0.3662	255	1.95%	1599.3	1.87%	1	1.04278
AGL25(MADS)/colamp-AGL25-DAP-Seq(GSE60143)/Homer	TTTCCATWTWTGGAA	1	-1.387	0.373	48	0.37%	283.4	0.33%	1	1.12121
AT5G23930(mTERF)/col-AT5G23930-DAP-Seq(GSE60143)/Homer	GGCGGCTG	1	-1.38	0.3749	1839	14.08%	11880.8	13.87%	1	1.01514
FOXA1:AR(Forkhead,NR)/LNCAP-AR-ChIP-Seq(GSE27824)/Homer	AGTAAACAAAAAAGAACAND	1	-1.372	0.3775	54	0.41%	321.5	0.38%	1	1.07895
MYB27(MYB)/colamp-MYB27-DAP-Seq(GSE60143)/Homer	TACCTAACWT	1	-1.369	0.3779	133	1.02%	821.2	0.96%	1	1.0625
DEAR2(AP2EREBP)/colamp-DEAR2-DAP-Seq(GSE60143)/Homer	HCACCGACAWHD	1	-1.368	0.3779	668	5.11%	4269.8	4.99%	1	1.02405
WRKY43(WRKY)/colamp-WRKY43-DAP-Seq(GSE60143)/Homer	NCGTTGACTTTT	1	-1.36	0.3806	327	2.50%	2067	2.41%	1	1.03734
E-box(bHLH)/Promoter/Homer	SSGGTCACGTGA	1	-1.356	0.3815	76	0.58%	460.8	0.54%	1	1.07407
TATA-box/Drosophila-Promoters/Homer	CTATAAAAGCSV	1	-1.347	0.3843	58	0.44%	347.2	0.41%	1	1.07317
HIF2a(bHLH)/785_O-HIF2a-ChIP-Seq(GSE34871)/Homer	GCACGTACCC	1	-1.342	0.3859	312	2.39%	1971.7	2.30%	1	1.03913
CAMTA5(CAMTA)/col-CAMTA5-DAP-Seq(GSE60143)/Homer	ACGCGTTTTANACRC	1	-1.337	0.3873	194	1.49%	1213.7	1.42%	1	1.0493
MYB62(MYB)/colamp-MYB62-DAP-Seq(GSE60143)/Homer	NTACCTAACT	1	-1.313	0.396	1369	10.48%	8832.8	10.31%	1	1.01649
MYB107(MYB)/col-MYB107-DAP-Seq(GSE60143)/Homer	RGTWGGTRRR	1	-1.304	0.399	1619	12.39%	10462.3	12.22%	1	1.01391
TCP3(TCP)/colamp-TCP3-DAP-Seq(GSE60143)/Homer	WGTGGTCCCAAHWWW	1	-1.296	0.4014	314	2.40%	1988.8	2.32%	1	1.03448
ANAC004(NAC)/colamp-ANAC004-DAP-Seq(GSE60143)/Homer	WNCTTVYNNNRBAAG	1	-1.295	0.4014	382	2.92%	2427.7	2.83%	1	1.0318
JKD(C2H2)/col-JKD-DAP-Seq(GSE60143)/Homer	TTTTGTCGTTTT	1	-1.288	0.4038	188	1.44%	1178.5	1.38%	1	1.04348
GT2(Trihelix)/colamp-GT2-DAP-Seq(GSE60143)/Homer	AMGGTAAAWWWN	1	-1.28	0.4063	872	6.68%	5605.6	6.55%	1	1.01985
ZNF692(Zf)/HEK293-ZNF692.GFP-ChIP-Seq(GSE58341)/Homer	GTGGGCCCCA	1	-1.252	0.4175	148	1.13%	924.8	1.08%	1	1.0463
CBF3(AP2EREBP)/colamp-CBF3-DAP-Seq(GSE60143)/Homer	YNRCCGACATNN	1	-1.247	0.419	266	2.04%	1683.5	1.97%	1	1.03553
GBF5(bZIP)/colamp-GBF5-DAP-Seq(GSE60143)/Homer	WKNWSACGTGGCAWN	1	-1.244	0.4195	261	2.00%	1651.9	1.93%	1	1.03627
WRKY45(WRKY)/col-WRKY45-DAP-Seq(GSE60143)/Homer	HNNNKTTGACTWWNH	1	-1.234	0.423	347	2.66%	2207	2.58%	1	1.03101
TCP7(TCP)/col-TCP7-DAP-Seq(GSE60143)/Homer	GTGGGSCCCACHHNN	1	-1.23	0.4245	515	3.94%	3295.4	3.85%	1	1.02338
ZBTB33(Zf)/GM12878-ZBTB33-ChIP-Seq(GSE32465)/Homer	GGVTCTCGCGAGAAC	1	-1.193	0.4396	27	0.21%	158.5	0.19%	1	1.10526
Unknown4/Arabidopsis-Promoters/Homer	CKTCKTCTTY	1	-1.183	0.4434	1193	9.13%	7710.4	9.00%	1	1.01444
CUC2(NAC)/colamp-CUC2-DAP-Seq(GSE60143)/Homer	TRCKTGTNNNWCAMG	1	-1.179	0.4446	266	2.04%	1690	1.97%	1	1.03553
LOB(LOBAS2)/col-LOB-DAP-Seq(GSE60143)/Homer	CGCCGKAWWTTHCGS	1	-1.178	0.4446	134	1.03%	839.4	0.98%	1	1.05102
BANP(?)/ESC-Banp-ChIP-Seq(GSE155603)/Homer	TCTCGCGAGANY	1	-1.174	0.4457	67	0.51%	411.2	0.48%	1	1.0625
HRE(HSF)/HepG2-HSF1-ChIP-Seq(GSE31477)/Homer	BSTTCTRGAABVTTCYAGAA	1	-1.159	0.4518	198	1.52%	1252.5	1.46%	1	1.0411
WRKY14(WRKY)/colamp-WRKY14-DAP-Seq(GSE60143)/Homer	NCGTTGACTTTN	1	-1.15	0.455	460	3.52%	2948.4	3.44%	1	1.02326
DUX(Homeobox)/C2C12-Dux-ChIP-Seq(GSE87279)/Homer	BCWGATTCAATCAAN	1	-1.143	0.4575	3	0.02%	13.2	0.02%	1	1
AT3G42860(zfGRF)/col-AT3G42860-DAP-Seq(GSE60143)/Homer	CGTTGACTTN	1	-1.132	0.4623	248	1.90%	1577.1	1.84%	1	1.03261
ZBED2(Zf)/SUIT2-ZBED2.HA-ChIP-Seq(GSE141606)/Homer	NRGTTTCGGK	1	-1.121	0.4668	337	2.58%	2154.1	2.52%	1	1.02381
Hnf1(Homeobox)/Liver-Foxa2-Chip-Seq(GSE25694)/Homer	GGTTAAWCATTAA	1	-1.113	0.4697	83	0.64%	516.3	0.60%	1	1.06667
CRC(C2C2YABBY)/col-CRC-DAP-Seq(GSE60143)/Homer	TWATSATA	1	-1.107	0.4718	997	7.63%	6447.7	7.53%	1	1.01328
AT2G28920(ND)/col-AT2G28920-DAP-Seq(GSE60143)/Homer	WAGATATTTWTW	1	-1.1	0.4746	181	1.39%	1147.6	1.34%	1	1.03731
At5g08330(TCP)/col-At5g08330-DAP-Seq(GSE60143)/Homer	GGRCCCAC	1	-1.088	0.4799	666	5.10%	4295.9	5.02%	1	1.01594
TRPS1(Zf)/MCF7-TRPS1-ChIP-Seq(GSE107013)/Homer	AGATAAGANN	1	-1.076	0.4847	2002	15.33%	13012.4	15.19%	1	1.00922
RAP21(AP2EREBP)/colamp-RAP21-DAP-Seq(GSE60143)/Homer	BCACCGACAHNN	1	-1.07	0.4869	92	0.70%	576	0.67%	1	1.04478
HAT5(Homeobox)/colamp-HAT5-DAP-Seq(GSE60143)/Homer	DCAATWATTG	1	-1.055	0.4938	97	0.74%	609.7	0.71%	1	1.04225
TINY(AP2EREBP)/col-TINY-DAP-Seq(GSE60143)/Homer	NNCACCGACA	1	-1.034	0.5034	137	1.05%	868.1	1.01%	1	1.0396
DDF1(AP2EREBP)/col-DDF1-DAP-Seq(GSE60143)/Homer	GCCGACAT	1	-1.029	0.5053	226	1.73%	1444.4	1.69%	1	1.02367
bZIP28(bZIP)/col-bZIP28-DAP-Seq(GSE60143)/Homer	TGCCACGTSABH	1	-1.025	0.5068	200	1.53%	1276.4	1.49%	1	1.02685
MYB98(MYB)/col-MYB98-DAP-Seq(GSE60143)/Homer	NWDCCGTTAC	1	-1.016	0.5108	240	1.84%	1536.4	1.79%	1	1.02793
AT2G15740(C2H2)/col-AT2G15740-DAP-Seq(GSE60143)/Homer	DHNDWATCGATD	1	-1.011	0.5124	569	4.36%	3675.1	4.29%	1	1.01632
MYB30(MYB)/colamp-MYB30-DAP-Seq(GSE60143)/Homer	AGGTAGTTGG	1	-1.006	0.5145	1157	8.86%	7510.7	8.77%	1	1.01026
bHLH10(bHLH)/colamp-bHLH10-DAP-Seq(GSE60143)/Homer	YACCGACA	1	-1.002	0.516	147	1.13%	935.1	1.09%	1	1.0367
SND2(NAC)/colamp-SND2-DAP-Seq(GSE60143)/Homer	CTTVWNNNWBAAGNW	1	-0.9843	0.5243	489	3.74%	3158.9	3.69%	1	1.01355
DREB26(AP2EREBP)/col-DREB26-DAP-Seq(GSE60143)/Homer	CCACCGACAH	1	-0.9784	0.5267	139	1.06%	885.1	1.03%	1	1.02913
Zfp809(Zf)/ES-Zfp809-ChIP-Seq(GSE70799)/Homer	GGGGCTYGKCTGGGA	1	-0.9695	0.5307	239	1.83%	1534.9	1.79%	1	1.02235
MYB118(MYB)/colamp-MYB118-DAP-Seq(GSE60143)/Homer	TAWCCGTTAC	1	-0.9648	0.5325	234	1.79%	1502.1	1.75%	1	1.02286
ZKSCAN1(Zf)/HepG2-ZKSCAN1-ChIP-Seq(Encode)/Homer	GCACAYAGTAGGKCY	1	-0.9491	0.5401	34	0.26%	210.8	0.25%	1	1.04
At1g36060(AP2EREBP)/colamp-At1g36060-DAP-Seq(GSE60143)/Homer	NNWWKGTCGGTG	1	-0.9424	0.5431	388	2.97%	2506.4	2.93%	1	1.01365
NPAS(bHLH)/Liver-NPAS-ChIP-Seq(GSE39860)/Homer	NVCACGTG	1	-0.9392	0.5441	1741	13.33%	11341.1	13.24%	1	1.0068
At4g32800(AP2EREBP)/colamp-At4g32800-DAP-Seq(GSE60143)/Homer	DYCACCGACAHWWWH	1	-0.9285	0.5492	58	0.44%	365.8	0.43%	1	1.02326
GT3a(Trihelix)/col-GT3a-DAP-Seq(GSE60143)/Homer	WNACACGTGTYWWAW	1	-0.9278	0.5492	131	1.00%	837.6	0.98%	1	1.02041
WRKY33(WRKY)/col-WRKY33-DAP-Seq(GSE60143)/Homer	CGTTGACYAW	1	-0.922	0.5513	747	5.72%	4850.7	5.66%	1	1.0106
IDD2(C2H2)/colamp-IDD2-DAP-Seq(GSE60143)/Homer	HAVAAAAMGACAAAA	1	-0.9128	0.5557	141	1.08%	903.3	1.05%	1	1.02857
CUC3(NAC)/col-CUC3-DAP-Seq(GSE60143)/Homer	TRCKTGWNNNACAMG	1	-0.9119	0.5557	271	2.07%	1748.9	2.04%	1	1.01471
ESE3(AP2EREBP)/col-ESE3-DAP-Seq(GSE60143)/Homer	GACGGTGG	1	-0.9066	0.5577	838	6.42%	5447.8	6.36%	1	1.00943
ANAC075(NAC)/col-ANAC075-DAP-Seq(GSE60143)/Homer	CTTSWWNWWSAAGYT	1	-0.8975	0.562	305	2.33%	1972	2.30%	1	1.01304
EIN3(EIL)/col-EIN3-DAP-Seq(GSE60143)/Homer	ARATTCAATGWATYT	1	-0.897	0.562	91	0.70%	580.2	0.68%	1	1.02941
AT1G24250(Orphan)/col-AT1G24250-DAP-Seq(GSE60143)/Homer	KTDGTTGGTDGTTGG	1	-0.8939	0.5626	310	2.37%	2004.6	2.34%	1	1.01282
Inr	VBBCADDNN	1	-0.8901	0.564	13062	99.99%	85627.8	99.99%	1	1
Gli3(Zf)/E11.5-Gli3-ChIP-Chip(GSE151646)/Homer	RGACCACCCASR	1	-0.8892	0.564	438	3.35%	2839.5	3.32%	1	1.00904
Pknox1(Homeobox)/ES-Prep1-ChIP-Seq(GSE63282)/Homer	SCTGTCAVTCAV	1	-0.8842	0.5659	300	2.30%	1940	2.27%	1	1.01322
GRHL2(CP2)/HBE-GRHL2-ChIP-Seq(GSE46194)/Homer	AAACYKGTTWDACMRGTTTB	1	-0.8819	0.5664	392	3.00%	2540.6	2.97%	1	1.0101
MNT(bHLH)/HepG2-MNT-ChIP-Seq(Encode)/Homer	DGCACACGTG	1	-0.8759	0.5691	1077	8.24%	7015.1	8.19%	1	1.00611
At5g52660(MYBrelated)/colamp-At5g52660-DAP-Seq(GSE60143)/Homer	HAAAAATATCTW	1	-0.8587	0.5782	344	2.63%	2230.1	2.60%	1	1.01154
ABF1/SacCer-Promoters/Homer	CGTRNAAARTGA	1	-0.8583	0.5782	158	1.21%	1018.6	1.19%	1	1.01681
WRKY21(WRKY)/colamp-WRKY21-DAP-Seq(GSE60143)/Homer	DCGTTGACTTTT	1	-0.8507	0.5813	97	0.74%	622.9	0.73%	1	1.0137
CUC1(NAC)/col-CUC1-DAP-Seq(GSE60143)/Homer	TACTTGTNNNACAAG	1	-0.8387	0.5876	377	2.89%	2448.1	2.86%	1	1.01049
IBL1(bHLH)/Seedling-IBL1-ChIP-Seq(GSE51120)/Homer	CACGTGCC	1	-0.8237	0.5957	1812	13.87%	11837.4	13.82%	1	1.00362
At2g45680(TCP)/colamp-At2g45680-DAP-Seq(GSE60143)/Homer	GTGGGNCCCACNDND	1	-0.8221	0.5958	63	0.48%	403.8	0.47%	1	1.02128
HIF-1b(HLH)/T47D-HIF1b-ChIP-Seq(GSE59937)/Homer	RTACGTGC	1	-0.8218	0.5958	1051	8.05%	6857.3	8.01%	1	1.00499
ARF16(ARF)/col-ARF16-DAP-Seq(GSE60143)/Homer	ATTTTACGAT	1	-0.8213	0.5958	75	0.57%	481.7	0.56%	1	1.01786
Tbet(T-box)/CD8-Tbet-ChIP-Seq(GSE33802)/Homer	AGGTGTGAAM	1	-0.8197	0.5958	1168	8.94%	7623.4	8.90%	1	1.00449
TFDP1(E2F)/K562-TFDP1-ChIP-Seq(GSE105217)/Homer	WTTTCCCGCS	1	-0.8034	0.604	221	1.69%	1434.2	1.67%	1	1.01198
bZIP42(bZIP)/colamp-bZIP42-DAP-Seq(GSE60143)/Homer	GCCACGTCAGCA	1	-0.7971	0.607	2	0.02%	10.6	0.01%	1	2
NFkB-p65-Rel(RHD)/ThioMac-LPS-Expression(GSE23622)/Homer	GGAAATTCCC	1	-0.7962	0.607	64	0.49%	411.3	0.48%	1	1.02083
At1g22810(AP2EREBP)/colamp-At1g22810-DAP-Seq(GSE60143)/Homer	BCACCGACANNN	1	-0.7862	0.6121	240	1.84%	1560.2	1.82%	1	1.01099
CTCF-SatelliteElement(Zf?)/CD4+-CTCF-ChIP-Seq(Barski_et_al.)/Homer	TGCAGTTCCMVNWRTGGCCA	1	-0.7793	0.6156	18	0.14%	113.6	0.13%	1	1.07692
GATA3(Zf),DR8/iTreg-Gata3-ChIP-Seq(GSE20898)/Homer	AGATSTNDNNDSAGATAASN	1	-0.7772	0.616	54	0.41%	347	0.41%	1	1
AT1G77200(AP2EREBP)/colamp-AT1G77200-DAP-Seq(GSE60143)/Homer	ACCGACAHWD	1	-0.7749	0.6167	451	3.45%	2941.7	3.43%	1	1.00583
AT3G58630(Trihelix)/col-AT3G58630-DAP-Seq(GSE60143)/Homer	TCTCCGGCGA	1	-0.7544	0.6287	114	0.87%	740.1	0.86%	1	1.01163
TCP1(TCP)/col-TCP1-DAP-Seq(GSE60143)/Homer	GGGGGCCCMMCN	1	-0.747	0.6325	296	2.27%	1931.5	2.26%	1	1.00442
AT3G16280(AP2EREBP)/colamp-AT3G16280-DAP-Seq(GSE60143)/Homer	HCACCGACAHHDHHN	1	-0.7438	0.6338	181	1.39%	1179.8	1.38%	1	1.00725
ERF105(AP2EREBP)/colamp-ERF105-DAP-Seq(GSE60143)/Homer	TGGCGGCT	1	-0.7381	0.6365	1126	8.62%	7369	8.60%	1	1.00233
ZNF410(Zf)/CD34-ZNF410-ChIP-Seq(GSE154960)/Homer	CATCCCATAATAHTC	1	-0.7343	0.6382	3	0.02%	17.1	0.02%	1	1
bZIP48(bZIP)/colamp-bZIP48-DAP-Seq(GSE60143)/Homer	DDWWKVTSACGTGGC	1	-0.7283	0.6412	275	2.11%	1796.1	2.10%	1	1.00476
ABF2(bZIP)/col-ABF2-DAP-Seq(GSE60143)/Homer	KGMCACGTGDCMHHH	1	-0.7283	0.6412	156	1.19%	1017.8	1.19%	1	1
DEAR3(AP2EREBP)/colamp-DEAR3-DAP-Seq(GSE60143)/Homer	BCACCGACAWNNNNN	1	-0.7255	0.6413	172	1.32%	1122.6	1.31%	1	1.00763
PCF/Arabidopsis-Promoters/Homer	NNWWWTGGGCYTDDN	1	-0.7243	0.6413	254	1.94%	1659	1.94%	1	1
MYB3R5(MYB)/col-MYB3R5-DAP-Seq(GSE60143)/Homer	THYAACGGTHAWAWT	1	-0.7191	0.6438	59	0.45%	383.9	0.45%	1	1
ERF38(AP2EREBP)/col-ERF38-DAP-Seq(GSE60143)/Homer	CACCGACA	1	-0.7176	0.644	247	1.89%	1614.9	1.89%	1	1
ZBTB38(Zf)/Hela-ZBTB38-ChIP-seq(GSE108618)/Homer	NNWTATCGATAW	1	-0.7175	0.644	1046	8.01%	6850	8.00%	1	1.00125
CBF4(AP2EREBP)/colamp-CBF4-DAP-Seq(GSE60143)/Homer	NRCCGACDWNNNNNN	1	-0.709	0.648	370	2.83%	2421.8	2.83%	1	1
At5g58900(MYBrelated)/colamp-At5g58900-DAP-Seq(GSE60143)/Homer	WWWTYTTATCTWWWW	1	-0.7085	0.648	1217	9.32%	7972.8	9.31%	1	1.00107
AT3G60490(AP2EREBP)/colamp-AT3G60490-DAP-Seq(GSE60143)/Homer	NNRCCGACANNNNNN	1	-0.7054	0.6487	141	1.08%	921.5	1.08%	1	1
bHLH74(bHLH)/col-bHLH74-DAP-Seq(GSE60143)/Homer	DRATCACGTGAB	1	-0.7052	0.6487	208	1.59%	1360.5	1.59%	1	1
ZNF669(Zf)/HEK293-ZNF669.GFP-ChIP-Seq(GSE58341)/Homer	GARTGGTCATCGCCC	1	-0.7037	0.6487	70	0.54%	456.4	0.53%	1	1.01887
E2F7(E2F)/Hela-E2F7-ChIP-Seq(GSE32673)/Homer	VDTTTCCCGCCA	1	-0.6895	0.6565	88	0.67%	575.5	0.67%	1	1
EFL-1(E2F)/cElegans-L1-EFL1-ChIP-Seq(modEncode)/Homer	TGCAARYGCGCTCYA	1	-0.6881	0.6567	18	0.14%	116.9	0.14%	1	1
At1g77640(AP2EREBP)/col-At1g77640-DAP-Seq(GSE60143)/Homer	TGTCGGTGGA	1	-0.681	0.6606	110	0.84%	720.4	0.84%	1	1
OBP4(C2C2dof)/col-OBP4-DAP-Seq(GSE60143)/Homer	WTTHACTTTTTB	1	-0.6771	0.6623	1460	11.18%	9574.5	11.18%	1	1
Pbx3(Homeobox)/GM12878-PBX3-ChIP-Seq(GSE32465)/Homer	SCTGTCAMTCAN	1	-0.6717	0.665	315	2.41%	2066.7	2.41%	1	1
HSF21(HSF)/col-HSF21-DAP-Seq(GSE60143)/Homer	CTTCTAGAAGMTTYW	1	-0.668	0.6667	131	1.00%	859.1	1.00%	1	1
FUS3(ABI3VP1)/col-FUS3-DAP-Seq(GSE60143)/Homer	DNNWTNTGCATGKNN	1	-0.6574	0.673	1106	8.47%	7258.8	8.48%	1	0.998821
Klf4(Zf)/mES-Klf4-ChIP-Seq(GSE11431)/Homer	GCCACACCCA	1	-0.6493	0.6776	433	3.31%	2844.8	3.32%	1	0.996988
DPL-1(E2F)/cElegans-Adult-ChIP-Seq(modEncode)/Homer	TAGCGCGC	1	-0.6413	0.6822	565	4.33%	3713	4.34%	1	0.997696
FHY3(FAR1)/Arabidopsis-FHY3-ChIP-Seq(GSE30711)/Homer	HHCACGCGCBTN	1	-0.6353	0.6854	216	1.65%	1421.1	1.66%	1	0.993976
REST-NRSF(Zf)/Jurkat-NRSF-ChIP-Seq/Homer	GGMGCTGTCCATGGTGCTGA	1	-0.6322	0.6867	10	0.08%	65.8	0.08%	1	1
At1g72010(TCP)/colamp-At1g72010-DAP-Seq(GSE60143)/Homer	GGDCCCAC	1	-0.6175	0.696	516	3.95%	3395.5	3.96%	1	0.997475
RAR:RXR(NR),DR0/ES-RAR-ChIP-Seq(GSE56893)/Homer	AGGTCAAGGTCA	1	-0.6124	0.6987	125	0.96%	825.8	0.96%	1	1
SRS7(SRS)/colamp-SRS7-DAP-Seq(GSE60143)/Homer	HATAGGTTTH	1	-0.61	0.6996	3847	29.45%	25255.5	29.49%	1	0.998644
RRTF1(AP2EREBP)/colamp-RRTF1-DAP-Seq(GSE60143)/Homer	CCGCCGCHATTT	1	-0.6064	0.7012	141	1.08%	931.2	1.09%	1	0.990826
SpiB(ETS)/OCILY3-SPIB-ChIP-Seq(GSE56857)/Homer	AAAGRGGAAGTG	1	-0.6026	0.703	269	2.06%	1774.8	2.07%	1	0.995169
AS2(LOBAS2)/col-AS2-DAP-Seq(GSE60143)/Homer	CCGDAAWWHMCGSCG	1	-0.6005	0.7036	35	0.27%	232	0.27%	1	1
ZML1(C2C2gata)/colamp-ZML1-DAP-Seq(GSE60143)/Homer	ATCWYRACCGTTSRW	1	-0.5928	0.7082	7	0.05%	46.4	0.05%	1	1
bZIP3(bZIP)/col-bZIP3-DAP-Seq(GSE60143)/Homer	DWKNHSACGTGGCAD	1	-0.5845	0.7132	435	3.33%	2869.7	3.35%	1	0.99403
GATA3(Zf)/iTreg-Gata3-ChIP-Seq(GSE20898)/Homer	AGATAASR	1	-0.5831	0.7134	1448	11.08%	9525.2	11.12%	1	0.996403
Unknown4/Drosophila-Promoters/Homer	AAAAATACCRMA	1	-0.5787	0.7156	78	0.60%	518.2	0.61%	1	0.983607
HNF4a(NR),DR1/HepG2-HNF4a-ChIP-Seq(GSE25021)/Homer	CARRGKBCAAAGTYCA	1	-0.5757	0.7169	588	4.50%	3877.1	4.53%	1	0.993377
WRKY46(WRKY)/colamp-WRKY46-DAP-Seq(GSE60143)/Homer	AAAGTCAACGSN	1	-0.5723	0.7185	53	0.41%	354	0.41%	1	1
SF1(NR)/H295R-Nr5a1-ChIP-Seq(GSE44220)/Homer	CAAGGHCANV	1	-0.5687	0.7202	587	4.49%	3872.3	4.52%	1	0.993363
DAG2(C2C2dof)/col-DAG2-DAP-Seq(GSE60143)/Homer	WWTTHACTTTTT	1	-0.5547	0.7295	1732	13.26%	11400.4	13.31%	1	0.996243
At4g16750(AP2EREBP)/col-At4g16750-DAP-Seq(GSE60143)/Homer	HACCGACAHA	1	-0.5474	0.7339	438	3.35%	2896.9	3.38%	1	0.991124
ZNF528(Zf)/HEK293-ZNF528.GFP-ChIP-Seq(GSE58341)/Homer	AGAAATGACTTCCCT	1	-0.5454	0.7339	8	0.06%	55	0.06%	1	1
GT1(Trihelix)/col-GT1-DAP-Seq(GSE60143)/Homer	TTAACCATGGTTAAD	1	-0.5454	0.7339	8	0.06%	54.6	0.06%	1	1
At4g31060(AP2EREBP)/colamp-At4g31060-DAP-Seq(GSE60143)/Homer	CACCGACAAW	1	-0.5448	0.7339	219	1.68%	1453.8	1.70%	1	0.988235
ANAC087(NAC)/col-ANAC087-DAP-Seq(GSE60143)/Homer	WVCKTGHNNNWCAMG	1	-0.5366	0.7383	227	1.74%	1507.4	1.76%	1	0.988636
MYB57(MYB)/col-MYB57-DAP-Seq(GSE60143)/Homer	TTACCTAACT	1	-0.5352	0.7385	410	3.14%	2714.6	3.17%	1	0.990536
Duxbl(Homeobox)/NIH3T3-Duxbl.HA-ChIP-Seq(GSE119782)/Homer	TAAYCYAATCAA	1	-0.5308	0.74	47	0.36%	316	0.37%	1	0.972973
AT5G22990(C2H2)/col-AT5G22990-DAP-Seq(GSE60143)/Homer	WCGAHDTCGWHN	1	-0.5308	0.74	47	0.36%	316.6	0.37%	1	0.972973
bZIP53(bZIP)/colamp-bZIP53-DAP-Seq(GSE60143)/Homer	NDNHSACGTGKMNNN	1	-0.5299	0.74	227	1.74%	1508.1	1.76%	1	0.988636
bHLHE41(bHLH)/proB-Bhlhe41-ChIP-Seq(GSE93764)/Homer	KCACGTGMCN	1	-0.5246	0.7427	1146	8.77%	7560.3	8.83%	1	0.993205
bHLH18(bHLH)/col-bHLH18-DAP-Seq(GSE60143)/Homer	CACGTGTTYCACGTG	1	-0.5131	0.7504	13	0.10%	89.9	0.10%	1	1
NUC(C2H2)/col-NUC-DAP-Seq(GSE60143)/Homer	HAVAAAACGACAAAA	1	-0.5093	0.7524	95	0.73%	637.4	0.74%	1	0.986486
At1g69690(TCP)/colamp-At1g69690-DAP-Seq(GSE60143)/Homer	NHGTGGGGCCCACHW	1	-0.5051	0.7547	229	1.75%	1525.5	1.78%	1	0.983146
RARg(NR)/ES-RARg-ChIP-Seq(GSE30538)/Homer	AGGTCAAGGTCA	1	-0.5022	0.756	34	0.26%	232	0.27%	1	0.962963
bZIP16(bZIP)/colamp-bZIP16-DAP-Seq(GSE60143)/Homer	TGCCACGTGD	1	-0.5008	0.7561	197	1.51%	1314.4	1.53%	1	0.986928
At2g44940(AP2EREBP)/colamp-At2g44940-DAP-Seq(GSE60143)/Homer	NYACCGACAHNNNNN	1	-0.4929	0.7612	111	0.85%	745.9	0.87%	1	0.977011
At4g28140(AP2EREBP)/colamp-At4g28140-DAP-Seq(GSE60143)/Homer	DCCACCGACCAW	1	-0.4844	0.7668	166	1.27%	1111.4	1.30%	1	0.976923
Unknown2/Arabidopsis-Promoters/Homer	AAACGACGTCGTTTT	1	-0.4831	0.7668	5	0.04%	35.5	0.04%	1	1
HSF6(HSF)/col-HSF6-DAP-Seq(GSE60143)/Homer	TTYTAGAAGCTTCTA	1	-0.4784	0.7696	274	2.10%	1827.8	2.13%	1	0.985915
At5g08750(C3H)/col-At5g08750-DAP-Seq(GSE60143)/Homer	NWDTTGCGGCTR	1	-0.4732	0.7727	346	2.65%	2304.1	2.69%	1	0.98513
ZNF382(Zf)/HEK293-ZNF382.GFP-ChIP-Seq(GSE58341)/Homer	GNCTGTASTRNTGBCTCHTT	1	-0.4709	0.7735	26	0.20%	179.1	0.21%	1	0.952381
AGL95(ND)/col-AGL95-DAP-Seq(GSE60143)/Homer	TTCTAGAAGCTTCTA	1	-0.4697	0.7736	144	1.10%	967.7	1.13%	1	0.973451
STOP1(C2H2)/colamp-STOP1-DAP-Seq(GSE60143)/Homer	DTATCTGGKGRAGGT	1	-0.4515	0.7868	437	3.35%	2910.4	3.40%	1	0.985294
WRKY8(WRKY)/colamp-WRKY8-DAP-Seq(GSE60143)/Homer	CGTTGACTTT	1	-0.4437	0.792	101	0.77%	684.6	0.80%	1	0.9625
Gata4(Zf)/Heart-Gata4-ChIP-Seq(GSE35151)/Homer	NBWGATAAGR	1	-0.4403	0.7938	947	7.25%	6278.1	7.33%	1	0.989086
EMB1789(C3H)/col-EMB1789-DAP-Seq(GSE60143)/Homer	TWTTTACCGYND	1	-0.4273	0.8033	294	2.25%	1969.6	2.30%	1	0.978261
AGL13(MADS)/col-AGL13-DAP-Seq(GSE60143)/Homer	TWCCAWWTWTGGWAA	1	-0.427	0.8033	29	0.22%	202.4	0.24%	1	0.916667
HSFB4(HSF)/col-HSFB4-DAP-Seq(GSE60143)/Homer	TTCTAGAAGCTTCTA	1	-0.4153	0.811	50	0.38%	345.5	0.40%	1	0.95
LHY(Myb)/Seedling-LHY-ChIP-Seq(GSE52175)/Homer	ADAAATATCT	1	-0.402	0.8209	763	5.84%	5077.1	5.93%	1	0.984823
ZIM(C2C2gata)/col-ZIM-DAP-Seq(GSE60143)/Homer	ATCSRACGGTYRAGA	1	-0.3999	0.8217	4	0.03%	30.4	0.04%	1	0.75
AT2G20400(G2like)/colamp-AT2G20400-DAP-Seq(GSE60143)/Homer	DNVGAATATTCBNHN	1	-0.3994	0.8217	92	0.70%	629.1	0.73%	1	0.958904
E2F4(E2F)/K562-E2F4-ChIP-Seq(GSE31477)/Homer	GGCGGGAAAH	1	-0.3988	0.8217	367	2.81%	2459.7	2.87%	1	0.979094
Zscan4c(Zf)/ESC-Zscan4c-ChIP-seq(GSE140619)/Homer	ATRTGTGCAC	1	-0.3884	0.8283	319	2.44%	2143.6	2.50%	1	0.976
CBF2(AP2EREBP)/colamp-CBF2-DAP-Seq(GSE60143)/Homer	YBRCCGACATNNNNN	1	-0.37	0.8427	251	1.92%	1695.2	1.98%	1	0.969697
At1g13300(G2like)/col-At1g13300-DAP-Seq(GSE60143)/Homer	GAATCTWAGATTCYN	1	-0.3657	0.8453	8	0.06%	60.2	0.07%	1	0.857143
Unknown1/Arabidopsis-Promoters/Homer	RGGGTAWWWTHGTAA	1	-0.3648	0.8453	70	0.54%	485.7	0.57%	1	0.947368
HSFB3(HSF)/colamp-HSFB3-DAP-Seq(GSE60143)/Homer	TTCTAGAAGMTTHTW	1	-0.3647	0.8453	78	0.60%	539.6	0.63%	1	0.952381
AREB3(bZIP)/col-AREB3-DAP-Seq(GSE60143)/Homer	NKGMCACGTGDCMNN	1	-0.3593	0.8479	219	1.68%	1484.8	1.73%	1	0.971098
HRE(HSF)/Striatum-HSF1-ChIP-Seq(GSE38000)/Homer	TTCTAGAABNTTCTA	1	-0.3584	0.8479	264	2.02%	1784.3	2.08%	1	0.971154
ABI5(bZIP)/col-ABI5-DAP-Seq(GSE60143)/Homer	GCCACGTG	1	-0.3579	0.8479	299	2.29%	2017.6	2.36%	1	0.970339
HSF7(HSF)/colamp-HSF7-DAP-Seq(GSE60143)/Homer	TTCTAGAAGCTTCTA	1	-0.3576	0.8479	232	1.78%	1571.6	1.84%	1	0.967391
Pho2(bHLH)/Yeast-Pho2-ChIP-Seq(GSE29506)/Homer	CCCACGTGCT	1	-0.3523	0.8499	368	2.82%	2477.1	2.89%	1	0.975779
Zfp541(Zf)/Sperm-Zfp541-ChIP-Seq(GSE163916)/Homer	NRSCWCGYGC	1	-0.3511	0.8499	741	5.67%	4949.1	5.78%	1	0.980969
ANAC017(NAC)/colamp-ANAC017-DAP-Seq(GSE60143)/Homer	TMCTTGNNNNNCAAG	1	-0.3486	0.851	101	0.77%	696.2	0.81%	1	0.950617
MYB119(MYB)/colamp-MYB119-DAP-Seq(GSE60143)/Homer	YRACCGTTACDD	1	-0.3445	0.8536	225	1.72%	1527.2	1.78%	1	0.966292
ZNF768(Zf)/Rajj-ZNF768-ChIP-Seq(GSE111879)/Homer	RHHCAGAGAGGB	1	-0.3422	0.8546	37	0.28%	263.1	0.31%	1	0.903226
CUX1(Homeobox)/K562-CUX1-ChIP-Seq(GSE92882)/Homer	TATCGATNAN	1	-0.3348	0.8599	506	3.87%	3398.4	3.97%	1	0.974811
AT1G12630(AP2EREBP)/colamp-AT1G12630-DAP-Seq(GSE60143)/Homer	TGTCGGCA	1	-0.3343	0.8599	274	2.10%	1856.2	2.17%	1	0.967742
ZML2(C2C2gata)/col-ZML2-DAP-Seq(GSE60143)/Homer	CATCATCATC	1	-0.3301	0.862	203	1.55%	1383.9	1.62%	1	0.95679
HSFA1E(HSF)/col-HSFA1E-DAP-Seq(GSE60143)/Homer	TTCTAGAAGCTTCTA	1	-0.3297	0.862	115	0.88%	793.6	0.93%	1	0.946237
GLI3(Zf)/Limb-GLI3-ChIP-Chip(GSE11077)/Homer	CGTGGGTGGTCC	1	-0.3224	0.8667	123	0.94%	848.1	0.99%	1	0.949495
ERF8(AP2EREBP)/colamp-ERF8-DAP-Seq(GSE60143)/Homer	CGCCGYCATW	1	-0.3209	0.8669	699	5.35%	4682.2	5.47%	1	0.978062
MYB83(MYB)/colamp-MYB83-DAP-Seq(GSE60143)/Homer	CACCAACCWH	1	-0.3146	0.8714	1724	13.20%	11456.1	13.38%	1	0.986547
HSFA6A(HSF)/col-HSFA6A-DAP-Seq(GSE60143)/Homer	RGAAGNTTCTAGAAN	1	-0.3113	0.8733	67	0.51%	472	0.55%	1	0.927273
E2F6(E2F)/Hela-E2F6-ChIP-Seq(GSE31477)/Homer	GGCGGGAARN	1	-0.3066	0.8764	461	3.53%	3108.2	3.63%	1	0.972452
GATA(Zf),IR4/iTreg-Gata3-ChIP-Seq(GSE20898)/Homer	NAGATWNBNATCTNN	1	-0.3045	0.8773	55	0.42%	390.8	0.46%	1	0.913043
TCFL2(HMG)/K562-TCF7L2-ChIP-Seq(GSE29196)/Homer	ACWTCAAAGG	1	-0.3039	0.8773	86	0.66%	601.1	0.70%	1	0.942857
Pax7(Paired,Homeobox),long/Myoblast-Pax7-ChIP-Seq(GSE25064)/Homer	TAATCHGATTAC	1	-0.3035	0.8773	9	0.07%	70.3	0.08%	1	0.875
DREF/Drosophila-Promoters/Homer	AVYTATCGATAD	1	-0.3031	0.8773	6	0.05%	48.1	0.06%	1	0.833333
GTL1(Trihelix)/colamp-GTL1-DAP-Seq(GSE60143)/Homer	WWTTTACCKY	1	-0.3003	0.8773	945	7.23%	6319.7	7.38%	1	0.979675
BAM8(BES1)/col-BAM8-DAP-Seq(GSE60143)/Homer	NNWSACACGTGTSWN	1	-0.2813	0.8928	119	0.91%	828.6	0.97%	1	0.938144
bZIP44(bZIP)/colamp-bZIP44-DAP-Seq(GSE60143)/Homer	NDTGCCACGTCAGCH	1	-0.2804	0.8928	12	0.09%	93.2	0.11%	1	0.818182
GFX(?)/Promoter/Homer	ATTCTCGCGAGA	1	-0.28	0.8928	6	0.05%	49.5	0.06%	1	0.833333
PIF7(bHLH)/col-PIF7-DAP-Seq(GSE60143)/Homer	CCACGTGGNH	1	-0.278	0.8928	157	1.20%	1085.8	1.27%	1	0.944882
TCP20(TCP)/col-TCP20-DAP-Seq(GSE60143)/Homer	GGDCCCAC	1	-0.2779	0.8928	340	2.60%	2311	2.70%	1	0.962963
AT3G25990(Trihelix)/colamp-AT3G25990-DAP-Seq(GSE60143)/Homer	TTAACCATAG	1	-0.2757	0.8928	646	4.95%	4348.6	5.08%	1	0.974409
ATY13(MYB)/col-ATY13-DAP-Seq(GSE60143)/Homer	YYYAACYRHH	1	-0.2742	0.8931	3691	28.26%	24434.9	28.53%	1	0.990536
ANAC094(NAC)/col-ANAC094-DAP-Seq(GSE60143)/Homer	DVCGTRNNNNNYACG	1	-0.2729	0.8933	161	1.23%	1113.5	1.30%	1	0.946154
At2g03500(G2like)/col-At2g03500-DAP-Seq(GSE60143)/Homer	WWAGAATATTCT	1	-0.2728	0.8933	176	1.35%	1214.7	1.42%	1	0.950704
GBF3(bZIP)/Arabidopsis-GBF3-ChIP-Seq(GSE80564)/Homer	TGCCACGTSAYC	1	-0.266	0.8975	388	2.97%	2635.9	3.08%	1	0.964286
Pax7(Paired,Homeobox),longest/Myoblast-Pax7-ChIP-Seq(GSE25064)/Homer	NTAATTDGCYAATTANNWWD	1	-0.2645	0.8978	12	0.09%	94.8	0.11%	1	0.818182
DDF2(AP2EREBP)/col-DDF2-DAP-Seq(GSE60143)/Homer	GATGTCGRCR	1	-0.262	0.899	16	0.12%	123.3	0.14%	1	0.857143
bZIP68(bZIP)/col-bZIP68-DAP-Seq(GSE60143)/Homer	WGCCACGTGK	1	-0.2606	0.8993	236	1.81%	1620.2	1.89%	1	0.957672
MYB49(MYB)/col-MYB49-DAP-Seq(GSE60143)/Homer	ARKTAGGTRR	1	-0.2567	0.9018	955	7.31%	6406.6	7.48%	1	0.977273
AT1G19040(NAC)/col-AT1G19040-DAP-Seq(GSE60143)/Homer	CTTGNDNHNCAAGYW	1	-0.2562	0.9018	108	0.83%	758.3	0.89%	1	0.932584
E-box/Arabidopsis-Promoters/Homer	GCCACGTG	1	-0.2523	0.9037	371	2.84%	2526.7	2.95%	1	0.962712
At5g29000(G2like)/col-At5g29000-DAP-Seq(GSE60143)/Homer	RGAATATTCYHH	1	-0.2496	0.9052	196	1.50%	1354.8	1.58%	1	0.949367
RLR1?/SacCer-Promoters/Homer	WTTTTCYYTTTT	1	-0.2489	0.9052	578	4.42%	3907.2	4.56%	1	0.969298
Tbx21(T-box)/GM12878-TBX21-ChIP-Seq(Encode)/Homer	AGGTGTGAAA	1	-0.2454	0.907	1083	8.29%	7260.6	8.48%	1	0.977594
PRDM14(Zf)/H1-PRDM14-ChIP-Seq(GSE22767)/Homer	RGGTCTCTAACY	1	-0.2353	0.9152	325	2.49%	2224.6	2.60%	1	0.957692
ERF9(AP2EREBP)/colamp-ERF9-DAP-Seq(GSE60143)/Homer	AWATGGCGGCGG	1	-0.2344	0.9152	155	1.19%	1081.8	1.26%	1	0.944444
MYB44(MYB)/colamp-MYB44-DAP-Seq(GSE60143)/Homer	CVGTTWWKTCNGTTA	1	-0.2239	0.9237	61	0.47%	442.5	0.52%	1	0.903846
AT1G23810(Orphan)/col-AT1G23810-DAP-Seq(GSE60143)/Homer	TTCTAGAAGSTTCTA	1	-0.2227	0.9238	63	0.48%	457	0.53%	1	0.90566
At5g05790(MYBrelated)/col-At5g05790-DAP-Seq(GSE60143)/Homer	AYCTTATC	1	-0.2155	0.9294	766	5.86%	5173.7	6.04%	1	0.970199
ERF4(AP2EREBP)/colamp-ERF4-DAP-Seq(GSE60143)/Homer	WDWTGGCGGCGG	1	-0.2141	0.9297	676	5.17%	4575.9	5.34%	1	0.968165
GATA(Zf),IR3/iTreg-Gata3-ChIP-Seq(GSE20898)/Homer	NNNNNBAGATAWYATCTVHN	1	-0.2103	0.9322	96	0.73%	686	0.80%	1	0.9125
WRKY7(WRKY)/colamp-WRKY7-DAP-Seq(GSE60143)/Homer	AAAAGTCAACGSHWD	1	-0.2067	0.9345	1	0.01%	11.2	0.01%	1	1
WRKY30(WRKY)/colamp-WRKY30-DAP-Seq(GSE60143)/Homer	CGTTGACTTN	1	-0.2032	0.9368	257	1.97%	1778.3	2.08%	1	0.947115
CCA(Myb)/Arabidopsis-CCA.GFP-ChIP-Seq(GSE70533)/Homer	AGATATYTTT	1	-0.2014	0.9375	627	4.80%	4255.1	4.97%	1	0.965795
Gata6(Zf)/HUG1N-GATA6-ChIP-Seq(GSE51936)/Homer	YCTTATCTBN	1	-0.1986	0.939	821	6.28%	5548.7	6.48%	1	0.969136
Rap210(AP2EREBP)/col-Rap210-DAP-Seq(GSE60143)/Homer	TGTCGGCA	1	-0.1973	0.9393	305	2.33%	2103.8	2.46%	1	0.947154
ERF104(AP2EREBP)/col-ERF104-DAP-Seq(GSE60143)/Homer	GGCGGCGG	1	-0.1968	0.9393	637	4.88%	4324.9	5.05%	1	0.966337
At4g36780(BZR)/col-At4g36780-DAP-Seq(GSE60143)/Homer	NNNNNNCACGTGNNN	1	-0.1908	0.9433	250	1.91%	1735.2	2.03%	1	0.940887
cTATA(CPE)	TATAWAWS	1	-0.189	0.944	298	2.28%	2059.1	2.40%	1	0.95
AT1G76880(Trihelix)/col-AT1G76880-DAP-Seq(GSE60143)/Homer	ACGGTAAAAW	1	-0.1886	0.944	249	1.91%	1729.4	2.02%	1	0.945545
Gata2(Zf)/K562-GATA2-ChIP-Seq(GSE18829)/Homer	BBCTTATCTS	1	-0.1857	0.9451	594	4.55%	4043.6	4.72%	1	0.963983
WRKY17(WRKY)/colamp-WRKY17-DAP-Seq(GSE60143)/Homer	GCGTTGACTTTT	1	-0.1841	0.9455	7	0.05%	62.9	0.07%	1	0.714286
GATA19(C2C2gata)/colamp-GATA19-DAP-Seq(GSE60143)/Homer	ATCSGATCVG	1	-0.1824	0.9461	41	0.31%	309.5	0.36%	1	0.861111
At5g08520(MYBrelated)/colamp-At5g08520-DAP-Seq(GSE60143)/Homer	ADBSTTATCY	1	-0.1738	0.9532	957	7.33%	6468.1	7.55%	1	0.970861
c-Myc(bHLH)/LNCAP-cMyc-ChIP-Seq(Unpublished)/Homer	VCCACGTG	1	-0.1689	0.9569	393	3.01%	2706.1	3.16%	1	0.952532
Six4(Homeobox)/MCF7-SIX4-ChIP-Seq(Encode)/Homer	TGWAAYCTGABACCB	1	-0.1688	0.9569	39	0.30%	297.9	0.35%	1	0.857143
SeqBias: TA-repeat	TATATATATA	1	-0.1655	0.9581	2232	17.09%	14921.5	17.42%	1	0.981056
ESE1(AP2EREBP)/col-ESE1-DAP-Seq(GSE60143)/Homer	GGCGGCGG	1	-0.1644	0.9581	476	3.64%	3265.2	3.81%	1	0.955381
MYB93(MYB)/colamp-MYB93-DAP-Seq(GSE60143)/Homer	GGTAGGTGRD	1	-0.1643	0.9581	1084	8.30%	7319.1	8.55%	1	0.97076
ZNF652/HepG2-ZNF652.Flag-ChIP-Seq(Encode)/Homer	TTAACCCTTTVNKKN	1	-0.1615	0.9588	218	1.67%	1529.5	1.79%	1	0.932961
Tbx5(T-box)/HL1-Tbx5.biotin-ChIP-Seq(GSE21529)/Homer	AGGTGTCA	1	-0.155	0.964	4058	31.06%	26971.8	31.49%	1	0.986345
ERF1(AP2EREBP)/colamp-ERF1-DAP-Seq(GSE60143)/Homer	GGCGGCTR	1	-0.1541	0.964	390	2.99%	2693.5	3.15%	1	0.949206
Ik-1	NHTTGGGAATRCC	1	-0.1525	0.9643	13063	100.00%	85640.6	100.00%	1	1
TCP17(TCP)/col-TCP17-DAP-Seq(GSE60143)/Homer	GTGGTCCCCA	1	-0.1509	0.9649	51	0.39%	385.8	0.45%	1	0.866667
CRF10(AP2EREBP)/col100-CRF10-DAP-Seq(GSE60143)/Homer	DCCGCCGYHA	1	-0.148	0.9666	707	5.41%	4820	5.63%	1	0.960924
ZBTB12(Zf)/HEK293-ZBTB12.GFP-ChIP-Seq(GSE58341)/Homer	NGNTCTAGAACCNGV	1	-0.1469	0.9667	478	3.66%	3288.2	3.84%	1	0.953125
DEL1(E2FDP)/colamp-DEL1-DAP-Seq(GSE60143)/Homer	TTCCCGCCAA	1	-0.145	0.9675	2	0.02%	23.9	0.03%	1	0.666667
Six2(Homeobox)/NephronProgenitor-Six2-ChIP-Seq(GSE39837)/Homer	GWAAYHTGAKMC	1	-0.1411	0.9703	970	7.43%	6579.2	7.68%	1	0.967448
MYB3R1(MYB)/col-MYB3R1-DAP-Seq(GSE60143)/Homer	WWDTDACCGTTR	1	-0.1385	0.9717	213	1.63%	1504.1	1.76%	1	0.926136
HSFC1(HSF)/col-HSFC1-DAP-Seq(GSE60143)/Homer	HTTCTAGAADCTTCT	1	-0.1377	0.9717	253	1.94%	1776.9	2.07%	1	0.937198
AT3G09735(S1Falike)/col-AT3G09735-DAP-Seq(GSE60143)/Homer	TTCTAGAANMTTCTA	1	-0.1376	0.9717	476	3.64%	3280.3	3.83%	1	0.950392
Six1(Homeobox)/Myoblast-Six1-ChIP-Chip(GSE20150)/Homer	GKVTCADRTTWC	1	-0.1312	0.9757	208	1.59%	1473.9	1.72%	1	0.924419
ERF2(AP2EREBP)/colamp-ERF2-DAP-Seq(GSE60143)/Homer	GGCGGCTG	1	-0.128	0.9778	432	3.31%	2990.5	3.49%	1	0.948424
At3g09600(MYBrelated)/colamp-At3g09600-DAP-Seq(GSE60143)/Homer	AAAATATCTT	1	-0.1243	0.9804	322	2.46%	2250.7	2.63%	1	0.935361
ANAC042(NAC)/col-ANAC042-DAP-Seq(GSE60143)/Homer	CGTNDHNDHNACGKY	1	-0.1215	0.9821	289	2.21%	2028.5	2.37%	1	0.932489
TR4(NR),DR1/Hela-TR4-ChIP-Seq(GSE24685)/Homer	GAGGTCAAAGGTCA	1	-0.1214	0.9821	115	0.88%	839.2	0.98%	1	0.897959
Pho4(bHLH)/Yeast-Pho4-ChIP-Seq(GSE29506)/Homer	AAGCACGTGBGD	1	-0.1104	0.9909	156	1.19%	1126.8	1.32%	1	0.901515
bHLH34(bHLH)/colamp-bHLH34-DAP-Seq(GSE60143)/Homer	HGWGRHWGACACGTG	1	-0.1044	0.9959	229	1.75%	1630	1.90%	1	0.921053
RAP212(AP2EREBP)/col-RAP212-DAP-Seq(GSE60143)/Homer	CGCCGCCATTTT	1	-0.102	0.9973	461	3.53%	3203.3	3.74%	1	0.94385
VDR(NR),DR3/GM10855-VDR+vitD-ChIP-Seq(GSE22484)/Homer	ARAGGTCANWGAGTTCANNN	1	-0.1019	0.9973	200	1.53%	1432.6	1.67%	1	0.916168
AT4G18450(AP2EREBP)/col-AT4G18450-DAP-Seq(GSE60143)/Homer	ATGGCGGCKG	1	-0.1001	0.9973	259	1.98%	1836.5	2.14%	1	0.925234
GATA3(Zf),DR4/iTreg-Gata3-ChIP-Seq(GSE20898)/Homer	AGATGKDGAGATAAG	1	-0.09718	0.9989	53	0.41%	412.1	0.48%	1	0.854167
At1g78700(BZR)/col-At1g78700-DAP-Seq(GSE60143)/Homer	NNNNCACGTGNNNNN	1	-0.09679	0.9989	242	1.85%	1722.5	2.01%	1	0.920398
AT2G01818(PLATZ)/col-AT2G01818-DAP-Seq(GSE60143)/Homer	TCTAGAABSTTC	1	-0.09304	1	212	1.62%	1519.1	1.77%	1	0.915254
OCT:OCT(POU,Homeobox)/NPC-OCT6-ChIP-Seq(GSE43916)/Homer	YATGCATATRCATRT	1	-0.08869	1	45	0.34%	358	0.42%	1	0.809524
ABR1(AP2EREBP)/colamp-ABR1-DAP-Seq(GSE60143)/Homer	AAATGGCGGCGG	1	-0.08752	1	627	4.80%	4333.8	5.06%	1	0.948617
MYB94(MYB)/col-MYB94-DAP-Seq(GSE60143)/Homer	WGGTRGTTGGKA	1	-0.0873	1	370	2.83%	2599	3.03%	1	0.933993
VRN1(ABI3VP1)/col-VRN1-DAP-Seq(GSE60143)/Homer	TTTTTTTTTT	1	-0.08497	1	231	1.77%	1654.2	1.93%	1	0.917098
AT1G10720(BSD)/col-AT1G10720-DAP-Seq(GSE60143)/Homer	TTCTAGAAKCTTCTA	1	-0.08372	1	43	0.33%	344	0.40%	1	0.825
ZNF415(Zf)/HEK293-ZNF415.GFP-ChIP-Seq(GSE58341)/Homer	GRTGMTRGAGCC	1	-0.08214	1	654	5.01%	4520.3	5.28%	1	0.948864
RAP26(AP2EREBP)/colamp-RAP26-DAP-Seq(GSE60143)/Homer	HDATGGCGGCGG	1	-0.07945	1	763	5.84%	5255.9	6.14%	1	0.95114
GATA11(C2C2gata)/col-GATA11-DAP-Seq(GSE60143)/Homer	DDHYYAGATCTR	1	-0.07883	1	374	2.86%	2633.2	3.07%	1	0.931596
Mouse_Recombination_Hotspot(Zf)/Testis-DMC1-ChIP-Seq(GSE24438)/Homer	ACTYKNATTCGTGNTACTTC	1	-0.07882	1	49	0.38%	389.4	0.45%	1	0.844444
ERF7(AP2EREBP)/col-ERF7-DAP-Seq(GSE60143)/Homer	ATGRCGGCGG	1	-0.0766	1	919	7.04%	6304.5	7.36%	1	0.956522
MYB40(MYB)/col-MYB40-DAP-Seq(GSE60143)/Homer	TGGTAGGTRARA	1	-0.07117	1	281	2.15%	2007	2.34%	1	0.918803
HNF6(Homeobox)/Liver-Hnf6-ChIP-Seq(ERP000394)/Homer	NTATYGATCH	1	-0.06889	1	412	3.15%	2900.5	3.39%	1	0.929204
MYB55(MYB)/colamp-MYB55-DAP-Seq(GSE60143)/Homer	YACCWAMC	1	-0.0657	1	999	7.65%	6855.3	8.00%	1	0.95625
Unknown5/Drosophila-Promoters/Homer	GCTGATAASV	1	-0.06539	1	586	4.49%	4081.6	4.77%	1	0.9413
ERF3(AP2EREBP)/colamp-ERF3-DAP-Seq(GSE60143)/Homer	ATGGCGGCGG	1	-0.06067	1	390	2.99%	2759.8	3.22%	1	0.928571
MS188(MYB)/colamp-MS188-DAP-Seq(GSE60143)/Homer	WARKTAGGTRRA	1	-0.06	1	577	4.42%	4027.8	4.70%	1	0.940426
ABF1(bZIP)/Arabidopsis-ABF1-ChIP-Seq(GSE80564)/Homer	CACGTGGC	1	-0.0589	1	792	6.06%	5477.2	6.40%	1	0.946875
ERF5(AP2EREBP)/colamp-ERF5-DAP-Seq(GSE60143)/Homer	DCMGCCGCCA	1	-0.05662	1	266	2.04%	1916.8	2.24%	1	0.910714
E2F(E2F)/Hela-CellCycle-Expression/Homer	TTSGCGCGAAAA	1	-0.05424	1	32	0.24%	273.4	0.32%	1	0.75
HSF3(HSF)/colamp-HSF3-DAP-Seq(GSE60143)/Homer	NTTCTAGAAKCTTCT	1	-0.0539	1	1058	8.10%	7270.2	8.49%	1	0.954064
WRKY11(WRKY)/col-WRKY11-DAP-Seq(GSE60143)/Homer	SCGTTGACTTTN	1	-0.05331	1	98	0.75%	751.4	0.88%	1	0.852273
At3g11280(MYBrelated)/col-At3g11280-DAP-Seq(GSE60143)/Homer	GATAAGRT	1	-0.05285	1	712	5.45%	4948.8	5.78%	1	0.942907
ERF10(AP2EREBP)/col-ERF10-DAP-Seq(GSE60143)/Homer	RTGGCGGCGG	1	-0.04994	1	414	3.17%	2935.2	3.43%	1	0.924198
Unknown6/Drosophila-Promoters/Homer	AATTTTAAAA	1	-0.04702	1	655	5.01%	4573.2	5.34%	1	0.938202
At5g22890(C2H2)/col-At5g22890-DAP-Seq(GSE60143)/Homer	NSAGGTKWTATCTGD	1	-0.04562	1	23	0.18%	208.8	0.24%	1	0.75
At4g18890(BZR)/col-At4g18890-DAP-Seq(GSE60143)/Homer	NDBRCACGTGYR	1	-0.04012	1	124	0.95%	945.2	1.10%	1	0.863636
MYB92(MYB)/colamp-MYB92-DAP-Seq(GSE60143)/Homer	GGTAGGTR	1	-0.04001	1	910	6.97%	6305	7.36%	1	0.947011
Gata1(Zf)/K562-GATA1-ChIP-Seq(GSE18829)/Homer	SAGATAAGRV	1	-0.03888	1	509	3.90%	3598.3	4.20%	1	0.928571
PQM-1(?)/cElegans-L3-ChIP-Seq(modEncode)/Homer	ACTGATAAGA	1	-0.03285	1	280	2.14%	2041.6	2.38%	1	0.89916
SHN3(AP2EREBP)/col-SHN3-DAP-Seq(GSE60143)/Homer	CCGCCGCC	1	-0.03238	1	178	1.36%	1333.7	1.56%	1	0.871795
Cux2(Homeobox)/Liver-Cux2-ChIP-Seq(GSE35985)/Homer	HNRAATCAAT	1	-0.03238	1	324	2.48%	2345	2.74%	1	0.905109
MYB121(MYB)/col-MYB121-DAP-Seq(GSE60143)/Homer	YNTACCTAACWW	1	-0.03177	1	252	1.93%	1849.6	2.16%	1	0.893519
GATA6(C2C2gata)/col200-GATA6-DAP-Seq(GSE60143)/Homer	TAGATCTARAHH	1	-0.03129	1	101	0.77%	791	0.92%	1	0.836957
MYB96(MYB)/colamp-MYB96-DAP-Seq(GSE60143)/Homer	WGGTRGTTGG	1	-0.03033	1	861	6.59%	5999.8	7.01%	1	0.940086
ZNF165(Zf)/WHIM12-ZNF165-ChIP-Seq(GSE65937)/Homer	AAGGKGRCGCAGGCA	1	-0.02964	1	126	0.96%	970.8	1.13%	1	0.849558
At4g38000(C2C2dof)/col-At4g38000-DAP-Seq(GSE60143)/Homer	WWWTWACTTTTT	1	-0.02915	1	1028	7.87%	7127.5	8.32%	1	0.945913
ATY19(MYB)/col-ATY19-DAP-Seq(GSE60143)/Homer	YYCACCWACCAT	1	-0.02673	1	659	5.04%	4643.7	5.42%	1	0.929889
ERF11(AP2EREBP)/col-ERF11-DAP-Seq(GSE60143)/Homer	RTGGCGGCGG	1	-0.02666	1	521	3.99%	3705.8	4.33%	1	0.921478
BZR1(BZR)/col-BZR1-DAP-Seq(GSE60143)/Homer	NNCRCACGTGCG	1	-0.02633	1	61	0.47%	505.4	0.59%	1	0.79661
NPAS2(bHLH)/Liver-NPAS2-ChIP-Seq(GSE39860)/Homer	KCCACGTGAC	1	-0.02587	1	1139	8.72%	7884.9	9.21%	1	0.946797
Zfp57(Zf)/H1-ZFP57.HA-ChIP-Seq(GSE115387)/Homer	NANTGCSGCA	1	-0.02541	1	303	2.32%	2213.9	2.59%	1	0.895753
GATA1(C2C2gata)/colamp-GATA1-DAP-Seq(GSE60143)/Homer	DDWWYYAGATCTRRW	1	-0.02476	1	295	2.26%	2160	2.52%	1	0.896825
MYB61(MYB)/colamp-MYB61-DAP-Seq(GSE60143)/Homer	HCYACCTACC	1	-0.02461	1	1405	10.76%	9673.4	11.30%	1	0.952212
MYB58(MYB)/colamp-MYB58-DAP-Seq(GSE60143)/Homer	YYYACCWACC	1	-0.02377	1	849	6.50%	5938.5	6.93%	1	0.937951
MYB17(MYB)/colamp-MYB17-DAP-Seq(GSE60143)/Homer	GGTAGGTGRG	1	-0.02356	1	510	3.90%	3638.5	4.25%	1	0.917647
MYB13(MYB)/col-MYB13-DAP-Seq(GSE60143)/Homer	HYCACCWACCHH	1	-0.01999	1	623	4.77%	4419.9	5.16%	1	0.924419
PUCHI(AP2EREBP)/colamp-PUCHI-DAP-Seq(GSE60143)/Homer	GCGCCGTY	1	-0.01911	1	364	2.79%	2650	3.09%	1	0.902913
MYB74(MYB)/colamp-MYB74-DAP-Seq(GSE60143)/Homer	YYYACCTACCWH	1	-0.01876	1	506	3.87%	3625.6	4.23%	1	0.914894
MYB10(MYB)/col-MYB10-DAP-Seq(GSE60143)/Homer	YCCACCTACCHH	1	-0.01854	1	327	2.50%	2395.3	2.80%	1	0.892857
MYB67(MYB)/col-MYB67-DAP-Seq(GSE60143)/Homer	YYYACCTAAC	1	-0.01765	1	825	6.32%	5800	6.77%	1	0.93353
TSO1(CPP)/col-TSO1-DAP-Seq(GSE60143)/Homer	RAATTTRAAW	1	-0.01685	1	89	0.68%	722.4	0.84%	1	0.809524
TATA-box/SacCer-Promoters/Homer	BBHWTATATA	1	-0.01484	1	261	2.00%	1947.3	2.27%	1	0.881057
AT3G10580(MYBrelated)/colamp-AT3G10580-DAP-Seq(GSE60143)/Homer	TACCTAACWNHW	1	-0.01483	1	314	2.40%	2316.9	2.71%	1	0.885609
HSFA6B(HSF)/colamp-HSFA6B-DAP-Seq(GSE60143)/Homer	NTTCTAGAANHTTCT	1	-0.01111	1	552	4.23%	3972.6	4.64%	1	0.911638
CRF4(AP2EREBP)/colamp-CRF4-DAP-Seq(GSE60143)/Homer	CGCCGCCA	1	-0.009912	1	318	2.43%	2364	2.76%	1	0.880435
AT3G51470(DBP)/col-AT3G51470-DAP-Seq(GSE60143)/Homer	TTWHGGTGCACC	1	-0.009856	1	1528	11.70%	10586.9	12.36%	1	0.946602
TCP16(TCP)/colamp-TCP16-DAP-Seq(GSE60143)/Homer	GTGGDCCYNNNNNNN	1	-0.009458	1	629	4.82%	4509	5.27%	1	0.914611
LEP(AP2EREBP)/col-LEP-DAP-Seq(GSE60143)/Homer	CDCCGCCGTC	1	-0.009331	1	140	1.07%	1109.5	1.30%	1	0.823077
ERF73(AP2EREBP)/col-ERF73-DAP-Seq(GSE60143)/Homer	CCGCCGCC	1	-0.008719	1	422	3.23%	3091.7	3.61%	1	0.894737
AT4G26030(C2H2)/col-AT4G26030-DAP-Seq(GSE60143)/Homer	BYYACCWACY	1	-0.007019	1	864	6.61%	6131.9	7.16%	1	0.923184
ELT-3(Gata)/cElegans-L1-ELT3-ChIP-Seq(modEncode)/Homer	AWTGATAAGA	1	-0.005836	1	307	2.35%	2310.6	2.70%	1	0.87037
GATA4(C2C2gata)/col-GATA4-DAP-Seq(GSE60143)/Homer	DDWTYAGATCTR	1	-0.005674	1	609	4.66%	4403.3	5.14%	1	0.906615
MYB3(MYB)/Arabidopsis-MYB3-ChIP-Seq(GSE80564)/Homer	GKTAGGTRGG	1	-0.005175	1	1720	13.17%	11934.8	13.94%	1	0.944763
EKLF(Zf)/Erythrocyte-Klf1-ChIP-Seq(GSE20478)/Homer	NWGGGTGTGGCY	1	-0.004155	1	203	1.55%	1588.2	1.85%	1	0.837838
GATA12(C2C2gata)/col-GATA12-DAP-Seq(GSE60143)/Homer	YAGATCTRAW	1	-0.003672	1	495	3.79%	3641.4	4.25%	1	0.891765
MYB51(MYB)/col-MYB51-DAP-Seq(GSE60143)/Homer	GGTAGGTG	1	-0.003375	1	795	6.09%	5709.9	6.67%	1	0.913043
AT1G04880(ARID)/colamp-AT1G04880-DAP-Seq(GSE60143)/Homer	AAACTATATADTATA	1	-0.002691	1	36	0.28%	360.3	0.42%	1	0.666667
Tbx6(T-box)/ESC-Tbx6-ChIP-Seq(GSE93524)/Homer	DAGGTGTBAA	1	-0.002482	1	1162	8.90%	8229.3	9.61%	1	0.926119
MYB39(MYB)/col-MYB39-DAP-Seq(GSE60143)/Homer	WWAARKTAGGTGRAA	1	-0.002224	1	87	0.67%	759.1	0.89%	1	0.752809
E2F1(E2F)/Hela-E2F1-ChIP-Seq(GSE22478)/Homer	CWGGCGGGAA	1	-0.00166	1	141	1.08%	1168.5	1.36%	1	0.794118
MYB99(MYB)/colamp-MYB99-DAP-Seq(GSE60143)/Homer	GGTAGGTG	1	-0.000835	1	783	5.99%	5709.5	6.67%	1	0.898051
YY1(Zf)/Promoter/Homer	CAAGATGGCGGC	1	-0.000815	1	53	0.41%	517.2	0.60%	1	0.683333
MYB63(MYB)/col-MYB63-DAP-Seq(GSE60143)/Homer	BHYACCWACCHH	1	-0.000499	1	383	2.93%	2947.6	3.44%	1	0.851744
LRF(Zf)/Erythroblasts-ZBTB7A-ChIP-Seq(GSE74977)/Homer	AAGACCCYYN	1	-0.000494	1	1604	12.28%	11341.8	13.24%	1	0.927492
MYB4(MYB)/col200-MYB4-DAP-Seq(GSE60143)/Homer	WAGKTAGGTARR	1	-0.000409	1	481	3.68%	3646.8	4.26%	1	0.86385
REM19(REM)/colamp-REM19-DAP-Seq(GSE60143)/Homer	AAAAAAAA	1	-0.000353	1	608	4.65%	4541.1	5.30%	1	0.877358
WIP5(C2H2)/colamp-WIP5-DAP-Seq(GSE60143)/Homer	TDTTCTCMAGGT	1	-0.000158	1	1270	9.72%	9146.8	10.68%	1	0.910112
SCRT1(Zf)/HEK293-SCRT1.eGFP-ChIP-Seq(Encode)/Homer	GCAACAGGTG	1	-3.4e-05	1	292	2.24%	2387.7	2.79%	1	0.802867
GATA14(C2C2gata)/col-GATA14-DAP-Seq(GSE60143)/Homer	AYCAGATCTG	1	-3.1e-05	1	543	4.16%	4189.5	4.89%	1	0.850716
SFP1/SacCer-Promoters/Homer	DDAAAAATTTTY	1	-1e-06	1	22	0.17%	337.2	0.39%	1	0.435897
MYB41(MYB)/col-MYB41-DAP-Seq(GSE60143)/Homer	BYTYACCTAA	1	0	1	252	1.93%	2207.3	2.58%	1	0.748062
Slug(Zf)/Mesoderm-Snai2-ChIP-Seq(GSE61475)/Homer	SNGCACCTGCHS	1	0	1	532	4.07%	4389.9	5.13%	1	0.793372
SpliceDonor/U1snRNP/Homer	MAGGTAAGTN	1	0	1	6372	48.78%	44129.3	51.53%	1	0.946633
E2A(bHLH),near_PU.1/Bcell-PU.1-ChIP-Seq(GSE21512)/Homer	NVCACCTGBN	1	0	1	1259	9.64%	11952.8	13.96%	1	0.690544
Snail1(Zf)/LS174T-SNAIL1.HA-ChIP-Seq(GSE127183)/Homer	TRCACCTGCY	1	0	1	777	5.95%	6874.4	8.03%	1	0.740971
ZEB1(Zf)/PDAC-ZEB1-ChIP-Seq(GSE64557)/Homer	VCAGGTRDRY	1	0	1	1381	10.57%	14250.3	16.64%	1	0.635216
ZEB2(Zf)/SNU398-ZEB2-ChIP-Seq(GSE103048)/Homer	GNMCAGGTGTGC	1	0	1	755	5.78%	7754.4	9.05%	1	0.638674
ZFP3(Zf)/HEK293-ZFP3.GFP-ChIP-Seq(GSE58341)/Homer	GGGTTTTGAAGGATGARTAGGAGTT	1	0	1	0	0.00%	7.9	0.01%	1	0
Zelda(Zf)/Embryo-zld-ChIP-Seq(GSE65441)/Homer	KBCTACCTGW	1	0	1	302	2.31%	3561.8	4.16%	1	0.555288
AT4G12670(MYBrelated)/col-AT4G12670-DAP-Seq(GSE60143)/Homer	AGGGTTTAGGGTTTA	1	0	1	0	0.00%	2.2	0.00%	1	#DIV/0!
GATA15(C2C2gata)/col-GATA15-DAP-Seq(GSE60143)/Homer	KATGATCA	1	0	1	943	7.22%	8723.1	10.19%	1	0.708538
GATA20(C2C2gata)/colamp-GATA20-DAP-Seq(GSE60143)/Homer	TNGATCNDNM	1	0	1	1610	12.32%	13889.7	16.22%	1	0.759556
NGA4(ABI3VP1)/col-NGA4-DAP-Seq(GSE60143)/Homer	TKNTCAGGTG	1	0	1	2557	19.57%	21597.9	25.22%	1	0.775971
REM16(ABI3VP1)/col-REM16-DAP-Seq(GSE60143)/Homer	DTTTTTSCCGSMAAA	1	0	1	0	0.00%	4.7	0.01%	1	0

## Sheet: HOMER_Dam-alone-day2
Motif.Name	Consensus	P.value	Log.P.value	q.value..Benjamini.	X..of.Target.Sequences.with.Motif.of.24906.	X..of.Target.Sequences.with.Motif	X..of.Background.Sequences.with.Motif.of.74761.	X..of.Background.Sequences.with.Motif	adj_p_bonferroni	enrichment (target/background)
NF1(CTF)/LNCAP-NF1-ChIP-Seq(Unpublished)/Homer	CYTGGCABNSTGCCAR	1e-90	-208.8	0	1452	5.83%	2467.1	3.30%	1.048e-87	1.76667
Fos(bZIP)/TSC-Fos-ChIP-Seq(GSE110950)/Homer	NDATGASTCAYN	1e-57	-133.3	0	1581	6.34%	3111.9	4.16%	1.048e-54	1.52404
Fra1(bZIP)/BT549-Fra1-ChIP-Seq(GSE46166)/Homer	NNATGASTCATH	1e-52	-121.6	0	1478	5.93%	2924.9	3.91%	1.048e-49	1.51662
Atf3(bZIP)/GBM-ATF3-ChIP-Seq(GSE33912)/Homer	DATGASTCATHN	1e-51	-119.6	0	1725	6.92%	3546	4.74%	1.048e-48	1.45992
Jun-AP1(bZIP)/K562-cJun-ChIP-Seq(GSE31477)/Homer	GATGASTCATCN	1e-51	-118.1	0	730	2.93%	1190.5	1.59%	1.048e-48	1.84277
Fra2(bZIP)/Striatum-Fra2-ChIP-Seq(GSE43429)/Homer	GGATGACTCATC	1e-50	-117.2	0	1293	5.19%	2498.8	3.34%	1.048e-47	1.55389
JunB(bZIP)/DendriticCells-Junb-ChIP-Seq(GSE36099)/Homer	RATGASTCAT	1e-49	-114.3	0	1463	5.87%	2929	3.91%	1.048e-46	1.50128
Fosl2(bZIP)/3T3L1-Fosl2-ChIP-Seq(GSE56872)/Homer	NATGASTCABNN	1e-47	-109.9	0	953	3.82%	1727.1	2.31%	1.048e-44	1.65368
AP-1(bZIP)/ThioMac-PU.1-ChIP-Seq(GSE21512)/Homer	VTGACTCATC	1e-45	-103.7	0	1899	7.62%	4092.1	5.47%	1.048e-42	1.39305
BATF(bZIP)/Th17-BATF-ChIP-Seq(GSE39756)/Homer	DATGASTCAT	1e-44	-102.3	0	1683	6.75%	3552.7	4.75%	1.048e-41	1.42105
Tlx?(NR)/NPC-H3K4me1-ChIP-Seq(GSE16256)/Homer	CTGGCAGSCTGCCA	1e-37	-87.49	0	1395	5.60%	2924.9	3.91%	1.048e-34	1.43223
NF1-halfsite(CTF)/LNCaP-NF1-ChIP-Seq(Unpublished)/Homer	YTGCCAAG	1e-35	-80.68	0	5035	20.20%	12852.7	17.17%	1.048e-32	1.17647
CTCF(Zf)/CD4+-CTCF-ChIP-Seq(Barski_et_al.)/Homer	AYAGTGCCMYCTRGTGGCCA	1e-26	-61.88	0	411	1.65%	689.9	0.92%	1.048e-23	1.79348
Atoh1(bHLH)/Cerebellum-Atoh1-ChIP-Seq(GSE22111)/Homer	VNRVCAGCTGGY	1e-26	-61.16	0	3106	12.46%	7732.9	10.33%	1.048e-23	1.2062
Atoh7(bHLH)/Retina-Atoh7-CutnRun(GSE156756)/Homer	KRRCAGCTGGTS	1e-23	-53.29	0	2258	9.06%	5502	7.35%	1.048e-20	1.23265
NeuroD1(bHLH)/Islet-NeuroD1-ChIP-Seq(GSE30298)/Homer	GCCATCTGTT	1e-19	-43.77	0	2239	8.98%	5569.7	7.44%	1.048e-16	1.20699
Bach2(bZIP)/OCILy7-Bach2-ChIP-Seq(GSE44420)/Homer	TGCTGAGTCA	1e-18	-43.51	0	526	2.11%	1042.4	1.39%	1.048e-15	1.51799
BHLHA15(bHLH)/NIH3T3-BHLHB8.HA-ChIP-Seq(GSE119782)/Homer	NAMCAGCTGK	1e-17	-40.71	0	3789	15.20%	9957.8	13.30%	1.048e-14	1.14286
SOX1(HMG)/NPC-SOX1-ChIP-Seq(GSE138215)/Homer	CCATTGTTCB	1e-17	-39.23	0	5633	22.60%	15274.2	20.40%	1.048e-14	1.10784
Sox21(HMG)/ESC-SOX21-ChIP-Seq(GSE110505)/Homer	BCCWTTGTBYKV	1e-16	-38.41	0	4680	18.78%	12545.2	16.76%	1.048e-13	1.12053
NeuroG2(bHLH)/Fibroblast-NeuroG2-ChIP-Seq(GSE75910)/Homer	ACCATCTGTT	1e-16	-37.73	0	4149	16.65%	11038.5	14.74%	1.048e-13	1.12958
Twist2(bHLH)/Myoblast-Twist2.Ty1-ChIP-Seq(GSE127998)/Homer	MCAGCTGBYH	1e-15	-36.21	0	4663	18.71%	12542.4	16.75%	1.048e-12	1.11701
BORIS(Zf)/K562-CTCFL-ChIP-Seq(GSE32465)/Homer	CNNBRGCGCCCCCTGSTGGC	1e-15	-35.82	0	502	2.01%	1029.5	1.38%	1.048e-12	1.45652
TCF4(bHLH)/SHSY5Y-TCF4-ChIP-Seq(GSE96915)/Homer	SMCATCTGKH	1e-15	-34.55	0	4067	16.32%	10867.9	14.52%	1.048e-12	1.12397
Olig2(bHLH)/Neuron-Olig2-ChIP-Seq(GSE30882)/Homer	RCCATMTGTT	1e-13	-30.87	0	5060	20.30%	13807.7	18.44%	1.048e-10	1.10087
Tcf21(bHLH)/ArterySmoothMuscle-Tcf21-ChIP-Seq(GSE61369)/Homer	NAACAGCTGG	1e-12	-28	0	2634	10.57%	6918.5	9.24%	1.048e-09	1.14394
Sox3(HMG)/NPC-Sox3-ChIP-Seq(GSE33059)/Homer	CCWTTGTY	1e-11	-26.87	0	4584	18.39%	12527.8	16.73%	1.048e-08	1.09922
Rfx2(HTH)/LoVo-RFX2-ChIP-Seq(GSE49402)/Homer	GTTGCCATGGCAACM	1e-11	-26.73	0	287	1.15%	557	0.74%	1.048e-08	1.55405
Tcf12(bHLH)/GM12878-Tcf12-ChIP-Seq(GSE32465)/Homer	VCAGCTGYTG	1e-11	-26.67	0	2653	10.64%	6997.7	9.35%	1.048e-08	1.13797
RFX(HTH)/K562-RFX3-ChIP-Seq(SRA012198)/Homer	CGGTTGCCATGGCAAC	1e-11	-25.37	0	256	1.03%	490.4	0.65%	1.048e-08	1.58462
Maz(Zf)/HepG2-Maz-ChIP-Seq(GSE31477)/Homer	GGGGGGGG	1e-10	-24.57	0	3429	13.76%	9254.4	12.36%	1.048e-07	1.11327
HIC1(Zf)/Treg-ZBTB29-ChIP-Seq(GSE99889)/Homer	TGCCAGCB	1e-10	-24.56	0	5276	21.17%	14596.1	19.50%	1.048e-07	1.08564
Brn1(POU,Homeobox)/NPC-Brn1-ChIP-Seq(GSE35496)/Homer	TATGCWAATBAV	1e-10	-23.79	0	687	2.76%	1599.5	2.14%	1.048e-07	1.28972
Ap4(bHLH)/AML-Tfap4-ChIP-Seq(GSE45738)/Homer	NAHCAGCTGD	1e-09	-22.56	0	3272	13.13%	8850.6	11.82%	1.048e-06	1.11083
ZNF148(Zf)/MDAMB231-ZNF148-ChIP-Seq(GSE147020)/Homer	CCCCTCCCCCAC	1e-09	-22.25	0	1986	7.97%	5196.2	6.94%	1.048e-06	1.14841
Zfp281(Zf)/ES-Zfp281-ChIP-Seq(GSE81042)/Homer	CCCCTCCCCCAC	1e-09	-21.98	0	718	2.88%	1700.6	2.27%	1.048e-06	1.26872
Ascl1(bHLH)/NeuralTubes-Ascl1-ChIP-Seq(GSE55840)/Homer	NNVVCAGCTGBN	1e-09	-21.79	0	4009	16.09%	10993.2	14.68%	1.048e-06	1.09605
MyoD(bHLH)/Myotube-MyoD-ChIP-Seq(GSE21614)/Homer	RRCAGCTGYTSY	1e-09	-21.7	0	2123	8.52%	5593.5	7.47%	1.048e-06	1.14056
KLF14(Zf)/HEK293-KLF14.GFP-ChIP-Seq(GSE58341)/Homer	RGKGGGCGKGGC	1e-09	-21.69	0	4185	16.79%	11505	15.37%	1.048e-06	1.09239
Sox10(HMG)/SciaticNerve-Sox3-ChIP-Seq(GSE35132)/Homer	CCWTTGTYYB	1e-09	-21.11	0	4291	17.22%	11828	15.80%	1.048e-06	1.08987
Sox2(HMG)/mES-Sox2-ChIP-Seq(GSE11431)/Homer	BCCATTGTTC	1e-08	-19.88	0	2267	9.10%	6038.2	8.07%	1.048e-05	1.12763
Egr1(Zf)/K562-Egr1-ChIP-Seq(GSE32465)/Homer	TGCGTGGGYG	1e-08	-19.5	0	1508	6.05%	3903.9	5.21%	1.048e-05	1.16123
Oct6(POU,Homeobox)/NPC-Pou3f1-ChIP-Seq(GSE35496)/Homer	WATGCAAATGAG	1e-08	-19.3	0	890	3.57%	2196	2.93%	1.048e-05	1.21843
Sp5(Zf)/mES-Sp5.Flag-ChIP-Seq(GSE72989)/Homer	RGKGGGCGGAGC	1e-07	-18	0	2402	9.64%	6464.7	8.63%	0.0001048	1.11703
CTCF(Zf)/WholeFly-dCTCF-ChIP-seq(GSE175402)/Homer	RTGGCGCCATCTAGCGGHCA	1e-07	-17.76	0	144	0.58%	263.1	0.35%	0.0001048	1.65714
Mef2d(MADS)/Retina-Mef2d-ChIP-Seq(GSE61391)/Homer	GCTATTTTTAGC	1e-07	-17.38	0	383	1.54%	861.5	1.15%	0.0001048	1.33913
Sox4(HMG)/proB-Sox4-ChIP-Seq(GSE50066)/Homer	YCTTTGTTCC	1e-07	-17.1	0	2192	8.80%	5885.6	7.86%	0.0001048	1.11959
Smad3(MAD)/NPC-Smad3-ChIP-Seq(GSE36673)/Homer	TWGTCTGV	1e-07	-16.82	0	7664	30.75%	21866.7	29.21%	0.0001048	1.05272
NF-E2(bZIP)/K562-NFE2-ChIP-Seq(GSE31477)/Homer	GATGACTCAGCA	1e-07	-16.53	0	161	0.65%	309.7	0.41%	0.0001048	1.58537
MafK(bZIP)/C2C12-MafK-ChIP-Seq(GSE36030)/Homer	GCTGASTCAGCA	1e-07	-16.15	0	576	2.31%	1384	1.85%	0.0001048	1.24865
HOXA1(Homeobox)/mES-Hoxa1-ChIP-Seq(SRP084292)/Homer	TGATKGATGR	1e-06	-15.87	0	554	2.22%	1328.4	1.77%	0.001048	1.25424
Mesp1(bHLH)/ESC-Mesp1-ChIP-Seq(GSE165102)/Homer	RCCATTTGBY	1e-06	-15.78	0	1280	5.14%	3330.2	4.45%	0.001048	1.15506
Oct4(POU,Homeobox)/mES-Oct4-ChIP-Seq(GSE11431)/Homer	ATTTGCATAW	1e-06	-15.65	0	961	3.86%	2443	3.26%	0.001048	1.18405
Sox15(HMG)/CPA-Sox15-ChIP-Seq(GSE62909)/Homer	RAACAATGGN	1e-06	-15.56	0	2743	11.01%	7503.5	10.02%	0.001048	1.0988
Zic3(Zf)/mES-Zic3-ChIP-Seq(GSE37889)/Homer	GGCCYCCTGCTGDGH	1e-06	-15.36	0	1439	5.77%	3785	5.06%	0.001048	1.14032
MyoG(bHLH)/C2C12-MyoG-ChIP-Seq(GSE36024)/Homer	AACAGCTG	1e-06	-15.2	0	2816	11.30%	7723.8	10.32%	0.001048	1.09496
NF1:FOXA1(CTF,Forkhead)/LNCAP-FOXA1-ChIP-Seq(GSE27824)/Homer	WNTGTTTRYTTTGGCA	1e-06	-14.35	0	166	0.67%	333.2	0.45%	0.001048	1.48889
Sox9(HMG)/Limb-SOX9-ChIP-Seq(GSE73225)/Homer	AGGVNCCTTTGT	1e-06	-13.93	0	2254	9.04%	6139.4	8.20%	0.001048	1.10244
GAGA-repeat/Arabidopsis-Promoters/Homer	CTCTCTCTCY	1e-05	-13.53	0	3275	13.14%	9101.5	12.16%	0.01048	1.08059
Myf5(bHLH)/GM-Myf5-ChIP-Seq(GSE24852)/Homer	BAACAGCTGT	1e-05	-13.34	0	1892	7.59%	5116.2	6.83%	0.01048	1.11127
Nrf2(bZIP)/Lymphoblast-Nrf2-ChIP-Seq(GSE37589)/Homer	HTGCTGAGTCAT	1e-05	-13.27	0	128	0.51%	248	0.33%	0.01048	1.54545
GAGA-repeat/SacCer-Promoters/Homer	CTYTCTYTCTCTCTC	1e-05	-12.72	0.0001	10619	42.61%	30839.3	41.19%	0.01048	1.03447
X-box(HTH)/NPC-H3K4me1-ChIP-Seq(GSE16256)/Homer	GGTTGCCATGGCAA	1e-05	-12.63	0.0001	299	1.20%	684.7	0.91%	0.01048	1.31868
Mef2b(MADS)/HEK293-Mef2b.V5-ChIP-Seq(GSE67450)/Homer	GCTATTTTTGGM	1e-05	-12.36	0.0001	1663	6.67%	4485.2	5.99%	0.01048	1.11352
Tal1	CATCTG	1e-05	-12.27	0.0001	3569	14.32%	9998.5	13.35%	0.01048	1.07266
SCL(bHLH)/HPC7-Scl-ChIP-Seq(GSE13511)/Homer	AVCAGCTG	1e-05	-11.95	0.0001	11549	46.34%	33661.6	44.96%	0.01048	1.03069
FRS9(ND)/col-FRS9-DAP-Seq(GSE60143)/Homer	RGAGAGAGAAAG	1e-05	-11.84	0.0001	742	2.98%	1896.8	2.53%	0.01048	1.17787
Pdx1(Homeobox)/Islet-Pdx1-ChIP-Seq(SRA008281)/Homer	YCATYAATCA	1e-05	-11.7	0.0001	1997	8.01%	5459.3	7.29%	0.01048	1.09877
Bach1(bZIP)/K562-Bach1-ChIP-Seq(GSE31477)/Homer	AWWNTGCTGAGTCAT	1e-05	-11.67	0.0001	144	0.58%	295.1	0.39%	0.01048	1.48718
bZIP52(bZIP)/colamp-bZIP52-DAP-Seq(GSE60143)/Homer	NDNHCAGCTGTCANN	0.0001	-11.19	0.0002	3608	14.48%	10150.9	13.56%	0.1048	1.06785
Sox6(HMG)/Myotubes-Sox6-ChIP-Seq(GSE32627)/Homer	CCATTGTTNY	0.0001	-11.19	0.0002	3931	15.77%	11096	14.82%	0.1048	1.0641
hINR(CPE)	SBCABW	0.0001	-10.79	0.0003	2622	10.52%	7292.5	9.74%	0.1048	1.08008
WT1(Zf)/Kidney-WT1-ChIP-Seq(GSE90016)/Homer	MCTCCCMCRCAB	0.0001	-10.44	0.0004	1358	5.45%	3660	4.89%	0.1048	1.11452
IRF2(IRF)/Erythroblas-IRF2-ChIP-Seq(GSE36985)/Homer	GAAASYGAAASY	0.0001	-10.12	0.0006	244	0.98%	563.5	0.75%	0.1048	1.30667
Mef2c(MADS)/GM12878-Mef2c-ChIP-Seq(GSE32465)/Homer	DCYAAAAATAGM	0.0001	-10.02	0.0006	825	3.31%	2159.2	2.88%	0.1048	1.14931
bZIP69(bZIP)/col-bZIP69-DAP-Seq(GSE60143)/Homer	GACAGCTGKCAW	0.0001	-9.573	0.001	336	1.35%	814.5	1.09%	0.1048	1.23853
SeqBias: CG-repeat	CGCGCGCGCG	0.0001	-9.485	0.001	2288	9.18%	6365.1	8.50%	0.1048	1.08
KLF10(Zf)/HEK293-KLF10.GFP-ChIP-Seq(GSE58341)/Homer	GGGGGTGTGTCC	0.0001	-9.451	0.0011	1338	5.37%	3627.7	4.85%	0.1048	1.10722
Mef2a(MADS)/HL1-Mef2a.biotin-ChIP-Seq(GSE21529)/Homer	CYAAAAATAG	0.0001	-9.329	0.0012	821	3.29%	2161.2	2.89%	0.1048	1.13841
Oct11(POU,Homeobox)/NCIH1048-POU2F3-ChIP-seq(GSE115123)/Homer	GATTTGCATA	0.0001	-9.305	0.0012	640	2.57%	1654.2	2.21%	0.1048	1.1629
OCT4-SOX2-TCF-NANOG(POU,Homeobox,HMG)/mES-Oct4-ChIP-Seq(GSE11431)/Homer	ATTTGCATAACAATG	0.0001	-9.275	0.0012	348	1.40%	850.8	1.14%	0.1048	1.22807
SUT1?/SacCer-Promoters/Homer	CCCCGCGC	0.001	-9.114	0.0014	13557	54.40%	39849.5	53.23%	1	1.02198
SeqBias: GA-repeat	GAGAGAGAGA	0.001	-9.07	0.0015	16360	65.64%	48310	64.53%	1	1.0172
Rfx5(HTH)/GM12878-Rfx5-ChIP-Seq(GSE31477)/Homer	SCCTAGCAACAG	0.001	-9.049	0.0015	764	3.07%	2006.6	2.68%	1	1.14552
Lhx1(Homeobox)/EmbryoCarcinoma-Lhx1-ChIP-Seq(GSE70957)/Homer	NNYTAATTAR	0.001	-9.014	0.0015	2357	9.46%	6581.2	8.79%	1	1.07622
Rfx1(HTH)/NPC-H3K4me1-ChIP-Seq(GSE16256)/Homer	KGTTGCCATGGCAA	0.001	-8.786	0.0019	493	1.98%	1254.3	1.68%	1	1.17857
Lhx2(Homeobox)/HFSC-Lhx2-ChIP-Seq(GSE48068)/Homer	TAATTAGN	0.001	-8.719	0.002	2251	9.03%	6283.7	8.39%	1	1.07628
RUNX1(Runt)/Jurkat-RUNX1-ChIP-Seq(GSE29180)/Homer	AAACCACARM	0.001	-8.685	0.002	2382	9.56%	6665.4	8.90%	1	1.07416
DPR(core promoter)	GGVMGGACGBR	0.001	-8.661	0.002	13354	53.58%	39266.2	52.45%	1	1.02154
ELF5(ETS)/T47D-ELF5-ChIP-Seq(GSE30407)/Homer	ACVAGGAAGT	0.001	-8.571	0.0022	1796	7.21%	4969.7	6.64%	1	1.08584
IDD4(C2H2)/col-IDD4-DAP-Seq(GSE60143)/Homer	TTTGTCTTTWTB	0.001	-8.502	0.0023	2234	8.96%	6241.8	8.34%	1	1.07434
Bcl11a(Zf)/HSPC-BCL11A-ChIP-Seq(GSE104676)/Homer	TYTGACCASWRG	0.001	-8.495	0.0023	1726	6.93%	4769	6.37%	1	1.08791
BPC6(BBRBPC)/col-BPC6-DAP-Seq(GSE60143)/Homer	YTYTCTCTCTCTCTA	0.001	-8.457	0.0024	122	0.49%	261.3	0.35%	1	1.4
PAX3:FKHR-fusion(Paired,Homeobox)/Rh4-PAX3:FKHR-ChIP-Seq(GSE19063)/Homer	ACCRTGACTAATTNN	0.001	-8.336	0.0027	393	1.58%	985.5	1.32%	1	1.19697
KLF6(Zf)/PDAC-KLF6-ChIP-Seq(GSE64557)/Homer	MKGGGYGTGGCC	0.001	-8.114	0.0033	2374	9.53%	6662	8.90%	1	1.07079
hTCT(CPE)	BCKTTCTYTTY	0.001	-8.104	0.0033	6347	25.47%	18362.7	24.53%	1	1.03832
Trl(Zf)/S2-GAGAfactor-ChIP-Seq(GSE40646)/Homer	RGAGAGAG	0.001	-7.678	0.005	7009	28.12%	20352.3	27.18%	1	1.03458
KLF17(Zf)/2cell-Klf17-CutnTag(GSE211845)/Homer	GCYCCGCCCCYH	0.001	-7.664	0.005	1115	4.47%	3034.5	4.05%	1	1.1037
FOXM1(Forkhead)/MCF7-FOXM1-ChIP-Seq(GSE72977)/Homer	TRTTTACTTW	0.001	-7.554	0.0055	2323	9.32%	6534.1	8.73%	1	1.06758
RORgt(NR)/EL4-RORgt.Flag-ChIP-Seq(GSE56019)/Homer	AAYTAGGTCA	0.001	-7.534	0.0055	280	1.12%	687.6	0.92%	1	1.21739
RORgt(NR)/EL4-RORgt.Flag-ChIP-Seq(GSE56019)/Homer	AAYTAGGTCA	0.001	-7.534	0.0055	280	1.12%	687.6	0.92%	1	1.21739
Klf9(Zf)/GBM-Klf9-ChIP-Seq(GSE62211)/Homer	GCCACRCCCACY	0.001	-7.531	0.0055	907	3.64%	2443.8	3.26%	1	1.11656
Sox17(HMG)/Endoderm-Sox17-ChIP-Seq(GSE61475)/Homer	CCATTGTTYB	0.001	-7.368	0.0064	1721	6.91%	4790.8	6.40%	1	1.07969
Emx2(Homeobox)/Cortex-Emx2-ChIP-Seq(GSE183130)/Homer	NVCTAATTAG	0.001	-7.335	0.0066	2604	10.45%	7363.7	9.84%	1	1.06199
Sp2(Zf)/HEK293-Sp2.eGFP-ChIP-Seq(Encode)/Homer	YGGCCCCGCCCC	0.001	-7.055	0.0086	3473	13.93%	9924.9	13.26%	1	1.05053
Gfi1b(Zf)/HPC7-Gfi1b-ChIP-Seq(GSE22178)/Homer	MAATCACTGC	0.001	-7.034	0.0087	1424	5.71%	3941.8	5.26%	1	1.08555
Smad2(MAD)/ES-SMAD2-ChIP-Seq(GSE29422)/Homer	CTGTCTGG	0.001	-6.953	0.0094	3998	16.04%	11475.4	15.33%	1	1.04631
TF3A(C2H2)/col-TF3A-DAP-Seq(GSE60143)/Homer	NNDDGAGGAGGWNNN	0.01	-6.899	0.0098	3294	13.22%	9405.5	12.56%	1	1.05255
IDD5(C2H2)/colamp-IDD5-DAP-Seq(GSE60143)/Homer	TTTTGTCTTTTTBTK	0.01	-6.805	0.0107	1805	7.24%	5053	6.75%	1	1.07259
Sox7(HMG)/ESC-Sox7-ChIP-Seq(GSE133899)/Homer	VVRRAACAATGG	0.01	-6.786	0.0108	714	2.86%	1911.7	2.55%	1	1.12157
ZNF467(Zf)/HEK293-ZNF467.GFP-ChIP-Seq(GSE58341)/Homer	TGGGGAAGGGCM	0.01	-6.743	0.0111	2152	8.63%	6066.5	8.10%	1	1.06543
RORg(NR)/Liver-Rorc-ChIP-Seq(GSE101115)/Homer	WAABTAGGTCAV	0.01	-6.647	0.0121	204	0.82%	492.9	0.66%	1	1.24242
PHA-4(Forkhead)/cElegans-Embryos-PHA4-ChIP-Seq(modEncode)/Homer	KTGTTTGC	0.01	-6.618	0.0124	7771	31.18%	22687	30.30%	1	1.02904
Unknown-ESC-element(?)/mES-Nanog-ChIP-Seq(GSE11724)/Homer	CACAGCAGGGGG	0.01	-6.589	0.0126	1452	5.83%	4036.7	5.39%	1	1.08163
LHX9(Homeobox)/Hct116-LHX9.V5-ChIP-Seq(GSE116822)/Homer	NGCTAATTAG	0.01	-6.53	0.0133	3067	12.31%	8755.6	11.69%	1	1.05304
Klf15(Zf)/Liver-Klf15-ChIP-Seq(GSE166083)/Homer	RGGGGGCGGGGC	0.01	-6.52	0.0133	2435	9.77%	6902.2	9.22%	1	1.05965
BPC1(BBRBPC)/colamp-BPC1-DAP-Seq(GSE60143)/Homer	GARGAGAGAGAA	0.01	-6.507	0.0134	1671	6.70%	4674.5	6.24%	1	1.07372
FOXA1(Forkhead)/LNCAP-FOXA1-ChIP-Seq(GSE27824)/Homer	WAAGTAAACA	0.01	-6.433	0.0143	2716	10.90%	7729.4	10.32%	1	1.0562
MYRF(MYRF)/CFPAC1-MYRF-ChIP-Seq(GSE145627)/Homer	AGTGCCTGGCAC	0.01	-6.391	0.0148	1154	4.63%	3181.1	4.25%	1	1.08941
Rfx6(HTH)/Min6b1-Rfx6.HA-ChIP-Seq(GSE62844)/Homer	TGTTKCCTAGCAACM	0.01	-6.353	0.0152	2635	10.57%	7495.3	10.01%	1	1.05594
Lhx3(Homeobox)/Neuron-Lhx3-ChIP-Seq(GSE31456)/Homer	ADBTAATTAR	0.01	-6.221	0.0172	3483	13.98%	9995	13.35%	1	1.04719
KLF5(Zf)/LoVo-KLF5-ChIP-Seq(GSE49402)/Homer	DGGGYGKGGC	0.01	-6.195	0.0175	2899	11.63%	8277.8	11.06%	1	1.05154
IRF1(IRF)/PBMC-IRF1-ChIP-Seq(GSE43036)/Homer	GAAAGTGAAAGT	0.01	-6.071	0.0197	315	1.26%	803.9	1.07%	1	1.17757
E2F3(E2F)/MEF-E2F3-ChIP-Seq(GSE71376)/Homer	BTKGGCGGGAAA	0.01	-6.033	0.0203	1056	4.24%	2909.8	3.89%	1	1.08997
Smad4(MAD)/ESC-SMAD4-ChIP-Seq(GSE29422)/Homer	VBSYGTCTGG	0.01	-5.948	0.0219	4082	16.38%	11776.9	15.73%	1	1.04132
Sp1(Zf)/Promoter/Homer	GGCCCCGCCCCC	0.01	-5.89	0.023	528	2.12%	1403.9	1.88%	1	1.12766
PU.1-IRF(ETS:IRF)/Bcell-PU.1-ChIP-Seq(GSE21512)/Homer	MGGAAGTGAAAC	0.01	-5.883	0.023	3208	12.87%	9201.3	12.29%	1	1.04719
KLF1(Zf)/HUDEP2-KLF1-CutnRun(GSE136251)/Homer	VDGGGYGGGGCY	0.01	-5.865	0.0232	2024	8.12%	5727.9	7.65%	1	1.06144
KLF3(Zf)/MEF-Klf3-ChIP-Seq(GSE44748)/Homer	NRGCCCCRCCCHBNN	0.01	-5.761	0.0256	1118	4.49%	3096.1	4.14%	1	1.08454
LIN-15B(Zf)/cElegans-L3-LIN15B-ChIP-Seq(modEncode)/Homer	CARTGGAGCGCRYTTGCATT	0.01	-5.754	0.0256	12	0.05%	14.2	0.02%	1	2.5
SeqBias: A/T bias	WWWWWWWWWW	0.01	-5.669	0.0276	20615	82.71%	61435.3	82.06%	1	1.00792
RUNX2(Runt)/PCa-RUNX2-ChIP-Seq(GSE33889)/Homer	NWAACCACADNN	0.01	-5.543	0.0311	1910	7.66%	5407.4	7.22%	1	1.06094
Fli1(ETS)/CD8-FLI-ChIP-Seq(GSE20898)/Homer	NRYTTCCGGH	0.01	-5.536	0.0311	2675	10.73%	7650.6	10.22%	1	1.0499
FOXA1(Forkhead)/MCF7-FOXA1-ChIP-Seq(GSE26831)/Homer	WAAGTAAACA	0.01	-5.516	0.0315	2155	8.65%	6125.9	8.18%	1	1.05746
ISRE(IRF)/ThioMac-LPS-Expression(GSE23622)/Homer	AGTTTCASTTTC	0.01	-5.506	0.0315	136	0.55%	322.6	0.43%	1	1.27907
FAR1(FAR1)/col-FAR1-DAP-Seq(GSE60143)/Homer	TKNNNYYCACGCGCY	0.01	-5.487	0.0319	152	0.61%	365.4	0.49%	1	1.2449
GEI-11(Myb?)/cElegans-L4-GEI11-ChIP-Seq(modEncode)/Homer	CCGACAYYTYACGGG	0.01	-5.43	0.0335	94	0.38%	212.3	0.28%	1	1.35714
Zfp809(Zf)/ES-Zfp809-ChIP-Seq(GSE70799)/Homer	GGGGCTYGKCTGGGA	0.01	-5.408	0.034	435	1.75%	1150.9	1.54%	1	1.13636
TGA5(bZIP)/col-TGA5-DAP-Seq(GSE60143)/Homer	NNGATGACGTCATCN	0.01	-5.36	0.0354	191	0.77%	472.8	0.63%	1	1.22222
Tcfcp2l1(CP2)/mES-Tcfcp2l1-ChIP-Seq(GSE11431)/Homer	NRAACCRGTTYRAACCRGYT	0.01	-5.281	0.0381	347	1.39%	905.9	1.21%	1	1.14876
GRE(NR),IR3/RAW264.7-GRE-ChIP-Seq(Unpublished)/Homer	VAGRACAKWCTGTYC	0.01	-5.251	0.039	538	2.16%	1445.2	1.93%	1	1.11917
Srebp1a(bHLH)/HepG2-Srebp1a-ChIP-Seq(GSE31477)/Homer	RTCACSCCAY	0.01	-5.223	0.0398	433	1.74%	1148.7	1.53%	1	1.13725
ARF2(ARF)/col-ARF2-DAP-Seq(GSE60143)/Homer	TTGTCGGMWN	0.01	-5.214	0.0399	6971	27.97%	20400.9	27.25%	1	1.02642
SpiB(ETS)/OCILY3-SPIB-ChIP-Seq(GSE56857)/Homer	AAAGRGGAAGTG	0.01	-5.189	0.0406	534	2.14%	1436	1.92%	1	1.11458
REST-NRSF(Zf)/Jurkat-NRSF-ChIP-Seq/Homer	GGMGCTGTCCATGGTGCTGA	0.01	-5.176	0.0408	27	0.11%	47.3	0.06%	1	1.83333
Gsx2(Homeobox)/LGE-Gsx2.Flag-ChIP-Seq(GSE162589)/Homer	CTAATTAGSN	0.01	-5.106	0.0435	2932	11.76%	8428.5	11.26%	1	1.0444
Tbox:Smad(T-box,MAD)/ESCd5-Smad2_3-ChIP-Seq(GSE29422)/Homer	AGGTGHCAGACA	0.01	-5.062	0.0451	458	1.84%	1222.1	1.63%	1	1.12883
Brn2(POU,Homeobox)/NPC-Brn2-ChIP-Seq(GSE35496)/Homer	ATGAATATTC	0.01	-5.02	0.0468	181	0.73%	449.2	0.60%	1	1.21667
Zic2(Zf)/ESC-Zic2-ChIP-Seq(SRP197560)/Homer	CHCAGCRGGRGG	0.01	-5.013	0.0468	1049	4.21%	2920.2	3.90%	1	1.07949
Pax8(Paired,Homeobox)/Thyroid-Pax8-ChIP-Seq(GSE26938)/Homer	GTCATGCHTGRCTGS	0.01	-4.942	0.0499	719	2.88%	1970.8	2.63%	1	1.09506
NFE2L2(bZIP)/HepG2-NFE2L2-ChIP-Seq(Encode)/Homer	AWWWTGCTGAGTCAT	0.01	-4.909	0.0512	115	0.46%	272.5	0.36%	1	1.27778
TEAD3(TEA)/HepG2-TEAD3-ChIP-Seq(Encode)/Homer	TRCATTCCAG	0.01	-4.84	0.0545	2528	10.14%	7252.4	9.69%	1	1.04644
Foxh1(Forkhead)/hESC-FOXH1-ChIP-Seq(GSE29422)/Homer	NNTGTGGATTSS	0.01	-4.84	0.0545	1265	5.08%	3553.4	4.75%	1	1.06947
PGR(NR)/EndoStromal-PGR-ChIP-Seq(GSE69539)/Homer	AAGAACATWHTGTTC	0.01	-4.826	0.0546	536	2.15%	1449.5	1.94%	1	1.10825
Hoxc6(Homeobox)/EB-Hoxc6.iFlag-ChIP-Seq(GSE142377)/Homer	CMATYAATCW	0.01	-4.786	0.0564	6130	24.60%	17927.4	23.95%	1	1.02714
p53(p53)/Saos-p53-ChIP-Seq(GSE15780)/Homer	RRCATGYCYRGRCATGYYYN	0.01	-4.784	0.0564	209	0.84%	530	0.71%	1	1.1831
p53(p53)/Saos-p53-ChIP-Seq/Homer	RRCATGYCYRGRCATGYYYN	0.01	-4.784	0.0564	209	0.84%	530	0.71%	1	1.1831
TGA3(bZIP)/colamp-TGA3-DAP-Seq(GSE60143)/Homer	WTGATGACGTCATCW	0.01	-4.779	0.0564	119	0.48%	284.8	0.38%	1	1.26316
p73(p53)/Trachea-p73-ChIP-Seq(PRJNA310161)/Homer	NRRRCAWGTCCDGRCATGYY	0.01	-4.675	0.0615	107	0.43%	254	0.34%	1	1.26471
VIP1(bZIP)/col-VIP1-DAP-Seq(GSE60143)/Homer	NTTGACAGCTGTCAN	0.01	-4.646	0.0629	477	1.91%	1285.8	1.72%	1	1.11047
p63(p53)/Keratinocyte-p63-ChIP-Seq(GSE17611)/Homer	NNDRCATGYCYNRRCATGYH	0.01	-4.624	0.0639	767	3.08%	2117.8	2.83%	1	1.08834
ETS:RUNX(ETS,Runt)/Jurkat-RUNX1-ChIP-Seq(GSE17954)/Homer	RCAGGATGTGGT	0.1	-4.599	0.0651	195	0.78%	493.3	0.66%	1	1.18182
Unknown3/Arabidopsis-Promoters/Homer	AYTAAACCGG	0.1	-4.453	0.0748	289	1.16%	757.3	1.01%	1	1.14851
ANAC058(NAC)/col-ANAC058-DAP-Seq(GSE60143)/Homer	TWCTTGTDNNACAAG	0.1	-4.447	0.0748	1028	4.12%	2878.2	3.84%	1	1.07292
WRKY7(WRKY)/colamp-WRKY7-DAP-Seq(GSE60143)/Homer	AAAAGTCAACGSHWD	0.1	-4.447	0.0748	5	0.02%	4.2	0.01%	1	2
IRF3(IRF)/BMDM-Irf3-ChIP-Seq(GSE67343)/Homer	AGTTTCAKTTTC	0.1	-4.439	0.0748	702	2.82%	1935.1	2.58%	1	1.09302
LIN-39(Homeobox)/cElegans.L3-LIN39-ChIP-Seq(modEncode)/Homer	ATGATTRATG	0.1	-4.416	0.0758	2312	9.28%	6638.1	8.87%	1	1.04622
TEAD(TEA)/Fibroblast-PU.1-ChIP-Seq(Unpublished)/Homer	YCWGGAATGY	0.1	-4.415	0.0758	1449	5.81%	4106.2	5.48%	1	1.06022
Oct2(POU,Homeobox)/Bcell-Oct2-ChIP-Seq(GSE21512)/Homer	ATATGCAAAT	0.1	-4.357	0.0795	546	2.19%	1489.3	1.99%	1	1.1005
ZNF519(Zf)/HEK293-ZNF519.GFP-ChIP-Seq(GSE58341)/Homer	GAGSCCGAGC	0.1	-4.316	0.0823	434	1.74%	1170.6	1.56%	1	1.11538
bZIP18(bZIP)/colamp-bZIP18-DAP-Seq(GSE60143)/Homer	KGMCAGCTND	0.1	-4.297	0.0834	13133	52.69%	38926.9	51.99%	1	1.01346
p53(p53)/mES-cMyc-ChIP-Seq(GSE11431)/Homer	ACATGCCCGGGCAT	0.1	-4.238	0.088	45	0.18%	95.3	0.13%	1	1.38462
JunD(bZIP)/K562-JunD-ChIP-Seq/Homer	ATGACGTCATCN	0.1	-4.234	0.088	205	0.82%	526.5	0.70%	1	1.17143
WUS1(Homeobox)/colamp-WUS1-DAP-Seq(GSE60143)/Homer	CAWTCATTCA	0.1	-4.209	0.0895	876	3.51%	2445.3	3.27%	1	1.07339
ZNF675(Zf)/HEK293-ZNF675.GFP-ChIP-Seq(GSE58341)/Homer	ARGAGGMCAAAATGW	0.1	-4.192	0.0906	293	1.18%	773.6	1.03%	1	1.14563
ETS1(ETS)/Jurkat-ETS1-ChIP-Seq(GSE17954)/Homer	ACAGGAAGTG	0.1	-4.179	0.0912	2549	10.23%	7349.9	9.82%	1	1.04175
GFY-Staf(?,Zf)/Promoter/Homer	RACTACAATTCCCAGAAKGC	0.1	-4.084	0.0997	104	0.42%	251.5	0.34%	1	1.23529
ANAC094(NAC)/col-ANAC094-DAP-Seq(GSE60143)/Homer	DVCGTRNNNNNYACG	0.1	-4.058	0.1018	313	1.26%	832.7	1.11%	1	1.13514
TGA9(bZIP)/colamp-TGA9-DAP-Seq(GSE60143)/Homer	VTGACGTC	0.1	-4.053	0.1018	2278	9.14%	6557.1	8.76%	1	1.04338
AT5G25475(ABI3VP1)/col-AT5G25475-DAP-Seq(GSE60143)/Homer	RNNRNCAAGCADNDB	0.1	-4.051	0.1018	3032	12.17%	8783.9	11.73%	1	1.03751
Fox:Ebox(Forkhead,bHLH)/Panc1-Foxa2-ChIP-Seq(GSE47459)/Homer	NNNVCTGWGYAAACASN	0.1	-4.014	0.1046	2415	9.69%	6963.2	9.30%	1	1.04194
RUNX(Runt)/HPC7-Runx1-ChIP-Seq(GSE22178)/Homer	SAAACCACAG	0.1	-3.984	0.1071	1598	6.41%	4561.9	6.09%	1	1.05255
Ronin(THAP)/ES-Thap11-ChIP-Seq(GSE51522)/Homer	RACTACAACTCCCAGVAKGC	0.1	-3.922	0.1134	67	0.27%	154.1	0.21%	1	1.28571
Otx2(Homeobox)/EpiLC-Otx2-ChIP-Seq(GSE56098)/Homer	NYTAATCCYB	0.1	-3.918	0.1134	1481	5.94%	4221.6	5.64%	1	1.05319
TEAD4(TEA)/Tropoblast-Tead4-ChIP-Seq(GSE37350)/Homer	CCWGGAATGY	0.1	-3.913	0.1134	1858	7.45%	5328.2	7.12%	1	1.04635
Foxa2(Forkhead)/Liver-Foxa2-ChIP-Seq(GSE25694)/Homer	CYTGTTTACWYW	0.1	-3.869	0.1177	1811	7.27%	5192.3	6.94%	1	1.04755
ETV4(ETS)/HepG2-ETV4-ChIP-Seq(ENCODE)/Homer	ACCGGAAGTG	0.1	-3.866	0.1177	2675	10.73%	7739	10.34%	1	1.03772
FOXP1(Forkhead)/H9-FOXP1-ChIP-Seq(GSE31006)/Homer	NYYTGTTTACHN	0.1	-3.86	0.1177	939	3.77%	2640.2	3.53%	1	1.06799
Egr2(Zf)/Thymocytes-Egr2-ChIP-Seq(GSE34254)/Homer	NGCGTGGGCGGR	0.1	-3.817	0.1219	312	1.25%	834.6	1.11%	1	1.12613
ZNF7(Zf)/HepG2-ZNF7.Flag-ChIP-Seq(Encode)/Homer	CTGCCWVCTTTTRTA	0.1	-3.803	0.1231	1206	4.84%	3422	4.57%	1	1.05908
ERG(ETS)/VCaP-ERG-ChIP-Seq(GSE14097)/Homer	ACAGGAAGTG	0.1	-3.77	0.1264	4067	16.32%	11869.3	15.85%	1	1.02965
ZNF189(Zf)/HEK293-ZNF189.GFP-ChIP-Seq(GSE58341)/Homer	TGGAACAGMA	0.1	-3.72	0.1323	2016	8.09%	5803.5	7.75%	1	1.04387
AT1G49560(G2like)/colamp-AT1G49560-DAP-Seq(GSE60143)/Homer	GAWTCTNWDA	0.1	-3.71	0.1328	3121	12.52%	9068.8	12.11%	1	1.03386
Stat3(Stat)/mES-Stat3-ChIP-Seq(GSE11431)/Homer	CTTCCGGGAA	0.1	-3.689	0.135	1189	4.77%	3376.4	4.51%	1	1.05765
PAX5(Paired,Homeobox)/GM12878-PAX5-ChIP-Seq(GSE32465)/Homer	GCAGCCAAGCRTGACH	0.1	-3.661	0.1381	757	3.04%	2118.8	2.83%	1	1.0742
SeqBias: polyA-repeat	AAAAAAAAAA	0.1	-3.629	0.142	24690	99.07%	74073.2	98.94%	1	1.00131
Foxo3(Forkhead)/U2OS-Foxo3-ChIP-Seq(E-MTAB-2701)/Homer	DGTAAACA	0.1	-3.583	0.1479	1632	6.55%	4680.6	6.25%	1	1.048
MafA(bZIP)/Islet-MafA-ChIP-Seq(GSE30298)/Homer	TGCTGACTCA	0.1	-3.562	0.1502	1932	7.75%	5564.4	7.43%	1	1.04307
bcd(Homeobox)/Embryo-Bcd-ChIP-Seq(GSE86966)/Homer	VNNGGATTADNN	0.1	-3.558	0.1502	2293	9.20%	6629.5	8.86%	1	1.03837
Foxo1(Forkhead)/RAW-Foxo1-ChIP-Seq(Fan_et_al.)/Homer	CTGTTTAC	0.1	-3.557	0.1502	4684	18.79%	13719.9	18.33%	1	1.0251
Pit1(Homeobox)/GCrat-Pit1-ChIP-Seq(GSE58009)/Homer	ATGMATATDC	0.1	-3.518	0.1546	1902	7.63%	5478.1	7.32%	1	1.04235
RBPJ:Ebox(?,bHLH)/Panc1-Rbpj1-ChIP-Seq(GSE47459)/Homer	GGGRAARRGRMCAGMTG	0.1	-3.493	0.1578	786	3.15%	2208.6	2.95%	1	1.0678
PU.1(ETS)/ThioMac-PU.1-ChIP-Seq(GSE21512)/Homer	AGAGGAAGTG	0.1	-3.486	0.1582	1143	4.59%	3250.7	4.34%	1	1.0576
GSC(Homeobox)/FrogEmbryos-GSC-ChIP-Seq(DRA000576)/Homer	RGGATTAR	0.1	-3.44	0.1647	2228	8.94%	6444.9	8.61%	1	1.03833
At5g04390(C2H2)/col200-At5g04390-DAP-Seq(GSE60143)/Homer	AGTGANDN	0.1	-3.426	0.1662	14248	57.17%	42365.2	56.59%	1	1.01025
REF6(Zf)/Arabidopsis-REF6-ChIP-Seq(GSE106942)/Homer	TVCTCTGTTT	0.1	-3.383	0.1727	1582	6.35%	4543.1	6.07%	1	1.04613
BAM8(BES1)/col-BAM8-DAP-Seq(GSE60143)/Homer	NNWSACACGTGTSWN	0.1	-3.377	0.1728	269	1.08%	721.8	0.96%	1	1.125
Etv2(ETS)/ES-ER71-ChIP-Seq(GSE59402)/Homer	NNAYTTCCTGHN	0.1	-3.334	0.1797	2280	9.15%	6604.7	8.82%	1	1.03741
MafB(bZIP)/BMM-Mafb-ChIP-Seq(GSE75722)/Homer	WNTGCTGASTCAGCANWTTY	0.1	-3.293	0.1862	907	3.64%	2568.1	3.43%	1	1.06122
RORa(NR)/Liver-Rora-ChIP-Seq(GSE101115)/Homer	AAWCTAGGTCARDNN	0.1	-3.277	0.1883	289	1.16%	780.8	1.04%	1	1.11538
At1g14580(C2H2)/colamp-At1g14580-DAP-Seq(GSE60143)/Homer	CASAAAAMGACAAAA	0.1	-3.225	0.1975	494	1.98%	1370.5	1.83%	1	1.08197
Foxf1(Forkhead)/Lung-Foxf1-ChIP-Seq(GSE77951)/Homer	WWATRTAAACAN	0.1	-3.191	0.2033	1845	7.40%	5328.7	7.12%	1	1.03933
E2F6(E2F)/Hela-E2F6-ChIP-Seq(GSE31477)/Homer	GGCGGGAARN	0.1	-3.163	0.2082	871	3.49%	2468	3.30%	1	1.05758
ASHR1(ND)/col-ASHR1-DAP-Seq(GSE60143)/Homer	NTGGTGAN	0.1	-3.161	0.2082	2776	11.14%	8083.4	10.80%	1	1.03148
ZSCAN22(Zf)/HEK293-ZSCAN22.GFP-ChIP-Seq(GSE58341)/Homer	SMCAGTCWGAKGGAGGAGGC	0.1	-3.156	0.2082	162	0.65%	423.2	0.57%	1	1.14035
LEF1(HMG)/H1-LEF1-ChIP-Seq(GSE64758)/Homer	CCTTTGATST	0.1	-3.156	0.2082	1559	6.26%	4487.3	5.99%	1	1.04508
bZIP:IRF(bZIP,IRF)/Th17-BatF-ChIP-Seq(GSE39756)/Homer	NAGTTTCABTHTGACTNW	0.1	-3.154	0.2082	901	3.62%	2556.3	3.41%	1	1.06158
Ets1-distal(ETS)/CD4+-PolII-ChIP-Seq(Barski_et_al.)/Homer	MACAGGAAGT	0.1	-3.141	0.2082	748	3.00%	2110.9	2.82%	1	1.06383
At3g24120(G2like)/col-At3g24120-DAP-Seq(GSE60143)/Homer	NWWAGMATMW	0.1	-3.13	0.2091	7865	31.56%	23249.1	31.05%	1	1.01643
HOXA2(Homeobox)/mES-Hoxa2-ChIP-Seq(Donaldson_et_al.)/Homer	GYCATCMATCAT	0.1	-3.129	0.2091	191	0.77%	505.9	0.68%	1	1.13235
EBNA1(EBV-virus)/Raji-EBNA1-ChIP-Seq(GSE30709)/Homer	GGYAGCAYDTGCTDCCCNNN	0.1	-3.122	0.2091	37	0.15%	82.6	0.11%	1	1.36364
ANAC103(NAC)/col-ANAC103-DAP-Seq(GSE60143)/Homer	AACTTGNWNWNCAAG	0.1	-3.092	0.2145	711	2.85%	2005	2.68%	1	1.06343
DLX2(Homeobox)/BasalGanglia-Dlx2-ChIP-seq(GSE124936)/Homer	NNNTAATTAS	0.1	-3.054	0.2218	3143	12.61%	9179	12.26%	1	1.02855
CRF10(AP2EREBP)/col100-CRF10-DAP-Seq(GSE60143)/Homer	DCCGCCGYHA	0.1	-3.046	0.2224	1244	4.99%	3566.4	4.76%	1	1.04832
ANAC042(NAC)/col-ANAC042-DAP-Seq(GSE60143)/Homer	CGTNDHNDHNACGKY	0.1	-3.023	0.2265	563	2.26%	1576.6	2.11%	1	1.07109
Pax7(Paired,Homeobox),longest/Myoblast-Pax7-ChIP-Seq(GSE25064)/Homer	NTAATTDGCYAATTANNWWD	0.1	-2.929	0.2477	38	0.15%	86.8	0.12%	1	1.25
SeqBias: CA-repeat	CACACACACA	0.1	-2.904	0.253	13108	52.59%	38995.2	52.09%	1	1.0096
FOXA1:AR(Forkhead,NR)/LNCAP-AR-ChIP-Seq(GSE27824)/Homer	AGTAAACAAAAAAGAACAND	0.1	-2.882	0.2576	144	0.58%	377.3	0.50%	1	1.16
PLT1(AP2EREBP)/colamp-PLT1-DAP-Seq(GSE60143)/Homer	GCACGAWTYCCGAGG	0.1	-2.778	0.2844	122	0.49%	317.9	0.42%	1	1.16667
TFDP1(E2F)/K562-TFDP1-ChIP-Seq(GSE105217)/Homer	WTTTCCCGCS	0.1	-2.731	0.2968	425	1.71%	1185.6	1.58%	1	1.08228
NFkB2-p52(RHD)/U266-NFKB2-ChIP-seq(GSE230466)/Homer	VGGGRATTYCCC	0.1	-2.723	0.2981	671	2.69%	1901.3	2.54%	1	1.05906
MYB81(MYB)/col-MYB81-DAP-Seq(GSE60143)/Homer	NWAACSGWTWNN	0.1	-2.685	0.3082	3232	12.97%	9472.5	12.65%	1	1.0253
ELF3(ETS)/PDAC-ELF3-ChIP-Seq(GSE64557)/Homer	ANCAGGAAGT	0.1	-2.638	0.3216	1778	7.13%	5163.4	6.90%	1	1.03333
DUX(Homeobox)/C2C12-Dux-ChIP-Seq(GSE87279)/Homer	BCWGATTCAATCAAN	0.1	-2.617	0.3272	8	0.03%	13.3	0.02%	1	1.5
At1g25550(G2like)/colamp-At1g25550-DAP-Seq(GSE60143)/Homer	NAGATTCY	0.1	-2.593	0.3335	2565	10.29%	7498.4	10.02%	1	1.02695
Bcl6(Zf)/Liver-Bcl6-ChIP-Seq(GSE31578)/Homer	NNNCTTTCCAGGAAA	0.1	-2.528	0.3546	3234	12.98%	9491.6	12.68%	1	1.02366
DLX5(Homeobox)/BasalGanglia-Dlx5-ChIP-seq(GSE124936)/Homer	SSTAATTA	0.1	-2.527	0.3546	1523	6.11%	4416.6	5.90%	1	1.03559
STAT4(Stat)/CD4-Stat4-ChIP-Seq(GSE22104)/Homer	NYTTCCWGGAAR	0.1	-2.512	0.3572	2263	9.08%	6608.7	8.83%	1	1.02831
FoxL2(Forkhead)/Ovary-FoxL2-ChIP-Seq(GSE60858)/Homer	WWTRTAAACAVG	0.1	-2.484	0.3657	1700	6.82%	4942.3	6.60%	1	1.03333
Nkx6.1(Homeobox)/Islet-Nkx6.1-ChIP-Seq(GSE40975)/Homer	GKTAATGR	0.1	-2.472	0.3688	5494	22.04%	16233.7	21.68%	1	1.01661
AS2(LOBAS2)/col-AS2-DAP-Seq(GSE60143)/Homer	CCGDAAWWHMCGSCG	0.1	-2.468	0.3688	61	0.24%	152.5	0.20%	1	1.2
OCT:OCT(POU,Homeobox,IR1)/NPC-Brn2-ChIP-Seq(GSE35496)/Homer	ATGAATWATTCATGA	0.1	-2.454	0.3723	29	0.12%	66.9	0.09%	1	1.33333
TOD6?/SacCer-Promoters/Homer	GCGATGAGMT	0.1	-2.437	0.3772	345	1.38%	962.3	1.29%	1	1.06977
E2F4(E2F)/K562-E2F4-ChIP-Seq(GSE31477)/Homer	GGCGGGAAAH	0.1	-2.432	0.3773	677	2.72%	1930.5	2.58%	1	1.05426
ETS:E-box(ETS,bHLH)/HPC7-Scl-ChIP-Seq(GSE22178)/Homer	AGGAARCAGCTG	0.1	-2.428	0.3775	218	0.87%	596.7	0.80%	1	1.0875
Srebp2(bHLH)/HepG2-Srebp2-ChIP-Seq(GSE31477)/Homer	CGGTCACSCCAC	0.1	-2.427	0.3775	266	1.07%	734.1	0.98%	1	1.09184
AT1G28160(AP2EREBP)/colamp-AT1G28160-DAP-Seq(GSE60143)/Homer	GGCGGCGG	0.1	-2.426	0.3775	2211	8.87%	6460.7	8.63%	1	1.02781
IRF:BATF(IRF:bZIP)/pDC-Irf8-ChIP-Seq(GSE66899)/Homer	CTTTCANTATGACTV	0.1	-2.393	0.3859	240	0.96%	660.6	0.88%	1	1.09091
Zscan4c(Zf)/ESC-Zscan4c-ChIP-seq(GSE140619)/Homer	ATRTGTGCAC	0.1	-2.383	0.3882	736	2.95%	2105.7	2.81%	1	1.04982
FoxD3(forkhead)/ZebrafishEmbryo-Foxd3.biotin-ChIP-seq(GSE106676)/Homer	TGTTTAYTTAGC	0.1	-2.37	0.392	1951	7.83%	5693.8	7.61%	1	1.02891
ZNF264(Zf)/HEK293-ZNF264.GFP-ChIP-Seq(GSE58341)/Homer	RGGGCACTAACY	0.1	-2.366	0.392	1337	5.36%	3876.2	5.18%	1	1.03475
Twist(bHLH)/HMLE-TWIST1-ChIP-Seq(Chang_et_al)/Homer	VCAKCTGGNNNCCAGMTGBN	0.1	-2.353	0.3956	283	1.14%	785.8	1.05%	1	1.08571
EWS:FLI1-fusion(ETS)/SK_N_MC-EWS:FLI1-ChIP-Seq(SRA014231)/Homer	VACAGGAAAT	0.1	-2.351	0.3956	1356	5.44%	3933.3	5.25%	1	1.03619
ANAC028(NAC)/col-ANAC028-DAP-Seq(GSE60143)/Homer	WRCTTGNNNNNCAAG	0.1	-2.316	0.4072	1314	5.27%	3811.9	5.09%	1	1.03536
c-Jun-CRE(bZIP)/K562-cJun-ChIP-Seq(GSE31477)/Homer	ATGACGTCATCY	0.1	-2.311	0.4075	606	2.43%	1727.6	2.31%	1	1.05195
NAC2(NAC)/colamp-NAC2-DAP-Seq(GSE60143)/Homer	TDCTTGNNNNNCAAG	1	-2.298	0.4114	1250	5.02%	3623	4.84%	1	1.03719
Stat3+il21(Stat)/CD4-Stat3-ChIP-Seq(GSE19198)/Homer	SVYTTCCNGGAARB	1	-2.291	0.4124	1663	6.67%	4845.6	6.47%	1	1.03091
TEAD2(TEA)/Py2T-Tead2-ChIP-Seq(GSE55709)/Homer	CCWGGAATGY	1	-2.289	0.4124	1094	4.39%	3163.3	4.23%	1	1.03783
PBX1(Homeobox)/MCF7-PBX1-ChIP-Seq(GSE28007)/Homer	GSCTGTCACTCA	1	-2.278	0.4146	222	0.89%	611.9	0.82%	1	1.08537
Klf4(Zf)/mES-Klf4-ChIP-Seq(GSE11431)/Homer	GCCACACCCA	1	-2.272	0.4155	816	3.27%	2346	3.13%	1	1.04473
Foxa3(Forkhead)/Liver-Foxa3-ChIP-Seq(GSE77670)/Homer	BSNTGTTTACWYWGN	1	-2.267	0.416	676	2.71%	1934.6	2.58%	1	1.05039
En1(Homeobox)/SUM149-EN1-ChIP-Seq(GSE120957)/Homer	NDCTAATTAS	1	-2.258	0.4184	3895	15.63%	11484.4	15.34%	1	1.0189
NRF(NRF)/Promoter/Homer	STGCGCATGCGC	1	-2.248	0.4208	291	1.17%	811	1.08%	1	1.08333
ATHB34(ZFHD)/colamp-ATHB34-DAP-Seq(GSE60143)/Homer	TRATTARS	1	-2.247	0.4208	1482	5.95%	4312.7	5.76%	1	1.03299
CRX(Homeobox)/Retina-Crx-ChIP-Seq(GSE20012)/Homer	GCTAATCC	1	-2.231	0.4247	5058	20.29%	14957.9	19.98%	1	1.01552
Unknown2/Drosophila-Promoters/Homer	CATCMCTA	1	-2.213	0.4311	3004	12.05%	8834.6	11.80%	1	1.02119
ARE(NR)/LNCAP-AR-ChIP-Seq(GSE27824)/Homer	RGRACASNSTGTYCYB	1	-2.199	0.4355	557	2.23%	1588.9	2.12%	1	1.05189
Pitx1(Homeobox)/Chicken-Pitx1-ChIP-Seq(GSE38910)/Homer	TAATCCCN	1	-2.191	0.4374	9543	38.29%	28385.6	37.91%	1	1.01002
FOXK2(Forkhead)/U2OS-FOXK2-ChIP-Seq(E-MTAB-2204)/Homer	SCHTGTTTACAT	1	-2.19	0.4374	1350	5.42%	3925.3	5.24%	1	1.03435
At5g66730(C2H2)/colamp-At5g66730-DAP-Seq(GSE60143)/Homer	TTTGTCKTTTTK	1	-2.15	0.4519	615	2.47%	1760.8	2.35%	1	1.05106
At3g04030(G2like)/col-At3g04030-DAP-Seq(GSE60143)/Homer	DRGAATCT	1	-2.136	0.457	2180	8.75%	6390.4	8.54%	1	1.02459
bHLH80(bHLH)/col-bHLH80-DAP-Seq(GSE60143)/Homer	NNNNDCAASTTGHNN	1	-2.1	0.4719	1972	7.91%	5775.5	7.71%	1	1.02594
ANAC057(NAC)/colamp-ANAC057-DAP-Seq(GSE60143)/Homer	DVCKTGNNNNNCAMG	1	-2.076	0.4816	1280	5.14%	3725.4	4.98%	1	1.03213
EBF(EBF)/proBcell-EBF-ChIP-Seq(GSE21978)/Homer	DGTCCCYRGGGA	1	-2.06	0.4874	479	1.92%	1365.8	1.82%	1	1.05495
Elk1(ETS)/Hela-Elk1-ChIP-Seq(GSE31477)/Homer	HACTTCCGGY	1	-2.032	0.4993	1199	4.81%	3488.4	4.66%	1	1.03219
IDD7(C2H2)/col-IDD7-DAP-Seq(GSE60143)/Homer	TTTGTCKTTTTN	1	-2.023	0.5022	879	3.53%	2543.5	3.40%	1	1.03824
Arnt:Ahr(bHLH)/MCF7-Arnt-ChIP-Seq(Lo_et_al.)/Homer	TBGCACGCAA	1	-2.013	0.5057	1180	4.73%	3433	4.59%	1	1.0305
Hoxb4(Homeobox)/ES-Hoxb4-ChIP-Seq(GSE34014)/Homer	TGATTRATGGCY	1	-2.008	0.5061	385	1.54%	1092.8	1.46%	1	1.05479
ANAC020(NAC)/col-ANAC020-DAP-Seq(GSE60143)/Homer	DVCKTGHNNNDCAAG	1	-1.998	0.5094	1082	4.34%	3144.9	4.20%	1	1.03333
ERb(NR),IR3/Ovary-ERb-ChIP-Seq(GSE203391)/Homer	RGGTCAGGGTGACCT	1	-1.989	0.5121	684	2.74%	1970.4	2.63%	1	1.04183
ATHB33(ZFHD)/col-ATHB33-DAP-Seq(GSE60143)/Homer	NGTRATTAAK	1	-1.986	0.5121	2544	10.21%	7485.6	10.00%	1	1.021
ETV1(ETS)/GIST48-ETV1-ChIP-Seq(GSE22441)/Homer	AACCGGAAGT	1	-1.985	0.5121	3364	13.50%	9928.2	13.26%	1	1.0181
ANAC050(NAC)/colamp-ANAC050-DAP-Seq(GSE60143)/Homer	WNCTTGNNNNNCAAG	1	-1.982	0.5121	990	3.97%	2873.1	3.84%	1	1.03385
Unknown4/Arabidopsis-Promoters/Homer	CKTCKTCTTY	1	-1.976	0.5121	2253	9.04%	6620.7	8.84%	1	1.02262
VND4(NAC)/colamp-VND4-DAP-Seq(GSE60143)/Homer	WRCTTGWANWWCAAG	1	-1.955	0.5204	1271	5.10%	3706.6	4.95%	1	1.0303
BANP(?)/ESC-Banp-ChIP-Seq(GSE155603)/Homer	TCTCGCGAGANY	1	-1.955	0.5204	116	0.47%	314.2	0.42%	1	1.11905
IRF8(IRF)/BMDM-IRF8-ChIP-Seq(GSE77884)/Homer	GRAASTGAAAST	1	-1.942	0.5235	688	2.76%	1984.6	2.65%	1	1.04151
NFATC2(RHD)/Islets-NFATC2-ChIP-Seq(GSE158496)/Homer	WTTTTCCATTGS	1	-1.922	0.5326	4685	18.80%	13878.9	18.54%	1	1.01402
AGL63(MADS)/col-AGL63-DAP-Seq(GSE60143)/Homer	TTCCAAWWWTGG	1	-1.918	0.5327	1574	6.32%	4607.4	6.15%	1	1.02764
CEBP:CEBP(bZIP)/MEF-Chop-ChIP-Seq(GSE35681)/Homer	NTNATGCAAYMNNHTGMAAY	1	-1.906	0.5375	259	1.04%	728.1	0.97%	1	1.07216
Unknown3/Drosophila-Promoters/Homer	ACVAKCTGGCAGCGC	1	-1.878	0.5509	168	0.67%	465.8	0.62%	1	1.08065
AZF1(C2H2)/colamp-AZF1-DAP-Seq(GSE60143)/Homer	DKSWCACT	1	-1.866	0.5551	13456	53.99%	40179.4	53.67%	1	1.00596
MYB33(MYB)/col-MYB33-DAP-Seq(GSE60143)/Homer	DDTYNGTTAN	1	-1.862	0.5556	3915	15.71%	11585.6	15.47%	1	1.01551
Pax7(Paired,Homeobox),long/Myoblast-Pax7-ChIP-Seq(GSE25064)/Homer	TAATCHGATTAC	1	-1.861	0.5556	36	0.14%	91	0.12%	1	1.16667
DLX1(Homeobox)/BasalGanglia-Dlx1-ChIP-seq(GSE124936)/Homer	NSNNTAATTA	1	-1.85	0.5584	2701	10.84%	7965.6	10.64%	1	1.0188
At1g75490(AP2EREBP)/colamp-At1g75490-DAP-Seq(GSE60143)/Homer	CACCGMCT	1	-1.822	0.5726	2446	9.81%	7208.6	9.63%	1	1.01869
Hand2(bHLH)/Mesoderm-Hand2-ChIP-Seq(GSE61475)/Homer	TGACANARRCCAGRC	1	-1.795	0.586	1174	4.71%	3429.8	4.58%	1	1.02838
RUNX-AML(Runt)/CD4+-PolII-ChIP-Seq(Barski_et_al.)/Homer	GCTGTGGTTW	1	-1.793	0.586	1617	6.49%	4744.5	6.34%	1	1.02366
GABPA(ETS)/Jurkat-GABPa-ChIP-Seq(GSE17954)/Homer	RACCGGAAGT	1	-1.791	0.586	2169	8.70%	6387	8.53%	1	1.01993
E2F7(E2F)/Hela-E2F7-ChIP-Seq(GSE32673)/Homer	VDTTTCCCGCCA	1	-1.79	0.586	169	0.68%	470	0.63%	1	1.07937
TEAD1(TEAD)/HepG2-TEAD1-ChIP-Seq(Encode)/Homer	CYRCATTCCA	1	-1.788	0.586	2092	8.39%	6157.9	8.23%	1	1.01944
PRDM1(Zf)/Hela-PRDM1-ChIP-Seq(GSE31477)/Homer	ACTTTCACTTTC	1	-1.778	0.5864	1236	4.96%	3614.8	4.83%	1	1.02692
TGA10(bZIP)/colamp-TGA10-DAP-Seq(GSE60143)/Homer	ATGACGTC	1	-1.778	0.5864	1015	4.07%	2959.8	3.95%	1	1.03038
AR-halfsite(NR)/LNCaP-AR-ChIP-Seq(GSE27824)/Homer	CCAGGAACAG	1	-1.768	0.5886	9796	39.31%	29205.3	39.01%	1	1.00769
At5g18450(AP2EREBP)/col-At5g18450-DAP-Seq(GSE60143)/Homer	CACCGCTT	1	-1.763	0.5897	2236	8.97%	6588	8.80%	1	1.01932
SGR5(C2H2)/colamp-SGR5-DAP-Seq(GSE60143)/Homer	TTTGTCTTTTTT	1	-1.752	0.5941	1661	6.66%	4878.2	6.52%	1	1.02147
ZBTB18(Zf)/HEK293-ZBTB18.GFP-ChIP-Seq(GSE58341)/Homer	AACATCTGGA	1	-1.71	0.6172	1225	4.92%	3586.7	4.79%	1	1.02714
STZ(C2H2)/colamp-STZ-DAP-Seq(GSE60143)/Homer	HNBTCACT	1	-1.707	0.6173	14585	58.52%	43598.2	58.23%	1	1.00498
ANAC079(NAC)/colamp-ANAC079-DAP-Seq(GSE60143)/Homer	TACACGCAACCT	1	-1.694	0.6231	720	2.89%	2091.3	2.79%	1	1.03584
AT1G69570(C2C2dof)/col-AT1G69570-DAP-Seq(GSE60143)/Homer	WAAAAGTGHH	1	-1.692	0.6231	2730	10.95%	8067.3	10.78%	1	1.01577
NTM2(NAC)/col-NTM2-DAP-Seq(GSE60143)/Homer	CTTRTNNNAYAAGBH	1	-1.691	0.6231	1055	4.23%	3083.8	4.12%	1	1.0267
AP-2alpha(AP2)/Hela-AP2alpha-ChIP-Seq(GSE31477)/Homer	ATGCCCTGAGGC	1	-1.678	0.627	1735	6.96%	5104.6	6.82%	1	1.02053
ZBTB33(Zf)/GM12878-ZBTB33-ChIP-Seq(GSE32465)/Homer	GGVTCTCGCGAGAAC	1	-1.677	0.627	51	0.20%	134.4	0.18%	1	1.11111
SeqBias: C/A-bias	MMMMMMMMMM	1	-1.673	0.627	24829	99.62%	74556	99.58%	1	1.0004
Tgif2(Homeobox)/mES-Tgif2-ChIP-Seq(GSE55404)/Homer	TGTCANYT	1	-1.666	0.629	8113	32.55%	24174.7	32.29%	1	1.00805
ANAC096(NAC)/colamp-ANAC096-DAP-Seq(GSE60143)/Homer	TACTTGWNNNWCAAG	1	-1.659	0.6315	1213	4.87%	3555	4.75%	1	1.02526
BIM3(bHLH)/col-BIM3-DAP-Seq(GSE60143)/Homer	TWVTCACGTGAB	1	-1.649	0.6354	186	0.75%	523.7	0.70%	1	1.07143
AT5G23930(mTERF)/col-AT5G23930-DAP-Seq(GSE60143)/Homer	GGCGGCTG	1	-1.64	0.6392	3001	12.04%	8881.3	11.86%	1	1.01518
ZNF16(Zf)/HEK293-ZNF16.GFP-ChIP-Seq(GSE58341)/Homer	MACCTTCYATGGCTCCCTAKTGCCY	1	-1.63	0.6436	18	0.07%	43	0.06%	1	1.16667
AtHB32(ZFHD)/col200-AtHB32-DAP-Seq(GSE60143)/Homer	CGAATTAT	1	-1.627	0.6436	2264	9.08%	6684.3	8.93%	1	1.0168
ANAC016(NAC)/col-ANAC016-DAP-Seq(GSE60143)/Homer	WNCTTGNNNNNCAMG	1	-1.627	0.6436	1431	5.74%	4204.9	5.62%	1	1.02135
RAR:RXR(NR),DR5/ES-RAR-ChIP-Seq(GSE56893)/Homer	RGGTCADNNAGAGGTCAV	1	-1.627	0.6436	55	0.22%	146.1	0.20%	1	1.1
Znf263(Zf)/K562-Znf263-ChIP-Seq(GSE31477)/Homer	CVGTSCTCCC	1	-1.593	0.6596	4349	17.45%	12914	17.25%	1	1.01159
CAMTA1(CAMTA)/col-CAMTA1-DAP-Seq(GSE60143)/Homer	WWAACGCGTT	1	-1.593	0.6596	550	2.21%	1594.2	2.13%	1	1.03756
Pax7(Paired,Homeobox)/Myoblast-Pax7-ChIP-Seq(GSE25064)/Homer	TAATCAATTA	1	-1.573	0.6691	154	0.62%	432.8	0.58%	1	1.06897
bHLH122(bHLH)/col100-bHLH122-DAP-Seq(GSE60143)/Homer	NDDCAASTTGHHNWW	1	-1.566	0.6717	1671	6.70%	4923.5	6.58%	1	1.01824
ANAC071(NAC)/col-ANAC071-DAP-Seq(GSE60143)/Homer	DNCKTNDNNNHNAAG	1	-1.564	0.6717	1509	6.05%	4441.2	5.93%	1	1.02024
Npas4(bHLH)/Neuron-Npas4-ChIP-Seq(GSE127793)/Homer	NHRTCACGACDN	1	-1.56	0.6717	1326	5.32%	3897.3	5.21%	1	1.02111
AT1G24250(Orphan)/col-AT1G24250-DAP-Seq(GSE60143)/Homer	KTDGTTGGTDGTTGG	1	-1.553	0.6741	690	2.77%	2010.6	2.69%	1	1.02974
LOB(LOBAS2)/col-LOB-DAP-Seq(GSE60143)/Homer	CGCCGKAWWTTHCGS	1	-1.543	0.6787	224	0.90%	637.4	0.85%	1	1.05882
Hoxa10(Homeobox)/ChickenMSG-Hoxa10.Flag-ChIP-Seq(GSE86088)/Homer	GGYAATGAAA	1	-1.508	0.7009	1174	4.71%	3449.3	4.61%	1	1.02169
VND1(NAC)/col-VND1-DAP-Seq(GSE60143)/Homer	CTTRWDNHWYAAGYW	1	-1.493	0.7094	1416	5.68%	4170	5.57%	1	1.01975
EWS:ERG-fusion(ETS)/CADO_ES1-EWS:ERG-ChIP-Seq(SRA014231)/Homer	ATTTCCTGTN	1	-1.491	0.7094	1693	6.79%	4995.9	6.67%	1	1.01799
Isl1(Homeobox)/Neuron-Isl1-ChIP-Seq(GSE31456)/Homer	CTAATKGV	1	-1.483	0.712	4287	17.20%	12743.8	17.02%	1	1.01058
ATHB24(ZFHD)/colamp-ATHB24-DAP-Seq(GSE60143)/Homer	TAATTAAS	1	-1.483	0.712	1366	5.48%	4022.1	5.37%	1	1.02048
Tcf7(HMG)/GM12878-TCF7-ChIP-Seq(Encode)/Homer	CTTTGATGTGSB	1	-1.483	0.712	773	3.10%	2260.3	3.02%	1	1.02649
ERF13(AP2EREBP)/colamp-ERF13-DAP-Seq(GSE60143)/Homer	TYAGCCGCCATT	1	-1.481	0.712	1642	6.59%	4844.9	6.47%	1	1.01855
Elf4(ETS)/BMDM-Elf4-ChIP-Seq(GSE88699)/Homer	ACTTCCKGKT	1	-1.474	0.712	2462	9.88%	7290.5	9.74%	1	1.01437
Zic(Zf)/Cerebellum-ZIC1.2-ChIP-Seq(GSE60731)/Homer	CCTGCTGAGH	1	-1.466	0.7133	1965	7.88%	5808.6	7.76%	1	1.01546
REB1/SacCer-Promoters/Homer	KCCGGGTAAYRR	1	-1.465	0.7133	312	1.25%	898.4	1.20%	1	1.04167
Max(bHLH)/K562-Max-ChIP-Seq(GSE31477)/Homer	RCCACGTGGYYN	1	-1.462	0.7133	1230	4.94%	3619.3	4.83%	1	1.02277
HOXA3(Homeobox)/mEmbryo-Hoxa3-ChIP-Seq(E-MTAB-8607)/Homer	ATGATTGATGGS	1	-1.456	0.7143	236	0.95%	675.3	0.90%	1	1.05556
ANAC005(NAC)/col-ANAC005-DAP-Seq(GSE60143)/Homer	WVCTTVTWNHABAAG	1	-1.446	0.7197	1011	4.06%	2969.3	3.97%	1	1.02267
AT4G37180(G2like)/col-AT4G37180-DAP-Seq(GSE60143)/Homer	AGAATCTTNN	1	-1.44	0.7215	2799	11.23%	8300.7	11.09%	1	1.01262
NFIL3(bZIP)/HepG2-NFIL3-ChIP-Seq(Encode)/Homer	VTTACGTAAYNNNNN	1	-1.437	0.7221	1109	4.45%	3261.9	4.36%	1	1.02064
ANAC053(NAC)/colamp-ANAC053-DAP-Seq(GSE60143)/Homer	TDCTTGNNNNNCAAG	1	-1.435	0.7221	932	3.74%	2735.7	3.65%	1	1.02466
DUX4(Homeobox)/Myoblasts-DUX4.V5-ChIP-Seq(GSE75791)/Homer	NWTAAYCYAATCAWN	1	-1.425	0.7261	63	0.25%	172.5	0.23%	1	1.08696
Atf1(bZIP)/K562-ATF1-ChIP-Seq(GSE31477)/Homer	GATGACGTCA	1	-1.395	0.7461	1239	4.97%	3651.2	4.88%	1	1.01844
RAP211(AP2EREBP)/colamp-RAP211-DAP-Seq(GSE60143)/Homer	RGCCGGCYWW	1	-1.388	0.7496	3791	15.21%	11272.2	15.06%	1	1.00996
MYNN(Zf)/HEK293-MYNN.eGFP-ChIP-Seq(Encode)/Homer	TTCAAAWTAAAAGTC	1	-1.368	0.762	512	2.05%	1493.9	2.00%	1	1.025
PRDM15(Zf)/ESC-Prdm15-ChIP-Seq(GSE73694)/Homer	YCCDNTCCAGGTTTT	1	-1.367	0.762	2364	9.49%	7009.1	9.36%	1	1.01389
COG1(C2C2dof)/col-COG1-DAP-Seq(GSE60143)/Homer	DAAAAAGTGA	1	-1.362	0.7624	3280	13.16%	9747.7	13.02%	1	1.01075
ESE3(AP2EREBP)/col-ESE3-DAP-Seq(GSE60143)/Homer	GACGGTGG	1	-1.359	0.7629	1428	5.73%	4217.7	5.63%	1	1.01776
ZML2(C2C2gata)/col-ZML2-DAP-Seq(GSE60143)/Homer	CATCATCATC	1	-1.347	0.77	392	1.57%	1139.9	1.52%	1	1.03289
MYB116(MYB)/colamp-MYB116-DAP-Seq(GSE60143)/Homer	AGTTAGGCAN	1	-1.327	0.7828	1363	5.47%	4026.9	5.38%	1	1.01673
AT4G27900(C2C2COlike)/col-AT4G27900-DAP-Seq(GSE60143)/Homer	TCTCVACCGTTSATT	1	-1.317	0.7888	6	0.02%	13.2	0.02%	1	1
bHLH130(bHLH)/col-bHLH130-DAP-Seq(GSE60143)/Homer	GCAACTTG	1	-1.314	0.7888	1423	5.71%	4206.4	5.62%	1	1.01601
BIM1(bHLH)/colamp-BIM1-DAP-Seq(GSE60143)/Homer	NNNNNNVTCACGTGM	1	-1.303	0.7954	160	0.64%	457.2	0.61%	1	1.04918
ZNF317(Zf)/HEK293-ZNF317.GFP-ChIP-Seq(GSE58341)/Homer	GTCWGCTGTYYCTCT	1	-1.299	0.7961	193	0.77%	554.8	0.74%	1	1.04054
VND6(NAC)/col-VND6-DAP-Seq(GSE60143)/Homer	DCTTNHTTTTYAMGY	1	-1.294	0.7982	1983	7.96%	5879.7	7.85%	1	1.01401
ZNF322(Zf)/HEK293-ZNF322.GFP-ChIP-Seq(GSE58341)/Homer	GAGCCTGGTACTGWGCCTGR	1	-1.293	0.7982	636	2.55%	1865.7	2.49%	1	1.0241
E-box/Drosophila-Promoters/Homer	AACAGCTGTTHN	1	-1.284	0.8014	588	2.36%	1723.6	2.30%	1	1.02609
RARg(NR)/ES-RARg-ChIP-Seq(GSE30538)/Homer	AGGTCAAGGTCA	1	-1.283	0.8014	59	0.24%	163.7	0.22%	1	1.09091
AtGRF6(GRF)/col-AtGRF6-DAP-Seq(GSE60143)/Homer	NTGTCAGADNNNNNN	1	-1.279	0.8014	2709	10.87%	8050.1	10.75%	1	1.01116
AT4G12670(MYBrelated)/col-AT4G12670-DAP-Seq(GSE60143)/Homer	AGGGTTTAGGGTTTA	1	-1.262	0.813	1	0.00%	0	0.00%	1	#DIV/0!
E2F1(E2F)/Hela-E2F1-ChIP-Seq(GSE22478)/Homer	CWGGCGGGAA	1	-1.258	0.8138	323	1.30%	939.1	1.25%	1	1.04
Elk4(ETS)/Hela-Elk4-ChIP-Seq(GSE31477)/Homer	NRYTTCCGGY	1	-1.252	0.8164	1177	4.72%	3478.5	4.65%	1	1.01505
EHF(ETS)/LoVo-EHF-ChIP-Seq(GSE49402)/Homer	AVCAGGAAGT	1	-1.25	0.8164	3119	12.51%	9280.1	12.40%	1	1.00887
PUCHI(AP2EREBP)/colamp-PUCHI-DAP-Seq(GSE60143)/Homer	GCGCCGTY	1	-1.247	0.8164	666	2.67%	1957.4	2.61%	1	1.02299
Duxbl(Homeobox)/NIH3T3-Duxbl.HA-ChIP-Seq(GSE119782)/Homer	TAAYCYAATCAA	1	-1.247	0.8164	99	0.40%	280.6	0.37%	1	1.08108
At3g12730(G2like)/colamp-At3g12730-DAP-Seq(GSE60143)/Homer	AAGATTCT	1	-1.245	0.8164	3316	13.30%	9870.5	13.18%	1	1.0091
GFY(?)/Promoter/Homer	ACTACAATTCCC	1	-1.236	0.8188	145	0.58%	415	0.55%	1	1.05455
FHY3(FAR1)/Arabidopsis-FHY3-ChIP-Seq(GSE30711)/Homer	HHCACGCGCBTN	1	-1.228	0.8229	383	1.54%	1118.2	1.49%	1	1.03356
ERF15(AP2EREBP)/colamp-ERF15-DAP-Seq(GSE60143)/Homer	WDHAGCMGCCAT	1	-1.223	0.8248	4115	16.51%	12265.4	16.38%	1	1.00794
ZNF341(Zf)/EBV-ZNF341-ChIP-Seq(GSE113194)/Homer	GGAACAGCCG	1	-1.22	0.8249	1594	6.40%	4725	6.31%	1	1.01426
AP-2gamma(AP2)/MCF7-TFAP2C-ChIP-Seq(GSE21234)/Homer	SCCTSAGGSCAW	1	-1.21	0.8309	2345	9.41%	6970.6	9.31%	1	1.01074
HLF(bZIP)/HSC-HLF.Flag-ChIP-Seq(GSE69817)/Homer	RTTATGYAAB	1	-1.21	0.8309	1523	6.11%	4514.2	6.03%	1	1.01327
PAX6(Paired,Homeobox)/Forebrain-Pax6-ChIP-Seq(GSE66961)/Homer	NGTGTTCAVTSAAGCGKAAA	1	-1.209	0.8309	158	0.63%	454.9	0.61%	1	1.03279
CAMTA5(CAMTA)/col-CAMTA5-DAP-Seq(GSE60143)/Homer	ACGCGTTTTANACRC	1	-1.206	0.8309	358	1.44%	1045.1	1.40%	1	1.02857
MNT(bHLH)/HepG2-MNT-ChIP-Seq(Encode)/Homer	DGCACACGTG	1	-1.203	0.8309	2046	8.21%	6077.3	8.12%	1	1.01108
Ascl2(bHLH)/ESC-Ascl2-ChIP-Seq(GSE97712)/Homer	SSRGCAGCTGCH	1	-1.202	0.8309	2658	10.66%	7907.1	10.56%	1	1.00947
ZNF416(Zf)/HEK293-ZNF416.GFP-ChIP-Seq(GSE58341)/Homer	WDNCTGGGCA	1	-1.184	0.8396	3230	12.96%	9621.1	12.85%	1	1.00856
ETS(ETS)/Promoter/Homer	AACCGGAAGT	1	-1.181	0.8396	718	2.88%	2116.7	2.83%	1	1.01767
ATHB23(ZFHD)/col-ATHB23-DAP-Seq(GSE60143)/Homer	HTAATTARNN	1	-1.18	0.8396	1673	6.71%	4965.9	6.63%	1	1.01207
Nanog(Homeobox)/mES-Nanog-ChIP-Seq(GSE11724)/Homer	RGCCATTAAC	1	-1.171	0.8439	9602	38.53%	28728.1	38.37%	1	1.00417
TGA2(bZIP)/colamp-TGA2-DAP-Seq(GSE60143)/Homer	ACGTCAYCHH	1	-1.168	0.8445	807	3.24%	2382.5	3.18%	1	1.01887
MYB44(MYB)/colamp-MYB44-DAP-Seq(GSE60143)/Homer	CVGTTWWKTCNGTTA	1	-1.168	0.8445	146	0.59%	420.1	0.56%	1	1.05357
AT2G31460(REMB3)/col-AT2G31460-DAP-Seq(GSE60143)/Homer	WNWARWDGAAATGAT	1	-1.16	0.8468	695	2.79%	2049.9	2.74%	1	1.01825
ZNF768(Zf)/Rajj-ZNF768-ChIP-Seq(GSE111879)/Homer	RHHCAGAGAGGB	1	-1.153	0.8501	76	0.30%	215.7	0.29%	1	1.03448
HLH-1(bHLH)/cElegans-Embryo-HLH1-ChIP-Seq(modEncode)/Homer	RACAGCTGTTBH	1	-1.146	0.8541	1897	7.61%	5638.5	7.53%	1	1.01062
IDD2(C2H2)/colamp-IDD2-DAP-Seq(GSE60143)/Homer	HAVAAAAMGACAAAA	1	-1.143	0.8544	274	1.10%	799.8	1.07%	1	1.02804
CEBP(bZIP)/ThioMac-CEBPb-ChIP-Seq(GSE21512)/Homer	ATTGCGCAAC	1	-1.142	0.8544	1210	4.85%	3586.5	4.79%	1	1.01253
ZNF91(Zf)/HEK-ZNF91.HA-ChIP-Seq(GSE162571)/Homer	RGCMGCCTYC	1	-1.133	0.8587	1844	7.40%	5481.6	7.32%	1	1.01093
CRE(bZIP)/Promoter/Homer	CSGTGACGTCAC	1	-1.133	0.8587	409	1.64%	1201	1.60%	1	1.025
NAP(NAC)/col-NAP-DAP-Seq(GSE60143)/Homer	ARGTTACGTRTN	1	-1.131	0.8587	1212	4.86%	3593.6	4.80%	1	1.0125
MYB98(MYB)/col-MYB98-DAP-Seq(GSE60143)/Homer	NWDCCGTTAC	1	-1.129	0.8587	451	1.81%	1325.2	1.77%	1	1.0226
ANAC083(NAC)/col-ANAC083-DAP-Seq(GSE60143)/Homer	CKTRWNNNWYAMGTA	1	-1.121	0.8603	1203	4.83%	3567.6	4.77%	1	1.01258
AREB3(bZIP)/col-AREB3-DAP-Seq(GSE60143)/Homer	NKGMCACGTGDCMNN	1	-1.12	0.8603	397	1.59%	1165.3	1.56%	1	1.01923
FOXK1(Forkhead)/HEK293-FOXK1-ChIP-Seq(GSE51673)/Homer	NVWTGTTTAC	1	-1.119	0.8603	2231	8.95%	6640.4	8.87%	1	1.00902
E-box(bHLH)/Promoter/Homer	SSGGTCACGTGA	1	-1.119	0.8603	119	0.48%	342.3	0.46%	1	1.04348
ZNF41(Zf)/HEK293-ZNF41.GFP-ChIP-Seq(GSE58341)/Homer	CCTCATGGTGYCYTWYTCCCTTGTG	1	-1.113	0.8603	50	0.20%	140.5	0.19%	1	1.05263
CREB5(bZIP)/LNCaP-CREB5.V5-ChIP-Seq(GSE137775)/Homer	VVATGACGTCAT	1	-1.111	0.8603	714	2.86%	2109.3	2.82%	1	1.01418
VND2(NAC)/col-VND2-DAP-Seq(GSE60143)/Homer	DNCKTNNNNNNNAAG	1	-1.093	0.8717	1690	6.78%	5025.8	6.71%	1	1.01043
Pbx3(Homeobox)/GM12878-PBX3-ChIP-Seq(GSE32465)/Homer	SCTGTCAMTCAN	1	-1.091	0.8717	586	2.35%	1729.3	2.31%	1	1.01732
CUC1(NAC)/col-CUC1-DAP-Seq(GSE60143)/Homer	TACTTGTNNNACAAG	1	-1.076	0.8825	689	2.76%	2037.3	2.72%	1	1.01471
LXRE(NR),DR4/RAW-LXRb.biotin-ChIP-Seq(GSE21512)/Homer	RGGTTACTANAGGTCA	1	-1.074	0.8825	89	0.36%	255.8	0.34%	1	1.05882
AGL13(MADS)/col-AGL13-DAP-Seq(GSE60143)/Homer	TWCCAWWTWTGGWAA	1	-1.066	0.8865	76	0.30%	217.1	0.29%	1	1.03448
GLIS3(Zf)/Thyroid-Glis3.GFP-ChIP-Seq(GSE103297)/Homer	CTCCCTGGGAGGCCN	1	-1.061	0.8888	3143	12.61%	9378.1	12.53%	1	1.00638
CHR(?)/Hela-CellCycle-Expression/Homer	SRGTTTCAAA	1	-1.056	0.8912	1295	5.20%	3848.3	5.14%	1	1.01167
GBF6(bZIP)/colamp-GBF6-DAP-Seq(GSE60143)/Homer	WWTGMCACGTCABCW	1	-1.042	0.9016	292	1.17%	857.3	1.15%	1	1.01739
ERF105(AP2EREBP)/colamp-ERF105-DAP-Seq(GSE60143)/Homer	TGGCGGCT	1	-1.039	0.9022	1812	7.27%	5396.2	7.21%	1	1.00832
SND3(NAC)/col-SND3-DAP-Seq(GSE60143)/Homer	CTTNHNNNDNAAGNH	1	-1.036	0.9026	1293	5.19%	3844.6	5.14%	1	1.00973
Hoxc10(Homeobox)/EB-Hoxc10.iFlag-ChIP-Seq(GSE142377)/Homer	CMATAAATCA	1	-1.033	0.9028	2352	9.44%	7013.6	9.37%	1	1.00747
At2g41835(C2H2)/col-At2g41835-DAP-Seq(GSE60143)/Homer	TTTGAAAA	1	-1.03	0.9034	1073	4.31%	3187.9	4.26%	1	1.01174
Hoxd13(Homeobox)/ChickenMSG-Hoxd13.Flag-ChIP-Seq(GSE86088)/Homer	NCYAATAAAA	1	-1.025	0.9065	3265	13.10%	9749	13.02%	1	1.00614
ZIM(C2C2gata)/col-ZIM-DAP-Seq(GSE60143)/Homer	ATCSRACGGTYRAGA	1	-1.023	0.9065	9	0.04%	23.3	0.03%	1	1.33333
DEL2(E2FDP)/col-DEL2-DAP-Seq(GSE60143)/Homer	WTTTCSCGCC	1	-1.009	0.9165	559	2.24%	1654.1	2.21%	1	1.01357
ANAC087(NAC)/col-ANAC087-DAP-Seq(GSE60143)/Homer	WVCKTGHNNNWCAMG	1	-1.004	0.9187	416	1.67%	1228.1	1.64%	1	1.01829
ANL2(HB)/col-ANL2-DAP-Seq(GSE60143)/Homer	CATTAATTGC	1	-1.003	0.9187	940	3.77%	2792.7	3.73%	1	1.01072
ANAC017(NAC)/colamp-ANAC017-DAP-Seq(GSE60143)/Homer	TMCTTGNNNNNCAAG	1	-1	0.9187	159	0.64%	464.7	0.62%	1	1.03226
GRF9(GRF)/colamp-GRF9-DAP-Seq(GSE60143)/Homer	NWCTGACANNNNNNN	1	-0.9891	0.9258	2340	9.39%	6983.5	9.33%	1	1.00643
LBD13(LOBAS2)/colamp-LBD13-DAP-Seq(GSE60143)/Homer	KCCGTNWTTTBCGGC	1	-0.9835	0.9288	1109	4.45%	3300	4.41%	1	1.00907
Meis1(Homeobox)/MastCells-Meis1-ChIP-Seq(GSE48085)/Homer	VGCTGWCAVB	1	-0.9801	0.9297	4180	16.77%	12499.4	16.70%	1	1.00419
Unknown(Homeobox)/Limb-p300-ChIP-Seq/Homer	SSCMATWAAA	1	-0.975	0.9323	1200	4.81%	3572.7	4.77%	1	1.00839
MafF(bZIP)/HepG2-MafF-ChIP-Seq(GSE31477)/Homer	HWWGTCAGCAWWTTT	1	-0.9674	0.9372	484	1.94%	1433.8	1.92%	1	1.01042
HuR(?)/HEK293-HuR-CLIP-Seq(GSE87887)/Homer	BTTTGGTTTG	1	-0.9641	0.9381	8881	35.63%	26608.9	35.54%	1	1.00253
Lola-I(Zf)/Embryo-LolaI-ChIP-Seq(GSE200870)/Homer	VAAAGCTY	1	-0.9471	0.9519	1313	5.27%	3913.2	5.23%	1	1.00765
Barx1(Homeobox)/Stomach-Barx1.3xFlag-ChIP-Seq(GSE69483)/Homer	AAACMATTAN	1	-0.9462	0.9519	949	3.81%	2824.8	3.77%	1	1.01061
SMB(NAC)/colamp-SMB-DAP-Seq(GSE60143)/Homer	CTTVNNNNDBAAGHW	1	-0.9443	0.9519	1694	6.80%	5054.8	6.75%	1	1.00741
MYB77(MYB)/col-MYB77-DAP-Seq(GSE60143)/Homer	NYAACBGYMC	1	-0.943	0.9519	2770	11.11%	8278.3	11.06%	1	1.00452
Atf7(bZIP)/3T3L1-Atf7-ChIP-Seq(GSE56872)/Homer	NGRTGACGTCAY	1	-0.9416	0.9519	886	3.55%	2636.8	3.52%	1	1.00852
CELF2(RRM)/JSL1-CELF2-CLIP-Seq(GSE71264)/Homer	RGTGTCAG	1	-0.9301	0.957	781	3.13%	2323.4	3.10%	1	1.00968
TGA4(bZIP)/colamp-TGA4-DAP-Seq(GSE60143)/Homer	RTGACGTCAKCW	1	-0.9264	0.9584	462	1.85%	1370	1.83%	1	1.01093
Chop(bZIP)/MEF-Chop-ChIP-Seq(GSE35681)/Homer	ATTGCATCAT	1	-0.9195	0.9628	357	1.43%	1057.2	1.41%	1	1.01418
LBD23(LOBAS2)/colamp-LBD23-DAP-Seq(GSE60143)/Homer	GCGNAWWWTNCGCYW	1	-0.9177	0.9628	1344	5.39%	4009.5	5.36%	1	1.0056
NAM(NAC)/col-NAM-DAP-Seq(GSE60143)/Homer	RGTTRCGTRW	1	-0.9164	0.9628	1563	6.27%	4665.9	6.23%	1	1.00642
bZIP50(bZIP)/colamp-bZIP50-DAP-Seq(GSE60143)/Homer	GATGACGTCA	1	-0.9154	0.9628	1589	6.38%	4743.6	6.34%	1	1.00631
Pit1+1bp(Homeobox)/GCrat-Pit1-ChIP-Seq(GSE58009)/Homer	ATGCATAATTCA	1	-0.9086	0.9645	560	2.25%	1664.9	2.22%	1	1.01351
AT5G22990(C2H2)/col-AT5G22990-DAP-Seq(GSE60143)/Homer	WCGAHDTCGWHN	1	-0.8977	0.9728	83	0.33%	242.1	0.32%	1	1.03125
SND2(NAC)/colamp-SND2-DAP-Seq(GSE60143)/Homer	CTTVWNNNWBAAGNW	1	-0.8959	0.9728	903	3.62%	2691.1	3.59%	1	1.00836
AT1G71450(AP2EREBP)/col-AT1G71450-DAP-Seq(GSE60143)/Homer	DHDWTGTCGGTG	1	-0.8922	0.9738	1814	7.28%	5420.5	7.24%	1	1.00552
ZFP3(Zf)/HEK293-ZFP3.GFP-ChIP-Seq(GSE58341)/Homer	GGGTTTTGAAGGATGARTAGGAGTT	1	-0.8868	0.9768	3	0.01%	7.3	0.01%	1	1
ATHB25(ZFHD)/colamp-ATHB25-DAP-Seq(GSE60143)/Homer	TAATTAVB	1	-0.8789	0.9823	2104	8.44%	6291.3	8.40%	1	1.00476
KAN2(G2like)/colamp-KAN2-DAP-Seq(GSE60143)/Homer	ATATTCTY	1	-0.8772	0.9823	2946	11.82%	8816.7	11.78%	1	1.0034
NFkB-p50,p52(RHD)/Monocyte-p50-ChIP-Chip(Schreiber_et_al.)/Homer	GGGGGAATCCCC	1	-0.8763	0.9823	194	0.78%	573.4	0.77%	1	1.01299
PBX2(Homeobox)/K562-PBX2-ChIP-Seq(Encode)/Homer	RTGATTKATRGN	1	-0.8748	0.9823	1567	6.29%	4682.8	6.25%	1	1.0064
GRE(NR),IR3/A549-GR-ChIP-Seq(GSE32465)/Homer	NRGVACABNVTGTYCY	1	-0.8697	0.9826	275	1.10%	816	1.09%	1	1.00917
CDF3(C2C2dof)/colamp-CDF3-DAP-Seq(GSE60143)/Homer	AAAAGTRM	1	-0.8649	0.9851	4134	16.59%	12382.9	16.54%	1	1.00302
HEB(bHLH)/mES-Heb-ChIP-Seq(GSE53233)/Homer	VCAGCTGBNN	1	-0.8609	0.9868	4488	18.01%	13446	17.96%	1	1.00278
AT1G44830(AP2EREBP)/col-AT1G44830-DAP-Seq(GSE60143)/Homer	NCCACCGACA	1	-0.8528	0.9926	352	1.41%	1046.7	1.40%	1	1.00714
bZIP48(bZIP)/colamp-bZIP48-DAP-Seq(GSE60143)/Homer	DDWWKVTSACGTGGC	1	-0.8483	0.9948	492	1.97%	1465.4	1.96%	1	1.0051
VND3(NAC)/colamp-VND3-DAP-Seq(GSE60143)/Homer	TRCTTGWDNHWCAAG	1	-0.8417	0.9993	1216	4.88%	3634.1	4.85%	1	1.00619
MYB56(MYB)/colamp-MYB56-DAP-Seq(GSE60143)/Homer	HTAACGRMHY	1	-0.8355	1	1508	6.05%	4510.1	6.02%	1	1.00498
HDG7(HB)/col-HDG7-DAP-Seq(GSE60143)/Homer	WGCATTTAATGC	1	-0.8311	1	281	1.13%	835.4	1.12%	1	1.00893
PAX5(Paired,Homeobox),condensed/GM12878-PAX5-ChIP-Seq(GSE32465)/Homer	GTCACGCTCSCTGM	1	-0.8294	1	202	0.81%	599.8	0.80%	1	1.0125
DPL-1(E2F)/cElegans-Adult-ChIP-Seq(modEncode)/Homer	TAGCGCGC	1	-0.829	1	1011	4.06%	3021.1	4.04%	1	1.00495
DREB19(AP2EREBP)/colamp-DREB19-DAP-Seq(GSE60143)/Homer	AATGTCGGTK	1	-0.826	1	596	2.39%	1778.3	2.38%	1	1.0042
PIF4(bHLH)/Seedling-PIF4-ChIP-Seq(GSE35315)/Homer	NNBCACGTGN	1	-0.8162	1	2456	9.85%	7356.4	9.83%	1	1.00203
ATAF1(NAC)/col-ATAF1-DAP-Seq(GSE60143)/Homer	YACGTMAY	1	-0.8159	1	3766	15.11%	11287.1	15.08%	1	1.00199
MYB17(MYB)/colamp-MYB17-DAP-Seq(GSE60143)/Homer	GGTAGGTGRG	1	-0.8083	1	1087	4.36%	3251.8	4.34%	1	1.00461
ANAC013(NAC)/col-ANAC013-DAP-Seq(GSE60143)/Homer	CTTGNNNNNCAAGNA	1	-0.8071	1	739	2.97%	2208	2.95%	1	1.00678
SPDEF(ETS)/VCaP-SPDEF-ChIP-Seq(SRA014231)/Homer	ASWTCCTGBT	1	-0.8033	1	2385	9.57%	7145.6	9.54%	1	1.00314
CTCF-SatelliteElement(Zf?)/CD4+-CTCF-ChIP-Seq(Barski_et_al.)/Homer	TGCAGTTCCMVNWRTGGCCA	1	-0.8012	1	31	0.12%	90.4	0.12%	1	1
ANAC092(NAC)/colamp-ANAC092-DAP-Seq(GSE60143)/Homer	WRCKTGWNNNWCAMG	1	-0.7884	1	618	2.48%	1847.3	2.47%	1	1.00405
Atf2(bZIP)/3T3L1-Atf2-ChIP-Seq(GSE56872)/Homer	NRRTGACGTCAT	1	-0.7876	1	645	2.59%	1928.5	2.58%	1	1.00388
RAP212(AP2EREBP)/col-RAP212-DAP-Seq(GSE60143)/Homer	CGCCGCCATTTT	1	-0.7842	1	794	3.19%	2375.6	3.17%	1	1.00631
SeqBias: G/A bias	RRRRRRRRRR	1	-0.7835	1	24854	99.72%	74656	99.72%	1	1
BMYB(HTH)/Hela-BMYB-ChIP-Seq(GSE27030)/Homer	NHAACBGYYV	1	-0.7818	1	3461	13.89%	10378.1	13.86%	1	1.00216
ELF1(ETS)/Jurkat-ELF1-ChIP-Seq(SRA014231)/Homer	AVCCGGAAGT	1	-0.781	1	1110	4.45%	3324	4.44%	1	1.00225
TBP3(MYBrelated)/col-TBP3-DAP-Seq(GSE60143)/Homer	VYTAGGGCAN	1	-0.781	1	1684	6.76%	5045.7	6.74%	1	1.00297
OCT:OCT(POU,Homeobox)/NPC-OCT6-ChIP-Seq(GSE43916)/Homer	YATGCATATRCATRT	1	-0.7741	1	152	0.61%	452.7	0.60%	1	1.01667
RBFox2(?)/Heart-RBFox2-CLIP-Seq(GSE57926)/Homer	TGCATGCA	1	-0.7737	1	4581	18.38%	13742.3	18.36%	1	1.00109
NST1(NAC)/colamp-NST1-DAP-Seq(GSE60143)/Homer	WRCTTRWWNWWYAAG	1	-0.7731	1	1566	6.28%	4692.2	6.27%	1	1.00159
Nur77(NR)/K562-NR4A1-ChIP-Seq(GSE31363)/Homer	TGACCTTTNCNT	1	-0.7728	1	352	1.41%	1052	1.41%	1	1
Brachyury(T-box)/Mesoendoderm-Brachyury-ChIP-exo(GSE54963)/Homer	ANTTMRCASBNNNGTGYKAAN	1	-0.7662	1	545	2.19%	1630.5	2.18%	1	1.00459
TAGL1(MADS)/Tomato-TAGL1-ChIP-Seq(GSE116581)/Homer	CCAAAAATRG	1	-0.7639	1	2171	8.71%	6509.8	8.70%	1	1.00115
Oct4:Sox17(POU,Homeobox,HMG)/F9-Sox17-ChIP-Seq(GSE44553)/Homer	CCATTGTATGCAAAT	1	-0.7604	1	285	1.14%	851.9	1.14%	1	1
RAV1(RAV)/colamp-RAV1-DAP-Seq(GSE60143)/Homer	TWWTTTCTGTTG	1	-0.7585	1	1589	6.38%	4763.7	6.36%	1	1.00314
Gli2(Zf)/GM2-Gli2-ChIP-Chip(GSE112702)/Homer	YSTGGGTGGTCT	1	-0.7542	1	515	2.07%	1541.2	2.06%	1	1.00485
SVP(MADS)/col-SVP-DAP-Seq(GSE60143)/Homer	ANTTWCCHAATTTGG	1	-0.7536	1	898	3.60%	2690.1	3.59%	1	1.00279
NRF1(NRF)/MCF7-NRF1-ChIP-Seq(Unpublished)/Homer	CTGCGCATGCGC	1	-0.748	1	185	0.74%	552.8	0.74%	1	1
Dorsal(RHD)/Embryo-dl-ChIP-Seq(GSE65441)/Homer	GGGAAAAMCCCG	1	-0.7423	1	361	1.45%	1080.3	1.44%	1	1.00694
TFE3(bHLH)/MEF-TFE3-ChIP-Seq(GSE75757)/Homer	GTCACGTGACYV	1	-0.7288	1	135	0.54%	403.7	0.54%	1	1
bHLH157(bHLH)/col-bHLH157-DAP-Seq(GSE60143)/Homer	KACACGTCTCTY	1	-0.7273	1	314	1.26%	940.8	1.26%	1	1
Tcf4(HMG)/Hct116-Tcf4-ChIP-Seq(SRA012054)/Homer	ASATCAAAGGVA	1	-0.7272	1	1008	4.04%	3023.5	4.04%	1	1
PR(NR)/T47D-PR-ChIP-Seq(GSE31130)/Homer	VAGRACAKNCTGTBC	1	-0.7233	1	5183	20.80%	15561.9	20.79%	1	1.00048
ZNF143|STAF(Zf)/CUTLL-ZNF143-ChIP-Seq(GSE29600)/Homer	ATTTCCCAGVAKSCY	1	-0.7135	1	799	3.21%	2397.7	3.20%	1	1.00312
AGL16(MADS)/col-AGL16-DAP-Seq(GSE60143)/Homer	TWCCHWATWDGGAAA	1	-0.7063	1	159	0.64%	476.4	0.64%	1	1
DDF2(AP2EREBP)/col-DDF2-DAP-Seq(GSE60143)/Homer	GATGTCGRCR	1	-0.6992	1	33	0.13%	98.7	0.13%	1	1
EFL-1(E2F)/cElegans-L1-EFL1-ChIP-Seq(modEncode)/Homer	TGCAARYGCGCTCYA	1	-0.6992	1	33	0.13%	98.6	0.13%	1	1
T1ISRE(IRF)/ThioMac-Ifnb-Expression/Homer	ACTTTCGTTTCT	1	-0.6978	1	19	0.08%	56	0.07%	1	1.14286
EIN3(EIL)/col-EIN3-DAP-Seq(GSE60143)/Homer	ARATTCAATGWATYT	1	-0.6894	1	206	0.83%	618.8	0.83%	1	1
TGA6(bZIP)/colamp-TGA6-DAP-Seq(GSE60143)/Homer	TGACGTCABC	1	-0.6891	1	913	3.66%	2742.5	3.66%	1	1
ZNF692(Zf)/HEK293-ZNF692.GFP-ChIP-Seq(GSE58341)/Homer	GTGGGCCCCA	1	-0.6762	1	253	1.02%	760.3	1.02%	1	1
ANAC075(NAC)/col-ANAC075-DAP-Seq(GSE60143)/Homer	CTTSWWNWWSAAGYT	1	-0.6724	1	556	2.23%	1671.3	2.23%	1	1
RAR:RXR(NR),DR0/ES-RAR-ChIP-Seq(GSE56893)/Homer	AGGTCAAGGTCA	1	-0.6722	1	215	0.86%	646.3	0.86%	1	1
DREB2(AP2EREBP)/col-DREB2-DAP-Seq(GSE60143)/Homer	TMACCGACATWA	1	-0.6688	1	500	2.01%	1503.5	2.01%	1	1
TGA1(bZIP)/colamp-TGA1-DAP-Seq(GSE60143)/Homer	TGACGTCAKC	1	-0.6687	1	673	2.70%	2023.7	2.70%	1	1
DMRT6(DM)/Testis-DMRT6-ChIP-Seq(GSE60440)/Homer	YDGHTACAWTGTADC	1	-0.6605	1	395	1.58%	1188.2	1.59%	1	0.993711
AT2G15740(C2H2)/col-AT2G15740-DAP-Seq(GSE60143)/Homer	DHNDWATCGATD	1	-0.6493	1	1139	4.57%	3427	4.58%	1	0.997817
MYB88(MYB)/col-MYB88-DAP-Seq(GSE60143)/Homer	HNACGCTCCT	1	-0.6488	1	3704	14.86%	11135.6	14.87%	1	0.999328
HINFP(Zf)/K562-HINFP.eGFP-ChIP-Seq(Encode)/Homer	TWVGGTCCGC	1	-0.6473	1	392	1.57%	1180.3	1.58%	1	0.993671
DMRT1(DM)/Testis-DMRT1-ChIP-Seq(GSE64892)/Homer	TWGHWACAWTGTWDC	1	-0.6427	1	468	1.88%	1409.6	1.88%	1	1
Atf4(bZIP)/MEF-Atf4-ChIP-Seq(GSE35681)/Homer	MTGATGCAAT	1	-0.6424	1	465	1.87%	1401	1.87%	1	1
HAP3(CCAATHAP3)/col-HAP3-DAP-Seq(GSE60143)/Homer	TGATGGAW	1	-0.6412	1	704	2.82%	2119.7	2.83%	1	0.996466
SeqBias: CG bias	SSSSSSSSSS	1	-0.6355	1	17420	69.90%	52343.3	69.91%	1	0.999857
dof24(C2C2dof)/col-dof24-DAP-Seq(GSE60143)/Homer	TWMCTTTTTG	1	-0.6115	1	4681	18.78%	14081	18.81%	1	0.998405
RAP26(AP2EREBP)/colamp-RAP26-DAP-Seq(GSE60143)/Homer	HDATGGCGGCGG	1	-0.6071	1	1303	5.23%	3925.3	5.24%	1	0.998092
AT5G66940(C2C2dof)/col-AT5G66940-DAP-Seq(GSE60143)/Homer	NNHACTTTWT	1	-0.6022	1	4614	18.51%	13881.3	18.54%	1	0.998382
bHLH74(bHLH)/col-bHLH74-DAP-Seq(GSE60143)/Homer	DRATCACGTGAB	1	-0.5977	1	322	1.29%	973	1.30%	1	0.992308
AT3G58630(Trihelix)/col-AT3G58630-DAP-Seq(GSE60143)/Homer	TCTCCGGCGA	1	-0.5957	1	187	0.75%	566.1	0.76%	1	0.986842
CUC3(NAC)/col-CUC3-DAP-Seq(GSE60143)/Homer	TRCKTGWNNNACAMG	1	-0.5917	1	509	2.04%	1537.6	2.05%	1	0.995122
AT1G19040(NAC)/col-AT1G19040-DAP-Seq(GSE60143)/Homer	CTTGNDNHNCAAGYW	1	-0.5864	1	160	0.64%	485.9	0.65%	1	0.984615
At3g60580(C2H2)/col-At3g60580-DAP-Seq(GSE60143)/Homer	WTTYTACT	1	-0.5832	1	13208	53.00%	39709.1	53.04%	1	0.999246
NTM1(NAC)/col-NTM1-DAP-Seq(GSE60143)/Homer	ACTTRTARAASAAGT	1	-0.5789	1	993	3.98%	2996.8	4.00%	1	0.995
NFY(CCAAT)/Promoter/Homer	RGCCAATSRG	1	-0.5731	1	1610	6.46%	4854.6	6.48%	1	0.996914
GFX(?)/Promoter/Homer	ATTCTCGCGAGA	1	-0.56	1	13	0.05%	40.3	0.05%	1	1
Dlx3(Homeobox)/Kerainocytes-Dlx3-ChIP-Seq(GSE89884)/Homer	NDGTAATTAC	1	-0.5554	1	1236	4.96%	3731.4	4.98%	1	0.995984
CUC2(NAC)/colamp-CUC2-DAP-Seq(GSE60143)/Homer	TRCKTGTNNNWCAMG	1	-0.5446	1	476	1.91%	1442.5	1.93%	1	0.989637
CDM1(C3H)/colamp-CDM1-DAP-Seq(GSE60143)/Homer	CCGAWAWTWTCGGAN	1	-0.542	1	112	0.45%	342.3	0.46%	1	0.978261
AT1G72740(MYBrelated)/colamp-AT1G72740-DAP-Seq(GSE60143)/Homer	NNWWAMCCTAAHWNN	1	-0.542	1	2168	8.70%	6539.6	8.73%	1	0.996564
PU.1:IRF8(ETS:IRF)/pDC-Irf8-ChIP-Seq(GSE66899)/Homer	GGAAGTGAAAST	1	-0.542	1	407	1.63%	1234.2	1.65%	1	0.987879
AGL6(MADS)/col-AGL6-DAP-Seq(GSE60143)/Homer	TTWCCWWAWWDGGWA	1	-0.5394	1	212	0.85%	645.8	0.86%	1	0.988372
AtIDD11(C2H2)/colamp-AtIDD11-DAP-Seq(GSE60143)/Homer	TTTGTCGTTT	1	-0.5314	1	820	3.29%	2481.3	3.31%	1	0.993958
ABF1/SacCer-Promoters/Homer	CGTRNAAARTGA	1	-0.5234	1	287	1.15%	873.7	1.17%	1	0.982906
PIF5ox(bHLH)/Arabidopsis-PIF5ox-ChIP-Seq(GSE35062)/Homer	BCACGTGVDN	1	-0.5026	1	1988	7.98%	6005.3	8.02%	1	0.995012
BOS1(MYB)/col-BOS1-DAP-Seq(GSE60143)/Homer	NNRCCTAACT	1	-0.4959	1	1797	7.21%	5431	7.25%	1	0.994483
PTF1(TCP)/colamp-PTF1-DAP-Seq(GSE60143)/Homer	RDDGGGACCACA	1	-0.4956	1	183	0.73%	560.4	0.75%	1	0.973333
ANAC047(NAC)/colamp-ANAC047-DAP-Seq(GSE60143)/Homer	WACACGTAACTT	1	-0.4952	1	891	3.58%	2700.6	3.61%	1	0.99169
AIL7(AP2EREBP)/colamp-AIL7-DAP-Seq(GSE60143)/Homer	KCACRAWTYYCGAGG	1	-0.4941	1	825	3.31%	2501.8	3.34%	1	0.991018
NFAT:AP1(RHD,bZIP)/Jurkat-NFATC1-ChIP-Seq(Jolma_et_al.)/Homer	SARTGGAAAAWRTGAGTCAB	1	-0.4939	1	348	1.40%	1060.8	1.42%	1	0.985915
ABF2(bZIP)/col-ABF2-DAP-Seq(GSE60143)/Homer	KGMCACGTGDCMHHH	1	-0.4921	1	270	1.08%	824.3	1.10%	1	0.981818
FXR(NR),IR1/Liver-FXR-ChIP-Seq(Chong_et_al.)/Homer	AGGTCANTGACCTB	1	-0.4901	1	795	3.19%	2411.4	3.22%	1	0.990683
Phox2b(Homeobox)/CLBGA-PHOX2B-ChIP-Seq(GSE90683)/Homer	TTAATTNAATTA	1	-0.4898	1	298	1.20%	909.6	1.21%	1	0.991736
HRE(HSF)/HepG2-HSF1-ChIP-Seq(GSE31477)/Homer	BSTTCTRGAABVTTCYAGAA	1	-0.4869	1	325	1.30%	991.3	1.32%	1	0.984848
MYB65(MYB)/colamp-MYB65-DAP-Seq(GSE60143)/Homer	RACNGTTA	1	-0.4765	1	2358	9.46%	7125.5	9.52%	1	0.993697
ZNF652/HepG2-ZNF652.Flag-ChIP-Seq(Encode)/Homer	TTAACCCTTTVNKKN	1	-0.476	1	477	1.91%	1452.5	1.94%	1	0.984536
Hoxc9(Homeobox)/Ainv15-Hoxc9-ChIP-Seq(GSE21812)/Homer	GGCCATAAATCA	1	-0.4666	1	885	3.55%	2686.3	3.59%	1	0.988858
ZNF669(Zf)/HEK293-ZNF669.GFP-ChIP-Seq(GSE58341)/Homer	GARTGGTCATCGCCC	1	-0.4658	1	115	0.46%	355.1	0.47%	1	0.978723
PLT3(AP2EREBP)/col-PLT3-DAP-Seq(GSE60143)/Homer	GCACGNWTHYCGAGG	1	-0.4647	1	77	0.31%	239.5	0.32%	1	0.96875
FEA4(bZIP)/Corn-FEA4-ChIP-Seq(GSE61954)/Homer	TGACGTCACS	1	-0.4639	1	2057	8.25%	6221.8	8.31%	1	0.99278
EIL4(EIL)/Tomato-EIL4-ChIP-Seq(GSE116581)/Homer	GATTCAWTGAAT	1	-0.4589	1	149	0.60%	459.4	0.61%	1	0.983607
ANAC046(NAC)/colamp-ANAC046-DAP-Seq(GSE60143)/Homer	ACACGYWAYC	1	-0.4367	1	3818	15.32%	11532.2	15.40%	1	0.994805
ERE(NR),IR3/MCF7-ERa-ChIP-Seq(Unpublished)/Homer	VAGGTCACNSTGACC	1	-0.4347	1	527	2.11%	1609	2.15%	1	0.981395
AT5G59990(C2C2COlike)/colamp-AT5G59990-DAP-Seq(GSE60143)/Homer	TCTCAACCGTTCATT	1	-0.4303	1	25	0.10%	80.5	0.11%	1	0.909091
At4g01280(MYBrelated)/colamp-At4g01280-DAP-Seq(GSE60143)/Homer	AAATATCT	1	-0.4301	1	1000	4.01%	3039.5	4.06%	1	0.987685
AT1G76870(Trihelix)/col-AT1G76870-DAP-Seq(GSE60143)/Homer	AAAACCRGWW	1	-0.428	1	723	2.90%	2202.4	2.94%	1	0.986395
Unknown2/Arabidopsis-Promoters/Homer	AAACGACGTCGTTTT	1	-0.4254	1	6	0.02%	21	0.03%	1	0.666667
OBP3(C2C2dof)/col-OBP3-DAP-Seq(GSE60143)/Homer	NYWACTTTTT	1	-0.4243	1	7426	29.80%	22392.8	29.91%	1	0.996322
DDF1(AP2EREBP)/col-DDF1-DAP-Seq(GSE60143)/Homer	GCCGACAT	1	-0.4222	1	383	1.54%	1173.1	1.57%	1	0.980892
ARF16(ARF)/col-ARF16-DAP-Seq(GSE60143)/Homer	ATTTTACGAT	1	-0.4174	1	155	0.62%	480.6	0.64%	1	0.96875
GT1(Trihelix)/col-GT1-DAP-Seq(GSE60143)/Homer	TTAACCATGGTTAAD	1	-0.414	1	15	0.06%	49.5	0.07%	1	0.857143
GT3a(Trihelix)/col-GT3a-DAP-Seq(GSE60143)/Homer	WNACACGTGTYWWAW	1	-0.4096	1	247	0.99%	761.2	1.02%	1	0.970588
AT2G20400(G2like)/colamp-AT2G20400-DAP-Seq(GSE60143)/Homer	DNVGAATATTCBNHN	1	-0.4012	1	231	0.93%	713.7	0.95%	1	0.978947
At1g19210(AP2EREBP)/colamp-At1g19210-DAP-Seq(GSE60143)/Homer	HCACCGACCAHN	1	-0.4007	1	1575	6.32%	4781.3	6.39%	1	0.989045
bZIP44(bZIP)/colamp-bZIP44-DAP-Seq(GSE60143)/Homer	NDTGCCACGTCAGCH	1	-0.3998	1	26	0.10%	84.6	0.11%	1	0.909091
NUC(C2H2)/col-NUC-DAP-Seq(GSE60143)/Homer	HAVAAAACGACAAAA	1	-0.3972	1	184	0.74%	570.2	0.76%	1	0.973684
Pknox1(Homeobox)/ES-Prep1-ChIP-Seq(GSE63282)/Homer	SCTGTCAVTCAV	1	-0.3916	1	546	2.19%	1671.5	2.23%	1	0.982063
MYB118(MYB)/colamp-MYB118-DAP-Seq(GSE60143)/Homer	TAWCCGTTAC	1	-0.3914	1	456	1.83%	1398.3	1.87%	1	0.97861
TCP1(TCP)/col-TCP1-DAP-Seq(GSE60143)/Homer	GGGGGCCCMMCN	1	-0.3912	1	514	2.06%	1574.7	2.10%	1	0.980952
SOC1(MADS)/Seedling-SOC1-ChIP-Seq(GSE45846)/Homer	TWCCAWWTWTGG	1	-0.382	1	663	2.66%	2027.3	2.71%	1	0.98155
ANAC070(NAC)/colamp-ANAC070-DAP-Seq(GSE60143)/Homer	CTTRHDNHNBAAGHW	1	-0.3762	1	2079	8.34%	6308.4	8.43%	1	0.989324
Zfp541(Zf)/Sperm-Zfp541-ChIP-Seq(GSE163916)/Homer	NRSCWCGYGC	1	-0.37	1	1266	5.08%	3854.6	5.15%	1	0.986408
Nr5a2(NR)/mES-Nr5a2-ChIP-Seq(GSE19019)/Homer	BTCAAGGTCA	1	-0.3684	1	1128	4.53%	3437.4	4.59%	1	0.986928
AARE(HLH)/mES-cMyc-ChIP-Seq/Homer	GATTGCATCA	1	-0.3609	1	139	0.56%	435.2	0.58%	1	0.965517
SHN3(AP2EREBP)/col-SHN3-DAP-Seq(GSE60143)/Homer	CCGCCGCC	1	-0.3595	1	316	1.27%	976.4	1.30%	1	0.976923
MITF(bHLH)/MastCells-MITF-ChIP-Seq(GSE48085)/Homer	RTCATGTGAC	1	-0.3578	1	1883	7.56%	5721.2	7.64%	1	0.989529
Lhx6/Neurons-Lhx6-ChIP-seq(GSE85704)/Homer	YCCTRATTAG	1	-0.3569	1	2584	10.37%	7837.2	10.47%	1	0.990449
Tcf3(HMG)/mES-Tcf3-ChIP-Seq(GSE11724)/Homer	ASWTCAAAGG	1	-0.3538	1	541	2.17%	1661.3	2.22%	1	0.977477
OCT:OCT(POU,Homeobox)/NPC-Brn1-ChIP-Seq(GSE35496)/Homer	ATGAATATTCATGAG	1	-0.3535	1	13	0.05%	44.1	0.06%	1	0.833333
GBF3(bZIP)/Arabidopsis-GBF3-ChIP-Seq(GSE80564)/Homer	TGCCACGTSAYC	1	-0.3527	1	679	2.72%	2080.3	2.78%	1	0.978417
MYB30(MYB)/colamp-MYB30-DAP-Seq(GSE60143)/Homer	AGGTAGTTGG	1	-0.3498	1	2136	8.57%	6487.3	8.67%	1	0.988466
THRb(NR)/HepG2-THRb.Flag-ChIP-Seq(Encode)/Homer	GGTCACCTGAGGTCA	1	-0.3493	1	1135	4.55%	3462.1	4.62%	1	0.984848
CBF1(AP2EREBP)/colamp-CBF1-DAP-Seq(GSE60143)/Homer	YRCCGACATN	1	-0.3478	1	656	2.63%	2012	2.69%	1	0.977695
bZIP42(bZIP)/colamp-bZIP42-DAP-Seq(GSE60143)/Homer	GCCACGTCAGCA	1	-0.3452	1	3	0.01%	11.5	0.02%	1	0.5
CEBP:AP1(bZIP)/ThioMac-CEBPb-ChIP-Seq(GSE21512)/Homer	DRTGTTGCAA	1	-0.3445	1	1498	6.01%	4561.6	6.09%	1	0.986864
AT3G10030(Trihelix)/colamp-AT3G10030-DAP-Seq(GSE60143)/Homer	GCCGTTAA	1	-0.3433	1	982	3.94%	3000.1	4.01%	1	0.982544
Hoxd11(Homeobox)/ChickenMSG-Hoxd11.Flag-ChIP-Seq(GSE86088)/Homer	VGCCATAAAA	1	-0.3387	1	5151	20.67%	15580.1	20.81%	1	0.993272
Ik-1	NHTTGGGAATRCC	1	-0.3329	1	24923	100.00%	74867.3	100.00%	1	1
MYB27(MYB)/colamp-MYB27-DAP-Seq(GSE60143)/Homer	TACCTAACWT	1	-0.3324	1	278	1.12%	863.8	1.15%	1	0.973913
USF1(bHLH)/GM12878-Usf1-ChIP-Seq(GSE32465)/Homer	SGTCACGTGR	1	-0.3285	1	766	3.07%	2348.4	3.14%	1	0.977707
WRKY8(WRKY)/colamp-WRKY8-DAP-Seq(GSE60143)/Homer	CGTTGACTTT	1	-0.3258	1	200	0.80%	625.8	0.84%	1	0.952381
TCP7(TCP)/col-TCP7-DAP-Seq(GSE60143)/Homer	GTGGGSCCCACHHNN	1	-0.3258	1	872	3.50%	2670.8	3.57%	1	0.980392
CArG(MADS)/PUER-Srf-ChIP-Seq(Sullivan_et_al.)/Homer	CCATATATGGNM	1	-0.3257	1	538	2.16%	1656.8	2.21%	1	0.977376
ZML1(C2C2gata)/colamp-ZML1-DAP-Seq(GSE60143)/Homer	ATCWYRACCGTTSRW	1	-0.3204	1	10	0.04%	35.2	0.05%	1	0.8
ANAC011(NAC)/col-ANAC011-DAP-Seq(GSE60143)/Homer	TDCTTGYRNNDCAAG	1	-0.3185	1	662	2.66%	2034.7	2.72%	1	0.977941
HSFA6B(HSF)/colamp-HSFA6B-DAP-Seq(GSE60143)/Homer	NTTCTAGAANHTTCT	1	-0.3176	1	1145	4.59%	3499	4.67%	1	0.982869
ERF9(AP2EREBP)/colamp-ERF9-DAP-Seq(GSE60143)/Homer	AWATGGCGGCGG	1	-0.3153	1	263	1.06%	819.1	1.09%	1	0.972477
ESE1(AP2EREBP)/col-ESE1-DAP-Seq(GSE60143)/Homer	GGCGGCGG	1	-0.3112	1	819	3.29%	2512.3	3.36%	1	0.979167
TCX2(CPP)/colamp-TCX2-DAP-Seq(GSE60143)/Homer	NNWWTTYRAAHN	1	-0.3096	1	3156	12.66%	9578.7	12.79%	1	0.989836
ANAC038(NAC)/col-ANAC038-DAP-Seq(GSE60143)/Homer	ACACGTWAYC	1	-0.3079	1	4334	17.39%	13131.1	17.54%	1	0.991448
MRE(NR)/Neuro2A-NR3C2-ChIPnexus(GSE115417)/Homer	GGAACAGAVTGTCCT	1	-0.3073	1	3402	13.65%	10321.3	13.79%	1	0.989848
ANAC004(NAC)/colamp-ANAC004-DAP-Seq(GSE60143)/Homer	WNCTTVYNNNRBAAG	1	-0.3021	1	666	2.67%	2049.5	2.74%	1	0.974453
NLP7(RWPRK)/col-NLP7-DAP-Seq(GSE60143)/Homer	TGRCCYTTCR	1	-0.3019	1	4588	18.41%	13899.3	18.57%	1	0.991384
HSFB4(HSF)/col-HSFB4-DAP-Seq(GSE60143)/Homer	TTCTAGAAGCTTCTA	1	-0.2975	1	97	0.39%	310.5	0.41%	1	0.95122
MYB113(MYB)/col-MYB113-DAP-Seq(GSE60143)/Homer	HNDAWTCMGTTAYWN	1	-0.2908	1	989	3.97%	3032.3	4.05%	1	0.980247
AT3G12130(C3H)/colamp-AT3G12130-DAP-Seq(GSE60143)/Homer	TMACTTTTTV	1	-0.2875	1	5712	22.92%	17292.2	23.10%	1	0.992208
E2A(bHLH)/proBcell-E2A-ChIP-Seq(GSE21978)/Homer	DNRCAGCTGY	1	-0.2861	1	3403	13.65%	10332.8	13.80%	1	0.98913
SPCH(bHLH)/Seedling-SPCH-ChIP-Seq(GSE57497)/Homer	WNBCACGTGA	1	-0.2855	1	1887	7.57%	5753	7.68%	1	0.985677
bHLHE40(bHLH)/HepG2-BHLHE40-ChIP-Seq(GSE31477)/Homer	KCACGTGMCN	1	-0.2826	1	459	1.84%	1423	1.90%	1	0.968421
CBF4(AP2EREBP)/colamp-CBF4-DAP-Seq(GSE60143)/Homer	NRCCGACDWNNNNNN	1	-0.2809	1	646	2.59%	1992.2	2.66%	1	0.973684
TCP3(TCP)/colamp-TCP3-DAP-Seq(GSE60143)/Homer	WGTGGTCCCAAHWWW	1	-0.2808	1	535	2.15%	1654.1	2.21%	1	0.972851
Reverb(NR),DR2/RAW-Reverba.biotin-ChIP-Seq(GSE45914)/Homer	GTRGGTCASTGGGTCA	1	-0.2792	1	261	1.05%	817.3	1.09%	1	0.963303
FXR(NR),ER2/Liver-FXR-ChIP-Seq(GSE133700)/Homer	NTGACCYMKRGGTCA	1	-0.2773	1	960	3.85%	2947.1	3.94%	1	0.977157
JKD(C2H2)/col-JKD-DAP-Seq(GSE60143)/Homer	TTTTGTCGTTTT	1	-0.2749	1	364	1.46%	1133.3	1.51%	1	0.966887
ZBED2(Zf)/SUIT2-ZBED2.HA-ChIP-Seq(GSE141606)/Homer	NRGTTTCGGK	1	-0.2719	1	545	2.19%	1686.1	2.25%	1	0.973333
AT2G28810(C2C2dof)/colamp-AT2G28810-DAP-Seq(GSE60143)/Homer	VAAAAAGTWA	1	-0.2712	1	5488	22.02%	16625.1	22.21%	1	0.991445
Hoxd10(Homeobox)/ChickenMSG-Hoxd10.Flag-ChIP-Seq(GSE86088)/Homer	GGCMATGAAA	1	-0.2711	1	2369	9.51%	7215.3	9.64%	1	0.986515
GATA:SCL(Zf,bHLH)/Ter119-SCL-ChIP-Seq(GSE18720)/Homer	CRGCTGBNGNSNNSAGATAA	1	-0.2672	1	227	0.91%	714.7	0.95%	1	0.957895
SPL3(SBP)/colamp-SPL3-DAP-Seq(GSE60143)/Homer	WDTTGTACGGAH	1	-0.2649	1	49	0.20%	162.8	0.22%	1	0.909091
TCP17(TCP)/col-TCP17-DAP-Seq(GSE60143)/Homer	GTGGTCCCCA	1	-0.2643	1	93	0.37%	300.1	0.40%	1	0.925
HRE(HSF)/Striatum-HSF1-ChIP-Seq(GSE38000)/Homer	TTCTAGAABNTTCTA	1	-0.2633	1	476	1.91%	1478	1.97%	1	0.969543
MGP(C2H2)/colamp-MGP-DAP-Seq(GSE60143)/Homer	TTTTGTCGTTTW	1	-0.2601	1	485	1.95%	1505.6	2.01%	1	0.970149
EMB1789(C3H)/col-EMB1789-DAP-Seq(GSE60143)/Homer	TWTTTACCGYND	1	-0.2554	1	649	2.60%	2006.7	2.68%	1	0.970149
NFkB-p65-Rel(RHD)/ThioMac-LPS-Expression(GSE23622)/Homer	GGAAATTCCC	1	-0.2552	1	104	0.42%	335.4	0.45%	1	0.933333
Unknown4/Drosophila-Promoters/Homer	AAAAATACCRMA	1	-0.2528	1	194	0.78%	614.9	0.82%	1	0.95122
DEAR2(AP2EREBP)/colamp-DEAR2-DAP-Seq(GSE60143)/Homer	HCACCGACAWHD	1	-0.2524	1	1128	4.53%	3463.1	4.63%	1	0.978402
EKLF(Zf)/Erythrocyte-Klf1-ChIP-Seq(GSE20478)/Homer	NWGGGTGTGGCY	1	-0.2515	1	423	1.70%	1317.8	1.76%	1	0.965909
At5g08330(TCP)/col-At5g08330-DAP-Seq(GSE60143)/Homer	GGRCCCAC	1	-0.2511	1	1146	4.60%	3518.4	4.70%	1	0.978723
HSFB3(HSF)/colamp-HSFB3-DAP-Seq(GSE60143)/Homer	TTCTAGAAGMTTHTW	1	-0.247	1	154	0.62%	491.5	0.66%	1	0.939394
SOL1(CPP)/colamp-SOL1-DAP-Seq(GSE60143)/Homer	ATTTAAATHN	1	-0.2466	1	3093	12.41%	9412.7	12.57%	1	0.987271
LEP(AP2EREBP)/col-LEP-DAP-Seq(GSE60143)/Homer	CDCCGCCGTC	1	-0.2459	1	272	1.09%	855.9	1.14%	1	0.95614
GRHL2(CP2)/HBE-GRHL2-ChIP-Seq(GSE46194)/Homer	AAACYKGTTWDACMRGTTTB	1	-0.2451	1	711	2.85%	2197.5	2.94%	1	0.969388
HY5(bZIP)/colamp-HY5-DAP-Seq(GSE60143)/Homer	RRTSACGTSD	1	-0.2435	1	1091	4.38%	3353.8	4.48%	1	0.977679
CEJ1(AP2EREBP)/col-CEJ1-DAP-Seq(GSE60143)/Homer	WWTGTCGGTG	1	-0.2431	1	1035	4.15%	3183.3	4.25%	1	0.976471
TATA-box/Drosophila-Promoters/Homer	CTATAAAAGCSV	1	-0.2426	1	112	0.45%	361.6	0.48%	1	0.9375
AMYB(HTH)/Testes-AMYB-ChIP-Seq(GSE44588)/Homer	TGGCAGTTGG	1	-0.239	1	3528	14.16%	10729.7	14.33%	1	0.988137
HOXA9(Homeobox)/HSC-Hoxa9-ChIP-Seq(GSE33509)/Homer	GGCCATAAATCA	1	-0.2388	1	1221	4.90%	3749.1	5.01%	1	0.978044
At2g33710(AP2EREBP)/colamp-At2g33710-DAP-Seq(GSE60143)/Homer	WTKGCGGCKR	1	-0.2361	1	2419	9.71%	7379.2	9.86%	1	0.984787
ZNF528(Zf)/HEK293-ZNF528.GFP-ChIP-Seq(GSE58341)/Homer	AGAAATGACTTCCCT	1	-0.2346	1	12	0.05%	44.8	0.06%	1	0.833333
bHLH34(bHLH)/colamp-bHLH34-DAP-Seq(GSE60143)/Homer	HGWGRHWGACACGTG	1	-0.2322	1	403	1.62%	1259.4	1.68%	1	0.964286
Six4(Homeobox)/MCF7-SIX4-ChIP-Seq(Encode)/Homer	TGWAAYCTGABACCB	1	-0.2316	1	74	0.30%	243.4	0.33%	1	0.909091
BBX31(Orphan)/col-BBX31-DAP-Seq(GSE60143)/Homer	NAAAAAGTDA	1	-0.229	1	3498	14.04%	10643	14.22%	1	0.987342
HSF21(HSF)/col-HSF21-DAP-Seq(GSE60143)/Homer	CTTCTAGAAGMTTYW	1	-0.2237	1	246	0.99%	778.1	1.04%	1	0.951923
Rap210(AP2EREBP)/col-Rap210-DAP-Seq(GSE60143)/Homer	TGTCGGCA	1	-0.2231	1	542	2.17%	1686.7	2.25%	1	0.964444
MYB62(MYB)/colamp-MYB62-DAP-Seq(GSE60143)/Homer	NTACCTAACT	1	-0.2228	1	2649	10.63%	8080.7	10.79%	1	0.985171
Replumless(BLH)/Arabidopsis-RPL.GFP-ChIP-Seq(GSE78727)/Homer	HGTCWHATCA	1	-0.2203	1	2219	8.90%	6780.3	9.06%	1	0.98234
At5g08750(C3H)/col-At5g08750-DAP-Seq(GSE60143)/Homer	NWDTTGCGGCTR	1	-0.2196	1	565	2.27%	1757.2	2.35%	1	0.965957
At5g65130(AP2EREBP)/colamp-At5g65130-DAP-Seq(GSE60143)/Homer	CCRCCGACAWTN	1	-0.2187	1	215	0.86%	683.4	0.91%	1	0.945055
AGL25(MADS)/colamp-AGL25-DAP-Seq(GSE60143)/Homer	TTTCCATWTWTGGAA	1	-0.2174	1	94	0.38%	307.3	0.41%	1	0.926829
WRKY21(WRKY)/colamp-WRKY21-DAP-Seq(GSE60143)/Homer	DCGTTGACTTTT	1	-0.2154	1	179	0.72%	572	0.76%	1	0.947368
AGL15(MADS)/col-AGL15-DAP-Seq(GSE60143)/Homer	TTTCCHWATWDGGAA	1	-0.2149	1	267	1.07%	844.3	1.13%	1	0.946903
TCP20(TCP)/col-TCP20-DAP-Seq(GSE60143)/Homer	GGDCCCAC	1	-0.2138	1	615	2.47%	1911.5	2.55%	1	0.968627
polyAsite/CPSF/Homer	TTCAATAAAG	1	-0.2124	1	4052	16.26%	12324.4	16.46%	1	0.987849
At5g22890(C2H2)/col-At5g22890-DAP-Seq(GSE60143)/Homer	NSAGGTKWTATCTGD	1	-0.212	1	53	0.21%	178.7	0.24%	1	0.875
GBF5(bZIP)/colamp-GBF5-DAP-Seq(GSE60143)/Homer	WKNWSACGTGGCAWN	1	-0.2065	1	439	1.76%	1374.5	1.84%	1	0.956522
DEL1(E2FDP)/colamp-DEL1-DAP-Seq(GSE60143)/Homer	TTCCCGCCAA	1	-0.2037	1	4	0.02%	17.3	0.02%	1	1
MYB13(MYB)/col-MYB13-DAP-Seq(GSE60143)/Homer	HYCACCWACCHH	1	-0.2023	1	1299	5.21%	3997.7	5.34%	1	0.975655
ABI5(bZIP)/col-ABI5-DAP-Seq(GSE60143)/Homer	GCCACGTG	1	-0.2006	1	530	2.13%	1654.1	2.21%	1	0.963801
STAT5(Stat)/mCD4+-Stat5-ChIP-Seq(GSE12346)/Homer	RTTTCTNAGAAA	1	-0.2005	1	783	3.14%	2427.9	3.24%	1	0.969136
AT5G61620(MYBrelated)/colamp-AT5G61620-DAP-Seq(GSE60143)/Homer	CTTATCCA	1	-0.1986	1	2858	11.47%	8723.9	11.65%	1	0.984549
IRF4(IRF)/GM12878-IRF4-ChIP-Seq(GSE32465)/Homer	ACTGAAACCA	1	-0.1969	1	824	3.31%	2553.4	3.41%	1	0.970674
MYB41(MYB)/col-MYB41-DAP-Seq(GSE60143)/Homer	BYTYACCTAA	1	-0.1933	1	637	2.56%	1983.8	2.65%	1	0.966038
RIN(MADS)/Tomato-RIN-ChIP-Seq(GSE116581)/Homer	CYAAAAWWGG	1	-0.1912	1	2354	9.45%	7201.9	9.62%	1	0.982328
c-Myc(bHLH)/mES-cMyc-ChIP-Seq(GSE11431)/Homer	VVCCACGTGG	1	-0.1907	1	870	3.49%	2695.7	3.60%	1	0.969444
Tbx20(T-box)/Heart-Tbx20-ChIP-Seq(GSE29636)/Homer	GGTGYTGACAGS	1	-0.1905	1	480	1.93%	1503.4	2.01%	1	0.960199
AT2G20110(CPP)/colamp-AT2G20110-DAP-Seq(GSE60143)/Homer	ATTYAAATHY	1	-0.1903	1	2976	11.94%	9084.5	12.13%	1	0.984336
WRKY17(WRKY)/colamp-WRKY17-DAP-Seq(GSE60143)/Homer	GCGTTGACTTTT	1	-0.1902	1	13	0.05%	49.9	0.07%	1	0.714286
Gli3(Zf)/E11.5-Gli3-ChIP-Chip(GSE151646)/Homer	RGACCACCCASR	1	-0.1887	1	742	2.98%	2305.9	3.08%	1	0.967532
Unknown1/Arabidopsis-Promoters/Homer	RGGGTAWWWTHGTAA	1	-0.1875	1	156	0.63%	504.7	0.67%	1	0.940299
bZIP16(bZIP)/colamp-bZIP16-DAP-Seq(GSE60143)/Homer	TGCCACGTGD	1	-0.1871	1	346	1.39%	1092.3	1.46%	1	0.952055
AT5G60130(ABI3VP1)/col-AT5G60130-DAP-Seq(GSE60143)/Homer	WTTYTAAGVAAA	1	-0.1864	1	4137	16.60%	12595.5	16.82%	1	0.98692
At1g69690(TCP)/colamp-At1g69690-DAP-Seq(GSE60143)/Homer	NHGTGGGGCCCACHW	1	-0.1864	1	410	1.65%	1289.7	1.72%	1	0.959302
AT1G20910(ARID)/col-AT1G20910-DAP-Seq(GSE60143)/Homer	THAATTRAWN	1	-0.1864	1	2898	11.63%	8850.7	11.82%	1	0.983926
E2F(E2F)/Hela-CellCycle-Expression/Homer	TTSGCGCGAAAA	1	-0.1851	1	69	0.28%	231.2	0.31%	1	0.903226
MYB57(MYB)/col-MYB57-DAP-Seq(GSE60143)/Homer	TTACCTAACT	1	-0.1847	1	816	3.27%	2532.9	3.38%	1	0.967456
OBP4(C2C2dof)/col-OBP4-DAP-Seq(GSE60143)/Homer	WTTHACTTTTTB	1	-0.1841	1	3091	12.40%	9435.6	12.60%	1	0.984127
ASL18(LOBAS2)/colamp-ASL18-DAP-Seq(GSE60143)/Homer	CCGGAAAWTCMGGAR	1	-0.1837	1	3246	13.02%	9904.7	13.23%	1	0.984127
bHLH28(bHLH)/col-bHLH28-DAP-Seq(GSE60143)/Homer	NHHTGTACGGAH	1	-0.1827	1	277	1.11%	880.9	1.18%	1	0.940678
HSFC1(HSF)/col-HSFC1-DAP-Seq(GSE60143)/Homer	HTTCTAGAADCTTCT	1	-0.1825	1	469	1.88%	1471.6	1.97%	1	0.954315
M1BP(Zf)/S2R+-M1BP-ChIP-Seq(GSE49842)/Homer	CAGTGTGACCGT	1	-0.1811	1	479	1.92%	1502.6	2.01%	1	0.955224
BIM2(bHLH)/col-BIM2-DAP-Seq(GSE60143)/Homer	NNNNCACGTGNN	1	-0.1787	1	1602	6.43%	4926.2	6.58%	1	0.977204
MYB40(MYB)/col-MYB40-DAP-Seq(GSE60143)/Homer	TGGTAGGTRARA	1	-0.1745	1	592	2.38%	1850.4	2.47%	1	0.963563
MYB94(MYB)/col-MYB94-DAP-Seq(GSE60143)/Homer	WGGTRGTTGGKA	1	-0.1738	1	740	2.97%	2303.1	3.08%	1	0.964286
At1g74840(MYBrelated)/col100-At1g74840-DAP-Seq(GSE60143)/Homer	YHTTATCCAWWT	1	-0.1726	1	1337	5.36%	4123.4	5.51%	1	0.972777
Tbr1(T-box)/Cortex-Tbr1-ChIP-Seq(GSE71384)/Homer	AAGGTGTKAA	1	-0.1721	1	3035	12.18%	9272.6	12.39%	1	0.983051
Zfp57(Zf)/H1-ZFP57.HA-ChIP-Seq(GSE115387)/Homer	NANTGCSGCA	1	-0.172	1	492	1.97%	1544.9	2.06%	1	0.956311
HNF1b(Homeobox)/PDAC-HNF1B-ChIP-Seq(GSE64557)/Homer	GTTAATNATTAA	1	-0.1718	1	217	0.87%	696.9	0.93%	1	0.935484
MYB(HTH)/ERMYB-Myb-ChIPSeq(GSE22095)/Homer	GGCVGTTR	1	-0.1711	1	3893	15.62%	11867.6	15.85%	1	0.985489
EPR1(MYBrelated)/colamp-EPR1-DAP-Seq(GSE60143)/Homer	AAATATCT	1	-0.1702	1	622	2.50%	1943.7	2.60%	1	0.961538
LHY1(MYBrelated)/col-LHY1-DAP-Seq(GSE60143)/Homer	AAATATCT	1	-0.1702	1	622	2.50%	1943.7	2.60%	1	0.961538
NFAT(RHD)/Jurkat-NFATC1-ChIP-Seq(Jolma_et_al.)/Homer	ATTTTCCATT	1	-0.1699	1	1861	7.47%	5716.6	7.64%	1	0.977749
ZNF410(Zf)/CD34-ZNF410-ChIP-Seq(GSE154960)/Homer	CATCCCATAATAHTC	1	-0.1685	1	2	0.01%	10.3	0.01%	1	1
TRP2(MYBrelated)/colamp-TRP2-DAP-Seq(GSE60143)/Homer	TAAACCCT	1	-0.1681	1	326	1.31%	1034.9	1.38%	1	0.949275
MYB3R4(MYB)/col-MYB3R4-DAP-Seq(GSE60143)/Homer	AWWTAACCGTTR	1	-0.1676	1	220	0.88%	706.4	0.94%	1	0.93617
MYB119(MYB)/colamp-MYB119-DAP-Seq(GSE60143)/Homer	YRACCGTTACDD	1	-0.1648	1	441	1.77%	1389.5	1.86%	1	0.951613
PCF/Arabidopsis-Promoters/Homer	NNWWWTGGGCYTDDN	1	-0.1628	1	422	1.69%	1331.3	1.78%	1	0.949438
At5g47390(MYBrelated)/col-At5g47390-DAP-Seq(GSE60143)/Homer	CTTATCCA	1	-0.1623	1	2455	9.85%	7522	10.05%	1	0.9801
CLOCK(bHLH)/Liver-Clock-ChIP-Seq(GSE39860)/Homer	GHCACGTG	1	-0.1613	1	946	3.80%	2936.3	3.92%	1	0.969388
Hoxa9(Homeobox)/ChickenMSG-Hoxa9.Flag-ChIP-Seq(GSE86088)/Homer	RGCAATNAAA	1	-0.1612	1	5997	24.06%	18225.8	24.34%	1	0.988496
bZIP28(bZIP)/col-bZIP28-DAP-Seq(GSE60143)/Homer	TGCCACGTSABH	1	-0.1609	1	332	1.33%	1054.7	1.41%	1	0.943262
AT5G45580(G2like)/colamp-AT5G45580-DAP-Seq(GSE60143)/Homer	ADRGAATCTH	1	-0.1608	1	3575	14.34%	10912.1	14.58%	1	0.983539
KANADI1(Myb)/Seedling-KAN1-ChIP-Seq(GSE48081)/Homer	ARGAATAWWN	1	-0.1599	1	2383	9.56%	7304.6	9.76%	1	0.979508
PRDM9(Zf)/Testis-DMC1-ChIP-Seq(GSE35498)/Homer	ADGGYAGYAGCATCT	1	-0.1598	1	917	3.68%	2848.6	3.80%	1	0.968421
Cbf1(bHLH)/Yeast-Cbf1-ChIP-Seq(GSE29506)/Homer	TCACGTGAYH	1	-0.1591	1	411	1.65%	1298.4	1.73%	1	0.953757
AT5G47660(Trihelix)/colamp-AT5G47660-DAP-Seq(GSE60143)/Homer	AWTTTTACCG	1	-0.1589	1	2731	10.96%	8359.2	11.17%	1	0.9812
NPAS(bHLH)/Liver-NPAS-ChIP-Seq(GSE39860)/Homer	NVCACGTG	1	-0.1586	1	3201	12.84%	9782.6	13.07%	1	0.982402
BMAL1(bHLH)/Liver-Bmal1-ChIP-Seq(GSE39860)/Homer	GNCACGTG	1	-0.1579	1	3751	15.05%	11446.4	15.29%	1	0.984303
Pho4(bHLH)/Yeast-Pho4-ChIP-Seq(GSE29506)/Homer	AAGCACGTGBGD	1	-0.1574	1	281	1.13%	897.9	1.20%	1	0.941667
STAT1(Stat)/HelaS3-STAT1-ChIP-Seq(GSE12782)/Homer	NATTTCCNGGAAAT	1	-0.1563	1	640	2.57%	2002.8	2.68%	1	0.958955
AT3G57600(AP2EREBP)/col-AT3G57600-DAP-Seq(GSE60143)/Homer	GGCGGTGG	1	-0.1559	1	911	3.66%	2831.2	3.78%	1	0.968254
At1g36060(AP2EREBP)/colamp-At1g36060-DAP-Seq(GSE60143)/Homer	NNWWKGTCGGTG	1	-0.1549	1	649	2.60%	2030.7	2.71%	1	0.95941
AT1G12630(AP2EREBP)/colamp-AT1G12630-DAP-Seq(GSE60143)/Homer	TGTCGGCA	1	-0.1523	1	467	1.87%	1472.7	1.97%	1	0.949239
GTL1(Trihelix)/colamp-GTL1-DAP-Seq(GSE60143)/Homer	WWTTTACCKY	1	-0.1522	1	2079	8.34%	6386.6	8.53%	1	0.977726
LBD18(LOBAS2)/colamp-LBD18-DAP-Seq(GSE60143)/Homer	CKGAWWTTCHGS	1	-0.1516	1	5065	20.32%	15421	20.60%	1	0.986408
ERF4(AP2EREBP)/colamp-ERF4-DAP-Seq(GSE60143)/Homer	WDWTGGCGGCGG	1	-0.1509	1	1130	4.53%	3502	4.68%	1	0.967949
bZIP53(bZIP)/colamp-bZIP53-DAP-Seq(GSE60143)/Homer	NDNHSACGTGKMNNN	1	-0.1499	1	397	1.59%	1258	1.68%	1	0.946429
ABR1(AP2EREBP)/colamp-ABR1-DAP-Seq(GSE60143)/Homer	AAATGGCGGCGG	1	-0.1476	1	1064	4.27%	3301.4	4.41%	1	0.968254
ZNF136(Zf)/HEK293-ZNF136.GFP-ChIP-Seq(GSE58341)/Homer	YTKGATAHAGTATTCTWGGTNGGCA	1	-0.1475	1	144	0.58%	472.7	0.63%	1	0.920635
Mouse_Recombination_Hotspot(Zf)/Testis-DMC1-ChIP-Seq(GSE24438)/Homer	ACTYKNATTCGTGNTACTTC	1	-0.146	1	122	0.49%	403.8	0.54%	1	0.907407
RKD2(RWPRK)/colamp-RKD2-DAP-Seq(GSE60143)/Homer	GACKTTTCRDCTTCC	1	-0.1444	1	1395	5.60%	4311.3	5.76%	1	0.972222
DEAR3(AP2EREBP)/colamp-DEAR3-DAP-Seq(GSE60143)/Homer	BCACCGACAWNNNNN	1	-0.1367	1	308	1.24%	985.3	1.32%	1	0.939394
O2(bZIP)/Corn-O2-ChIP-Seq(GSE63991)/Homer	GCTGACGTGGCA	1	-0.1363	1	232	0.93%	749.9	1.00%	1	0.93
SPL11(SBP)/col100-SPL11-DAP-Seq(GSE60143)/Homer	YTGTACTTBH	1	-0.1352	1	1222	4.90%	3788.9	5.06%	1	0.968379
At4g18890(BZR)/col-At4g18890-DAP-Seq(GSE60143)/Homer	NDBRCACGTGYR	1	-0.1348	1	247	0.99%	796.7	1.06%	1	0.933962
EGL-5(Homeobox)/cElegans-L3-EGL5-ChIP-Seq(modEncode)/Homer	ATTTAATGGG	1	-0.1332	1	2853	11.45%	8744	11.68%	1	0.980308
WRKY11(WRKY)/col-WRKY11-DAP-Seq(GSE60143)/Homer	SCGTTGACTTTN	1	-0.1325	1	185	0.74%	603.8	0.81%	1	0.91358
Hoxd9(Homeobox)/EB-Hoxd9.HA-ChIP-Seq(GSE142377)/Homer	RTGATTTATGGY	1	-0.132	1	550	2.21%	1733.1	2.31%	1	0.95671
ZNF415(Zf)/HEK293-ZNF415.GFP-ChIP-Seq(GSE58341)/Homer	GRTGMTRGAGCC	1	-0.1306	1	1123	4.51%	3489	4.66%	1	0.967811
At1g72010(TCP)/colamp-At1g72010-DAP-Seq(GSE60143)/Homer	GGDCCCAC	1	-0.1299	1	885	3.55%	2761.3	3.69%	1	0.96206
Ptf1a(bHLH)/Panc1-Ptf1a-ChIP-Seq(GSE47459)/Homer	ACAGCTGTTN	1	-0.1278	1	6277	25.19%	19097.2	25.51%	1	0.987456
At1g13300(G2like)/col-At1g13300-DAP-Seq(GSE60143)/Homer	GAATCTWAGATTCYN	1	-0.1272	1	15	0.06%	59	0.08%	1	0.75
TATA-Box(TBP)/Promoter/Homer	GSCTWTAAAAGG	1	-0.1263	1	2770	11.11%	8497.2	11.35%	1	0.978855
TATA-Box(TBP)/Promoter/Homer	GSCTWTAAAAGG	1	-0.1263	1	2770	11.11%	8497.2	11.35%	1	0.978855
STAT6(Stat)/CD4-Stat6-ChIP-Seq(GSE22104)/Homer	ABTTCYYRRGAA	1	-0.1246	1	1168	4.69%	3628.3	4.85%	1	0.96701
ERF104(AP2EREBP)/col-ERF104-DAP-Seq(GSE60143)/Homer	GGCGGCGG	1	-0.1242	1	1071	4.30%	3332.4	4.45%	1	0.966292
Pitx1:Ebox(Homeobox,bHLH)/Hindlimb-Pitx1-ChIP-Seq(GSE41591)/Homer	YTAATTRAWWCCAGATGT	1	-0.1179	1	322	1.29%	1033.2	1.38%	1	0.934783
MYB3R5(MYB)/col-MYB3R5-DAP-Seq(GSE60143)/Homer	THYAACGGTHAWAWT	1	-0.1175	1	103	0.41%	347.2	0.46%	1	0.891304
ZNF711(Zf)/SHSY5Y-ZNF711-ChIP-Seq(GSE20673)/Homer	AGGCCTAG	1	-0.1174	1	3868	15.52%	11829.4	15.80%	1	0.982278
At1g77640(AP2EREBP)/col-At1g77640-DAP-Seq(GSE60143)/Homer	TGTCGGTGGA	1	-0.117	1	185	0.74%	606.1	0.81%	1	0.91358
bHLH10(bHLH)/colamp-bHLH10-DAP-Seq(GSE60143)/Homer	YACCGACA	1	-0.1166	1	247	0.99%	800.3	1.07%	1	0.925234
TINY(AP2EREBP)/col-TINY-DAP-Seq(GSE60143)/Homer	NNCACCGACA	1	-0.1125	1	223	0.89%	726.6	0.97%	1	0.917526
AT2G40260(G2like)/colamp-AT2G40260-DAP-Seq(GSE60143)/Homer	WAAAYATTCTTT	1	-0.109	1	3538	14.20%	10837.9	14.48%	1	0.980663
AT3G09735(S1Falike)/col-AT3G09735-DAP-Seq(GSE60143)/Homer	TTCTAGAANMTTCTA	1	-0.1081	1	914	3.67%	2859.4	3.82%	1	0.960733
OCT:OCT-short(POU,Homeobox)/NPC-OCT6-ChIP-Seq(GSE43916)/Homer	ATGCATWATGCATRW	1	-0.108	1	1221	4.90%	3798.1	5.07%	1	0.966469
MYB101(MYB)/colamp-MYB101-DAP-Seq(GSE60143)/Homer	TAACNRMY	1	-0.1074	1	4239	17.01%	12960.9	17.31%	1	0.982669
MYB73(MYB)/col-MYB73-DAP-Seq(GSE60143)/Homer	NNNNHAACNGHHDHN	1	-0.107	1	4185	16.79%	12797.8	17.09%	1	0.982446
HSF6(HSF)/col-HSF6-DAP-Seq(GSE60143)/Homer	TTYTAGAAGCTTCTA	1	-0.1065	1	485	1.95%	1542	2.06%	1	0.946602
DREF/Drosophila-Promoters/Homer	AVYTATCGATAD	1	-0.1059	1	9	0.04%	39.1	0.05%	1	0.8
WRKY43(WRKY)/colamp-WRKY43-DAP-Seq(GSE60143)/Homer	NCGTTGACTTTT	1	-0.1045	1	583	2.34%	1844.5	2.46%	1	0.95122
Rbpj1(?)/Panc1-Rbpj1-ChIP-Seq(GSE47459)/Homer	HTTTCCCASG	1	-0.1033	1	3510	14.08%	10757	14.37%	1	0.979819
RRTF1(AP2EREBP)/colamp-RRTF1-DAP-Seq(GSE60143)/Homer	CCGCCGCHATTT	1	-0.1015	1	211	0.85%	691.3	0.92%	1	0.923913
HSF7(HSF)/colamp-HSF7-DAP-Seq(GSE60143)/Homer	TTCTAGAAGCTTCTA	1	-0.09937	1	426	1.71%	1361.8	1.82%	1	0.93956
At1g19000(MYBrelated)/colamp-At1g19000-DAP-Seq(GSE60143)/Homer	WWTGGATAADDT	1	-0.09868	1	1483	5.95%	4603.6	6.15%	1	0.96748
RVE1(MYBrelated)/col-RVE1-DAP-Seq(GSE60143)/Homer	AAATATCT	1	-0.0941	1	947	3.80%	2967.5	3.96%	1	0.959596
bZIP3(bZIP)/col-bZIP3-DAP-Seq(GSE60143)/Homer	DWKNHSACGTGGCAD	1	-0.09326	1	754	3.03%	2375.4	3.17%	1	0.955836
HOXB13(Homeobox)/ProstateTumor-HOXB13-ChIP-Seq(GSE56288)/Homer	TTTTATKRGG	1	-0.09245	1	2014	8.08%	6225.1	8.31%	1	0.972323
FUS3(ABI3VP1)/col-FUS3-DAP-Seq(GSE60143)/Homer	DNNWTNTGCATGKNN	1	-0.09042	1	2071	8.31%	6400.6	8.55%	1	0.97193
bZIP68(bZIP)/col-bZIP68-DAP-Seq(GSE60143)/Homer	WGCCACGTGK	1	-0.09015	1	433	1.74%	1386.4	1.85%	1	0.940541
MYB10(MYB)/col-MYB10-DAP-Seq(GSE60143)/Homer	YCCACCTACCHH	1	-0.08949	1	717	2.88%	2263.6	3.02%	1	0.953642
AT1G47655(C2C2dof)/colamp-AT1G47655-DAP-Seq(GSE60143)/Homer	YHACTTTTTS	1	-0.0886	1	8543	34.28%	25971.1	34.69%	1	0.988181
AT3G16280(AP2EREBP)/colamp-AT3G16280-DAP-Seq(GSE60143)/Homer	HCACCGACAHHDHHN	1	-0.08814	1	307	1.23%	995.6	1.33%	1	0.924812
PSE(SNAPc)/K562-mStart-Seq/Homer	WAVTCACCMTAASYDAAAAG	1	-0.08633	1	944	3.79%	2963	3.96%	1	0.957071
SPL14(SBP)/col-SPL14-DAP-Seq(GSE60143)/Homer	NNWHTGTACGGAHNH	1	-0.08624	1	172	0.69%	572.6	0.76%	1	0.907895
MYB55(MYB)/colamp-MYB55-DAP-Seq(GSE60143)/Homer	YACCWAMC	1	-0.08546	1	2005	8.04%	6203.1	8.29%	1	0.969843
Nr5a2(NR)/Pancreas-LRH1-ChIP-Seq(GSE34295)/Homer	BTCAAGGTCA	1	-0.0849	1	1539	6.18%	4783.8	6.39%	1	0.967136
At4g36780(BZR)/col-At4g36780-DAP-Seq(GSE60143)/Homer	NNNNNNCACGTGNNN	1	-0.08422	1	440	1.77%	1410	1.88%	1	0.941489
ATHB21(HB)/colamp-ATHB21-DAP-Seq(GSE60143)/Homer	YCAATWAT	1	-0.08369	1	824	3.31%	2595.3	3.47%	1	0.95389
ERF2(AP2EREBP)/colamp-ERF2-DAP-Seq(GSE60143)/Homer	GGCGGCTG	1	-0.0834	1	717	2.88%	2266.1	3.03%	1	0.950495
HIF2a(bHLH)/785_O-HIF2a-ChIP-Seq(GSE34871)/Homer	GCACGTACCC	1	-0.08332	1	562	2.25%	1788.8	2.39%	1	0.941423
Tgif1(Homeobox)/mES-Tgif1-ChIP-Seq(GSE55404)/Homer	YTGWCADY	1	-0.08245	1	7510	30.13%	22866.1	30.54%	1	0.986575
At1g78700(BZR)/col-At1g78700-DAP-Seq(GSE60143)/Homer	NNNNCACGTGNNNNN	1	-0.08219	1	432	1.73%	1386.2	1.85%	1	0.935135
MYB107(MYB)/col-MYB107-DAP-Seq(GSE60143)/Homer	RGTWGGTRRR	1	-0.08211	1	3051	12.24%	9385.1	12.54%	1	0.976077
bHLH18(bHLH)/col-bHLH18-DAP-Seq(GSE60143)/Homer	CACGTGTTYCACGTG	1	-0.08126	1	20	0.08%	80.2	0.11%	1	0.727273
AT2G38300(G2like)/col-AT2G38300-DAP-Seq(GSE60143)/Homer	ADRGAATGTT	1	-0.08115	1	2967	11.90%	9131.5	12.20%	1	0.97541
CBF3(AP2EREBP)/colamp-CBF3-DAP-Seq(GSE60143)/Homer	YNRCCGACATNN	1	-0.08065	1	426	1.71%	1368.2	1.83%	1	0.934426
ANAC062(NAC)/colamp-ANAC062-DAP-Seq(GSE60143)/Homer	TACTTANTNWNYAAG	1	-0.08062	1	687	2.76%	2175.7	2.91%	1	0.948454
MYB92(MYB)/colamp-MYB92-DAP-Seq(GSE60143)/Homer	GGTAGGTR	1	-0.08052	1	1833	7.35%	5683.8	7.59%	1	0.968379
MYB93(MYB)/colamp-MYB93-DAP-Seq(GSE60143)/Homer	GGTAGGTGRD	1	-0.07972	1	2123	8.52%	6567.1	8.77%	1	0.971494
AT3G10113(MYBrelated)/col-AT3G10113-DAP-Seq(GSE60143)/Homer	WNAAATATCWWN	1	-0.0796	1	730	2.93%	2308.7	3.08%	1	0.951299
At2g01060(G2like)/colamp-At2g01060-DAP-Seq(GSE60143)/Homer	AGATKCBNWW	1	-0.07934	1	7239	29.05%	22053.5	29.46%	1	0.986083
At4g16750(AP2EREBP)/col-At4g16750-DAP-Seq(GSE60143)/Homer	HACCGACAHA	1	-0.07922	1	740	2.97%	2339.8	3.13%	1	0.948882
At1g76110(ARID)/colamp-At1g76110-DAP-Seq(GSE60143)/Homer	ATTTAATG	1	-0.0779	1	1063	4.27%	3332.1	4.45%	1	0.959551
Hoxa13(Homeobox)/ChickenMSG-Hoxa13.Flag-ChIP-Seq(GSE86088)/Homer	CYHATAAAAN	1	-0.07704	1	5373	21.56%	16422.7	21.94%	1	0.98268
dof43(C2C2dof)/colamp-dof43-DAP-Seq(GSE60143)/Homer	NAAAAAGTDA	1	-0.0765	1	3174	12.74%	9764.8	13.04%	1	0.976994
HAT1(Homeobox)/col-HAT1-DAP-Seq(GSE60143)/Homer	SCAATCATTGNN	1	-0.07627	1	239	0.96%	786.9	1.05%	1	0.914286
TCFL2(HMG)/K562-TCF7L2-ChIP-Seq(GSE29196)/Homer	ACWTCAAAGG	1	-0.07618	1	168	0.67%	563	0.75%	1	0.893333
At2g45680(TCP)/colamp-At2g45680-DAP-Seq(GSE60143)/Homer	GTGGGNCCCACNDND	1	-0.07585	1	100	0.40%	345.9	0.46%	1	0.869565
AGL95(ND)/col-AGL95-DAP-Seq(GSE60143)/Homer	TTCTAGAAGCTTCTA	1	-0.07582	1	245	0.98%	805.4	1.08%	1	0.907407
At5g29000(G2like)/col-At5g29000-DAP-Seq(GSE60143)/Homer	RGAATATTCYHH	1	-0.07581	1	464	1.86%	1488.5	1.99%	1	0.934673
AT4G18450(AP2EREBP)/col-AT4G18450-DAP-Seq(GSE60143)/Homer	ATGGCGGCKG	1	-0.07538	1	424	1.70%	1364.9	1.82%	1	0.934066
ERF1(AP2EREBP)/colamp-ERF1-DAP-Seq(GSE60143)/Homer	GGCGGCTR	1	-0.07522	1	642	2.58%	2039.1	2.72%	1	0.948529
PABPC1(?)/MEL-PABC1-CLIP-Seq(GSE69755)/Homer	HAATAAAGNN	1	-0.07411	1	3766	15.11%	11562.5	15.44%	1	0.978627
ZBTB12(Zf)/HEK293-ZBTB12.GFP-ChIP-Seq(GSE58341)/Homer	NGNTCTAGAACCNGV	1	-0.07352	1	840	3.37%	2650.8	3.54%	1	0.951977
Erra(NR)/HepG2-Erra-ChIP-Seq(GSE31477)/Homer	CAAAGGTCAG	1	-0.07128	1	4930	19.78%	15090.1	20.16%	1	0.981151
WRKY22(WRKY)/colamp-WRKY22-DAP-Seq(GSE60143)/Homer	WWAAAGTCAACK	1	-0.0708	1	1052	4.22%	3303.8	4.41%	1	0.956916
MYB70(MYB)/col-MYB70-DAP-Seq(GSE60143)/Homer	WTAACNGTTA	1	-0.07028	1	3150	12.64%	9698.8	12.95%	1	0.976062
GLI3(Zf)/Limb-GLI3-ChIP-Chip(GSE11077)/Homer	CGTGGGTGGTCC	1	-0.0687	1	209	0.84%	694.8	0.93%	1	0.903226
MYB105(MYB)/colamp-MYB105-DAP-Seq(GSE60143)/Homer	RATWCCGTTA	1	-0.06804	1	1082	4.34%	3397.8	4.54%	1	0.955947
n-Myc(bHLH)/mES-nMyc-ChIP-Seq(GSE11431)/Homer	VRCCACGTGG	1	-0.06753	1	1197	4.80%	3750.2	5.01%	1	0.958084
CRF4(AP2EREBP)/colamp-CRF4-DAP-Seq(GSE60143)/Homer	CGCCGCCA	1	-0.06699	1	551	2.21%	1762.5	2.35%	1	0.940426
At4g31060(AP2EREBP)/colamp-At4g31060-DAP-Seq(GSE60143)/Homer	CACCGACAAW	1	-0.06592	1	378	1.52%	1225.4	1.64%	1	0.926829
BZR1(BZR)/col-BZR1-DAP-Seq(GSE60143)/Homer	NNCRCACGTGCG	1	-0.06521	1	130	0.52%	444.1	0.59%	1	0.881356
ZNF382(Zf)/HEK293-ZNF382.GFP-ChIP-Seq(GSE58341)/Homer	GNCTGTASTRNTGBCTCHTT	1	-0.06435	1	44	0.18%	164.3	0.22%	1	0.818182
TR4(NR),DR1/Hela-TR4-ChIP-Seq(GSE24685)/Homer	GAGGTCAAAGGTCA	1	-0.06241	1	214	0.86%	712.7	0.95%	1	0.905263
E-box/Arabidopsis-Promoters/Homer	GCCACGTG	1	-0.0622	1	638	2.56%	2034.3	2.72%	1	0.941176
ERF73(AP2EREBP)/col-ERF73-DAP-Seq(GSE60143)/Homer	CCGCCGCC	1	-0.06138	1	733	2.94%	2328.5	3.11%	1	0.945338
LBD19(LOBAS2)/colamp-LBD19-DAP-Seq(GSE60143)/Homer	CCKGAAWTTCMGGAW	1	-0.06044	1	3575	14.34%	11000.5	14.69%	1	0.976174
DREB26(AP2EREBP)/col-DREB26-DAP-Seq(GSE60143)/Homer	CCACCGACAH	1	-0.05981	1	233	0.93%	773.2	1.03%	1	0.902913
LHY(Myb)/Seedling-LHY-ChIP-Seq(GSE52175)/Homer	ADAAATATCT	1	-0.05973	1	1780	7.14%	5540.9	7.40%	1	0.964865
PPARE(NR),DR1/3T3L1-Pparg-ChIP-Seq(GSE13511)/Homer	TGACCTTTGCCCCA	1	-0.05947	1	2109	8.46%	6544.4	8.74%	1	0.967963
At2g44940(AP2EREBP)/colamp-At2g44940-DAP-Seq(GSE60143)/Homer	NYACCGACAHNNNNN	1	-0.05753	1	180	0.72%	606.8	0.81%	1	0.888889
MYB83(MYB)/colamp-MYB83-DAP-Seq(GSE60143)/Homer	CACCAACCWH	1	-0.05617	1	3434	13.78%	10578.9	14.13%	1	0.97523
WRKY15(WRKY)/col-WRKY15-DAP-Seq(GSE60143)/Homer	VGTTGACTWW	1	-0.05568	1	1668	6.69%	5202.6	6.95%	1	0.96259
HSFA1E(HSF)/col-HSFA1E-DAP-Seq(GSE60143)/Homer	TTCTAGAAGCTTCTA	1	-0.05402	1	195	0.78%	655.2	0.88%	1	0.886364
COUP-TFII(NR)/Artia-Nr2f2-ChIP-Seq(GSE46497)/Homer	AGRGGTCA	1	-0.0523	1	3612	14.49%	11124.2	14.86%	1	0.975101
At4g38000(C2C2dof)/col-At4g38000-DAP-Seq(GSE60143)/Homer	WWWTWACTTTTT	1	-0.05065	1	2390	9.59%	7411.5	9.90%	1	0.968687
MYB121(MYB)/col-MYB121-DAP-Seq(GSE60143)/Homer	YNTACCTAACWW	1	-0.0501	1	607	2.44%	1946.3	2.60%	1	0.938462
MYB51(MYB)/col-MYB51-DAP-Seq(GSE60143)/Homer	GGTAGGTG	1	-0.04884	1	1625	6.52%	5079	6.78%	1	0.961652
ERF115(AP2EREBP)/colamp-ERF115-DAP-Seq(GSE60143)/Homer	WTKRCGGCGB	1	-0.04758	1	1736	6.97%	5419.5	7.24%	1	0.962707
GATA(Zf),IR3/iTreg-Gata3-ChIP-Seq(GSE20898)/Homer	NNNNNBAGATAWYATCTVHN	1	-0.04662	1	211	0.85%	709.4	0.95%	1	0.894737
At2g03500(G2like)/col-At2g03500-DAP-Seq(GSE60143)/Homer	WWAGAATATTCT	1	-0.04643	1	415	1.67%	1351.6	1.81%	1	0.922652
SPL5(SBP)/colamp-SPL5-DAP-Seq(GSE60143)/Homer	NNHGTACGGHNN	1	-0.04629	1	472	1.89%	1529.6	2.04%	1	0.926471
Unknown5/Drosophila-Promoters/Homer	GCTGATAASV	1	-0.04511	1	1127	4.52%	3555.9	4.75%	1	0.951579
AT2G28920(ND)/col-AT2G28920-DAP-Seq(GSE60143)/Homer	WAGATATTTWTW	1	-0.04508	1	424	1.70%	1380.9	1.84%	1	0.923913
EBF2(EBF)/BrownAdipose-EBF2-ChIP-Seq(GSE97114)/Homer	NABTCCCWDGGGAVH	1	-0.04487	1	2129	8.54%	6623.7	8.85%	1	0.964972
Esrrb(NR)/mES-Esrrb-ChIP-Seq(GSE11431)/Homer	KTGACCTTGA	1	-0.04474	1	1317	5.28%	4139.1	5.53%	1	0.954792
AT5G56840(MYBrelated)/colamp-AT5G56840-DAP-Seq(GSE60143)/Homer	TGGATAAGGT	1	-0.04226	1	2411	9.67%	7487.7	10.00%	1	0.967
IBL1(bHLH)/Seedling-IBL1-ChIP-Seq(GSE51120)/Homer	CACGTGCC	1	-0.04176	1	3132	12.57%	9683.8	12.93%	1	0.972158
ERF38(AP2EREBP)/col-ERF38-DAP-Seq(GSE60143)/Homer	CACCGACA	1	-0.04175	1	414	1.66%	1351.1	1.80%	1	0.922222
HIF-1b(HLH)/T47D-HIF1b-ChIP-Seq(GSE59937)/Homer	RTACGTGC	1	-0.04101	1	1935	7.76%	6036.6	8.06%	1	0.962779
POU4F3(POU,Homeobox)/MEF-Pou4f3-ChIP-Seq(GSE150279)/Homer	TRAATAATTTAT	1	-0.04059	1	195	0.78%	661.9	0.88%	1	0.886364
SPL13(SBP)/col-SPL13-DAP-Seq(GSE60143)/Homer	WAHTGTACGGAH	1	-0.04043	1	100	0.40%	355.5	0.47%	1	0.851064
ZFX(Zf)/mES-Zfx-ChIP-Seq(GSE11431)/Homer	AGGCCTRG	1	-0.0404	1	2819	11.31%	8733.4	11.67%	1	0.969152
VRN1(ABI3VP1)/col-VRN1-DAP-Seq(GSE60143)/Homer	TTTTTTTTTT	1	-0.04019	1	502	2.01%	1627.5	2.17%	1	0.926267
Hoxd12(Homeobox)/ChickenMSG-Hoxd12.Flag-ChIP-Seq(GSE86088)/Homer	HDGYAATGAAAN	1	-0.04007	1	3668	14.72%	11315.5	15.11%	1	0.974189
MYB49(MYB)/col-MYB49-DAP-Seq(GSE60143)/Homer	ARKTAGGTRR	1	-0.03865	1	1944	7.80%	6067.6	8.10%	1	0.962963
AT1G77200(AP2EREBP)/colamp-AT1G77200-DAP-Seq(GSE60143)/Homer	ACCGACAHWD	1	-0.0377	1	764	3.07%	2443.7	3.26%	1	0.941718
PRDM10(Zf)/HEK293-PRDM10.eGFP-ChIP-Seq(Encode)/Homer	TGGTACATTCCA	1	-0.03762	1	1267	5.08%	3994.7	5.34%	1	0.951311
GATA3(Zf),DR4/iTreg-Gata3-ChIP-Seq(GSE20898)/Homer	AGATGKDGAGATAAG	1	-0.0365	1	117	0.47%	412.9	0.55%	1	0.854545
WRKY75(WRKY)/col-WRKY75-DAP-Seq(GSE60143)/Homer	CGTTGACTWW	1	-0.03625	1	1635	6.56%	5125.9	6.85%	1	0.957664
Hoxc13(Homeobox)/EB-Hoxc13.HA-ChIP-Seq(GSE142377)/Homer	TTTTATKRGN	1	-0.0357	1	2852	11.44%	8842	11.81%	1	0.968671
Usf2(bHLH)/C2C12-Usf2-ChIP-Seq(GSE36030)/Homer	GTCACGTGGT	1	-0.03567	1	504	2.02%	1637.7	2.19%	1	0.922374
STOP1(C2H2)/colamp-STOP1-DAP-Seq(GSE60143)/Homer	DTATCTGGKGRAGGT	1	-0.03549	1	792	3.18%	2532.9	3.38%	1	0.940828
GATA3(Zf),DR8/iTreg-Gata3-ChIP-Seq(GSE20898)/Homer	AGATSTNDNNDSAGATAASN	1	-0.03543	1	86	0.35%	312	0.42%	1	0.833333
CBF2(AP2EREBP)/colamp-CBF2-DAP-Seq(GSE60143)/Homer	YBRCCGACATNNNNN	1	-0.03535	1	423	1.70%	1385	1.85%	1	0.918919
RAP21(AP2EREBP)/colamp-RAP21-DAP-Seq(GSE60143)/Homer	BCACCGACAHNN	1	-0.03508	1	139	0.56%	484.9	0.65%	1	0.861538
GATA19(C2C2gata)/colamp-GATA19-DAP-Seq(GSE60143)/Homer	ATCSGATCVG	1	-0.03414	1	81	0.33%	295.8	0.40%	1	0.825
c-Myc(bHLH)/LNCAP-cMyc-ChIP-Seq(Unpublished)/Homer	VCCACGTG	1	-0.03326	1	669	2.68%	2153.9	2.88%	1	0.930556
VDR(NR),DR3/GM10855-VDR+vitD-ChIP-Seq(GSE22484)/Homer	ARAGGTCANWGAGTTCANNN	1	-0.03274	1	351	1.41%	1160.8	1.55%	1	0.909677
AT3G60490(AP2EREBP)/colamp-AT3G60490-DAP-Seq(GSE60143)/Homer	NNRCCGACANNNNNN	1	-0.03257	1	229	0.92%	774.1	1.03%	1	0.893204
At1g22810(AP2EREBP)/colamp-At1g22810-DAP-Seq(GSE60143)/Homer	BCACCGACANNN	1	-0.03207	1	410	1.65%	1346.1	1.80%	1	0.916667
MYB3R1(MYB)/col-MYB3R1-DAP-Seq(GSE60143)/Homer	WWDTDACCGTTR	1	-0.03195	1	402	1.61%	1321.7	1.77%	1	0.909605
SEP3(MADS)/Arabidoposis-Flower-Sep3-ChIP-Seq/Homer	CCAAAAAGGG	1	-0.03152	1	2378	9.54%	7405.4	9.89%	1	0.964611
E2FA(E2FDP)/colamp-E2FA-DAP-Seq(GSE60143)/Homer	WWTGGCGCCAWWWNN	1	-0.03046	1	554	2.22%	1798.8	2.40%	1	0.925
AT3G52440(C2C2dof)/colamp-AT3G52440-DAP-Seq(GSE60143)/Homer	DTHACTTTTT	1	-0.03027	1	5261	21.11%	16169.5	21.60%	1	0.977315
AT5G63260(C3H)/col-AT5G63260-DAP-Seq(GSE60143)/Homer	RAAAAAGTRA	1	-0.02985	1	5500	22.07%	16894.9	22.57%	1	0.977847
Unknown1(NR/Ini-like)/Drosophila-Promoters/Homer	MYGGTCACACTG	1	-0.0297	1	409	1.64%	1345.1	1.80%	1	0.911111
TCP16(TCP)/colamp-TCP16-DAP-Seq(GSE60143)/Homer	GTGGDCCYNNNNNNN	1	-0.02954	1	1136	4.56%	3602.8	4.81%	1	0.948025
HAT5(Homeobox)/colamp-HAT5-DAP-Seq(GSE60143)/Homer	DCAATWATTG	1	-0.02927	1	207	0.83%	706.6	0.94%	1	0.882979
LCL1(MYBrelated)/colamp-LCL1-DAP-Seq(GSE60143)/Homer	NAAAATATCTWHWWN	1	-0.02923	1	217	0.87%	738.7	0.99%	1	0.878788
MYB67(MYB)/col-MYB67-DAP-Seq(GSE60143)/Homer	YYYACCTAAC	1	-0.02899	1	1698	6.81%	5330.6	7.12%	1	0.956461
THRa(NR)/C17.2-THRa-ChIP-Seq(GSE38347)/Homer	GGTCANYTGAGGWCA	1	-0.0289	1	794	3.19%	2546.6	3.40%	1	0.938235
SF1(NR)/H295R-Nr5a1-ChIP-Seq(GSE44220)/Homer	CAAGGHCANV	1	-0.02792	1	969	3.89%	3089.2	4.13%	1	0.941889
WRKY42(WRKY)/colamp-WRKY42-DAP-Seq(GSE60143)/Homer	NAAAGTCAACGN	1	-0.02762	1	578	2.32%	1876.8	2.51%	1	0.924303
AT1G76880(Trihelix)/col-AT1G76880-DAP-Seq(GSE60143)/Homer	ACGGTAAAAW	1	-0.02752	1	577	2.32%	1873.4	2.50%	1	0.928
STAT6(Stat)/Macrophage-Stat6-ChIP-Seq(GSE38377)/Homer	TTCCKNAGAA	1	-0.02686	1	1182	4.74%	3748.7	5.01%	1	0.946108
ERF8(AP2EREBP)/colamp-ERF8-DAP-Seq(GSE60143)/Homer	CGCCGYCATW	1	-0.02671	1	1131	4.54%	3591.5	4.80%	1	0.945833
Inr	VBBCADDNN	1	-0.02582	1	24896	99.89%	74811.5	99.93%	1	0.9996
PHV(HB)/col-PHV-DAP-Seq(GSE60143)/Homer	RTAATSATTA	1	-0.02524	1	638	2.56%	2066.1	2.76%	1	0.927536
ANAC045(NAC)/col-ANAC045-DAP-Seq(GSE60143)/Homer	DNCKTVNNNNNNAMG	1	-0.02482	1	3979	15.97%	12296.3	16.42%	1	0.972594
Six2(Homeobox)/NephronProgenitor-Six2-ChIP-Seq(GSE39837)/Homer	GWAAYHTGAKMC	1	-0.02471	1	1922	7.71%	6025.1	8.05%	1	0.957764
At4g32800(AP2EREBP)/colamp-At4g32800-DAP-Seq(GSE60143)/Homer	DYCACCGACAHWWWH	1	-0.02462	1	83	0.33%	306.9	0.41%	1	0.804878
At3g45610(C2C2dof)/col-At3g45610-DAP-Seq(GSE60143)/Homer	TWACTTTTTS	1	-0.02451	1	3393	13.61%	10515.4	14.05%	1	0.968683
Pho2(bHLH)/Yeast-Pho2-ChIP-Seq(GSE29506)/Homer	CCCACGTGCT	1	-0.02403	1	599	2.40%	1946.7	2.60%	1	0.923077
dof45(C2C2dof)/col-dof45-DAP-Seq(GSE60143)/Homer	NVAWAAAGTN	1	-0.02331	1	5895	23.65%	18112	24.19%	1	0.977677
WRKY14(WRKY)/colamp-WRKY14-DAP-Seq(GSE60143)/Homer	NCGTTGACTTTN	1	-0.0223	1	837	3.36%	2689.7	3.59%	1	0.935933
At4g28140(AP2EREBP)/colamp-At4g28140-DAP-Seq(GSE60143)/Homer	DCCACCGACCAW	1	-0.02192	1	269	1.08%	910.5	1.22%	1	0.885246
WRKY30(WRKY)/colamp-WRKY30-DAP-Seq(GSE60143)/Homer	CGTTGACTTN	1	-0.02187	1	455	1.83%	1498.2	2.00%	1	0.915
WRKY47(WRKY)/colamp-WRKY47-DAP-Seq(GSE60143)/Homer	WAAGTCAACGBT	1	-0.02116	1	428	1.72%	1414.2	1.89%	1	0.910053
MYB4(MYB)/col200-MYB4-DAP-Seq(GSE60143)/Homer	WAGKTAGGTARR	1	-0.02044	1	1126	4.52%	3587.8	4.79%	1	0.943633
HIF-1a(bHLH)/MCF7-HIF1a-ChIP-Seq(GSE28352)/Homer	TACGTGCV	1	-0.02038	1	345	1.38%	1153.6	1.54%	1	0.896104
TSO1(CPP)/col-TSO1-DAP-Seq(GSE60143)/Homer	RAATTTRAAW	1	-0.01898	1	233	0.93%	798.5	1.07%	1	0.869159
MYB3(MYB)/Arabidopsis-MYB3-ChIP-Seq(GSE80564)/Homer	GKTAGGTRGG	1	-0.01889	1	3420	13.72%	10615.5	14.18%	1	0.96756
Eomes(T-box)/H9-Eomes-ChIP-Seq(GSE26097)/Homer	ATTAACACCT	1	-0.01867	1	4702	18.87%	14513.8	19.39%	1	0.973182
MYB58(MYB)/colamp-MYB58-DAP-Seq(GSE60143)/Homer	YYYACCWACC	1	-0.01773	1	1710	6.86%	5392.9	7.20%	1	0.952778
AT1G10720(BSD)/col-AT1G10720-DAP-Seq(GSE60143)/Homer	TTCTAGAAKCTTCTA	1	-0.01735	1	76	0.30%	288	0.38%	1	0.789474
COUP-TFII(NR)/K562-NR2F1-ChIP-Seq(Encode)/Homer	GKBCARAGGTCA	1	-0.0168	1	3010	12.08%	9373.1	12.52%	1	0.964856
ERF3(AP2EREBP)/colamp-ERF3-DAP-Seq(GSE60143)/Homer	ATGGCGGCGG	1	-0.01662	1	650	2.61%	2117.7	2.83%	1	0.922261
ATY19(MYB)/col-ATY19-DAP-Seq(GSE60143)/Homer	YYCACCWACCAT	1	-0.01653	1	1333	5.35%	4235.2	5.66%	1	0.94523
DAG2(C2C2dof)/col-DAG2-DAP-Seq(GSE60143)/Homer	WWTTHACTTTTT	1	-0.01653	1	3620	14.52%	11234	15.01%	1	0.967355
NFkB-p65(RHD)/GM12787-p65-ChIP-Seq(GSE19485)/Homer	WGGGGATTTCCC	1	-0.01646	1	971	3.90%	3116.3	4.16%	1	0.9375
Tbet(T-box)/CD8-Tbet-ChIP-Seq(GSE33802)/Homer	AGGTGTGAAM	1	-0.0162	1	2239	8.98%	7019.9	9.38%	1	0.957356
WRKY3(WRKY)/col-WRKY3-DAP-Seq(GSE60143)/Homer	NCKTTGACYDDN	1	-0.01582	1	1057	4.24%	3384.6	4.52%	1	0.938053
AT1G23810(Orphan)/col-AT1G23810-DAP-Seq(GSE60143)/Homer	TTCTAGAAGSTTCTA	1	-0.01547	1	107	0.43%	392.7	0.52%	1	0.826923
ABF1(bZIP)/Arabidopsis-ABF1-ChIP-Seq(GSE80564)/Homer	CACGTGGC	1	-0.0147	1	1355	5.44%	4308.8	5.76%	1	0.944444
MYB63(MYB)/col-MYB63-DAP-Seq(GSE60143)/Homer	BHYACCWACCHH	1	-0.01465	1	827	3.32%	2673.7	3.57%	1	0.929972
EBF1(EBF)/Near-E2A-ChIP-Seq(GSE21512)/Homer	GTCCCCWGGGGA	1	-0.01453	1	2385	9.57%	7472.5	9.98%	1	0.958918
WRKY25(WRKY)/colamp-WRKY25-DAP-Seq(GSE60143)/Homer	NNNNHRGTCAAMNNN	1	-0.01434	1	1941	7.79%	6112.9	8.16%	1	0.954657
THRb(NR)/Liver-NR1A2-ChIP-Seq(GSE52613)/Homer	TRAGGTCA	1	-0.01343	1	9252	37.12%	28300.9	37.80%	1	0.982011
Cdx2(Homeobox)/mES-Cdx2-ChIP-Seq(GSE14586)/Homer	GYMATAAAAH	1	-0.01331	1	1163	4.67%	3719	4.97%	1	0.939638
LMI1(HB)/colamp-LMI1-DAP-Seq(GSE60143)/Homer	AATTATTG	1	-0.01319	1	1170	4.69%	3741	5.00%	1	0.938
Hoxa11(Homeobox)/ChickenMSG-Hoxa11.Flag-ChIP-Seq(GSE86088)/Homer	TTTTATGGCM	1	-0.01241	1	4886	19.60%	15102.7	20.17%	1	0.97174
Adof1(C2C2dof)/col-Adof1-DAP-Seq(GSE60143)/Homer	NRWAAAGYDV	1	-0.0122	1	6505	26.10%	20012	26.73%	1	0.976431
Six1(Homeobox)/Myoblast-Six1-ChIP-Chip(GSE20150)/Homer	GKVTCADRTTWC	1	-0.01174	1	408	1.64%	1366.9	1.83%	1	0.896175
PIF7(bHLH)/col-PIF7-DAP-Seq(GSE60143)/Homer	CCACGTGGNH	1	-0.01166	1	235	0.94%	814.2	1.09%	1	0.862385
WRKY27(WRKY)/colamp-WRKY27-DAP-Seq(GSE60143)/Homer	NHGTTGACYTWD	1	-0.0115	1	1597	6.41%	5065.1	6.77%	1	0.946824
DEAR5(AP2EREBP)/col-DEAR5-DAP-Seq(GSE60143)/Homer	NDWTGTCGGTGRWDN	1	-0.01111	1	124	0.50%	453.9	0.61%	1	0.819672
WRKY29(WRKY)/colamp-WRKY29-DAP-Seq(GSE60143)/Homer	MGTTGACTTT	1	-0.01091	1	1796	7.21%	5680.3	7.59%	1	0.949934
WRKY20(WRKY)/col-WRKY20-DAP-Seq(GSE60143)/Homer	CKTTGACYWD	1	-0.0108	1	1265	5.08%	4043.6	5.40%	1	0.940741
WRKY6(WRKY)/colamp-WRKY6-DAP-Seq(GSE60143)/Homer	NCGTTGACTWWD	1	-0.01064	1	1483	5.95%	4717.1	6.30%	1	0.944444
WRKY31(WRKY)/colamp-WRKY31-DAP-Seq(GSE60143)/Homer	NCGTTGACTWWK	1	-0.0104	1	1186	4.76%	3800.6	5.08%	1	0.937008
Knotted(Homeobox)/Corn-KN1-ChIP-Seq(GSE39161)/Homer	GAYGNGACRGGN	1	-0.01005	1	2951	11.84%	9224.4	12.32%	1	0.961039
MYB96(MYB)/colamp-MYB96-DAP-Seq(GSE60143)/Homer	WGGTRGTTGG	1	-0.00978	1	1717	6.89%	5442.1	7.27%	1	0.94773
WRKY40(WRKY)/colamp-WRKY40-DAP-Seq(GSE60143)/Homer	AHWAGTCAAC	1	-0.009437	1	1022	4.10%	3295.5	4.40%	1	0.931818
WRKY33(WRKY)/col-WRKY33-DAP-Seq(GSE60143)/Homer	CGTTGACYAW	1	-0.009307	1	1318	5.29%	4213.3	5.63%	1	0.939609
RLR1?/SacCer-Promoters/Homer	WTTTTCYYTTTT	1	-0.009254	1	1252	5.02%	4009.5	5.36%	1	0.936567
ATHB6(Homeobox)/Arabidopsis-HB6-ChIP-Seq(GSE80564)/Homer	CAATNATTBN	1	-0.009062	1	1233	4.95%	3951.7	5.28%	1	0.9375
CDX4(Homeobox)/ZebrafishEmbryos-Cdx4.Myc-ChIP-Seq(GSE48254)/Homer	NGYCATAAAWCH	1	-0.008609	1	1562	6.27%	4970.5	6.64%	1	0.944277
caudal(Homeobox)/Drosophila-Embryos-ChIP-Chip(modEncode)/Homer	GGYCATAAAW	1	-0.008556	1	1389	5.57%	4436.6	5.93%	1	0.939292
CCA(Myb)/Arabidopsis-CCA.GFP-ChIP-Seq(GSE70533)/Homer	AGATATYTTT	1	-0.008479	1	1429	5.73%	4560.8	6.09%	1	0.940887
GATA(Zf),IR4/iTreg-Gata3-ChIP-Seq(GSE20898)/Homer	NAGATWNBNATCTNN	1	-0.008335	1	106	0.43%	397.4	0.53%	1	0.811321
RXR(NR),DR1/3T3L1-RXR-ChIP-Seq(GSE13511)/Homer	TAGGGCAAAGGTCA	1	-0.007946	1	2514	10.09%	7900.9	10.55%	1	0.956398
GATA6(C2C2gata)/col200-GATA6-DAP-Seq(GSE60143)/Homer	TAGATCTARAHH	1	-0.00755	1	210	0.84%	741.6	0.99%	1	0.848485
Phox2a(Homeobox)/Neuron-Phox2a-ChIP-Seq(GSE31456)/Homer	YTAATYNRATTA	1	-0.007398	1	565	2.27%	1874.6	2.50%	1	0.908
LBD2(LOBAS2)/colamp-LBD2-DAP-Seq(GSE60143)/Homer	TCCGAWTTTTTCGGN	1	-0.007275	1	342	1.37%	1167.2	1.56%	1	0.878205
ZKSCAN1(Zf)/HepG2-ZKSCAN1-ChIP-Seq(Encode)/Homer	GCACAYAGTAGGKCY	1	-0.007264	1	50	0.20%	207.8	0.28%	1	0.714286
At1g49010(MYBrelated)/col-At1g49010-DAP-Seq(GSE60143)/Homer	RGATAASNTT	1	-0.007198	1	3631	14.57%	11320.7	15.12%	1	0.963624
WRKY55(WRKY)/col-WRKY55-DAP-Seq(GSE60143)/Homer	NCGTTGACTT	1	-0.007114	1	2056	8.25%	6500.7	8.68%	1	0.950461
AT3G42860(zfGRF)/col-AT3G42860-DAP-Seq(GSE60143)/Homer	CGTTGACTTN	1	-0.007027	1	412	1.65%	1391.6	1.86%	1	0.887097
ERF5(AP2EREBP)/colamp-ERF5-DAP-Seq(GSE60143)/Homer	DCMGCCGCCA	1	-0.006986	1	428	1.72%	1442.5	1.93%	1	0.891192
AT1G01250(AP2EREBP)/col-AT1G01250-DAP-Seq(GSE60143)/Homer	YCACCGACAHTW	1	-0.006934	1	55	0.22%	225.4	0.30%	1	0.733333
MYB99(MYB)/colamp-MYB99-DAP-Seq(GSE60143)/Homer	GGTAGGTG	1	-0.006876	1	1623	6.51%	5168.7	6.90%	1	0.943478
WRKY26(WRKY)/colamp-WRKY26-DAP-Seq(GSE60143)/Homer	CGTTGACTWDKN	1	-0.006801	1	887	3.56%	2887	3.86%	1	0.92228
AT3G25990(Trihelix)/colamp-AT3G25990-DAP-Seq(GSE60143)/Homer	TTAACCATAG	1	-0.006733	1	1308	5.25%	4195.8	5.60%	1	0.9375
Hnf1(Homeobox)/Liver-Foxa2-Chip-Seq(GSE25694)/Homer	GGTTAAWCATTAA	1	-0.006544	1	182	0.73%	652.3	0.87%	1	0.83908
HSF3(HSF)/colamp-HSF3-DAP-Seq(GSE60143)/Homer	NTTCTAGAAKCTTCT	1	-0.005751	1	2028	8.14%	6424.8	8.58%	1	0.948718
OBP1(C2C2dof)/col-OBP1-DAP-Seq(GSE60143)/Homer	NHHACTTTWT	1	-0.005683	1	6686	26.83%	20618.6	27.54%	1	0.974219
AT4G26030(C2H2)/col-AT4G26030-DAP-Seq(GSE60143)/Homer	BYYACCWACY	1	-0.005471	1	1788	7.17%	5687.5	7.60%	1	0.943421
ATHB15(HB)/col-ATHB15-DAP-Seq(GSE60143)/Homer	GYAATSATTA	1	-0.005161	1	495	1.99%	1662.3	2.22%	1	0.896396
Tbx21(T-box)/GM12878-TBX21-ChIP-Seq(Encode)/Homer	AGGTGTGAAA	1	-0.004888	1	2085	8.37%	6607.9	8.83%	1	0.947905
dHNF4(NR)/Fly-HNF4-ChIP-Seq(GSE73675)/Homer	GGTCCAAAGTCCAMT	1	-0.004852	1	62	0.25%	253.4	0.34%	1	0.735294
WRKY45(WRKY)/col-WRKY45-DAP-Seq(GSE60143)/Homer	HNNNKTTGACTWWNH	1	-0.004831	1	640	2.57%	2122.7	2.84%	1	0.90493
AT4G00250(GeBP)/col-AT4G00250-DAP-Seq(GSE60143)/Homer	WDTGGATAAKRT	1	-0.004642	1	981	3.94%	3192.1	4.26%	1	0.924883
AT3G10580(MYBrelated)/colamp-AT3G10580-DAP-Seq(GSE60143)/Homer	TACCTAACWNHW	1	-0.004529	1	723	2.90%	2385.6	3.19%	1	0.909091
WRKY71(WRKY)/col-WRKY71-DAP-Seq(GSE60143)/Homer	CKTTGACYWW	1	-0.004513	1	1314	5.27%	4229.1	5.65%	1	0.932743
SPL1(SBP)/colamp-SPL1-DAP-Seq(GSE60143)/Homer	HYGTACDTWH	1	-0.004458	1	3436	13.79%	10753.5	14.36%	1	0.960306
Mixl1(Homeobox)/EpiBlast-Mixl1-ChIP-seq(GSE161164)/Homer	CTAATTARATTA	1	-0.004241	1	870	3.49%	2848.3	3.80%	1	0.918421
ZBTB38(Zf)/Hela-ZBTB38-ChIP-seq(GSE108618)/Homer	NNWTATCGATAW	1	-0.004157	1	1777	7.13%	5665.4	7.57%	1	0.941876
cTATA(CPE)	TATAWAWS	1	-0.004123	1	739	2.97%	2438.7	3.26%	1	0.911043
PPARa(NR),DR1/Liver-Ppara-ChIP-Seq(GSE47954)/Homer	VNAGGKCAAAGGTCA	1	-0.004058	1	2326	9.33%	7357.2	9.83%	1	0.949135
MYB74(MYB)/colamp-MYB74-DAP-Seq(GSE60143)/Homer	YYYACCTACCWH	1	-0.003883	1	1082	4.34%	3513.4	4.69%	1	0.925373
At5g52660(MYBrelated)/colamp-At5g52660-DAP-Seq(GSE60143)/Homer	HAAAAATATCTW	1	-0.003744	1	790	3.17%	2601.9	3.48%	1	0.91092
ATHB13(Homeobox)/col-ATHB13-DAP-Seq(GSE60143)/Homer	CAATAATT	1	-0.00365	1	1828	7.33%	5828.5	7.79%	1	0.94095
WRKY18(WRKY)/col-WRKY18-DAP-Seq(GSE60143)/Homer	NNNTTGACYWNNNNN	1	-0.003403	1	2986	11.98%	9391.7	12.54%	1	0.955343
JGL(C2H2)/col-JGL-DAP-Seq(GSE60143)/Homer	ACYTTCAGTT	1	-0.003365	1	3545	14.22%	11102.7	14.83%	1	0.958867
SPL15(SBP)/colamp-SPL15-DAP-Seq(GSE60143)/Homer	WDWMMGTACADW	1	-0.003351	1	2543	10.20%	8033.9	10.73%	1	0.950606
AT3G51470(DBP)/col-AT3G51470-DAP-Seq(GSE60143)/Homer	TTWHGGTGCACC	1	-0.00331	1	3042	12.21%	9564.6	12.78%	1	0.955399
ERRg(NR)/Kidney-ESRRG-ChIP-Seq(GSE104905)/Homer	GTGACCTTGRVN	1	-0.002894	1	1677	6.73%	5371.7	7.17%	1	0.938633
WRKY24(WRKY)/colamp-WRKY24-DAP-Seq(GSE60143)/Homer	CGTTGACTWW	1	-0.00252	1	1441	5.78%	4645.3	6.20%	1	0.932258
EAR2(NR)/K562-NR2F6-ChIP-Seq(Encode)/Homer	NRBCARRGGTCA	1	-0.002365	1	2684	10.77%	8483.3	11.33%	1	0.950574
bHLHE41(bHLH)/proB-Bhlhe41-ChIP-Seq(GSE93764)/Homer	KCACGTGMCN	1	-0.002292	1	1889	7.58%	6036.8	8.06%	1	0.940447
HSFA6A(HSF)/col-HSFA6A-DAP-Seq(GSE60143)/Homer	RGAAGNTTCTAGAAN	1	-0.002253	1	101	0.41%	396.3	0.53%	1	0.773585
At5g05790(MYBrelated)/col-At5g05790-DAP-Seq(GSE60143)/Homer	AYCTTATC	1	-0.001985	1	1637	6.57%	5262.2	7.03%	1	0.934566
Initiator/Drosophila-Promoters/Homer	NTCAGTYG	1	-0.001957	1	5270	21.15%	16393.3	21.90%	1	0.965753
ATHB5(HB)/colamp-ATHB5-DAP-Seq(GSE60143)/Homer	AATGATTG	1	-0.001798	1	1541	6.18%	4968.2	6.64%	1	0.930723
WRKY65(WRKY)/colamp-WRKY65-DAP-Seq(GSE60143)/Homer	AWWWAGTCAACG	1	-0.001711	1	762	3.06%	2535.6	3.39%	1	0.902655
At5g58900(MYBrelated)/colamp-At5g58900-DAP-Seq(GSE60143)/Homer	WWWTYTTATCTWWWW	1	-0.001701	1	2674	10.73%	8468.3	11.31%	1	0.948718
At3g09600(MYBrelated)/colamp-At3g09600-DAP-Seq(GSE60143)/Homer	AAAATATCTT	1	-0.001531	1	762	3.06%	2538.8	3.39%	1	0.902655
AT2G01818(PLATZ)/col-AT2G01818-DAP-Seq(GSE60143)/Homer	TCTAGAABSTTC	1	-0.001516	1	357	1.43%	1247.5	1.67%	1	0.856287
HNF4a(NR),DR1/HepG2-HNF4a-ChIP-Seq(GSE25021)/Homer	CARRGKBCAAAGTYCA	1	-0.001516	1	957	3.84%	3152.7	4.21%	1	0.912114
ATHB53(HB)/col-ATHB53-DAP-Seq(GSE60143)/Homer	CAATAATT	1	-0.001395	1	778	3.12%	2591.3	3.46%	1	0.901734
At5g08520(MYBrelated)/colamp-At5g08520-DAP-Seq(GSE60143)/Homer	ADBSTTATCY	1	-0.001368	1	1964	7.88%	6289.1	8.40%	1	0.938095
AT5G02460(C2C2dof)/col-AT5G02460-DAP-Seq(GSE60143)/Homer	CHCCTTTT	1	-0.001327	1	4944	19.84%	15424.8	20.60%	1	0.963107
AT5G05550(Trihelix)/col-AT5G05550-DAP-Seq(GSE60143)/Homer	HDNHDTCKCCGGMGA	1	-0.001325	1	2266	9.09%	7223.3	9.65%	1	0.941969
HOXD13(Homeobox)/Chicken-Hoxd13-ChIP-Seq(GSE38910)/Homer	NCYAATAAAA	1	-0.001297	1	1909	7.66%	6121	8.18%	1	0.93643
HDG1(Homeobox)/col100-HDG1-DAP-Seq(GSE60143)/Homer	DDYAATTAATGH	1	-0.001271	1	846	3.39%	2808.8	3.75%	1	0.904
Zac1(Zf)/Neuro2A-Plagl1-ChIP-Seq(GSE75942)/Homer	HAWGRGGCCM	1	-0.001165	1	6068	24.35%	18851.1	25.18%	1	0.967037
ATHB20(Homeobox)/colamp-ATHB20-DAP-Seq(GSE60143)/Homer	CAATHATT	1	-0.001162	1	608	2.44%	2057.4	2.75%	1	0.887273
ZNF165(Zf)/WHIM12-ZNF165-ChIP-Seq(GSE65937)/Homer	AAGGKGRCGCAGGCA	1	-0.001143	1	203	0.81%	748.5	1.00%	1	0.81
SRS7(SRS)/colamp-SRS7-DAP-Seq(GSE60143)/Homer	HATAGGTTTH	1	-0.001097	1	7395	29.67%	22880.1	30.56%	1	0.970877
WRKY28(WRKY)/col-WRKY28-DAP-Seq(GSE60143)/Homer	BGTTGACTWH	1	-0.001086	1	2249	9.02%	7179.6	9.59%	1	0.940563
MS188(MYB)/colamp-MS188-DAP-Seq(GSE60143)/Homer	WARKTAGGTRRA	1	-0.001078	1	1292	5.18%	4211.4	5.63%	1	0.920071
At1g64620(C2C2dof)/colamp-At1g64620-DAP-Seq(GSE60143)/Homer	CACTTTTT	1	-0.001075	1	3255	13.06%	10274.2	13.72%	1	0.951895
SeqBias: GCW-triplet	GCWGCWGCWGCW	1	-0.001053	1	24771	99.39%	74513.1	99.53%	1	0.998593
Nkx2.5(Homeobox)/HL1-Nkx2.5.biotin-ChIP-Seq(GSE21529)/Homer	RRSCACTYAA	1	-0.001035	1	5042	20.23%	15737.5	21.02%	1	0.962417
ERF11(AP2EREBP)/col-ERF11-DAP-Seq(GSE60143)/Homer	RTGGCGGCGG	1	-0.001004	1	856	3.43%	2846.6	3.80%	1	0.902632
At5g62940(C2C2dof)/col-At5g62940-DAP-Seq(GSE60143)/Homer	WHWHHACTTTTT	1	-0.000996	1	8242	33.07%	25450.9	33.99%	1	0.972933
SpliceAcceptor/Homer	TYYYYRCAGG	1	-0.000862	1	13931	55.90%	42583.4	56.88%	1	0.982771
ELT-3(Gata)/cElegans-L1-ELT3-ChIP-Seq(modEncode)/Homer	AWTGATAAGA	1	-0.000852	1	730	2.93%	2452.8	3.28%	1	0.893293
HAT2(Homeobox)/colamp-HAT2-DAP-Seq(GSE60143)/Homer	CYAATSATTR	1	-0.000842	1	1424	5.71%	4631.3	6.19%	1	0.922456
PRDM14(Zf)/H1-PRDM14-ChIP-Seq(GSE22767)/Homer	RGGTCTCTAACY	1	-0.000783	1	591	2.37%	2013	2.69%	1	0.881041
dof42(C2C2dof)/col-dof42-DAP-Seq(GSE60143)/Homer	AAAAAGGC	1	-0.000761	1	1297	5.20%	4238.8	5.66%	1	0.918728
GT2(Trihelix)/colamp-GT2-DAP-Seq(GSE60143)/Homer	AMGGTAAAWWWN	1	-0.000701	1	1900	7.62%	6118	8.17%	1	0.932681
Bapx1(Homeobox)/VertebralCol-Bapx1-ChIP-Seq(GSE36672)/Homer	TTRAGTGSYK	1	-0.000657	1	4687	18.81%	14680.6	19.61%	1	0.959204
At1g68670(G2like)/colamp-At1g68670-DAP-Seq(GSE60143)/Homer	WNWWHNRAAGATTCT	1	-0.00065	1	896	3.60%	2984.1	3.99%	1	0.902256
WRKY50(WRKY)/col-WRKY50-DAP-Seq(GSE60143)/Homer	NNTTGACTWNNGNNN	1	-0.000618	1	1720	6.90%	5563.9	7.43%	1	0.928668
YY1(Zf)/Promoter/Homer	CAAGATGGCGGC	1	-0.000518	1	93	0.37%	385	0.51%	1	0.72549
Hnf6b(Homeobox)/LNCaP-Hnf6b-ChIP-Seq(GSE106305)/Homer	TATTGAYY	1	-0.000513	1	1537	6.17%	5000.7	6.68%	1	0.923653
ATHB7(Homeobox)/col-ATHB7-DAP-Seq(GSE60143)/Homer	AATGATTG	1	-0.000444	1	1170	4.69%	3857.2	5.15%	1	0.91068
ATHB18(Homeobox)/colamp-ATHB18-DAP-Seq(GSE60143)/Homer	YCAATSATTG	1	-0.000428	1	236	0.95%	872.3	1.17%	1	0.811966
At3g11280(MYBrelated)/col-At3g11280-DAP-Seq(GSE60143)/Homer	GATAAGRT	1	-0.000405	1	1538	6.17%	5011.7	6.69%	1	0.922272
Tbx6(T-box)/ESC-Tbx6-ChIP-Seq(GSE93524)/Homer	DAGGTGTBAA	1	-0.000401	1	2245	9.01%	7207.1	9.63%	1	0.935618
WRKY46(WRKY)/colamp-WRKY46-DAP-Seq(GSE60143)/Homer	AAAGTCAACGSN	1	-0.000342	1	65	0.26%	288	0.38%	1	0.684211
CES-1(Homeobox)/cElegans-L1-CES1-ChIP-Seq(modEncode)/Homer	AAATTSAATTTN	1	-0.000319	1	855	3.43%	2873.1	3.84%	1	0.893229
TRPS1(Zf)/MCF7-TRPS1-ChIP-Seq(GSE107013)/Homer	AGATAAGANN	1	-0.00031	1	4043	16.22%	12750.3	17.03%	1	0.952437
NPAS2(bHLH)/Liver-NPAS2-ChIP-Seq(GSE39860)/Homer	KCCACGTGAC	1	-0.00026	1	2029	8.14%	6554.5	8.75%	1	0.930286
Prop1(Homeobox)/GHFT1-PROP1.biotin-ChIP-Seq(GSE77302)/Homer	NTAATBNAATTA	1	-0.000253	1	940	3.77%	3148	4.20%	1	0.897619
MYB39(MYB)/col-MYB39-DAP-Seq(GSE60143)/Homer	WWAARKTAGGTGRAA	1	-0.000222	1	212	0.85%	801.4	1.07%	1	0.794393
MYB61(MYB)/colamp-MYB61-DAP-Seq(GSE60143)/Homer	HCYACCTACC	1	-0.000168	1	2779	11.15%	8892.9	11.88%	1	0.938552
Gata2(Zf)/K562-GATA2-ChIP-Seq(GSE18829)/Homer	BBCTTATCTS	1	-0.00015	1	1183	4.75%	3929.7	5.25%	1	0.904762
ATHB6(Homeobox)/col-ATHB6-DAP-Seq(GSE60143)/Homer	AATGATTG	1	-0.000147	1	2110	8.47%	6826.6	9.12%	1	0.928728
PQM-1(?)/cElegans-L3-ChIP-Seq(modEncode)/Homer	ACTGATAAGA	1	-0.000147	1	609	2.44%	2106.7	2.81%	1	0.868327
REM19(REM)/colamp-REM19-DAP-Seq(GSE60143)/Homer	AAAAAAAA	1	-0.00013	1	1466	5.88%	4822.8	6.44%	1	0.913043
AT2G33550(Trihelix)/colamp-AT2G33550-DAP-Seq(GSE60143)/Homer	TTTAAGGGCAYTTTT	1	-7.7e-05	1	4515	18.12%	14262.7	19.05%	1	0.951181
Nkx3.1(Homeobox)/LNCaP-Nkx3.1-ChIP-Seq(GSE28264)/Homer	AAGCACTTAA	1	-6.8e-05	1	5190	20.82%	16332.9	21.82%	1	0.95417
GATA3(Zf)/iTreg-Gata3-ChIP-Seq(GSE20898)/Homer	AGATAASR	1	-6.1e-05	1	2901	11.64%	9309.3	12.43%	1	0.936444
GATA11(C2C2gata)/col-GATA11-DAP-Seq(GSE60143)/Homer	DDHYYAGATCTR	1	-5.8e-05	1	720	2.89%	2482.4	3.32%	1	0.870482
Gata6(Zf)/HUG1N-GATA6-ChIP-Seq(GSE51936)/Homer	YCTTATCTBN	1	-3.3e-05	1	1674	6.72%	5515.1	7.37%	1	0.911805
ERF10(AP2EREBP)/col-ERF10-DAP-Seq(GSE60143)/Homer	RTGGCGGCGG	1	-3.2e-05	1	660	2.65%	2301.5	3.07%	1	0.863192
Gata1(Zf)/K562-GATA1-ChIP-Seq(GSE18829)/Homer	SAGATAAGRV	1	-2.8e-05	1	1030	4.13%	3488.1	4.66%	1	0.886266
AT1G04880(ARID)/colamp-AT1G04880-DAP-Seq(GSE60143)/Homer	AAACTATATADTATA	1	-2.5e-05	1	127	0.51%	534.1	0.71%	1	0.71831
Gata4(Zf)/Heart-Gata4-ChIP-Seq(GSE35151)/Homer	NBWGATAAGR	1	-2.2e-05	1	1857	7.45%	6100.6	8.15%	1	0.91411
ERF7(AP2EREBP)/col-ERF7-DAP-Seq(GSE60143)/Homer	ATGRCGGCGG	1	-1.9e-05	1	1502	6.03%	4990.3	6.67%	1	0.904048
GATA4(C2C2gata)/col-GATA4-DAP-Seq(GSE60143)/Homer	DDWTYAGATCTR	1	-1.9e-05	1	1225	4.92%	4117.6	5.50%	1	0.894545
SPL9(SBP)/colamp-SPL9-DAP-Seq(GSE60143)/Homer	BTGTACTT	1	-1.5e-05	1	4260	17.09%	13551.7	18.10%	1	0.944199
ATHB40(HB)/col-ATHB40-DAP-Seq(GSE60143)/Homer	HCAATWATTG	1	-1.3e-05	1	1270	5.10%	4268.5	5.70%	1	0.894737
LRF(Zf)/Erythroblasts-ZBTB7A-ChIP-Seq(GSE74977)/Homer	AAGACCCYYN	1	-6e-06	1	2898	11.63%	9382.9	12.53%	1	0.928172
TATA-box/SacCer-Promoters/Homer	BBHWTATATA	1	-6e-06	1	674	2.70%	2380.2	3.18%	1	0.849057
Nkx2.2(Homeobox)/NPC-Nkx2.2-ChIP-Seq(GSE61673)/Homer	BTBRAGTGSN	1	-4e-06	1	4336	17.40%	13840.5	18.49%	1	0.941049
HNF6(Homeobox)/Liver-Hnf6-ChIP-Seq(ERP000394)/Homer	NTATYGATCH	1	-3e-06	1	818	3.28%	2861.9	3.82%	1	0.858639
SFP1/SacCer-Promoters/Homer	DDAAAAATTTTY	1	-2e-06	1	89	0.36%	417.5	0.56%	1	0.642857
RARa(NR)/K562-RARa-ChIP-Seq(Encode)/Homer	TTGAMCTTTG	1	-2e-06	1	6240	25.04%	19708.9	26.33%	1	0.951006
CUX1(Homeobox)/K562-CUX1-ChIP-Seq(GSE92882)/Homer	TATCGATNAN	1	-2e-06	1	1017	4.08%	3511.2	4.69%	1	0.869936
Nkx2.1(Homeobox)/LungAC-Nkx2.1-ChIP-Seq(GSE43252)/Homer	RSCACTYRAG	1	-1e-06	1	6520	26.16%	20589.5	27.50%	1	0.951273
Unknown6/Drosophila-Promoters/Homer	AATTTTAAAA	1	-1e-06	1	1558	6.25%	5247.1	7.01%	1	0.891583
GATA12(C2C2gata)/col-GATA12-DAP-Seq(GSE60143)/Homer	YAGATCTRAW	1	0	1	962	3.86%	3362.4	4.49%	1	0.859688
ATY13(MYB)/col-ATY13-DAP-Seq(GSE60143)/Homer	YYYAACYRHH	1	0	1	6890	27.65%	21767.6	29.07%	1	0.951152
Cux2(Homeobox)/Liver-Cux2-ChIP-Seq(GSE35985)/Homer	HNRAATCAAT	1	0	1	628	2.52%	2284.1	3.05%	1	0.82623
Tbx5(T-box)/HL1-Tbx5.biotin-ChIP-Seq(GSE21529)/Homer	AGGTGTCA	1	0	1	7372	29.58%	23255.8	31.06%	1	0.95235
SeqBias: polyC-repeat	CCCCCCCCCC	1	0	1	24155	96.92%	72983.1	97.48%	1	0.994255
WIP5(C2H2)/colamp-WIP5-DAP-Seq(GSE60143)/Homer	TDTTCTCMAGGT	1	0	1	2358	9.46%	7908	10.56%	1	0.895833
CRC(C2C2YABBY)/col-CRC-DAP-Seq(GSE60143)/Homer	TWATSATA	1	0	1	2046	8.21%	6933.9	9.26%	1	0.886609
SCRT1(Zf)/HEK293-SCRT1.eGFP-ChIP-Seq(Encode)/Homer	GCAACAGGTG	1	0	1	513	2.06%	1973.5	2.64%	1	0.780303
GATA1(C2C2gata)/colamp-GATA1-DAP-Seq(GSE60143)/Homer	DDWWYYAGATCTRRW	1	0	1	547	2.19%	2101	2.81%	1	0.779359
Slug(Zf)/Mesoderm-Snai2-ChIP-Seq(GSE61475)/Homer	SNGCACCTGCHS	1	0	1	995	3.99%	3632	4.85%	1	0.82268
SeqBias: TA-repeat	TATATATATA	1	0	1	5259	21.10%	17088.9	22.83%	1	0.924223
SpliceDonor/U1snRNP/Homer	MAGGTAAGTN	1	0	1	12375	49.65%	39051	52.16%	1	0.951879
E2A(bHLH),near_PU.1/Bcell-PU.1-ChIP-Seq(GSE21512)/Homer	NVCACCTGBN	1	0	1	2526	10.14%	9779.4	13.06%	1	0.776417
Snail1(Zf)/LS174T-SNAIL1.HA-ChIP-Seq(GSE127183)/Homer	TRCACCTGCY	1	0	1	1540	6.18%	5652.3	7.55%	1	0.818543
ZEB1(Zf)/PDAC-ZEB1-ChIP-Seq(GSE64557)/Homer	VCAGGTRDRY	1	0	1	3036	12.18%	12125.8	16.20%	1	0.751852
ZEB2(Zf)/SNU398-ZEB2-ChIP-Seq(GSE103048)/Homer	GNMCAGGTGTGC	1	0	1	1585	6.36%	6571	8.78%	1	0.724374
Zelda(Zf)/Embryo-zld-ChIP-Seq(GSE65441)/Homer	KBCTACCTGW	1	0	1	765	3.07%	3261	4.36%	1	0.704128
GATA14(C2C2gata)/col-GATA14-DAP-Seq(GSE60143)/Homer	AYCAGATCTG	1	0	1	992	3.98%	3867.2	5.17%	1	0.769826
GATA15(C2C2gata)/col-GATA15-DAP-Seq(GSE60143)/Homer	KATGATCA	1	0	1	1917	7.69%	8165.8	10.91%	1	0.704858
GATA20(C2C2gata)/colamp-GATA20-DAP-Seq(GSE60143)/Homer	TNGATCNDNM	1	0	1	3365	13.50%	12710.3	16.98%	1	0.795053
NGA4(ABI3VP1)/col-NGA4-DAP-Seq(GSE60143)/Homer	TKNTCAGGTG	1	0	1	5068	20.33%	18258.6	24.39%	1	0.833538
REM16(ABI3VP1)/col-REM16-DAP-Seq(GSE60143)/Homer	DTTTTTSCCGSMAAA	1	0	1	0	0.00%	0	0.00%	1	#DIV/0!

## Sheet: HOMER_ASCL1-Dam-day6
Motif.Name	Consensus	P.value	Log.P.value	q.value..Benjamini.	X..of.Target.Sequences.with.Motif.of.20417.	X..of.Target.Sequences.with.Motif	X..of.Background.Sequences.with.Motif.of.79011.	X..of.Background.Sequences.with.Motif	adj_p_bonferroni	enrichment (target/background)
Fra1(bZIP)/BT549-Fra1-ChIP-Seq(GSE46166)/Homer	NNATGASTCATH	1e-148	-342.3	0	1519	7.44%	2828.6	3.58%	1.048e-145	2.07821
Fra2(bZIP)/Striatum-Fra2-ChIP-Seq(GSE43429)/Homer	GGATGACTCATC	1e-146	-338	0	1375	6.73%	2462.3	3.12%	1.048e-143	2.15705
Fosl2(bZIP)/3T3L1-Fosl2-ChIP-Seq(GSE56872)/Homer	NATGASTCABNN	1e-140	-324.5	0	1082	5.30%	1758.6	2.23%	1.048e-137	2.37668
Fos(bZIP)/TSC-Fos-ChIP-Seq(GSE110950)/Homer	NDATGASTCAYN	1e-136	-315	0	1558	7.63%	3032.6	3.84%	1.048e-133	1.98698
Atf3(bZIP)/GBM-ATF3-ChIP-Seq(GSE33912)/Homer	DATGASTCATHN	1e-136	-313.4	0	1734	8.49%	3527.8	4.47%	1.048e-133	1.89933
NF1(CTF)/LNCAP-NF1-ChIP-Seq(Unpublished)/Homer	CYTGGCABNSTGCCAR	1e-133	-306.4	0	1600	7.83%	3181.9	4.03%	1.048e-130	1.94293
JunB(bZIP)/DendriticCells-Junb-ChIP-Seq(GSE36099)/Homer	RATGASTCAT	1e-132	-305.4	0	1502	7.35%	2915.2	3.69%	1.048e-129	1.99187
Jun-AP1(bZIP)/K562-cJun-ChIP-Seq(GSE31477)/Homer	GATGASTCATCN	1e-129	-297.8	0	833	4.08%	1230	1.56%	1.048e-126	2.61538
Atoh1(bHLH)/Cerebellum-Atoh1-ChIP-Seq(GSE22111)/Homer	VNRVCAGCTGGY	1e-128	-296.9	0	3608	17.66%	9357.3	11.85%	1.048e-125	1.4903
BATF(bZIP)/Th17-BATF-ChIP-Seq(GSE39756)/Homer	DATGASTCAT	1e-126	-291.2	0	1691	8.28%	3498.5	4.43%	1.048e-123	1.86907
AP-1(bZIP)/ThioMac-PU.1-ChIP-Seq(GSE21512)/Homer	VTGACTCATC	1e-121	-280.7	0	1900	9.30%	4147.6	5.25%	1.048e-118	1.77143
Twist2(bHLH)/Myoblast-Twist2.Ty1-ChIP-Seq(GSE127998)/Homer	MCAGCTGBYH	1e-107	-247.5	0	5013	24.54%	14476.9	18.33%	1.048e-104	1.33879
Atoh7(bHLH)/Retina-Atoh7-CutnRun(GSE156756)/Homer	KRRCAGCTGGTS	1e-106	-245.2	0	2717	13.30%	6846.6	8.67%	1.048e-103	1.53403
BHLHA15(bHLH)/NIH3T3-BHLHB8.HA-ChIP-Seq(GSE119782)/Homer	NAMCAGCTGK	1e-104	-239.9	0	4175	20.44%	11678.3	14.79%	1.048e-101	1.38201
NeuroG2(bHLH)/Fibroblast-NeuroG2-ChIP-Seq(GSE75910)/Homer	ACCATCTGTT	1e-95	-219.4	0	4440	21.74%	12765.9	16.17%	1.048e-92	1.34447
TCF4(bHLH)/SHSY5Y-TCF4-ChIP-Seq(GSE96915)/Homer	SMCATCTGKH	1e-94	-217.1	0	4390	21.49%	12616	15.98%	1.048e-91	1.34481
Ascl1(bHLH)/NeuralTubes-Ascl1-ChIP-Seq(GSE55840)/Homer	NNVVCAGCTGBN	1e-89	-206.5	0	4689	22.96%	13749.3	17.41%	1.048e-86	1.31878
NF1-halfsite(CTF)/LNCaP-NF1-ChIP-Seq(Unpublished)/Homer	YTGCCAAG	1e-88	-203.7	0	5166	25.29%	15443.5	19.56%	1.048e-85	1.29294
NeuroD1(bHLH)/Islet-NeuroD1-ChIP-Seq(GSE30298)/Homer	GCCATCTGTT	1e-85	-196.5	0	2599	12.72%	6808.3	8.62%	1.048e-82	1.47564
Tcf21(bHLH)/ArterySmoothMuscle-Tcf21-ChIP-Seq(GSE61369)/Homer	NAACAGCTGG	1e-80	-185	0	3065	15.01%	8427.8	10.67%	1.048e-77	1.40675
Bach2(bZIP)/OCILy7-Bach2-ChIP-Seq(GSE44420)/Homer	TGCTGAGTCA	1e-80	-184.8	0	653	3.20%	1089.1	1.38%	1.048e-77	2.31884
Ap4(bHLH)/AML-Tfap4-ChIP-Seq(GSE45738)/Homer	NAHCAGCTGD	1e-74	-171.9	0	3697	18.10%	10677.4	13.52%	1.048e-71	1.33876
Tlx?(NR)/NPC-H3K4me1-ChIP-Seq(GSE16256)/Homer	CTGGCAGSCTGCCA	1e-67	-155.5	0	1538	7.53%	3734.1	4.73%	1.048e-64	1.59197
Tcf12(bHLH)/GM12878-Tcf12-ChIP-Seq(GSE32465)/Homer	VCAGCTGYTG	1e-67	-155.1	0	3113	15.24%	8856	11.21%	1.048e-64	1.3595
Olig2(bHLH)/Neuron-Olig2-ChIP-Seq(GSE30882)/Homer	RCCATMTGTT	1e-65	-150.2	0	4972	24.34%	15368.2	19.46%	1.048e-62	1.25077
MyoG(bHLH)/C2C12-MyoG-ChIP-Seq(GSE36024)/Homer	AACAGCTG	1e-59	-136.4	0	3269	16.00%	9575.8	12.13%	1.048e-56	1.31904
Myf5(bHLH)/GM-Myf5-ChIP-Seq(GSE24852)/Homer	BAACAGCTGT	1e-48	-112	0	2201	10.78%	6206.4	7.86%	1.048e-45	1.3715
Ptf1a(bHLH)/Panc1-Ptf1a-ChIP-Seq(GSE47459)/Homer	ACAGCTGTTN	1e-46	-107.5	0	6780	33.19%	22559.4	28.57%	1.048e-43	1.16171
MyoD(bHLH)/Myotube-MyoD-ChIP-Seq(GSE21614)/Homer	RRCAGCTGYTSY	1e-45	-104.4	0	2435	11.92%	7070.8	8.95%	1.048e-42	1.33184
HEB(bHLH)/mES-Heb-ChIP-Seq(GSE53233)/Homer	VCAGCTGBNN	1e-43	-100.3	0	5105	24.99%	16539.3	20.94%	1.048e-40	1.19341
SCL(bHLH)/HPC7-Scl-ChIP-Seq(GSE13511)/Homer	AVCAGCTG	1e-41	-95.41	0	10995	53.83%	38762.5	49.09%	1.048e-38	1.09656
Tal1	CATCTG	1e-40	-93.32	0	3516	17.21%	10952.7	13.87%	1.048e-37	1.24081
NF-E2(bZIP)/K562-NFE2-ChIP-Seq(GSE31477)/Homer	GATGACTCAGCA	1e-39	-90.1	0	225	1.10%	312.2	0.40%	1.048e-36	2.75
HIC1(Zf)/Treg-ZBTB29-ChIP-Seq(GSE99889)/Homer	TGCCAGCB	1e-36	-84.51	0	5459	26.73%	18093.9	22.91%	1.048e-33	1.16674
E2A(bHLH)/proBcell-E2A-ChIP-Seq(GSE21978)/Homer	DNRCAGCTGY	1e-34	-80.01	0	3983	19.50%	12812.9	16.23%	1.048e-31	1.20148
Sox21(HMG)/ESC-SOX21-ChIP-Seq(GSE110505)/Homer	BCCWTTGTBYKV	1e-31	-72.28	0	3865	18.92%	12514.6	15.85%	1.048e-28	1.19369
Bach1(bZIP)/K562-Bach1-ChIP-Seq(GSE31477)/Homer	AWWNTGCTGAGTCAT	1e-31	-72.11	0	197	0.96%	289.4	0.37%	1.048e-28	2.59459
Ascl2(bHLH)/ESC-Ascl2-ChIP-Seq(GSE97712)/Homer	SSRGCAGCTGCH	1e-31	-71.56	0	3135	15.35%	9917.8	12.56%	1.048e-28	1.22213
Nrf2(bZIP)/Lymphoblast-Nrf2-ChIP-Seq(GSE37589)/Homer	HTGCTGAGTCAT	1e-28	-66.73	0	188	0.92%	281.2	0.36%	1.048e-25	2.55556
SOX1(HMG)/NPC-SOX1-ChIP-Seq(GSE138215)/Homer	CCATTGTTCB	1e-28	-65.11	0	4544	22.25%	15103.2	19.13%	1.048e-25	1.16309
MafK(bZIP)/C2C12-MafK-ChIP-Seq(GSE36030)/Homer	GCTGASTCAGCA	1e-25	-59.72	0	635	3.11%	1568.6	1.99%	1.048e-22	1.56281
Sox3(HMG)/NPC-Sox3-ChIP-Seq(GSE33059)/Homer	CCWTTGTY	1e-25	-58.33	0	3770	18.46%	12416	15.72%	1.048e-22	1.1743
Sox10(HMG)/SciaticNerve-Sox3-ChIP-Seq(GSE35132)/Homer	CCWTTGTYYB	1e-24	-56.1	0	3582	17.54%	11777.5	14.91%	1.048e-21	1.17639
NFE2L2(bZIP)/HepG2-NFE2L2-ChIP-Seq(Encode)/Homer	AWWWTGCTGAGTCAT	1e-24	-55.41	0	156	0.76%	234.8	0.30%	1.048e-21	2.53333
HLH-1(bHLH)/cElegans-Embryo-HLH1-ChIP-Seq(modEncode)/Homer	RACAGCTGTTBH	1e-23	-54.47	0	1958	9.59%	6029.3	7.64%	1.048e-20	1.25524
bZIP52(bZIP)/colamp-bZIP52-DAP-Seq(GSE60143)/Homer	NDNHCAGCTGTCANN	1e-19	-45.98	0	3366	16.48%	11190.7	14.17%	1.048e-16	1.16302
Sox15(HMG)/CPA-Sox15-ChIP-Seq(GSE62909)/Homer	RAACAATGGN	1e-19	-45.82	0	2300	11.26%	7363.9	9.33%	1.048e-16	1.20686
Sox2(HMG)/mES-Sox2-ChIP-Seq(GSE11431)/Homer	BCCATTGTTC	1e-19	-45.45	0	1906	9.33%	5978.4	7.57%	1.048e-16	1.2325
bZIP69(bZIP)/col-bZIP69-DAP-Seq(GSE60143)/Homer	GACAGCTGKCAW	1e-19	-44.69	0	402	1.97%	953.1	1.21%	1.048e-16	1.6281
ZNF148(Zf)/MDAMB231-ZNF148-ChIP-Seq(GSE147020)/Homer	CCCCTCCCCCAC	1e-19	-44.59	0	2006	9.82%	6343.2	8.03%	1.048e-16	1.22291
Sox6(HMG)/Myotubes-Sox6-ChIP-Seq(GSE32627)/Homer	CCATTGTTNY	1e-18	-41.93	0	3173	15.53%	10572.6	13.39%	1.048e-15	1.15982
VIP1(bZIP)/col-VIP1-DAP-Seq(GSE60143)/Homer	NTTGACAGCTGTCAN	1e-17	-41.14	0	569	2.79%	1497	1.90%	1.048e-14	1.46842
Sox4(HMG)/proB-Sox4-ChIP-Seq(GSE50066)/Homer	YCTTTGTTCC	1e-17	-41.08	0	1873	9.17%	5930.6	7.51%	1.048e-14	1.22104
Smad3(MAD)/NPC-Smad3-ChIP-Seq(GSE36673)/Homer	TWGTCTGV	1e-16	-37.11	0	6966	34.11%	24797.7	31.40%	1.048e-13	1.08631
Lhx2(Homeobox)/HFSC-Lhx2-ChIP-Seq(GSE48068)/Homer	TAATTAGN	1e-15	-35.9	0	1681	8.23%	5337.6	6.76%	1.048e-12	1.21746
Lhx1(Homeobox)/EmbryoCarcinoma-Lhx1-ChIP-Seq(GSE70957)/Homer	NNYTAATTAR	1e-15	-35.22	0	1735	8.49%	5539.2	7.01%	1.048e-12	1.21113
TEAD3(TEA)/HepG2-TEAD3-ChIP-Seq(Encode)/Homer	TRCATTCCAG	1e-15	-34.83	0	2198	10.76%	7195.1	9.11%	1.048e-12	1.18112
Maz(Zf)/HepG2-Maz-ChIP-Seq(GSE31477)/Homer	GGGGGGGG	1e-14	-34.06	0	3398	16.64%	11568.5	14.65%	1.048e-11	1.13584
SeqBias: GA-repeat	GAGAGAGAGA	1e-13	-31.74	0	13877	67.94%	51666.6	65.43%	1.048e-10	1.03836
Mesp1(bHLH)/ESC-Mesp1-ChIP-Seq(GSE165102)/Homer	RCCATTTGBY	1e-13	-31.58	0	1156	5.66%	3567.8	4.52%	1.048e-10	1.25221
Emx2(Homeobox)/Cortex-Emx2-ChIP-Seq(GSE183130)/Homer	NVCTAATTAG	1e-13	-30.66	0	2063	10.10%	6792.7	8.60%	1.048e-10	1.17442
Sox9(HMG)/Limb-SOX9-ChIP-Seq(GSE73225)/Homer	AGGVNCCTTTGT	1e-13	-30.44	0	1998	9.78%	6563.5	8.31%	1.048e-10	1.1769
Gsx2(Homeobox)/LGE-Gsx2.Flag-ChIP-Seq(GSE162589)/Homer	CTAATTAGSN	1e-13	-30.17	0	2267	11.10%	7537.9	9.55%	1.048e-10	1.1623
RFX(HTH)/K562-RFX3-ChIP-Seq(SRA012198)/Homer	CGGTTGCCATGGCAAC	1e-12	-29.17	0	262	1.28%	625.6	0.79%	1.048e-09	1.62025
LHX9(Homeobox)/Hct116-LHX9.V5-ChIP-Seq(GSE116822)/Homer	NGCTAATTAG	1e-12	-29.09	0	2362	11.56%	7904.8	10.01%	1.048e-09	1.15485
DLX2(Homeobox)/BasalGanglia-Dlx2-ChIP-seq(GSE124936)/Homer	NNNTAATTAS	1e-12	-29.02	0	2329	11.40%	7786.1	9.86%	1.048e-09	1.15619
NF1:FOXA1(CTF,Forkhead)/LNCAP-FOXA1-ChIP-Seq(GSE27824)/Homer	WNTGTTTRYTTTGGCA	1e-12	-28.05	0	139	0.68%	275.7	0.35%	1.048e-09	1.94286
ZBTB18(Zf)/HEK293-ZBTB18.GFP-ChIP-Seq(GSE58341)/Homer	AACATCTGGA	1e-11	-27.62	0	1330	6.51%	4237.5	5.37%	1.048e-08	1.21229
Rfx2(HTH)/LoVo-RFX2-ChIP-Seq(GSE49402)/Homer	GTTGCCATGGCAACM	1e-11	-27.3	0	283	1.39%	701.1	0.89%	1.048e-08	1.5618
TEAD4(TEA)/Tropoblast-Tead4-ChIP-Seq(GSE37350)/Homer	CCWGGAATGY	1e-11	-26.51	0	1734	8.49%	5694	7.21%	1.048e-08	1.17753
KLF14(Zf)/HEK293-KLF14.GFP-ChIP-Seq(GSE58341)/Homer	RGKGGGCGKGGC	1e-11	-26.35	0	4156	20.35%	14578.4	18.46%	1.048e-08	1.10238
TEAD1(TEAD)/HepG2-TEAD1-ChIP-Seq(Encode)/Homer	CYRCATTCCA	1e-11	-25.87	0	1879	9.20%	6228.1	7.89%	1.048e-08	1.16603
En1(Homeobox)/SUM149-EN1-ChIP-Seq(GSE120957)/Homer	NDCTAATTAS	1e-11	-25.86	0	2980	14.59%	10239.3	12.97%	1.048e-08	1.1249
Rfx6(HTH)/Min6b1-Rfx6.HA-ChIP-Seq(GSE62844)/Homer	TGTTKCCTAGCAACM	1e-10	-23.9	0	2550	12.48%	8713	11.03%	1.048e-07	1.13146
Foxo1(Forkhead)/RAW-Foxo1-ChIP-Seq(Fan_et_al.)/Homer	CTGTTTAC	1e-10	-23.35	0	3934	19.26%	13844.9	17.53%	1.048e-07	1.09869
hINR(CPE)	SBCABW	1e-10	-23.03	0	2534	12.41%	8676.2	10.99%	1.048e-07	1.12921
ATHB34(ZFHD)/colamp-ATHB34-DAP-Seq(GSE60143)/Homer	TRATTARS	1e-09	-22.86	0	1098	5.38%	3500.5	4.43%	1.048e-06	1.21445
SeqBias: CA-repeat	CACACACACA	1e-09	-22.65	0	10957	53.65%	40619.2	51.44%	1.048e-06	1.04296
Lhx3(Homeobox)/Neuron-Lhx3-ChIP-Seq(GSE31456)/Homer	ADBTAATTAR	1e-09	-22.58	0	2539	12.43%	8706.3	11.03%	1.048e-06	1.12693
E-box/Drosophila-Promoters/Homer	AACAGCTGTTHN	1e-09	-22.34	0	611	2.99%	1819.3	2.30%	1.048e-06	1.3
DLX1(Homeobox)/BasalGanglia-Dlx1-ChIP-seq(GSE124936)/Homer	NSNNTAATTA	1e-09	-22.11	0	1991	9.75%	6717	8.51%	1.048e-06	1.14571
Zfp281(Zf)/ES-Zfp281-ChIP-Seq(GSE81042)/Homer	CCCCTCCCCCAC	1e-09	-21.95	0	707	3.46%	2152.2	2.73%	1.048e-06	1.2674
TEAD2(TEA)/Py2T-Tead2-ChIP-Seq(GSE55709)/Homer	CCWGGAATGY	1e-09	-21.81	0	1079	5.28%	3451.7	4.37%	1.048e-06	1.20824
DLX5(Homeobox)/BasalGanglia-Dlx5-ChIP-seq(GSE124936)/Homer	SSTAATTA	1e-09	-21.53	0	1126	5.51%	3622.7	4.59%	1.048e-06	1.20044
TEAD(TEA)/Fibroblast-PU.1-ChIP-Seq(Unpublished)/Homer	YCWGGAATGY	1e-09	-21.39	0	1277	6.25%	4161	5.27%	1.048e-06	1.18596
MafB(bZIP)/BMM-Mafb-ChIP-Seq(GSE75722)/Homer	WNTGCTGASTCAGCANWTTY	1e-09	-21.36	0	870	4.26%	2725.2	3.45%	1.048e-06	1.23478
SUT1?/SacCer-Promoters/Homer	CCCCGCGC	1e-09	-21.32	0	12936	63.33%	48375.7	61.26%	1.048e-06	1.03379
Egr1(Zf)/K562-Egr1-ChIP-Seq(GSE32465)/Homer	TGCGTGGGYG	1e-09	-21.01	0	1475	7.22%	4877.6	6.18%	1.048e-06	1.16828
MYRF(MYRF)/CFPAC1-MYRF-ChIP-Seq(GSE145627)/Homer	AGTGCCTGGCAC	1e-08	-19.99	0	1231	6.03%	4024.6	5.10%	1.048e-05	1.18235
hTCT(CPE)	BCKTTCTYTTY	1e-08	-19.56	0	5282	25.86%	19036.1	24.11%	1.048e-05	1.07258
MafA(bZIP)/Islet-MafA-ChIP-Seq(GSE30298)/Homer	TGCTGACTCA	1e-08	-19.53	0	1885	9.23%	6394.3	8.10%	1.048e-05	1.13951
CTCF(Zf)/CD4+-CTCF-ChIP-Seq(Barski_et_al.)/Homer	AYAGTGCCMYCTRGTGGCCA	1e-08	-19.43	0	316	1.55%	867	1.10%	1.048e-05	1.40909
bZIP18(bZIP)/colamp-bZIP18-DAP-Seq(GSE60143)/Homer	KGMCAGCTND	1e-08	-19.37	0	11826	57.90%	44137.9	55.89%	1.048e-05	1.03596
Dlx3(Homeobox)/Kerainocytes-Dlx3-ChIP-Seq(GSE89884)/Homer	NDGTAATTAC	1e-08	-18.87	0	908	4.45%	2899.2	3.67%	1.048e-05	1.21253
Mef2a(MADS)/HL1-Mef2a.biotin-ChIP-Seq(GSE21529)/Homer	CYAAAAATAG	1e-08	-18.84	0	621	3.04%	1899.9	2.41%	1.048e-05	1.26141
GAGA-repeat/SacCer-Promoters/Homer	CTYTCTYTCTCTCTC	1e-08	-18.71	0	8578	42.00%	31625.5	40.05%	1.048e-05	1.04869
RORg(NR)/Liver-Rorc-ChIP-Seq(GSE101115)/Homer	WAABTAGGTCAV	1e-08	-18.67	0	193	0.94%	482.3	0.61%	1.048e-05	1.54098
BPC1(BBRBPC)/colamp-BPC1-DAP-Seq(GSE60143)/Homer	GARGAGAGAGAA	1e-08	-18.64	0	1430	7.00%	4766.6	6.04%	1.048e-05	1.15894
ATHB23(ZFHD)/col-ATHB23-DAP-Seq(GSE60143)/Homer	HTAATTARNN	1e-08	-18.56	0	1204	5.89%	3957	5.01%	1.048e-05	1.17565
ATHB24(ZFHD)/colamp-ATHB24-DAP-Seq(GSE60143)/Homer	TAATTAAS	1e-07	-18.21	0	989	4.84%	3197.1	4.05%	0.0001048	1.19506
X-box(HTH)/NPC-H3K4me1-ChIP-Seq(GSE16256)/Homer	GGTTGCCATGGCAA	1e-07	-18.15	0	305	1.49%	843.8	1.07%	0.0001048	1.39252
RORgt(NR)/EL4-RORgt.Flag-ChIP-Seq(GSE56019)/Homer	AAYTAGGTCA	1e-07	-17.66	0	253	1.24%	679.6	0.86%	0.0001048	1.44186
RORgt(NR)/EL4-RORgt.Flag-ChIP-Seq(GSE56019)/Homer	AAYTAGGTCA	1e-07	-17.66	0	253	1.24%	679.6	0.86%	0.0001048	1.44186
Nkx6.1(Homeobox)/Islet-Nkx6.1-ChIP-Seq(GSE40975)/Homer	GKTAATGR	1e-07	-17.46	0	3999	19.58%	14290	18.10%	0.0001048	1.08177
FoxD3(forkhead)/ZebrafishEmbryo-Foxd3.biotin-ChIP-seq(GSE106676)/Homer	TGTTTAYTTAGC	1e-07	-17.42	0	1431	7.01%	4797.4	6.08%	0.0001048	1.15296
Smad2(MAD)/ES-SMAD2-ChIP-Seq(GSE29422)/Homer	CTGTCTGG	1e-07	-17.37	0	3776	18.49%	13457.2	17.04%	0.0001048	1.08509
Mef2d(MADS)/Retina-Mef2d-ChIP-Seq(GSE61391)/Homer	GCTATTTTTAGC	1e-07	-17.35	0	288	1.41%	795.5	1.01%	0.0001048	1.39604
Sox17(HMG)/Endoderm-Sox17-ChIP-Seq(GSE61475)/Homer	CCATTGTTYB	1e-07	-17.07	0	1387	6.79%	4647	5.88%	0.0001048	1.15476
ATHB33(ZFHD)/col-ATHB33-DAP-Seq(GSE60143)/Homer	NGTRATTAAK	1e-07	-16.95	0	1840	9.01%	6296.7	7.97%	0.0001048	1.13049
Mef2c(MADS)/GM12878-Mef2c-ChIP-Seq(GSE32465)/Homer	DCYAAAAATAGM	1e-07	-16.45	0	570	2.79%	1757.3	2.23%	0.0001048	1.25112
Mef2b(MADS)/HEK293-Mef2b.V5-ChIP-Seq(GSE67450)/Homer	GCTATTTTTGGM	1e-07	-16.32	0	1182	5.79%	3924.4	4.97%	0.0001048	1.16499
Smad4(MAD)/ESC-SMAD4-ChIP-Seq(GSE29422)/Homer	VBSYGTCTGG	1e-07	-16.23	0	3831	18.76%	13706.4	17.36%	0.0001048	1.08065
Rfx1(HTH)/NPC-H3K4me1-ChIP-Seq(GSE16256)/Homer	KGTTGCCATGGCAA	1e-06	-16.06	0	506	2.48%	1542.3	1.95%	0.001048	1.27179
Brn1(POU,Homeobox)/NPC-Brn1-ChIP-Seq(GSE35496)/Homer	TATGCWAATBAV	1e-06	-15.83	0	454	2.22%	1367.8	1.73%	0.001048	1.28324
OCT4-SOX2-TCF-NANOG(POU,Homeobox,HMG)/mES-Oct4-ChIP-Seq(GSE11431)/Homer	ATTTGCATAACAATG	1e-06	-15.51	0	241	1.18%	659.8	0.84%	0.001048	1.40476
Tgif2(Homeobox)/mES-Tgif2-ChIP-Seq(GSE55404)/Homer	TGTCANYT	1e-06	-15.06	0	6960	34.08%	25609	32.43%	0.001048	1.05088
RBPJ:Ebox(?,bHLH)/Panc1-Rbpj1-ChIP-Seq(GSE47459)/Homer	GGGRAARRGRMCAGMTG	1e-06	-14.78	0	788	3.86%	2548.6	3.23%	0.001048	1.19505
E2F3(E2F)/MEF-E2F3-ChIP-Seq(GSE71376)/Homer	BTKGGCGGGAAA	1e-06	-14.5	0	1055	5.17%	3507.4	4.44%	0.001048	1.16441
Unknown3/Drosophila-Promoters/Homer	ACVAKCTGGCAGCGC	1e-06	-14.23	0	210	1.03%	570.3	0.72%	0.001048	1.43056
Pdx1(Homeobox)/Islet-Pdx1-ChIP-Seq(SRA008281)/Homer	YCATYAATCA	1e-06	-14.17	0	1449	7.09%	4943	6.26%	0.001048	1.13259
Fli1(ETS)/CD8-FLI-ChIP-Seq(GSE20898)/Homer	NRYTTCCGGH	1e-06	-14.03	0	2471	12.10%	8710.5	11.03%	0.001048	1.09701
Sp5(Zf)/mES-Sp5.Flag-ChIP-Seq(GSE72989)/Homer	RGKGGGCGGAGC	1e-06	-13.93	0	2365	11.58%	8320.6	10.54%	0.001048	1.09867
FRS9(ND)/col-FRS9-DAP-Seq(GSE60143)/Homer	RGAGAGAGAAAG	1e-05	-13.8	0	654	3.20%	2092.9	2.65%	0.01048	1.20755
PGR(NR)/EndoStromal-PGR-ChIP-Seq(GSE69539)/Homer	AAGAACATWHTGTTC	1e-05	-13.57	0	441	2.16%	1353.1	1.71%	0.01048	1.26316
ATHB25(ZFHD)/colamp-ATHB25-DAP-Seq(GSE60143)/Homer	TAATTAVB	1e-05	-13.41	0	1464	7.17%	5017.6	6.35%	0.01048	1.12913
WT1(Zf)/Kidney-WT1-ChIP-Seq(GSE90016)/Homer	MCTCCCMCRCAB	1e-05	-13.25	0	1320	6.46%	4496.2	5.69%	0.01048	1.13533
Zic3(Zf)/mES-Zic3-ChIP-Seq(GSE37889)/Homer	GGCCYCCTGCTGDGH	1e-05	-13.17	0	1474	7.22%	5060.8	6.41%	0.01048	1.12637
ARF2(ARF)/col-ARF2-DAP-Seq(GSE60143)/Homer	TTGTCGGMWN	1e-05	-12.06	0	6132	30.02%	22605.1	28.63%	0.01048	1.04855
BORIS(Zf)/K562-CTCFL-ChIP-Seq(GSE32465)/Homer	CNNBRGCGCCCCCTGSTGGC	1e-05	-12.03	0	440	2.15%	1372.3	1.74%	0.01048	1.23563
Rfx5(HTH)/GM12878-Rfx5-ChIP-Seq(GSE31477)/Homer	SCCTAGCAACAG	1e-05	-11.92	0.0001	695	3.40%	2272.1	2.88%	0.01048	1.18056
HuR(?)/HEK293-HuR-CLIP-Seq(GSE87887)/Homer	BTTTGGTTTG	1e-05	-11.87	0.0001	6490	31.77%	23981.6	30.37%	0.01048	1.0461
Twist(bHLH)/HMLE-TWIST1-ChIP-Seq(Chang_et_al)/Homer	VCAKCTGGNNNCCAGMTGBN	1e-05	-11.78	0.0001	334	1.64%	1010.6	1.28%	0.01048	1.28125
IDD4(C2H2)/col-IDD4-DAP-Seq(GSE60143)/Homer	TTTGTCTTTWTB	1e-05	-11.77	0.0001	1547	7.57%	5368.8	6.80%	0.01048	1.11324
Sox7(HMG)/ESC-Sox7-ChIP-Seq(GSE133899)/Homer	VVRRAACAATGG	1e-05	-11.6	0.0001	578	2.83%	1863.3	2.36%	0.01048	1.19915
ETS1(ETS)/Jurkat-ETS1-ChIP-Seq(GSE17954)/Homer	ACAGGAAGTG	0.0001	-11.51	0.0001	2311	11.31%	8205.9	10.39%	0.1048	1.08855
PHA-4(Forkhead)/cElegans-Embryos-PHA4-ChIP-Seq(modEncode)/Homer	KTGTTTGC	0.0001	-11.43	0.0001	5789	28.34%	21332.9	27.02%	0.1048	1.04885
WUS1(Homeobox)/colamp-WUS1-DAP-Seq(GSE60143)/Homer	CAWTCATTCA	0.0001	-11.36	0.0001	652	3.19%	2130	2.70%	0.1048	1.18148
DPR(core promoter)	GGVMGGACGBR	0.0001	-11.27	0.0001	12247	59.96%	46202.2	58.51%	0.1048	1.02478
ZNF467(Zf)/HEK293-ZNF467.GFP-ChIP-Seq(GSE58341)/Homer	TGGGGAAGGGCM	0.0001	-11.23	0.0001	2141	10.48%	7583.2	9.60%	0.1048	1.09167
Oct6(POU,Homeobox)/NPC-Pou3f1-ChIP-Seq(GSE35496)/Homer	WATGCAAATGAG	0.0001	-11.14	0.0001	603	2.95%	1960.1	2.48%	0.1048	1.18952
FOXP1(Forkhead)/H9-FOXP1-ChIP-Seq(GSE31006)/Homer	NYYTGTTTACHN	0.0001	-10.46	0.0002	671	3.29%	2216.8	2.81%	0.1048	1.17082
Foxo3(Forkhead)/U2OS-Foxo3-ChIP-Seq(E-MTAB-2701)/Homer	DGTAAACA	0.0001	-10.17	0.0003	1144	5.60%	3937.2	4.99%	0.1048	1.12224
Unknown-ESC-element(?)/mES-Nanog-ChIP-Seq(GSE11724)/Homer	CACAGCAGGGGG	0.0001	-9.983	0.0003	1468	7.19%	5133.1	6.50%	0.1048	1.10615
Foxf1(Forkhead)/Lung-Foxf1-ChIP-Seq(GSE77951)/Homer	WWATRTAAACAN	0.0001	-9.713	0.0004	1210	5.92%	4192.1	5.31%	0.1048	1.11488
Oct4(POU,Homeobox)/mES-Oct4-ChIP-Seq(GSE11431)/Homer	ATTTGCATAW	0.0001	-9.63	0.0005	622	3.05%	2058.5	2.61%	0.1048	1.16858
FOXK1(Forkhead)/HEK293-FOXK1-ChIP-Seq(GSE51673)/Homer	NVWTGTTTAC	0.0001	-9.593	0.0005	1603	7.85%	5645.6	7.15%	0.1048	1.0979
RORa(NR)/Liver-Rora-ChIP-Seq(GSE101115)/Homer	AAWCTAGGTCARDNN	0.0001	-9.431	0.0006	258	1.26%	781.8	0.99%	0.1048	1.27273
FOXA1(Forkhead)/LNCAP-FOXA1-ChIP-Seq(GSE27824)/Homer	WAAGTAAACA	0.0001	-9.229	0.0007	1836	8.99%	6523.5	8.26%	0.1048	1.08838
Etv2(ETS)/ES-ER71-ChIP-Seq(GSE59402)/Homer	NNAYTTCCTGHN	0.001	-9.2	0.0007	2055	10.06%	7340.5	9.30%	1	1.08172
ZNF416(Zf)/HEK293-ZNF416.GFP-ChIP-Seq(GSE58341)/Homer	WDNCTGGGCA	0.001	-9.13	0.0008	3254	15.93%	11843.5	15.00%	1	1.062
PU.1-IRF(ETS:IRF)/Bcell-PU.1-ChIP-Seq(GSE21512)/Homer	MGGAAGTGAAAC	0.001	-9.122	0.0008	2697	13.20%	9747.4	12.34%	1	1.06969
FOXM1(Forkhead)/MCF7-FOXM1-ChIP-Seq(GSE72977)/Homer	TRTTTACTTW	0.001	-8.939	0.0009	1607	7.87%	5683.3	7.20%	1	1.09306
NFIL3(bZIP)/HepG2-NFIL3-ChIP-Seq(Encode)/Homer	VTTACGTAAYNNNNN	0.001	-8.772	0.0011	812	3.98%	2764.8	3.50%	1	1.13714
Bcl11a(Zf)/HSPC-BCL11A-ChIP-Seq(GSE104676)/Homer	TYTGACCASWRG	0.001	-8.733	0.0011	1581	7.74%	5594.6	7.08%	1	1.09322
Unknown4/Drosophila-Promoters/Homer	AAAAATACCRMA	0.001	-8.714	0.0011	152	0.74%	432.5	0.55%	1	1.34545
Stat3+il21(Stat)/CD4-Stat3-ChIP-Seq(GSE19198)/Homer	SVYTTCCNGGAARB	0.001	-8.502	0.0014	1486	7.28%	5250.2	6.65%	1	1.09474
Hoxc6(Homeobox)/EB-Hoxc6.iFlag-ChIP-Seq(GSE142377)/Homer	CMATYAATCW	0.001	-8.456	0.0014	4321	21.16%	15918.2	20.16%	1	1.0496
FAR1(FAR1)/col-FAR1-DAP-Seq(GSE60143)/Homer	TKNNNYYCACGCGCY	0.001	-8.198	0.0018	160	0.78%	464.5	0.59%	1	1.32203
ETS:E-box(ETS,bHLH)/HPC7-Scl-ChIP-Seq(GSE22178)/Homer	AGGAARCAGCTG	0.001	-8.197	0.0018	229	1.12%	698.8	0.88%	1	1.27273
TF3A(C2H2)/col-TF3A-DAP-Seq(GSE60143)/Homer	NNDDGAGGAGGWNNN	0.001	-8.136	0.0019	2931	14.35%	10675.1	13.52%	1	1.06139
NFATC2(RHD)/Islets-NFATC2-ChIP-Seq(GSE158496)/Homer	WTTTTCCATTGS	0.001	-8.073	0.002	3784	18.53%	13903.6	17.61%	1	1.05224
RAP211(AP2EREBP)/colamp-RAP211-DAP-Seq(GSE60143)/Homer	RGCCGGCYWW	0.001	-8.059	0.002	3893	19.06%	14317.6	18.13%	1	1.0513
ETV1(ETS)/GIST48-ETV1-ChIP-Seq(GSE22441)/Homer	AACCGGAAGT	0.001	-7.927	0.0023	3062	14.99%	11180.4	14.16%	1	1.05862
PU.1(ETS)/ThioMac-PU.1-ChIP-Seq(GSE21512)/Homer	AGAGGAAGTG	0.001	-7.912	0.0023	1032	5.05%	3593.7	4.55%	1	1.10989
Trl(Zf)/S2-GAGAfactor-ChIP-Seq(GSE40646)/Homer	RGAGAGAG	0.001	-7.874	0.0024	6233	30.52%	23245.2	29.44%	1	1.03668
CELF2(RRM)/JSL1-CELF2-CLIP-Seq(GSE71264)/Homer	RGTGTCAG	0.001	-7.86	0.0024	737	3.61%	2515.9	3.19%	1	1.13166
LIN-39(Homeobox)/cElegans.L3-LIN39-ChIP-Seq(modEncode)/Homer	ATGATTRATG	0.001	-7.783	0.0026	1523	7.46%	5414.1	6.86%	1	1.08746
IDD5(C2H2)/colamp-IDD5-DAP-Seq(GSE60143)/Homer	TTTTGTCTTTTTBTK	0.001	-7.726	0.0028	1195	5.85%	4200.6	5.32%	1	1.09962
At3g24120(G2like)/col-At3g24120-DAP-Seq(GSE60143)/Homer	NWWAGMATMW	0.001	-7.681	0.0029	6069	29.71%	22631.7	28.66%	1	1.03664
STZ(C2H2)/colamp-STZ-DAP-Seq(GSE60143)/Homer	HNBTCACT	0.001	-7.634	0.003	11960	58.56%	45336.1	57.41%	1	1.02003
c-Jun-CRE(bZIP)/K562-cJun-ChIP-Seq(GSE31477)/Homer	ATGACGTCATCY	0.001	-7.616	0.003	514	2.52%	1714.7	2.17%	1	1.16129
GAGA-repeat/Arabidopsis-Promoters/Homer	CTCTCTCTCY	0.001	-7.527	0.0033	2854	13.97%	10416.2	13.19%	1	1.05914
At5g04390(C2H2)/col200-At5g04390-DAP-Seq(GSE60143)/Homer	AGTGANDN	0.001	-7.489	0.0034	11673	57.15%	44234.4	56.02%	1	1.02017
CREB5(bZIP)/LNCaP-CREB5.V5-ChIP-Seq(GSE137775)/Homer	VVATGACGTCAT	0.001	-7.45	0.0035	569	2.79%	1916.2	2.43%	1	1.14815
Oct4:Sox17(POU,Homeobox,HMG)/F9-Sox17-ChIP-Seq(GSE44553)/Homer	CCATTGTATGCAAAT	0.001	-7.339	0.0039	216	1.06%	665.8	0.84%	1	1.2619
NFAT:AP1(RHD,bZIP)/Jurkat-NFATC1-ChIP-Seq(Jolma_et_al.)/Homer	SARTGGAAAAWRTGAGTCAB	0.001	-7.312	0.004	292	1.43%	930.4	1.18%	1	1.21186
FoxL2(Forkhead)/Ovary-FoxL2-ChIP-Seq(GSE60858)/Homer	WWTRTAAACAVG	0.001	-7.264	0.0041	1145	5.61%	4031.7	5.11%	1	1.09785
bcd(Homeobox)/Embryo-Bcd-ChIP-Seq(GSE86966)/Homer	VNNGGATTADNN	0.001	-7.229	0.0043	1841	9.01%	6623.9	8.39%	1	1.0739
GSC(Homeobox)/FrogEmbryos-GSC-ChIP-Seq(DRA000576)/Homer	RGGATTAR	0.001	-7.191	0.0044	1638	8.02%	5866.1	7.43%	1	1.07941
HOXA1(Homeobox)/mES-Hoxa1-ChIP-Seq(SRP084292)/Homer	TGATKGATGR	0.001	-7.1	0.0048	378	1.85%	1238.9	1.57%	1	1.17834
KAN2(G2like)/colamp-KAN2-DAP-Seq(GSE60143)/Homer	ATATTCTY	0.001	-7.091	0.0048	2124	10.40%	7690.7	9.74%	1	1.06776
bHLH10(bHLH)/colamp-bHLH10-DAP-Seq(GSE60143)/Homer	YACCGACA	0.001	-7.09	0.0048	265	1.30%	839.1	1.06%	1	1.22642
At2g44940(AP2EREBP)/colamp-At2g44940-DAP-Seq(GSE60143)/Homer	NYACCGACAHNNNNN	0.001	-7.024	0.0051	204	1.00%	628.9	0.80%	1	1.25
CTCF(Zf)/WholeFly-dCTCF-ChIP-seq(GSE175402)/Homer	RTGGCGCCATCTAGCGGHCA	0.001	-7.011	0.0051	113	0.55%	320.9	0.41%	1	1.34146
Foxa2(Forkhead)/Liver-Foxa2-ChIP-Seq(GSE25694)/Homer	CYTGTTTACWYW	0.001	-6.924	0.0056	1342	6.57%	4774.7	6.05%	1	1.08595
TOD6?/SacCer-Promoters/Homer	GCGATGAGMT	0.01	-6.897	0.0057	344	1.68%	1121.2	1.42%	1	1.1831
polyAsite/CPSF/Homer	TTCAATAAAG	0.01	-6.862	0.0059	2635	12.90%	9625.6	12.19%	1	1.05824
RUNX1(Runt)/Jurkat-RUNX1-ChIP-Seq(GSE29180)/Homer	AAACCACARM	0.01	-6.668	0.0071	2027	9.92%	7346.5	9.30%	1	1.06667
Atf2(bZIP)/3T3L1-Atf2-ChIP-Seq(GSE56872)/Homer	NRRTGACGTCAT	0.01	-6.659	0.0071	570	2.79%	1939	2.46%	1	1.13415
GABPA(ETS)/Jurkat-GABPa-ChIP-Seq(GSE17954)/Homer	RACCGGAAGT	0.01	-6.644	0.0072	1995	9.77%	7227.7	9.15%	1	1.06776
GRE(NR),IR3/RAW264.7-GRE-ChIP-Seq(Unpublished)/Homer	VAGRACAKWCTGTYC	0.01	-6.628	0.0073	467	2.29%	1567.8	1.99%	1	1.15075
STAT4(Stat)/CD4-Stat4-ChIP-Seq(GSE22104)/Homer	NYTTCCWGGAAR	0.01	-6.617	0.0073	1875	9.18%	6778.7	8.58%	1	1.06993
LBD23(LOBAS2)/colamp-LBD23-DAP-Seq(GSE60143)/Homer	GCGNAWWWTNCGCYW	0.01	-6.612	0.0073	1289	6.31%	4589.2	5.81%	1	1.08606
Pax8(Paired,Homeobox)/Thyroid-Pax8-ChIP-Seq(GSE26938)/Homer	GTCATGCHTGRCTGS	0.01	-6.561	0.0076	740	3.62%	2562.9	3.25%	1	1.11385
Atf7(bZIP)/3T3L1-Atf7-ChIP-Seq(GSE56872)/Homer	NGRTGACGTCAY	0.01	-6.538	0.0078	763	3.74%	2647.3	3.35%	1	1.11642
EWS:ERG-fusion(ETS)/CADO_ES1-EWS:ERG-ChIP-Seq(SRA014231)/Homer	ATTTCCTGTN	0.01	-6.522	0.0079	1440	7.05%	5155.2	6.53%	1	1.07963
PRDM1(Zf)/Hela-PRDM1-ChIP-Seq(GSE31477)/Homer	ACTTTCACTTTC	0.01	-6.501	0.008	981	4.80%	3451.2	4.37%	1	1.0984
Foxa3(Forkhead)/Liver-Foxa3-ChIP-Seq(GSE77670)/Homer	BSNTGTTTACWYWGN	0.01	-6.382	0.009	487	2.38%	1645.9	2.08%	1	1.14423
CRX(Homeobox)/Retina-Crx-ChIP-Seq(GSE20012)/Homer	GCTAATCC	0.01	-6.379	0.009	3976	19.47%	14737	18.66%	1	1.04341
ETV4(ETS)/HepG2-ETV4-ChIP-Seq(ENCODE)/Homer	ACCGGAAGTG	0.01	-6.346	0.0092	2489	12.19%	9102.7	11.53%	1	1.05724
Isl1(Homeobox)/Neuron-Isl1-ChIP-Seq(GSE31456)/Homer	CTAATKGV	0.01	-6.33	0.0093	3331	16.31%	12289.9	15.56%	1	1.0482
Foxh1(Forkhead)/hESC-FOXH1-ChIP-Seq(GSE29422)/Homer	NNTGTGGATTSS	0.01	-6.288	0.0096	959	4.70%	3377.7	4.28%	1	1.09813
Oct11(POU,Homeobox)/NCIH1048-POU2F3-ChIP-seq(GSE115123)/Homer	GATTTGCATA	0.01	-6.279	0.0097	434	2.12%	1456.8	1.84%	1	1.15217
ZNF341(Zf)/EBV-ZNF341-ChIP-Seq(GSE113194)/Homer	GGAACAGCCG	0.01	-6.259	0.0098	1616	7.91%	5824.5	7.38%	1	1.07182
AT3G60490(AP2EREBP)/colamp-AT3G60490-DAP-Seq(GSE60143)/Homer	NNRCCGACANNNNNN	0.01	-6.206	0.0103	254	1.24%	815.2	1.03%	1	1.20388
ERG(ETS)/VCaP-ERG-ChIP-Seq(GSE14097)/Homer	ACAGGAAGTG	0.01	-6.16	0.0107	3605	17.65%	13340.6	16.89%	1	1.045
FOXK2(Forkhead)/U2OS-FOXK2-ChIP-Seq(E-MTAB-2204)/Homer	SCHTGTTTACAT	0.01	-6.16	0.0107	1021	5.00%	3611.5	4.57%	1	1.09409
ETS(ETS)/Promoter/Homer	AACCGGAAGT	0.01	-5.967	0.0129	700	3.43%	2433	3.08%	1	1.11364
RAR:RXR(NR),DR5/ES-RAR-ChIP-Seq(GSE56893)/Homer	RGGTCADNNAGAGGTCAV	0.01	-5.951	0.0131	74	0.36%	202	0.26%	1	1.38462
AT1G77200(AP2EREBP)/colamp-AT1G77200-DAP-Seq(GSE60143)/Homer	ACCGACAHWD	0.01	-5.949	0.0131	751	3.68%	2621.4	3.32%	1	1.10843
IRF1(IRF)/PBMC-IRF1-ChIP-Seq(GSE43036)/Homer	GAAAGTGAAAGT	0.01	-5.931	0.0132	245	1.20%	788.1	1.00%	1	1.2
IRF8(IRF)/BMDM-IRF8-ChIP-Seq(GSE77884)/Homer	GRAASTGAAAST	0.01	-5.906	0.0135	581	2.84%	1999.4	2.53%	1	1.12253
PAX3:FKHR-fusion(Paired,Homeobox)/Rh4-PAX3:FKHR-ChIP-Seq(GSE19063)/Homer	ACCRTGACTAATTNN	0.01	-5.898	0.0135	290	1.42%	948.8	1.20%	1	1.18333
AP-2alpha(AP2)/Hela-AP2alpha-ChIP-Seq(GSE31477)/Homer	ATGCCCTGAGGC	0.01	-5.725	0.016	1835	8.98%	6671.2	8.45%	1	1.06272
FOXA1(Forkhead)/MCF7-FOXA1-ChIP-Seq(GSE26831)/Homer	WAAGTAAACA	0.01	-5.683	0.0166	1433	7.02%	5166	6.54%	1	1.07339
Nanog(Homeobox)/mES-Nanog-ChIP-Seq(GSE11724)/Homer	RGCCATTAAC	0.01	-5.667	0.0168	7846	38.41%	29608.3	37.50%	1	1.02427
Egr2(Zf)/Thymocytes-Egr2-ChIP-Seq(GSE34254)/Homer	NGCGTGGGCGGR	0.01	-5.653	0.0169	327	1.60%	1086	1.38%	1	1.15942
Stat3(Stat)/mES-Stat3-ChIP-Seq(GSE11431)/Homer	CTTCCGGGAA	0.01	-5.636	0.0172	1033	5.06%	3675.8	4.65%	1	1.08817
MYB116(MYB)/colamp-MYB116-DAP-Seq(GSE60143)/Homer	AGTTAGGCAN	0.01	-5.623	0.0173	1124	5.50%	4014.9	5.08%	1	1.08268
p53(p53)/mES-cMyc-ChIP-Seq(GSE11431)/Homer	ACATGCCCGGGCAT	0.01	-5.609	0.0175	50	0.24%	128.1	0.16%	1	1.5
SeqBias: A/T bias	WWWWWWWWWW	0.01	-5.551	0.0184	15828	77.49%	60571.1	76.71%	1	1.01017
Hoxb4(Homeobox)/ES-Hoxb4-ChIP-Seq(GSE34014)/Homer	TGATTRATGGCY	0.01	-5.498	0.0193	306	1.50%	1013.6	1.28%	1	1.17188
Tbox:Smad(T-box,MAD)/ESCd5-Smad2_3-ChIP-Seq(GSE29422)/Homer	AGGTGHCAGACA	0.01	-5.389	0.0215	432	2.12%	1470.4	1.86%	1	1.13978
Gfi1b(Zf)/HPC7-Gfi1b-ChIP-Seq(GSE22178)/Homer	MAATCACTGC	0.01	-5.334	0.0226	1175	5.75%	4216.8	5.34%	1	1.07678
Atf1(bZIP)/K562-ATF1-ChIP-Seq(GSE31477)/Homer	GATGACGTCA	0.01	-5.261	0.0242	1039	5.09%	3712.3	4.70%	1	1.08298
CBF1(AP2EREBP)/colamp-CBF1-DAP-Seq(GSE60143)/Homer	YRCCGACATN	0.01	-5.163	0.0265	641	3.14%	2241.7	2.84%	1	1.10563
ERE(NR),IR3/MCF7-ERa-ChIP-Seq(Unpublished)/Homer	VAGGTCACNSTGACC	0.01	-5.085	0.0286	532	2.60%	1843.4	2.33%	1	1.11588
SeqBias: G/A bias	RRRRRRRRRR	0.01	-5.079	0.0286	20394	99.85%	78780.9	99.77%	1	1.0008
GRE(NR),IR3/A549-GR-ChIP-Seq(GSE32465)/Homer	NRGVACABNVTGTYCY	0.01	-5.075	0.0286	279	1.37%	925	1.17%	1	1.17094
RUNX(Runt)/HPC7-Runx1-ChIP-Seq(GSE22178)/Homer	SAAACCACAG	0.01	-4.984	0.0312	1387	6.79%	5025	6.36%	1	1.06761
ARE(NR)/LNCAP-AR-ChIP-Seq(GSE27824)/Homer	RGRACASNSTGTYCYB	0.01	-4.915	0.0333	538	2.63%	1870.8	2.37%	1	1.1097
Oct2(POU,Homeobox)/Bcell-Oct2-ChIP-Seq(GSE21512)/Homer	ATATGCAAAT	0.01	-4.889	0.034	371	1.82%	1261.6	1.60%	1	1.1375
ZNF189(Zf)/HEK293-ZNF189.GFP-ChIP-Seq(GSE58341)/Homer	TGGAACAGMA	0.01	-4.879	0.0342	1738	8.51%	6350.4	8.04%	1	1.05846
KLF10(Zf)/HEK293-KLF10.GFP-ChIP-Seq(GSE58341)/Homer	GGGGGTGTGTCC	0.01	-4.811	0.0365	1221	5.98%	4411.9	5.59%	1	1.06977
AR-halfsite(NR)/LNCaP-AR-ChIP-Seq(GSE27824)/Homer	CCAGGAACAG	0.01	-4.804	0.0366	8594	42.08%	32570.6	41.25%	1	1.02012
AT5G25475(ABI3VP1)/col-AT5G25475-DAP-Seq(GSE60143)/Homer	RNNRNCAAGCADNDB	0.01	-4.783	0.0372	2621	12.83%	9695.2	12.28%	1	1.04479
STAT5(Stat)/mCD4+-Stat5-ChIP-Seq(GSE12346)/Homer	RTTTCTNAGAAA	0.01	-4.767	0.0376	647	3.17%	2276.8	2.88%	1	1.10069
GLIS3(Zf)/Thyroid-Glis3.GFP-ChIP-Seq(GSE103297)/Homer	CTCCCTGGGAGGCCN	0.01	-4.76	0.0377	3176	15.55%	11805.7	14.95%	1	1.04013
At4g32800(AP2EREBP)/colamp-At4g32800-DAP-Seq(GSE60143)/Homer	DYCACCGACAHWWWH	0.01	-4.752	0.0379	103	0.50%	311.6	0.39%	1	1.28205
AT2G31460(REMB3)/col-AT2G31460-DAP-Seq(GSE60143)/Homer	WNWARWDGAAATGAT	0.01	-4.749	0.0379	538	2.63%	1875.3	2.37%	1	1.1097
AZF1(C2H2)/colamp-AZF1-DAP-Seq(GSE60143)/Homer	DKSWCACT	0.01	-4.736	0.0381	11392	55.77%	43388	54.95%	1	1.01492
Zic(Zf)/Cerebellum-ZIC1.2-ChIP-Seq(GSE60731)/Homer	CCTGCTGAGH	0.01	-4.72	0.0386	1895	9.28%	6951.9	8.80%	1	1.05455
BPC6(BBRBPC)/col-BPC6-DAP-Seq(GSE60143)/Homer	YTYTCTCTCTCTCTA	0.01	-4.702	0.0392	81	0.40%	237	0.30%	1	1.33333
Sp2(Zf)/HEK293-Sp2.eGFP-ChIP-Seq(Encode)/Homer	YGGCCCCGCCCC	0.01	-4.699	0.0392	3416	16.72%	12723.3	16.11%	1	1.03786
ERF38(AP2EREBP)/col-ERF38-DAP-Seq(GSE60143)/Homer	CACCGACA	0.01	-4.631	0.0417	423	2.07%	1457.4	1.85%	1	1.11892
CAMTA1(CAMTA)/col-CAMTA1-DAP-Seq(GSE60143)/Homer	WWAACGCGTT	0.01	-4.615	0.0422	526	2.58%	1835.4	2.32%	1	1.11207
Rap210(AP2EREBP)/col-Rap210-DAP-Seq(GSE60143)/Homer	TGTCGGCA	0.1	-4.549	0.0449	548	2.68%	1919	2.43%	1	1.10288
AT3G16280(AP2EREBP)/colamp-AT3G16280-DAP-Seq(GSE60143)/Homer	HCACCGACAHHDHHN	0.1	-4.517	0.0462	315	1.54%	1067.6	1.35%	1	1.14074
Zic2(Zf)/ESC-Zic2-ChIP-Seq(SRP197560)/Homer	CHCAGCRGGRGG	0.1	-4.505	0.0465	1042	5.10%	3755	4.76%	1	1.07143
At1g14580(C2H2)/colamp-At1g14580-DAP-Seq(GSE60143)/Homer	CASAAAAMGACAAAA	0.1	-4.495	0.0468	319	1.56%	1082.2	1.37%	1	1.13869
Reverb(NR),DR2/RAW-Reverba.biotin-ChIP-Seq(GSE45914)/Homer	GTRGGTCASTGGGTCA	0.1	-4.493	0.0468	275	1.35%	923.6	1.17%	1	1.15385
Ets1-distal(ETS)/CD4+-PolII-ChIP-Seq(Barski_et_al.)/Homer	MACAGGAAGT	0.1	-4.472	0.0475	681	3.33%	2412.1	3.05%	1	1.0918
Hoxd13(Homeobox)/ChickenMSG-Hoxd13.Flag-ChIP-Seq(GSE86088)/Homer	NCYAATAAAA	0.1	-4.471	0.0475	2273	11.13%	8396.5	10.63%	1	1.04704
TINY(AP2EREBP)/col-TINY-DAP-Seq(GSE60143)/Homer	NNCACCGACA	0.1	-4.444	0.0485	238	1.17%	791.1	1.00%	1	1.17
Arnt:Ahr(bHLH)/MCF7-Arnt-ChIP-Seq(Lo_et_al.)/Homer	TBGCACGCAA	0.1	-4.417	0.0496	1096	5.37%	3961.8	5.02%	1	1.06972
Tcfcp2l1(CP2)/mES-Tcfcp2l1-ChIP-Seq(GSE11431)/Homer	NRAACCRGTTYRAACCRGYT	0.1	-4.398	0.0503	328	1.61%	1117.9	1.42%	1	1.1338
KLF3(Zf)/MEF-Klf3-ChIP-Seq(GSE44748)/Homer	NRGCCCCRCCCHBNN	0.1	-4.374	0.0514	1096	5.37%	3963.1	5.02%	1	1.06972
CDM1(C3H)/colamp-CDM1-DAP-Seq(GSE60143)/Homer	CCGAWAWTWTCGGAN	0.1	-4.366	0.0516	110	0.54%	340.7	0.43%	1	1.25581
EWS:FLI1-fusion(ETS)/SK_N_MC-EWS:FLI1-ChIP-Seq(SRA014231)/Homer	VACAGGAAAT	0.1	-4.358	0.0518	1235	6.05%	4485.2	5.68%	1	1.06514
CEBP(bZIP)/ThioMac-CEBPb-ChIP-Seq(GSE21512)/Homer	ATTGCGCAAC	0.1	-4.352	0.0519	923	4.52%	3317.3	4.20%	1	1.07619
ZNF322(Zf)/HEK293-ZNF322.GFP-ChIP-Seq(GSE58341)/Homer	GAGCCTGGTACTGWGCCTGR	0.1	-4.344	0.0521	649	3.18%	2298.2	2.91%	1	1.09278
IRF3(IRF)/BMDM-Irf3-ChIP-Seq(GSE67343)/Homer	AGTTTCAKTTTC	0.1	-4.343	0.0521	534	2.61%	1873.5	2.37%	1	1.10127
AT5G59990(C2C2COlike)/colamp-AT5G59990-DAP-Seq(GSE60143)/Homer	TCTCAACCGTTCATT	0.1	-4.336	0.0522	29	0.14%	71.5	0.09%	1	1.55556
RUNX2(Runt)/PCa-RUNX2-ChIP-Seq(GSE33889)/Homer	NWAACCACADNN	0.1	-4.33	0.0523	1587	7.77%	5811.9	7.36%	1	1.05571
MRE(NR)/Neuro2A-NR3C2-ChIPnexus(GSE115417)/Homer	GGAACAGAVTGTCCT	0.1	-4.307	0.0533	3117	15.26%	11614.9	14.71%	1	1.03739
At4g16750(AP2EREBP)/col-At4g16750-DAP-Seq(GSE60143)/Homer	HACCGACAHA	0.1	-4.266	0.0553	714	3.50%	2542.5	3.22%	1	1.08696
KLF17(Zf)/2cell-Klf17-CutnTag(GSE211845)/Homer	GCYCCGCCCCYH	0.1	-4.239	0.0566	1109	5.43%	4018.5	5.09%	1	1.0668
AP-2gamma(AP2)/MCF7-TFAP2C-ChIP-Seq(GSE21234)/Homer	SCCTSAGGSCAW	0.1	-4.213	0.0579	2419	11.84%	8967.3	11.36%	1	1.04225
SGR5(C2H2)/colamp-SGR5-DAP-Seq(GSE60143)/Homer	TTTGTCTTTTTT	0.1	-4.186	0.0592	1262	6.18%	4595	5.82%	1	1.06186
ZNF264(Zf)/HEK293-ZNF264.GFP-ChIP-Seq(GSE58341)/Homer	RGGGCACTAACY	0.1	-4.155	0.0609	1223	5.99%	4450.3	5.64%	1	1.06206
LXRE(NR),DR4/RAW-LXRb.biotin-ChIP-Seq(GSE21512)/Homer	RGGTTACTANAGGTCA	0.1	-4.134	0.0619	85	0.42%	257.6	0.33%	1	1.27273
VRN1(ABI3VP1)/col-VRN1-DAP-Seq(GSE60143)/Homer	TTTTTTTTTT	0.1	-4.125	0.0623	356	1.74%	1226.6	1.55%	1	1.12258
At3g60580(C2H2)/col-At3g60580-DAP-Seq(GSE60143)/Homer	WTTYTACT	0.1	-4.113	0.0628	10607	51.93%	40416	51.18%	1	1.01465
Otx2(Homeobox)/EpiLC-Otx2-ChIP-Seq(GSE56098)/Homer	NYTAATCCYB	0.1	-4.078	0.0648	1120	5.48%	4067.7	5.15%	1	1.06408
ZNF91(Zf)/HEK-ZNF91.HA-ChIP-Seq(GSE162571)/Homer	RGCMGCCTYC	0.1	-4.065	0.0654	1948	9.54%	7191.4	9.11%	1	1.0472
Fox:Ebox(Forkhead,bHLH)/Panc1-Foxa2-ChIP-Seq(GSE47459)/Homer	NNNVCTGWGYAAACASN	0.1	-4.031	0.0674	1888	9.24%	6966.6	8.82%	1	1.04762
Unknown(Homeobox)/Limb-p300-ChIP-Seq/Homer	SSCMATWAAA	0.1	-4.026	0.0675	855	4.19%	3077.8	3.90%	1	1.07436
PU.1:IRF8(ETS:IRF)/pDC-Irf8-ChIP-Seq(GSE66899)/Homer	GGAAGTGAAAST	0.1	-4.024	0.0675	361	1.77%	1247.6	1.58%	1	1.12025
Klf15(Zf)/Liver-Klf15-ChIP-Seq(GSE166083)/Homer	RGGGGGCGGGGC	0.1	-3.956	0.0719	2394	11.72%	8890.2	11.26%	1	1.04085
IRF2(IRF)/Erythroblas-IRF2-ChIP-Seq(GSE36985)/Homer	GAAASYGAAASY	0.1	-3.954	0.0719	185	0.91%	611.4	0.77%	1	1.18182
SpiB(ETS)/OCILY3-SPIB-ChIP-Seq(GSE56857)/Homer	AAAGRGGAAGTG	0.1	-3.909	0.0748	457	2.24%	1603.3	2.03%	1	1.10345
ZNF317(Zf)/HEK293-ZNF317.GFP-ChIP-Seq(GSE58341)/Homer	GTCWGCTGTYYCTCT	0.1	-3.901	0.0752	178	0.87%	587	0.74%	1	1.17568
OCT:OCT(POU,Homeobox)/NPC-Brn1-ChIP-Seq(GSE35496)/Homer	ATGAATATTCATGAG	0.1	-3.891	0.0756	13	0.06%	26.6	0.03%	1	2
TBP3(MYBrelated)/col-TBP3-DAP-Seq(GSE60143)/Homer	VYTAGGGCAN	0.1	-3.884	0.0759	1487	7.28%	5459.5	6.91%	1	1.05355
REF6(Zf)/Arabidopsis-REF6-ChIP-Seq(GSE106942)/Homer	TVCTCTGTTT	0.1	-3.88	0.0759	1326	6.49%	4852.8	6.15%	1	1.05528
BMYB(HTH)/Hela-BMYB-ChIP-Seq(GSE27030)/Homer	NHAACBGYYV	0.1	-3.877	0.0759	2826	13.84%	10539.7	13.35%	1	1.0367
GEI-11(Myb?)/cElegans-L4-GEI11-ChIP-Seq(modEncode)/Homer	CCGACAYYTYACGGG	0.1	-3.849	0.0778	72	0.35%	216.2	0.27%	1	1.2963
SeqBias: CG bias	SSSSSSSSSS	0.1	-3.849	0.0778	16344	80.02%	62734.6	79.45%	1	1.00717
PAX5(Paired,Homeobox)/GM12878-PAX5-ChIP-Seq(GSE32465)/Homer	GCAGCCAAGCRTGACH	0.1	-3.787	0.0822	754	3.69%	2710.7	3.43%	1	1.0758
ZNF7(Zf)/HepG2-ZNF7.Flag-ChIP-Seq(Encode)/Homer	CTGCCWVCTTTTRTA	0.1	-3.771	0.0832	942	4.61%	3414.3	4.32%	1	1.06713
p73(p53)/Trachea-p73-ChIP-Seq(PRJNA310161)/Homer	NRRRCAWGTCCDGRCATGYY	0.1	-3.77	0.0832	103	0.50%	324.7	0.41%	1	1.21951
Unknown2/Drosophila-Promoters/Homer	CATCMCTA	0.1	-3.76	0.0836	2733	13.38%	10194.9	12.91%	1	1.03641
MYB33(MYB)/col-MYB33-DAP-Seq(GSE60143)/Homer	DDTYNGTTAN	0.1	-3.749	0.0842	2779	13.61%	10370.8	13.13%	1	1.03656
OCT:OCT(POU,Homeobox,IR1)/NPC-Brn2-ChIP-Seq(GSE35496)/Homer	ATGAATWATTCATGA	0.1	-3.734	0.0852	20	0.10%	47.7	0.06%	1	1.66667
MYB88(MYB)/col-MYB88-DAP-Seq(GSE60143)/Homer	HNACGCTCCT	0.1	-3.727	0.0854	3648	17.86%	13687.7	17.33%	1	1.03058
FXR(NR),IR1/Liver-FXR-ChIP-Seq(Chong_et_al.)/Homer	AGGTCANTGACCTB	0.1	-3.727	0.0854	790	3.87%	2847.1	3.61%	1	1.07202
CBF3(AP2EREBP)/colamp-CBF3-DAP-Seq(GSE60143)/Homer	YNRCCGACATNN	0.1	-3.712	0.0862	429	2.10%	1506.3	1.91%	1	1.09948
ETS:RUNX(ETS,Runt)/Jurkat-RUNX1-ChIP-Seq(GSE17954)/Homer	RCAGGATGTGGT	0.1	-3.707	0.0863	202	0.99%	677.6	0.86%	1	1.15116
NFAT(RHD)/Jurkat-NFATC1-ChIP-Seq(Jolma_et_al.)/Homer	ATTTTCCATT	0.1	-3.665	0.0898	1518	7.43%	5589.6	7.08%	1	1.04944
HSFA1E(HSF)/col-HSFA1E-DAP-Seq(GSE60143)/Homer	TTCTAGAAGCTTCTA	0.1	-3.634	0.0923	181	0.89%	603	0.76%	1	1.17105
DEAR2(AP2EREBP)/colamp-DEAR2-DAP-Seq(GSE60143)/Homer	HCACCGACAWHD	0.1	-3.594	0.0957	1080	5.29%	3941.2	4.99%	1	1.06012
Npas4(bHLH)/Neuron-Npas4-ChIP-Seq(GSE127793)/Homer	NHRTCACGACDN	0.1	-3.589	0.0958	1209	5.92%	4427.5	5.61%	1	1.05526
AGL63(MADS)/col-AGL63-DAP-Seq(GSE60143)/Homer	TTCCAAWWWTGG	0.1	-3.582	0.0962	1108	5.42%	4047.6	5.13%	1	1.05653
Elk1(ETS)/Hela-Elk1-ChIP-Seq(GSE31477)/Homer	HACTTCCGGY	0.1	-3.551	0.0989	1149	5.63%	4203.2	5.32%	1	1.05827
PR(NR)/T47D-PR-ChIP-Seq(GSE31130)/Homer	VAGRACAKNCTGTBC	0.1	-3.548	0.0989	4386	21.47%	16527.6	20.93%	1	1.0258
FXR(NR),ER2/Liver-FXR-ChIP-Seq(GSE133700)/Homer	NTGACCYMKRGGTCA	0.1	-3.524	0.101	962	4.71%	3501.3	4.43%	1	1.06321
AMYB(HTH)/Testes-AMYB-ChIP-Seq(GSE44588)/Homer	TGGCAGTTGG	0.1	-3.516	0.1014	2986	14.62%	11178.2	14.16%	1	1.03249
At1g75490(AP2EREBP)/colamp-At1g75490-DAP-Seq(GSE60143)/Homer	CACCGMCT	0.1	-3.511	0.1017	2317	11.34%	8630.5	10.93%	1	1.03751
ASHR1(ND)/col-ASHR1-DAP-Seq(GSE60143)/Homer	NTGGTGAN	0.1	-3.494	0.103	2395	11.73%	8928.8	11.31%	1	1.03714
DPL-1(E2F)/cElegans-Adult-ChIP-Seq(modEncode)/Homer	TAGCGCGC	0.1	-3.491	0.103	1006	4.93%	3668.8	4.65%	1	1.06022
HLF(bZIP)/HSC-HLF.Flag-ChIP-Seq(GSE69817)/Homer	RTTATGYAAB	0.1	-3.421	0.1101	1021	5.00%	3728.5	4.72%	1	1.05932
DDF1(AP2EREBP)/col-DDF1-DAP-Seq(GSE60143)/Homer	GCCGACAT	0.1	-3.386	0.1136	369	1.81%	1295.6	1.64%	1	1.10366
At5g66730(C2H2)/colamp-At5g66730-DAP-Seq(GSE60143)/Homer	TTTGTCKTTTTK	0.1	-3.382	0.1137	445	2.18%	1576.9	2.00%	1	1.09
SeqBias: CG-repeat	CGCGCGCGCG	0.1	-3.334	0.119	2253	11.03%	8400	10.64%	1	1.03665
DEAR3(AP2EREBP)/colamp-DEAR3-DAP-Seq(GSE60143)/Homer	BCACCGACAWNNNNN	0.1	-3.326	0.1196	303	1.48%	1054.9	1.34%	1	1.10448
LEF1(HMG)/H1-LEF1-ChIP-Seq(GSE64758)/Homer	CCTTTGATST	0.1	-3.304	0.1218	1187	5.81%	4360.4	5.52%	1	1.05254
LBD2(LOBAS2)/colamp-LBD2-DAP-Seq(GSE60143)/Homer	TCCGAWTTTTTCGGN	0.1	-3.23	0.1308	343	1.68%	1204.2	1.52%	1	1.10526
Unknown3/Arabidopsis-Promoters/Homer	AYTAAACCGG	0.1	-3.211	0.1328	247	1.21%	852	1.08%	1	1.12037
HOXA2(Homeobox)/mES-Hoxa2-ChIP-Seq(Donaldson_et_al.)/Homer	GYCATCMATCAT	0.1	-3.198	0.1342	151	0.74%	504	0.64%	1	1.15625
O2(bZIP)/Corn-O2-ChIP-Seq(GSE63991)/Homer	GCTGACGTGGCA	0.1	-3.182	0.136	261	1.28%	904.3	1.15%	1	1.11304
WRKY17(WRKY)/colamp-WRKY17-DAP-Seq(GSE60143)/Homer	GCGTTGACTTTT	0.1	-3.143	0.141	15	0.07%	35.7	0.05%	1	1.4
CBF4(AP2EREBP)/colamp-CBF4-DAP-Seq(GSE60143)/Homer	NRCCGACDWNNNNNN	0.1	-3.13	0.1423	617	3.02%	2226.2	2.82%	1	1.07092
AtIDD11(C2H2)/colamp-AtIDD11-DAP-Seq(GSE60143)/Homer	TTTGTCGTTT	0.1	-3.12	0.1432	634	3.10%	2290.9	2.90%	1	1.06897
BOS1(MYB)/col-BOS1-DAP-Seq(GSE60143)/Homer	NNRCCTAACT	0.1	-3.091	0.147	1506	7.37%	5581	7.07%	1	1.04243
ERb(NR),IR3/Ovary-ERb-ChIP-Seq(GSE203391)/Homer	RGGTCAGGGTGACCT	0.1	-3.085	0.1475	640	3.13%	2314.3	2.93%	1	1.06826
Srebp2(bHLH)/HepG2-Srebp2-ChIP-Seq(GSE31477)/Homer	CGGTCACSCCAC	0.1	-3.084	0.1475	260	1.27%	903.8	1.14%	1	1.11404
Bcl6(Zf)/Liver-Bcl6-ChIP-Seq(GSE31578)/Homer	NNNCTTTCCAGGAAA	0.1	-3.068	0.1491	2735	13.39%	10259.3	12.99%	1	1.03079
GFY(?)/Promoter/Homer	ACTACAATTCCC	0.1	-3.067	0.1491	128	0.63%	424.7	0.54%	1	1.16667
At1g36060(AP2EREBP)/colamp-At1g36060-DAP-Seq(GSE60143)/Homer	NNWWKGTCGGTG	0.1	-3.06	0.1493	652	3.19%	2360.1	2.99%	1	1.06689
ELF1(ETS)/Jurkat-ELF1-ChIP-Seq(SRA014231)/Homer	AVCCGGAAGT	0.1	-3.052	0.1501	1069	5.23%	3929.8	4.98%	1	1.0502
Pitx1:Ebox(Homeobox,bHLH)/Hindlimb-Pitx1-ChIP-Seq(GSE41591)/Homer	YTAATTRAWWCCAGATGT	0.1	-3.048	0.1503	248	1.21%	860.9	1.09%	1	1.11009
PABPC1(?)/MEL-PABC1-CLIP-Seq(GSE69755)/Homer	HAATAAAGNN	0.1	-3.012	0.1553	2410	11.80%	9024.7	11.43%	1	1.03237
TAGL1(MADS)/Tomato-TAGL1-ChIP-Seq(GSE116581)/Homer	CCAAAAATRG	0.1	-2.991	0.1581	1622	7.94%	6027.5	7.63%	1	1.04063
Elk4(ETS)/Hela-Elk4-ChIP-Seq(GSE31477)/Homer	NRYTTCCGGY	0.1	-2.987	0.1583	1131	5.54%	4167.1	5.28%	1	1.04924
HAT1(Homeobox)/col-HAT1-DAP-Seq(GSE60143)/Homer	SCAATCATTGNN	0.1	-2.966	0.1611	185	0.91%	632.8	0.80%	1	1.1375
RAP21(AP2EREBP)/colamp-RAP21-DAP-Seq(GSE60143)/Homer	BCACCGACAHNN	0.1	-2.923	0.1678	158	0.77%	535.8	0.68%	1	1.13235
p53(p53)/Saos-p53-ChIP-Seq(GSE15780)/Homer	RRCATGYCYRGRCATGYYYN	0.1	-2.881	0.1739	174	0.85%	594.6	0.75%	1	1.13333
p53(p53)/Saos-p53-ChIP-Seq/Homer	RRCATGYCYRGRCATGYYYN	0.1	-2.881	0.1739	174	0.85%	594.6	0.75%	1	1.13333
NLP7(RWPRK)/col-NLP7-DAP-Seq(GSE60143)/Homer	TGRCCYTTCR	0.1	-2.84	0.1807	4072	19.94%	15397.6	19.50%	1	1.02256
HOXA3(Homeobox)/mEmbryo-Hoxa3-ChIP-Seq(E-MTAB-8607)/Homer	ATGATTGATGGS	0.1	-2.831	0.1817	180	0.88%	617.7	0.78%	1	1.12821
[truncated: 708 more rows]

## Sheet: HOMER_FOXO1-Dam-day6
Motif.Name	Consensus	P.value	Log.P.value	q.value..Benjamini.	X..of.Target.Sequences.with.Motif.of.10504.	X..of.Target.Sequences.with.Motif	X..of.Background.Sequences.with.Motif.of.88297.	X..of.Background.Sequences.with.Motif	adj_p_bonferroni	enrichment (target/background)
[truncated: 1,048 more rows]

[truncated: 5 more sheets: HOMER_Dam-alone-day6, HOMER_Dam-alone_shared_1kb_day2, Homer_Dam-alone_shared_2kb_day2, HOMER_Dam-alone_shared_1kb_day6, HOMER_Dam-alone_shared_2kb_day6]
