# Supplementary material for: A conserved differentiation programme facilitates inhibitory neuron production in the developing mouse and human cerebellum
Source: Development. 2025 Dec 19;152(24):dev204811. doi: 10.1242/dev.204811 (PMC12766576; doi:10.1242/dev.204811)
Supplement: Table S5. — List of genes with significant peaks identified by targeted DamID and GO term analysis of those genes. [file develop-152-204811-TableS5.xlsx]

## Sheet: Genes bound by targeted DamIDs
	day 2 (±1kb)				day 6 (±1kb)					day 2 (±2kb)				day 6 (±2kb)
	ASCL1-Dam	FOXO1-Dam	Shared		ASCL1-Dam	FOXO1-Dam	Shared			ASCL1-Dam	FOXO1-Dam	Shared		ASCL1-Dam	FOXO1-Dam	Shared
	Phax	Zfp608	Gm16090		Ylpm1	Zfp608	Odc1			Phax	Zfp608	Lmnb1		Rnaseh2c	Zfp608	Klf9
	Bmerb1	Gramd2b	Nsa2		Tbc1d4	Gramd2b	Ifi44l			Mapre2	Gm24514	Klf9		Ylpm1	Gramd2b	Dtna
	Ntsr2	Gm26660	Hunk		Rnaseh2c	Nsa2	Cdh19			Zfp397	Gramd2b	Gm16090		Pkd2l2	Npas3	Odc1
	Gm9673	4931406G06Rik	Nol4		Hfe	Cbx5	Rps15a-ps2			Zfp24	Dtna	Nol4		Hfe	Afap1l2	Ifi44l
	Gal3st3	Zhx2	Uprt		Trmt12	Zhx2	Pabpc5			Gal3st3	Lpin1	Trib2		Tbc1d4	Nsa2	Pabpc5
	Mapre2	Atg14	Gm28707		Tnfrsf19	Smarca2	Wdr81			Celf4	Prkaa1	Gsk3b		Trmt12	Lpin1	Cdh19
	4930542C16Rik	Mzt2	Rpl37		Slco1c1	Ndufa6	Gm15722			Bmerb1	4931406G06Rik	Pcyox1l		8030423J24Rik	Smarca2	Cryab
	Zfp397	Jdp2	Pcyox1l		8030423J24Rik	Ednrb	Tkt			Drap1	Pkd2l2	Afap1l2		Sqle	Cbx5	Wdr81
	Zfp24	Cox7b	Cebpd		Washc5	Gm37472	Glrx			Ccdc85b	Mzt2	Sft2d3		Tnfrsf19	Zhx2	Gm15722
	Sntb1	Coa8	Smarca2		Zfp827	Gm37820	Gm16267			Gm37774	Fos	Nsa2		Washc5	Tnpo1	Tkt
	Drap1	Pfkfb1	Asah1		Kbtbd12	Miip	Gm16188			Scaf4	Jdp2	Hunk		Slco1c1	Ndufa6	Glrx
	H2ac11	Dennd6a	Sft2d3		Gm26801	Dsel	Dglucy			Rnaseh2c	Cox7b	Smarca2		Zfp827	Ric1	Capg
	Paxbp1	Foxp4	Ndufa6		Extl3	Myc	Fabp7			Stard4	Coa8	Rpl37		Gm26626	Ednrb	Tubb2b
	Ccdc85b	Tatdn1	H2ac5-ps		Tspyl1	Mir7074	Ptchd4			Ntsr2	Tnpo1	Uprt		Kbtbd12	Cipc	Lrrc8d
	Celf4	Gm37472	Ifi44l		Gm16564	Abcc4	Ccdc50			Paxbp1	Pfkfb1	Cebpd		Extl3	Grk5	Dglucy
	Cenpm	Gm37820	Ednrb		Nt5dc1	Daam2	Rps11-ps1			H2ac11	Atg14	Zhx2		Card19	Myc	Gm24787
	Tbc1d4	Atxn1	Tnfrsf19		Gucy1a1	Hint3	Aox1			Rela	Foxp4	Ndufa6		Hlcs	Daam2	Ctnnd2
	Mir148b	Plpp3	Fat1		Alcam	Gria3	Gm12414			Sntb1	Jak2	D930032P07Rik		Alcam	Fas	Gm22106
	Rnaseh2c	Miip	Slco1c1		Efl1	Mir8102	Gm37555			Cenpm	Tatdn1	Nrg2		Ccdc127	Gm18159	Thsd7a
	Gm37774	Myc	Cyp4v3		Ccdc127	Dpyd	Mpp4			Mir148b	Dennd6a	Ednrb		Ascl1	Ehd1	Agbl2
	Odc1	Kif13a	Rictor		Dnaaf11	Gm15846	Gm15419			Odc1	Ric1	Ifi44l		Cmas	Abcc4	Klf10
	Rnf182	Abcc4	Zbtb16		Lamc1	Spmip3	Zbtb7b			Rnf182	Atxn1	Asah1		C030005K06Rik	Gria3	Dnaja3
	Gm15995	Cplane1	Trib1		Hectd2	Mir22hg	4930517E11Rik			Hfe	Fbxo11	Rictor		Gucy1a1	Miip	Lurap1l
	Slc30a7	Gria3	Cdh19		C230024C17Rik	Abtb1	Gm14532			Gm15995	Grk5	Cipc		Dnaaf11	Mir7074	Ptchd4
	Hfe	Fam216a	Dsel		Acsbg1	Pax3	Trappc3			Tbc1d4	Prkg1	Tnfrsf19		Shc3	Gm26983	Arhgap26
	Trmt12	Dpyd	Mir7074		Ptpru	Rab5a	Gm21816			Nars1	Myc	Prdx3		Snx24	Dpyd	Ccdc50
	Gm14857	Ahsa1	Gm12979		Cetn4	Cryab	Rdh5			Gm14857	Kif13a	Trib1		Trim35	Rab5a	Dip2b
	Rnf113a1	Sntb2	Fdft1		Tubb2b	Ric1	Gm20753			Trmt12	Gucy1b2	Slco1c1		Tspyl1	Dsel	Gm37555
	Stard4	Mbnl2	Elob		Snx24	Ift57	S100a3			Lrrtm2	Pcdha4	Lifr		Serpinb1b	Ift57	Fabp7
	Mtmr6	B230217C12Rik	Daam2		Kbtbd11	Grk5	S100a4			Rnf113a1	Fas	Elob		Efl1	Hint3	Rps11-ps1
	Cdc14a	2610021A01Rik	Rps15a-ps2		Rps3a1	1110002J07Rik	Gm28906			Socs5	Ifit2	Daam2		Nt5dc1	Abtb1	Ppp3ca
	Gm5493	Rufy2	Gm12746		Pals2	Gm26576	Il4ra			Ppp1r1a	Gm18159	Fat1		Serpine2	Gm15846	Ndst1
	Ppm1l	Jak2	A330033J07Rik		Get1	Gm16000	Gm29346			8030423J24Rik	Wnt5a	Tagln3		Vav2	Pip4k2b	Gm25072
	Rela	Abtb1	Id4		Gm37855	Slc10a6	Elobl			Gmpr	Ahsa1	Id4		Ptpru	Mir8102	Aox1
	Gm15978	Rnf217	Ncam1		Acot7	2900089D17Rik	2310015K22Rik			Mtmr6	Cplane1	Cyp4v3		Lamc1	Spmip3	Idh2
	Gm29019	Rab5a	Tbc1d9		4933407L21Rik	Fas	Gm28199			Mtss1	Gm6043	Zbtb16		Acsbg1	Gm38337	Polr3h
	8030423J24Rik	Ric1	Tagln3		Nufip2	E2f3	Gm9869			Eif3a	Sec11c	Plcxd2		Cetn4	Mir22hg	Sfxn3
	Washc5	Zup1	Slc1a3		Poll	Rny3	Camta1			Slc30a7	Abcc4	Ehd1		Itih3	E2f3	Nim1k
	Gmpr	Grk5	Gm26801		Actl10	Zfp719	Gjc2			Washc5	Gria3	Fdft1		Sspn	Pax3	Gm15419
	Gm17836	Pcdha4	Plcxd2		Slc38a9	Atm	Ssc5d			Cdc14a	Rpp30	Slc1a3		Zswim4	Rad54l2	Mpp4
	Psmb10	Bbx	Pabpc5		Ghdc	Zfp280c	Bltp2			Ppm1l	Plpp3	BC005537		Rps3a1	Tcf4	Hivep2
	Zfp827	Med1	Gm15846		Masp1	Gm38182	Aldoc			Osmr	Miip	Mir7074		Kbtbd11	Rny3	Rps15a-ps2
	Osmr	Prkg1	Cyb5b		C1ql3	Gm38289	Cib4			Cryzl1	Mbnl2	Tubb6		Get1	Zfp280c	Sh3bp4
	Wdr82	1110002J07Rik	Zfp788		Mir146b	Id1	5330413P13Rik			Atg3	Mir8119	Pabpc5		Poll	1810049J17Rik	Ackr3
	Lifr	Nfat5	Spmip3		Sec14l1	1810049J17Rik	Morrbid			Clptm1l	Dpyd	Prelid3a		Pals2	Slc10a6	Trappc3
	2510039O18Rik	2900089D17Rik	Extl3		Lin7a	Acadm	Gzf1			Grhl1	Rab5a	Gm26983		Adamts5	Klhl34	Gjb4
	Syn3	Kctd12b	Gm14984		Gm5979	Pum1				Gm17836	Bbx	Togaram1		Cimap1c	Pum1	Zbtb7b
	Nars1	Foxred1	Pax3		Lmna	Irf2				Slc16a12	Sntb2	Cdh19		Mir7211	Atm	4930517E11Rik
	Clptm1l	Fas	Cryab		Dip2b	Tjp1				Gm25092	Fam216a	Gm14984		Gm37855	Atoh8	Mir3089
	Cryzl1	Ifit2	Ift57		Ercc4	Myo10				Nipbl	Abtb1	Dsel		Wdr37	Myo6	Gm21816
	D930032P07Rik	Fign	H2-DMa		Ablim2	A330093E20Rik				Wdr82	Ppp2r2b	Ift57		Acot7	Acadm	Tnk2os
	Mtmr9	Rny3	Scrt2		Pcdh17	Gm38337				Psmb10	2610021A01Rik	Ncam1		Aqp4	Tm9sf3	Gm16267
	Pptc7	Zfp658	Prdx3		Zfp51	Retreg1				Zfp827	Pip4k2b	Extl3		Mir146b	Txndc2	Scarb2
	Atg3	Cul3	Inpp5k		Pdia3	Nr1d1				Mtmr9	Rufy2	Tbc1d9		Usp12	Ppp4r1	Rdh5
	Inpp4b	Rpp30	Rwdd1		H2af-ps1	Sesn1				Men1	Lasp1	H2-DMa		Slc38a9	Gm38289	Atp1a2
	Grhl1	Sparcl1	Cacfd1		Lyplal1	Mir7117				Slc12a4	B230217C12Rik	Cblb		Snta1	Id1	Rpl10-ps2
	Lrrtm2	Tubb4a	Gm26576		Psapl1	Ibtk				Twf2	Rnf217	Cyb5b		Masp1	Myo10	Elobl
	Nipbl	1810049J17Rik	Utp14b		Adamtsl1	Txndc2				Gm37564	Kctd12b	Gm38292		Nufip2	Gm38139	Gm28906
	Timm8b	Atoh8	Nt5dc1		Gm26038	Ehd4				Nap1l3	Tcf4	Alcam		4933407L21Rik	Retreg1	S100a3
	Elmod2	Stt3a	Cldn12		C130026L21Rik	Gm29245				Dnajc3	Tbc1d12	Gm15846		Zc3h7a	Tubb2a	S100a4
	Snora21	Acadm	Mccc1os		Calcoco1	Dimt1				2510039O18Rik	Zup1	Wdfy3		Gm11412	Pgam1	Gm28199
	Fbxo44	Pum1	Slc10a6		Slc49a4	Dnah5				Cd180	Rny3	Zfp788		Tet2	Mir7117	Camta1
	Gm37564	1700064M15Rik	E4f1		Csdc2	Cdk5rap2				Prpf39	Gm16145	Gria2		Actl10	Dimt1	Gjc2
	Dlat	Tjp1	Cblb		Grid1	Tmem242				Mir6356	Nfat5	Ccdc127		E2f1	Mir7039	Rin2
	Nap1l3	Myo10	Gucy1a1		Rgr	Hdac9				Kbtbd12	1810049J17Rik	E4f1		Ercc4	Fryl	Scarna6
	1700113H08Rik	Gm12092	Alcam		Gfus	Mef2a				Syn3	Foxred1	Cryab		Gm26038	Irf2	Ssc5d
	Plxdc1	Pja2	Ccdc127		Scrib	Ctnnd2				Inpp4b	Tubb4a	Spmip3		Sec14l1	Tmem242	Gm10658
	Bivm	Gm12532	Exosc9		Cxcl14	Hmg20a				Tbc1d24	Med1	Gm38337		Rgs12	Tjp1	Gm9869
	Cd180	Sesn1	Gm15722		Trp53cor1	Larp1b				Shisa3	Pum1	E2f3		Gm5979	Tcf7l1	Gm12414
	Togaram1	Arxes2	E2f3		Gm37790	Gm37033				Card19	Aldh18a1	Gm15722		Dok7	Cdk5rap2	Bltp2
	Tbc1d24	E030037K01Rik	Serpine2		Map3k5	Wbp2				Pptc7	Sparcl1	Pax3		Zfp51	Dnah5	Aldoc
	Prpf39	Mir7117	Zfp719		Trf	Olfml1				Timm8b	Myo6	Plxdc1		Lmna	Hdac9	Gm16188
	Fam89b	Txndc2	Pcdhgc3		Hectd2os	Tmem87a				Elmod2	Nfil3	Gucy1a1		C1ql3	Ibtk	Gm29346
	Eif3a	4933431K14Rik	Dnaaf11		Raet1d	Pgam1				Dlat	Fign	Dnaaf11		Adamtsl1	Fen1	Cib4
	Mir1953	Tpbg	Ano4		Trim16	Stat1				Rps29	Acadm	Galc		Adcyap1r1	Gm36999	Gm20753
	Mir3971	Gm16188	Galc		Sfxn3	Gm37964				Snora21	Pja2	Exosc9		Abcg4	Sesn1	Il4ra
	B9d2	Ehd4	Tubb6		Sh3bp4	Mdfic				1700113H08Rik	Cul3	Scrt2		Lin7a	Nr1d1	Gzf1
	Filip1	Asb7	Gas2l3		Trim46	Akr1e1				Celsr1	Txndc2	Kif26b		Tbce	Ehd4	Gm38102
	7530416G11Rik	Gm29245	Zfp280c		Arhgap31	Nrip1				Pdgfc	Fgf14	Rwdd1		Pcdh17	Gm29245	Morrbid
	Wnt7b	Tbc1d12	Prelid3a		Specc1l	Gm5444				H2-Aa	Stt3a	Zfp280c		Ablim2	Mef2a	5330413P13Rik
	Mirlet7c-2	Dimt1	Gm38182		Lrrc75b	Dipk1a				Bivm	Myo10	Syk		Sema6a	Larp1b
	Rps29	Tnfsf8	Gm38289		Baalc	Dhrs7				I830134H01Rik	Capg	Slc10a6		H2af-ps1	Nrip1
	Gm16564	Dnah5	Id1		Rufy3	Etv1				Gm2991	Gm38139	Inpp5k		Calcoco1	Akr1e1
	Pdgfc	Ctnna2	Dcp1a		Mir3089	Cav2				Kcnq3	Mir7117	Cacfd1		Adsl	Gm5444
	Tspyl4	Hdac9	Tkt		Gstm7	Cav1				Filip1	Rasa3	Nt5dc1		Pacs2	Hmg20a
	Frk	Gm26692	Rpf2		Scx	Polb				B9d2	Arxes2	Klhl34		Pdia3	Bach1
	Slc2a6	Aldh18a1	C230024C17Rik		Ttll7	Bach1				Shc3	Dimt1	Utp14b		Cx3cl1	Dhrs7
	Adamtsl2	Hmg20a	Syk		Cbr1	Cox5a				Mir1953	Mir7039	Dcp1a		Lyplal1	Etv1
	H2-Aa	Me3	Irf2		Idh3g	Mir1938				Col16a1	Fryl	Tkt		Csdc2	Olfml1
	Hdac2	Larp1b	Ttk		Robo2	Dennd2b				Trim35	Me2	Atoh8		Grid1	Snx33
	Sik2	Gm37033	Acsbg1		Gm5475	Fen1				Spata7	Tnfsf8	Klf15		Tnk2	Mdfic
	Celsr1	Igf1r	Hdac11		Ptpn3	Tom1l2				Klhl22	Tjp1	Serpine2		Cxcl14	Mir1938
	Slc16a12	Syt9	Ctdsp2		Gm15941	Azin1				Gadd45g	Tcf7l1	Lgals12		Rgr	Agpat4
	Mapkapk3	Ank3	9930012K11Rik		Jund	Ipo8				Gm20518	Astn2	Ano4		Med12l	Gm37033
	Gm2991	Foxp2	A330093E20Rik		Insig1	6530411M01Rik				Mir3971	Dnah5	Gas2l3		Gfus	Wbp2
	Col16a1	Abcd2	Gm38337		Gse1	Dusp6				Axl	4933431K14Rik	Ppp4r1		Scrib	Mtmr11
	BC037039	Mpp1	Gm16267		Gm26971	Maml3				Pdlim1	Tpbg	Gm38289		Rit1	Tmem87a
	Kcnq3	Osr2	Ibtk		Scarb2	Fgr				St6galnac3	Arhgap12	Id1		Gp1bb	Cav2
	Cdon	Akr1e1	Sephs1		Gm30074	Foxo1				Sik2	Asb7	Ralbp1		Arhgap31	Cav1
	St6galnac3	Gm5444	Selenos		Tomm40l	Morf4l1				Ppwd1	Sesn1	Tubb2a		Gm37638	Atp2b1
	AI593442	Me2	Tmem43		Zfp281	Agpat4				Tspyl4	Arid4a	Pgam1		Gm10544	Dipk1a
	Men1	Ppm1a	Unk		Nfkbil1	Dnaja3				Mapkapk3	Ctnna2	Tubb2b		Trim16	Gm37964
	Hmga2	Psme4	Naa80		Gm10642	Zfpm2				Pkn1	St3gal2	Rpf2		Trf	Azin1
	Adra1a	Chic2	Tubb2b		Kcna2	Gm36971				Trabd	Ehd4	Lrrc8d		Gm37790	Gm29741
	Spata7	Slc7a11	Kbtbd11		Gm15889	Papss1				Frk	Gm29245	9930012K11Rik		Map3k5	Fgr
	Hectd2	Arhgap12	Pxdc1		Ggnbp2	Odad4				Adra1a	Gm7935	Pxdc1		Trim46	Stat1
	Gm10570	Klhl25	Tnc		Adcy6	Arhgef12				Slc2a6	Cndp2	Hdac11		Sgk1	Kcna5
	Gadd45g	Tmf1	Tmem196		Hax1	Etv5				Cdon	Smim30	Pknox2		Baalc	Polb
	Acat1	En1	Dglucy		Tmem38a	AI849053				Adamtsl2	Cyb5a	Dcc		Raet1d	Gnaq
	Klhl22	Tmem47	Mxd4		4930432M17Rik	Il1rapl1				Sccpdh	Akr1e1	Irf2		Sox6	Mfsd13a
	Trabd	Gm16178	Gm11751		Eif4ebp1	Slc36a4				Hdac2	Gm5444	Tmem242		Gm28499	Gm36971
	Gm20518	Ccnd2	Tmem242		Gucy1a2	Pde6d				AI593442	Abcd2	Ttk		Peli2	Dennd2b
	Irak1bp1	Ipo8	Mef2a		Mef2b	Coq10b				Ndrg1	Osr2	Tnc		Ppl	Etv5
	Ppp4r3b	6530411M01Rik	Ctnnd2		Mtap	Ptges3				Tlnrd1	Mpp1	Acsbg1		Specc1l	Cox5a
	Ppm1h	Hes3	Fzd4		Gm10658	Hspb3				Ccnj	Hmg20a	Itih3		Lrrc75b	Cers6
	Lzic	Maml3	1700023H06Rik		Adgb	Pals1				Plaat3	Ppm1a	Tmem196		Rufy3	Ipo8
	Ppwd1	Urm1	Gm19721		6330562C20Rik	Gm6822				Glrx	Igf1r	Dglucy		Cbr1	Zfpm2
	Mir5616	Klhl23	Nkain4		Cuedc1	Paip2b				Dhodh	Rmc1	Fth1		Hectd2	Maml3
	Cdh4	Foxo1	Pals2		Timp4	Tsen34				Sfxn1	Cimap1c	Tmem43		Dtnbp1	Rtraf
	Taf4	Morf4l1	Olfml1		Aebp2	C1qtnf5				Gm5529	Syt9	Gm11751		Ptpn3	Foxo1
	Ndrg1	Man2b1	Tmem87a		Gpr146	Mocs2				Rhobtb3	Foxp2	Hdac9		Scx	Tom1l2
	Nabp1	Gm36971	Pgam1		Sstr2	Trim45				Vav2	Otud7b	Ibtk		Elmo3	Rorb
	Lrrc8c	Cndp2	B3galt1		Hspa8	Itga1				Akna	Ckap2	Selenos		Idh3g	Tulp3
	Apba2	Tulp3	Gm37964		Zfp217	Mfsd13a				Ccdc71l	Gm37033	Ptk2		Mir29b-2	Pcgf6
	Nsmce3	Cyb5a	Pop1		Bbc3	Gabarapl1				Hmga2	Ank3	Calml3		Malat1	Papss1
	Ccdc71l	Papss1	Mdfic		Fam180a	Mmut				Acat1	Hes3	Gm37622		Robo2	Morf4l1
	Tafa2	Odad4	Dgkb		Ech1	Vim				Bcl2l1	Slc7a11	Ctdsp2		Dtx4	Zfp438
	Gm2824	Gm37936	Nrip1		Atp6v0e2	Adgrf2				Ankrd12	Tmem47	Naa80		Gstm7	Il1rapl1
	Glrx	Opa3	Dcc		Egfr	Rorb				Irak1bp1	Eogt	Gm36999		Hectd2os	Hspb3
	Dnaja4	Rmc1	Dhrs7		Egfros	Pcgf6				Retreg1	Tmf1	Kbtbd11		Tnfrsf12a	Pals1
	Mir6950	Slc36a4	Etv1		Atpaf1	Zfp438				Mtcl1	Gm36971	Ctnnd2		Slc49a4	Mkx
	Sfxn1	Pde6d	Fth1		Gngt2	Mkx				Ago2	Ccnd2	Sephs1		Ttll7	Dusp6
	Rhobtb3	Wars2	Cav2		Ttll4	Pwwp2a				Sbf1	Psme4	Mxd4		Gm15835	Mocs2
	Gm22059	Eif4a2	Pycr2		Rin2	Gm37731				Mir6950	Ipo8	Unk		Per2	Arhgef12
	Myo1b	Paip2b	Slitrk2		Ankzf1	Gm26329				Apba2	Klhl25	Gm22106		Gm24337	Mmut
	Retreg1	Ftsj1	Met		Ifitm2	Rsrp1				Entrep2	Maml3	Mef2a		Lgals2	Itga1
	Rassf8	Tmtc2	Dennd2b		Bmf	Eda2r				Slc22a23	Polr3c	Zfp516		Psors1c2	Adgrf2
	Cetn4	C1qtnf5	Gm42743		Gm11650	Usp9x				Nsmce3	Frmd4b	Sdc2		Rassf4	Gm15654
	Fgf2	Pcolce2	Dr1		Tanc1	Cyp1b1				Lrrc8c	Foxo1	Larp1b		Gfap	Slc36a4
	I830134H01Rik	Gm28863	Elovl6		Tor3a	Ppp3ca				Ppm1h	Gm16178	Wasf3		Gm5475	Tnfrsf21
	Ralbp1	Zfyve26	Lrrn3		Lin37	Arl5b				Cdh4	Tom1l2	Agbl2		Gm15941	Paip2b
	Mir1931	Trim45	Azin1		Evi2b	Gm4221				Prpf4b	Tulp3	Nrip1		Jund	Clock
	Snx3	Itga1	Maf		Gatm	9630028B13Rik				Ubtd1	Pcgf6	Fzd4		Dot1l	Nckap5
	Lrrc4b	Clec2d	Dusp6		Apoc1	Gm37272				Fbxw7	Papss1	Tacr1		5033430I15Rik	Tshz1
	Slc22a23	Gm1720	Fgr		D330023K18Rik	Mt1				Taf4	Eif4a2	Lynx1		Nfkbil1	Map3k8
	Rasl11b	Zcchc9	Vasn		Eeig1	Tshz1				Vps26c	Morf4l1	Pals2		Atp6v1g2	Anxa7
	Ifrd2	Tbp	4933407L21Rik		Gm19426	Map3k8				Avpi1	Man2b1	Prpf19		Suds3	Trim45
	Rps3a1	Gabarapl1	Agpat4		Adgrl3	Fkbp9				Rassf8	En1	Pop1		Mir9-2hg	Tsen34
	Aga	Sema3e	Dnaja3		Gssos2	Gm28439				Ppp4r3b	Urm1	Dgkb		Gse1	Map2k3
	Camk1d	Gspt1	Il6st		Il15ra	Evi5l				Cetn4	Klhl23	Me3		Gm26971	C1qtnf5
	Sco2	Vit	Zfpm2		Gm14305	Map3k20				Cpox	Tbp	Gm19721		Fbxo10	Rsrp1
	Pdlim1	Pcgf6	Grk4		Osbpl7	A930009A15Rik				Fgf2	Opa3	Bach1		Ggnbp2	Pde6d
	Ptk2	Ccdc50	Rapgef3os1		Ubac1	Tesk2				Dnaja4	Gm6441	Dhrs7		Gm10642	Ptges3
	Cpox	Nfkb1	Nudt16l1		Pde1a	Rdh14				Nabp1	Thoc1	Etv1		Tcf25	Coq10b
	Megf9	Ntan1	Dennd5a			Paip2				Trim9	Itga1	Olfml1		Tomm40l	Gabarapl1
	Cep350	Zbtb2	Prpf19			Cdkn1b				Ctif	Zfyve26	Snx33		Zfp281	Cyp1b1
	Lrrtm1	Pla2g7	Nckap5			Sting1				Cdk5rap2	Vit	Mdfic		Adcy6	Paip2
	Tbrg1	Pwwp2a	Arhgef12			Cited1				Sco2	Enpp2	Agpat4		Kcna2	Gm5777
	Angpt2	Mfap4	Etv5			Arv1				Megf9	Wars2	Gm37855		Tmem38a	Ubl3
	Calml3	Bbs10	AI849053			Brf1				Zswim4	Zcchc9	Nkain4		Hax1	Sting1
	A230065N10Rik	Gm37731	Il1rapl1			9230104M06Rik				Rps3a1	Ftsj1	Mtmr11		Mtap	Apod
	Gm28539	Rsrp1	Thy1			Gm13346				Tafa2	Slc36a4	Tmem87a		Macf1	Pwwp2a
	Ccnj	Thoc1	Slc38a9			Zfp703				Chsy1	Tnfrsf21	Cav2		Unc13c	Eda2r
	Marchf6	Yipf6	Tmem106c			Gm20544				Gm28539	Paip2b	Slitrk2		4930432M17Rik	Tcirg1
	Plaat3	Xxylt1	Gemin8			Mib1				Lrrc4b	Gspt1	Lrrn3		Zmiz1os1	Usp9x
	Plxnc1	Wwtr1	Coq10b			Slc29a3				Myo1b	Tshz1	Vasn		Eif4ebp1	Vim
	Sphkap	Gm4221	Tbc1d32			Gm37954				Gm22059	Gm37936	B3galt1		Gucy1a2	Zbed3
	Inhbb	9630028B13Rik	Pcyt1b			Kdm3b				Erlin1	Fgf1	Gm37964		Mef2b	Gm26329
	Wbp2	Gm37272	Ccno			Abcc10				Aga	Trim45	Klf10		Gm11670	Gm12272
	Synm	Tshz1	Clock			Fbxo30				Ifrd2	Ntan1	Dnaja3		2610037D02Rik	Tesk2
	Tsc1	Map3k8	Ptges3			Gm26759				Lrrtm1	Pla2g7	Met		Cuedc1	Mib1
	Sptbn1	Fgf1	Hspb3			Zfp617				Mir1931	C1qtnf5	Il6st		Adgb	Kdm3b
	Arrdc4	Smim10l1	Swap70			Itih6				Snx3	Rsrp1	Azin1		Gm15889	Arhgef18
	Car14	Rnf168	Pals1			Kdm4a				Sall3	Pcolce2	Gm29741		Sstr2	Rdh14
	Cpsf2	Gm28439	Gm6822			Tecrl				Marchf6	Gm5979	Fgr		Timp4	Gm25515
	Get1	Vps25	Gm833			Gm11398				Lrrc10b	Pde6d	Pcdh18		Aebp2	Fkbp9
	Slc16a14	Map3k20	Fabp7			Ubc				Get1	Gabarapl1	Gnaq		Cdc42ep4	Mt1
	Abr	1700023G09Rik	Ext1			Pipox				Zfyve28	Paip2	Elovl6		Mvb12b	Gm37731
	Sesn2	Rps19bp1	Grm3			Snx15				Ddb1	Ubl3	Rpl27a		Hspa8	Cited1
	Tnip2	Srsf10	Itpa-ps2			Spon1				Cpsf2	Tmtc2	Chic2		Gpr146	Snx15
	Rin3	Gm16184	Crebrf			Cited2				Camk1d	Shoc2	Mfsd13a		Zfp217	Abcc10
	Mir6921	Selenot	Spart			Wbp11				Vwce	Sema3e	Nudt16l1		Atpaf1	Evi5l
	Ubtd1	Rdh14	Gm8826			Elovl1				Angpt2	Xxylt1	Dennd2b		Bbc3	Brf1
	Gabarapl2	Paip2	Top3a			Gm10827				Tbrg1	Apod	Etv5		Lrrn4	Arl5b
	Avpi1	Rbm39	Gm14978			Amotl2				Sesn2	Pwwp2a	Arl6ip5		6330562C20Rik	Kdm4a
	A230083N12Rik	Cdkn1b	Stat5a			Gm37432				A230065N10Rik	Mfap4	Lurap1l		Fam180a	Cdkn1b
	Gm37855	Gm37590	Mfsd13a			4930405A21Rik				Rin3	Nfkb1	Zfpm2		Ech1	Dysf
	Scn3b	Cited1	Rgp1			Gm26569				Adamts1	Cxxc1	Add1		Atp6v0e2	Gm37272
	Ttc39a	Cnksr3	Ppp1r12a			Sfrp4				Adamts5	Yipf6	Rtraf		Egfr	Arv1
	Med27	Shoc2	Wbp1l			Rbm10				Tmx3	Srsf10	Wbp1l		Egfros	Elovl1
	Yaf2	Slc25a17	Mmut			Ngly1				Car14	Rnf168	Rapgef3os1		Luzp1	Map3k20
	Adamts5	Eloa	Acox3			Bmpr2				Cep350	Slc29a1	Oxr1		Gm13358	Gm28439
	Cdkn2c	1110025M09Rik	Ptchd4			Ube2s				Ttc39a	Mir1b	Maf		Numa1	Zswim6
	Ywhaz	Lrrc49	Ppp1r14c			Adi1				Synm	Kdm3b	Pycr2		Trp53cor1	Gm38182
	Cav1	Brf1	Slc25a12			Gbp3				Clip4	Eloa	Slc38a9		Ttll4	Itih6
	Bach1	9230104M06Rik	Mtarc2			Lgmn				Cdkn2c	Wwtr1	Rorb		Ankzf1	A930009A15Rik
	Rpl27a	Scrn3	Astn1			Dusp11				Gm15285	Rdh14	Dusp1		Ifitm2	Zfp703
	Cox5a	Adgrb3	Vim			A830019P07Rik				Arrdc4	Vps25	Grk4		Bmf	Lzts2
	Mir1938	Cxxc1	Adgrf2			Jam2				Yaf2	Zbtb2	Crebrf		B230319C09Rik	Gm11398
	Junb	Gm20544	Dip2b			Nim1k				Mir7211	Smim10l1	Ccno		Evi2b	Adi1
	Ap1ar	Kdm3b	Gm4279			Snx13				Ywhaz	Bbs10	Zfp438		Rnd3	Lgmn
	Gm15285	Fbxo30	Rorb			Gm1972				Mir1938	Rps19bp1	Il1rapl1		Tor3a	Sfrp4
	Cpeb4	Itpr1	Il1rap			Zfp874b				Plxnc1	Gm8520	Snx18		Tanc1	Rcan1
	Cep57	Zfp617	Scn8a			B130011K05Rik				Sphkap	Gm37731	Hspb3		Lin37	Olig1
	Pcdh18	Unc5c	C030034L19Rik			Slc50a1				Tsc1	Cited1	Zfand5		Gm12979	Gm16758
	Bpifb5	0610040F04Rik	Rps11-ps1			Ndufv3				Dock4	Brf1	Pals1		Gatm	Fam13a
	Cacng7	Kdm4a	Zc3h12b			Mir3092				Wbp2	Gm37590	Mkx		Gm22056	Irf2bp2
	Qpctl	Gm38304	Polg			Clk4				Inhbb	E130114P18Rik	Tmem106c		Apoc1	Jam2
	Hap1	Gm11398	Zfp438			Kctd17				Tnip2	Selenot	Hephl1		Kcnk3	Zfp617
	Rhoj	Gm37589	Tex26			Leprot				Gm15885	Ppp1r14b	Dennd5a		Gm16564	Pipox
	Erlin1	A530076I17Rik	Aox1			Fgfbp1				Tfap4	Kdm4a	Dusp6		Eeig1	Rbm10
	Pigg	Epha5	Mkx			Tomm7				Rhoj	Slc25a17	Gemin8		Arap1	Snx13
	Clip4	Wbp11	Txn2			Mir2139				Glis2	Cdkn1b	Gm25134		Gm29630	Trex1
	Tfap4	Gm10827	Snapc3			Blzf1				Cav1	Gm37272	Arhgef12		4930439A04Rik	Zfp874b
	Acot7	1700066J03Rik	Gm26329			Asrgl1				Gabarapl2	1110025M09Rik	Pcyt1b		Myh2	Gm37954
	Sall3	Rsad2	Gm12414			Brms1l				Sptbn1	Plekhs1	4933407L21Rik		Adgrl3	Tecrl
	Lrrc10b	Rarb	Eda2r			Gm16897				Wdr37	Gm16184	Mmut		Gm26801	Ppp2r3a
	Gsx1	Rbm10	Usp9x			Gm32250				Ap1ar	Idh2	Ptchd4		Gm10538	A330093E20Rik
	Gpr89	Ngly1	Btd			C1qtnf6				Pcdh10	Map3k20	Ext1		Gssos2	Ubc
	Ddb1	Napepld	Coq10a			Ppie				Acot7	Gm28439	Adgrf2		Il15ra	Slc29a3
	Pak3	Plekhs1	Cyp1b1			Elof1				Abr	Lrrc49	Thy1		Gm14305	Fbxo30
	Vwce	Lgmn	Gm37555			Gm32569				Zfp521	Rbm39	Gm15654		Insig1	Ngly1
	Gak	Dusp11	Ppp3ca			Gm20743				Ephb3	Mir6979	P3h2		Psapl1	Nat8f4
	Acly	E330013P04Rik	Runx2os1			Ift70b				Scn3b	Rsad2	Rbm20		Ubac1	Wbp11
	Hadh	Btbd7	Adam19			Slc4a2				Slc16a14	Gm11398	Clock		Ghdc	Asrgl1
	Cmip	Mrpl39	Gm26347			Cbll1				Cdip1	Lgmn	Gm4279		Gngt2	Cenpv
	Nufip2	Nim1k	Tubg2			Tnfrsf1b				Aqp4	Cnksr3	Il1rap		C130026L21Rik	Amotl2
	Tmem41a	Arhgef6	Arl5b			Gm29101				Junb	Scrn3	Plekha8		Gm9821	Gm20544
	Tmx3	Zfp790	Rbm20			Prmt5				Rims2	Mxi1	Nckap5		Gm11733	Ndufv3
	Slc35f1	Gm37238	Mt1			Gstm1				Mir6921	Btbd7	Gm26038		A730056A06Rik	Spon1
	Ssb	Gm16531	Plxdc2			Pcnx4				Cpd	Gm16758	Spart		Gm11650	Macrod1
	Cdh13	B130011K05Rik	Gm26038			Myh10				Cox5a	Mrpl39	Map3k8		Map3k10	Gm4221
	Actl10	Specc1l	Fundc1			Dazap1				Abat	Adgrb3	Top3a		Osbpl7	Gbp3
	Gm10531	Pxk	Fkbp9			Yrdc				Gm37666	Irf2bp2	Swap70		Pde1a	Leprot
	Abat	Mpp2	Gm15890			Gm10701				Dgkg	Zfp617	Arhgap26		BC046401	Dusp11
	Mrps11	Gm38388	Evi5l			Sirt4				Med27	Itpr1	Ccdc50		2900093K20Rik	Cited2
	Mir762	Kifap3	C130026L21Rik			Gm13836				Cep57	Unc5c	Gm8826		Gm19426	Ube2s
	Dgkg	Mir3092	Calcoco1			Prkag2os2				Cacng7	Rbm10	Gm15231		D330023K18Rik	Bmpr2
	Kcnip1	Cbs	Ldah			Abhd8				Qpctl	Nim1k	Snapc3			Ppie
	Notch2	Zkscan6	A930009A15Rik			Fcho2				Il31ra	Gm37238	Clec2d			Nhsl1
	Mir8109	Wdr35	Ppm1k			Slc27a1				Pak3	Gm37589	Grm3			Brms1l
	Nemp1	Leprot	2310014F06Rik			Tuba1b				Usp12	Scarb1	Rgs12			Slc50a1
	Rtn2	Cd38	Tnrc6b			Arf4				Rapgef3os2	Arhgef6	Map2k3			Clk4
	Capn2	AI429214	Dnajc1			Mafb				Gpr89	Rarb	Tbc1d32			Tnfrsf1b
	Lurap1l	Hnrnpa3	Clrn1			Zhx3				Trir	Epha5	Itpa-ps2			Cbll1
	Fosb	Ppie	Sting1			1700027A07Rik				Cnnm2	Fbxo30	Ptges3			Mir3092
	Ints10	Elof1	Zswim7			Gpsm2				Cpeb4	Ngly1	Coq10b			Kctd17
	Ipmk	Cbfb	Arv1			C030034I22Rik				Carnmt1	Wbp11	Cyp1b1			Yrdc
	Edil3	Caml	Cxxc5			Rnase13				Amotl1	Gm20544	Dip2b			C1qtnf6
	Rubcnl	Txndc15	Gab2			Fam187a				Bambi	Gm38304	Gm37555			Pcnx4
	Lpar2	Ift70b	Hspbap1			Ufl1				Svil	Cbs	Adm			Fgfbp1
	Slc25a44	Cbll1	Thrsp			Ubn2				Hadh	Gm4221	Dok7			Tomm7
	Yjefn3	Nucb2	Aamdc			Ppargc1a				Ina	Leprot	Zc3h12b			A830019P07Rik
	Rab5c	Rpf1	Amph			Slc25a24				Bpifb5	Napepld	Gm5777			Elof1
	Amot	Mrpl28	Dzip1l			8030453O22Rik				Smim1	Dusp11	Fabp7			Ufl1
	Gm5777	Tnfrsf1b	Dapk1			Gm17057				Gsx1	Wdr35	Sting1			Nfe2l2
	Fndc11	Mpzl1	Zfp703			Gm15677				Edil3	Pmp22	Scn8a			Rnase4
	Flii	Pcnx4	Mib1			Oat				Bdkrb2	Cited2	Cxxc5			Ang
	Gdap2	2610008E11Rik	Gm37954			Dcaf11				Fam120b	Bmpr2	Gm14978			Prmt5
	Smim1	Parp16	Fam13a			BC065397				Gak	Ppie	Acox3			Blzf1
	Baz2a	Myh10	Gprin3			Acadl				Cmip	Fam117b	Eda2r			Slc4a2
	Gm26737	Lrch3	Gm26759			Rbfox2				Masp1	Zfp790	Txn2			Fcho2
	Masp1	Klf7	Cxcl14			9530046B11Rik				Nufip2	Mpp2	Usp9x			Myh10
	Rgs12	Nup50	H2ac22			Ddr1				Notch2	Pxk	Plin2			Ift70b
	Fam120b	Sirt4	Styx			Afg3l1				Cdh13	Gsr	Slc25a12			Ramp1
	Gars1	Fam83d	Itih6			2310001K24Rik				Kcnip1	Tnfrsf1b	Vim			Thoc6
	Gnaq	Kctd12	Gm12676			Akirin2				Fam98a	Zkscan6	Zbed3			Arid5a
	C1ql3	Prkag2os2	Mpp4			Gm22145				Hmgn2	E330013P04Rik	Gm26329			Arf4
	Pls1	Abhd8	1700054K19Rik			Megf8				Mrps11	Cbll1	Mpst			Nup50
	Gm16087	Zhx3	Tm7sf2			Ikzf2				Txndc11	Caml	Gm12272			Gstm1
	Mir3097	Zfp9	Pipox			Mir7687				Mir762	Txndc15	Ppp1r12a			Tuba1b
	Sec14l1	Gm11917	Adat2			Gm10399				Zc3h7a	Mir3092	Tex26			Rnase13
	Gspt2	Bach2os	Nfia			Gm14469				Mir8109	Gm17105	Mib1			Prss45
	Dok7	Gm17057	Cfap20			Nme3				Gm11412	Gm6546	Adam19			Abhd8
	Lin7a	Msrb1	Snx15			Tmem259				Arhgef37	Mrpl28	Btd			Akirin2
	Fam98a	Tox4	Gm15419			4732465J04Rik				Amot	Gm38388	Ppp1r14c			Sirt4
	Hlx	Sall2	Spon1			Kdsr				Rtn2	Kifap3	Rps11-ps1			9230104M06Rik
	Gm3693	Oat	0610025J13Rik			Eef2				Dipk2a	Pcnx4	Polg			Slc27a1
	Gm16045	Dcaf11	Elovl1			Gm11457				Ints10	Cd38	Pcdh17			Gm29101
	Foxp1	BC065397	Pacc1			Apba3				BC018473	Fgfbp1	Arhgef18			Prkag2os2
	Hmgn2	Trappc5	Cnot6			Ddit4				Fosb	Specc1l	Tubg2			Fam187a
	Efhd1	Acadl	Klhl3			Prkce				Llgl1	Lrch3	Mtarc2			Ddr1
	Chrm3	9530046B11Rik	Amotl2			Antkmt				Slc25a44	AI429214	Ppp3ca			Dcakd
	Cnnm2	2310001K24Rik	Nudt22			Mgmt				Hecw2	Cbfb	Ndst1			Mafb
	Carnmt1	Meak7	4930405A21Rik			Lix1l				Ssb	Elof1	Astn1			Mecom
	Bambi	S1pr1	Gm26569			Fau-ps2				Flii	Hnrnpa3	Fundc1			Zhx3
	Svil	Gm20443	Nr1d2			Pdzd9				Slc35f1	Myh10	Spats2l			Dazap1
	Sh3tc1	Akirin2	Sfrp4			Gm4735				1700003F12Rik	Ift70b	Ldah			Dcaf11
	Ercc4	Gm16076	Blm			Dctn1				Actl10	Dusp22	Gm25515			Gpsm2
	Ina	Gm10399	A330032B11Rik			Pik3ip1				Cpped1	Rpf1	Aox1			Nme3
	Sipa1l1	Rnu12	Ube2s			Gpx4				Gdap2	Nucb2	Fkbp9			Gm17057
	Chd9	Cbln3	Adi1			Midn				Lpar2	Parp16	Mt1			Ubn2
	Cavin1	Cramp1	Wdr1			Zfp1006				Ercc4	Kctd12	Calcoco1			Adgra3
	Mb21d2	Ttc39d	Bfar			Calr				Ptgr3	Nup50	Tm7sf2			Ppargc1a
	Dpagt1	Gm37497	Irgq			Metrn				Yjefn3	1700064M15Rik	Snx15			Slc25a24
	Akap12	Gm17501	Ramacl			Cmtm3				Nkd1	Msrb1	Tnrc6b			Rbfox2
	Chl1	A330015K06Rik	A830019P07Rik			Rrad				Chrm3	Fam83d	Zswim7			Gm15677
	Clic4	Tmem259	Jam2			Mir7662				Mir193b	Abhd8	Evi5l			Oat
	Gm25132	Sys1	Zfp30			2210408F21Rik				Gars1	Akirin2	Coq10a			Afg3l1
	Arhgef37	Cfap418	Snx13			Alad				Nemp1	Sirt4	Arl5b			Gm22145
	Pcdh17	Eef2	Gm1972			Cnppd1				Sec14l1	9230104M06Rik	Ppm1k			Prkce
	Zfp51	Gm10642	Zfp874b			Pik3ca				Gspt2	Mpzl1	Amph			Aqp5
	Fam43a	Fjx1	Abcc1			Gm11657				Ncoa6	Prkag2os2	Dapk1			Mir7687
	Spryd3	Hmgb2	Tnfaip1			Atp10a				Mb21d2	1700066J03Rik	Nudt22			Acadl
	Tmem151b	Gm28047	Slc50a1			E130102H24Rik				Capn2	Dcakd	Plxdc2			Megf8
	Zbed3	Mir3082	1700003G18Rik			Abhd11				Ipmk	2610008E11Rik	Clrn1			Gm10399
	Lyplal1	Gm16041	Ndufv3			Cep112				Gm16045	Zhx3	Pllp			Antkmt
	Psapl1	Fam114a2	Gm38099			Hdgfl2				Fndc11	Tox4	Gm26347			Gm14469
	Mt3	Dctn1	Baalc			Mir3098				Clic4	Sall2	Nfia			Gm16144
	2010110K18Rik	Smarcal1	Tiparp			Paxx				Gm10087	Dcaf11	A330032B11Rik			Trhr2
	Ptgr3	Chchd5	Mir8120			Ifitm10				Mir3097	Klf7	Arv1			Ikzf2
	Mtrf1l	Gpx4	Zfp667			Rrp9				Sipa1l1	Zfp9	Rgs17			Cnot11
	H1f0	Leo1	Map6			Gm11682				Foxp1	Tmc5	Elovl1			Fau-ps2
	Gcat	Rab11b	Clk4			Gm29521				Pls1	Ptn	Gng3			Tmem259
	Tcp11	Scg3	Kctd17			Gm38140				Gm6994	Cers5	Polr3h			Angptl4
	Micall1	Rgs13	Zfp369			Dcaf8				Zfp51	Cramp1	Dnajc1			BC065397
	Plin2	Tomm5	1110002O04Rik			Ttyh2				C1ql3	Gm17057	Pcdhgc3			Kdsr
	Mical2	Calr	Pvt1			Zfp446				Gm29417	Ttc39d	Zswim6			Pik3ip1
	Spsb4	Gm29514	Sema6d			Pate1				Tmem151b	Cfap418	Gm38182			Metrn
	Stard13	Slc18b1	Rnase10			Carm1				Baz2a	Pbx1	Cxcl14			Gm37820
	Etv6	Gm38287	Elp6			Actb				Fam43a	Cbln3	Itih6			Lix1l
	Myl6	Gm12764	Tut1			Tnks1bp1				Acsl5	Trappc5	A930009A15Rik			Eef2
	Gm29491	Ahcyl1	Asrgl1			Slc25a18				Dtnb	Plekhb1	H2ac22			Mgmt
	Esyt1	Sox1	Rufy3			Nt5c				Sh3tc1	Oat	Gab2			Tmigd3
	Eif2a	Pdgfd	Gm26693			Spty2d1				Tcp11	Rnu12	Dzip1l			Apba3
	Fam83f	Ppm1e	Brms1l			Tmem86a				Abcg4	Meak7	Zfp703			Ddit4
	Gm15829	Rrad	Gm16897			Upp1				Pvalb	S1pr1	Lzts2			Gm7265
	Slc24a2	Pip5k1a	Gm32250			Jun				Ndufs8	Acadl	Sfxn3			Alad
	Pa2g4	B4galt3	4930517E11Rik			Plek				Spryd4	Gm10399	Gm20652			Dctn1
	Tpd52l2	Tacc1	Macrod1			Gm16141				Lin7a	Mir3082	Thrsp			Palm3
	Car3	Nes	C1qtnf6			Mnt				Gm49405	Gm37497	Klhl3			Dnmt3l-ps1
	Lrrn1	Cactin	Gm32569			Lgalsl				Chd9	Gm11437	Wasl			1700109K24Rik
	Siah2	Slc25a42	Gm20743			Gm11537				Slc24a2	Gm16076	Adi1			Zfp1006
	Tesk2	S100a13	Ccnd3			Slc12a9				Tesk2	Tomm5	Sfrp4			Calr
	Car2	Alad	Slc4a2			Mir6403				Iyd	Sys1	Aamdc			Hdgfl2
	Gm29417	Cnppd1	Mir7685			Supt5				Mir133a-1	Gm10642	Bfar			Cmtm3
	Ppp2r2c	Gm28424	Rbm45			Pdcl				Hlx	Fam114a2	Ncor2			Gpx4
	Gm11755	Atp10a	Slc9a5			Zfp141				Tns2	Tmem259	Gm14253			Midn
	Ntrk2	4930461G14Rik	Gstm7			Gm12731				Chl1	Rab11b	Rcan1			Rrad
	Acsl5	Nicn1	Luc7l			4833417C18Rik				Etf1	Gm28047	Olig1			1700027A07Rik
	Stxbp5	Abhd11	Gm14532			Gm12320				Carns1	Fjx1	Fam13a			Kcnj10
	Slc7a7	Adgb	Ttll7			Vps18				Efhd1	Hmgb2	Adgra2			Aup1
	Parp14	Gm38357	Ankmy1			Reno1				Gm25132	Zfp462	Jam2			Hnrnpll
	Vegfa	Hdgfl2	Lipt2			Tbc1d10b				Spryd3	BC065397	Usp1			Cep112
	Nudt14	Trp53rkb	3110070M22Rik			Gm12279				Dpagt1	Gm1720	Gprin3			Hipk3
	Gli3	Nf2	Dazap1			Ugt1a6a				Gm15829	Gm37820	Sfxn5			Mir3473e
	Ammecr1l	3100003L05Rik	Yrdc			Ten1				Mir491	Zfhx2	Ramacl			Pik3ca
	Tex22	Cyld	Pgpep1			1700028E10Rik				Zfp36l2	Eef2	Styx			Tmem88b
	Gm17597	Gm24259	Gm13836			Med11				Vegfa	Tpcn1	Gm37628			Gna13
	Ndufs8	Gna13	Creb1			Maml1				Smad7	Cnih1	Pipox			Mir7662
	Crip2	Slc2a8	Trappc3			Gm11205				Mir6402	Alad	Snx13			Atp10a
	Msx1	Elobl	Cln5			Ccdc9b				Cdc42ep2	Dctn1	Trex1			Mir3098
	Gm49405	Prox1os	Prkag1			Mir7653				H1f0	A530076I17Rik	Samd4			Abhd11
	4921504E06Rik	Gm38192	Kif1a			Cybc1				Gcat	Gm16041	Abcc1			Cnppd1
	Zfp512b	Pip4p2	Gm21816			Gm13986				Micall1	Leo1	Zfp874b			Paxx
	Slc25a5	Rrp9	Slc27a1			Ppat				Akap12	Smarcal1	Cnot6			Ifitm10
	Grid1	Rnu7	Tuba1b			Slc25a39				Mt3	Scg3	Gm37954			Ctsd
	Fbp2	Mlf2	Mafb			Akt1s1				Ntrk2	Calr	Cfap20			Jun
	Rgr	Prnp	Ccrl2			Pnkp				Fhod3	Ppm1e	Gm15419			Rrp9
	Slc29a3	Mapkap1	1700027A07Rik			Fuz				Akt1	Casd1	Gp1bb			Gm10575
	Tmem229a	Echs1	Tmt1a			Jade2				Fam83f	Cmtr2	A330093E20Rik			Ttyh2
	Carns1	Gm38140	Fnbp1			Asxl1				A530016L24Rik	Sox1	Rnf122			Mlf2
	Efnb2	Dcaf8	Ndrg2			Clip1				Etv6	Hdgfl2	Nr1d2			Gm38140
	Etf1	Zfp446	Gpsm2			Cdk9				Gli3	Gpx4	Nat8f4			Erv3
	Dicer1	Gm38294	Aldh9a1			Gm13523				Nudt14	Gm15938	Tut1			Lamr1-ps1
	Gm9568	Katnbl1	Rnase13			Ppm1d				Spsb4	Pdgfd	Asrgl1			Dcaf8
	Ranbp1	E230016M11Rik	Ccdc103			Taldo1				Bad	Rrad	Cenpv			Pate1
	Cdk20	Emc7	Ufl1			Dbnl				Eif2a	Pip4p2	Amotl2			4732419C18Rik
	Kcnf1	Tnks1bp1	Gm1976			Tmem87b				Tex22	Rgs13	Ndufv3			Nt5c
	Cdc42ep2	Nt5c	Ubn2			Gssos1				Trdd2	Brinp3	Mpp4			Carm1
	Cyp2j6	Smarca4	H2-D1			Tshz2				Gm11755	Hnrnpll	Gm38099			Zfp446
	Plxnb1	Gm5100	Ppargc1a			Abca8b				Cyp2j6	Tacc1	Spon1			Amz1
	Tbcc	Jun	Slc25a24			Gm13785				Stard13	Slc18b1	Macrod1			Tnks1bp1
	Plec	8430419K02Rik	Vav3			Chrna4				Car3	Slc25a42	Gm10544			Gm16000
	P2ry1	Gm16141	8030453O22Rik			Ppdpf				Siah2	Pip5k1a	Cox6b2			Gm26759
	Aacs	Iqck	Gm15677							Crip2	Hipk3	Wdr1			Slc25a18
	Aig1	Slc12a9	Tmem178b							Lrrn1	Nf2	Adat2			AI849053
	Mmp15	Mir6403	Khdrbs3							Car2	Cd24a	Hivep2			Actb
	Rnf122	Rin2	Prr9							Mindy4b-ps	Nadk	Pacc1			Upp1
	Gm10176	Zfand2b	Mir1907							Cx3cl1	Nicn1	Blm			Spty2d1
	Rab44	Supt5	Rbfox2							Apold1	B4galt3	Rtn3			Tmem86a
	Bad	Mrpl45	Ddr1							Mical2	Tmem88b	Ube2s			6530411M01Rik
	Fhod3	Pdcl	Gm14748							Fbp2	Cyld	Tnfaip1			Mir6403
	Cdc25a	Zfp141	Afg3l1							Slc7a7	Atp10a	Nhsl1			Map4k4
	Parp4	Kiz	Atf6							Lyplal1	Trp53rkb	Zfp369			Klhl21
	Cmpk2	Pdk2	Rdh5							Ranbp1	Gm38357	Zfp30			Gm12731
	Gm37790	Tex264	Cdc42se2							Tmco6	Cactin	Brms1l			Gm36967
	Nwd1	4833417C18Rik	Pcdh11x							Tbcc	Gm24259	Slc50a1			Plek
	Map3k5	Tbc1d10b	Cnr1							Pgrmc1	Abhd11	Sgk1			Mnt
	Pi16	Ugt1a6a	Snx30							Hars2	Cnppd1	Rps15a-ps2			Lgalsl
	Zkscan4	Nr6a1os	Erbb4							Slc25a5	Elobl	Mtcl2			Mir6926
	Ube2ql1	Hjurp	Cebpz							Mtrf1l	Tut4	Clk4			C030034I22Rik
	Mx2	Eif4a1	Mob3a							Tob2	Adgb	Efna1			Gm12050
	Trf	Ftl1	Ikzf2							Ppp2r2c	Slc2a8	Ccnd3			Gm15050
	Mapk9	Gtdc1	Gm26971							Dicer1	Gm38192	Baalc			Mir2139
	Zfp691	Acvr2a	Rpl31							BC037039	E030037K01Rik	Tiparp			Supt5
	Mterf3	Btbd17	Fahd1							Tpd52l2	Jun	Mir8120			Ten1
	Mir1936	Gm9694	Gm14469							Cdk20	Rrp9	Sh3bp4			Slc12a9
	Tmco6	Aimp2	Nme3							Grid1	Gpr25	Sgms1os1			Pdcl
	Hilpda	Gm38095	Map1lc3b							Myl6	Ralgps1	Kctd17			Zfp141
	Ptpro	Mir344-2	Scarb2							Gm29491	Rnu7	Agap1			1110002J07Rik
	Rhoc	Mtln	Gm30074							Kcnf1	Uchl4	Yrdc			Gm26576
	Hars2	Romo1	Aco1							Rgr	Mlf2	Rnase10			Ugt1a6a
	Rasd2	Prdm8	4932441J04Rik							Cmpk2	Gm38140	Ackr3			Vps18
	Zfp169	Sec23ip	Gm3764							Esyt1	Prnp	C1qtnf6			Tbc1d10b
	Gm25201	Rundc3a	Lrrc4c							Zfp691	Mapkap1	Zfp667			Vps37b
	Acot2	Slc25a39	Cdh20							Twnk	S100a13	Trappc3			Pex14
	Dao	Pnkp	Kif21a							Pi16	Dcaf8	Luc7l			Zfp316
	Rnf130	Rmnd5b	Myo1e							Pa2g4	Echs1	Map6			Med11
	Usp1	Ddx56	4732465J04Rik							Msx1	Nt5c	Nrp1			Rusc2
	Trim16	Kyat1	Gm13610							Med12l	Jpt1	Gjb4			8030453O22Rik
	Tvp23b	Cyb5d1	Gadd45b							Scd4	Gm38294	Ube2h			Mgat4b
	Mark3	Ppm1d	Gm20753							Efnb2	Zfp446	A830019P07Rik			Maml1
	Twnk	Phyhd1	Dock1							Mx2	Katnbl1	Gm37830			Gm15762
	Trmt61a	Dbnl	Kdsr							Gm9568	Emc7	Rufy3			Gm29521
	Sfxn3	Tmem87b	Gm11457							Tmem229a	Gm17501	Nnat			Bach2it1
	Dsn1	Tshz2	Ddit4							Mir1936	Tnks1bp1	Sema6d			Gm1972
	Sh3bp4	Gm11718	Gas8							Zkscan4	Smarca4	4930517E11Rik			Gm10827
	Scd4	Abca8b	Slc1a2							Ube2ql1	Gm15551	Mir3089			Mir7653
	Trim46	Stamos	Prkce							Stxbp5	6530411M01Rik	Ufl1			4732465J04Rik
	Tmem199	Spred1	Ctsa							Mterf3	Mir6403	Nfe2l2			Cybc1
	A830011K09Rik	Gm38221	Pltp							Gm10277	2900092C05Rik	Rnase4			Or55b3
	Krtcap2		Gm24908							4921504E06Rik	Gm5100	Ang			Ankrd40
	Psmd6		Cttnbp2nl							Gm25201	Gm36967	Rnase6			Lexis1
	Arhgap31		Gm15889							Zfp512b	Gm12050	Slc4a2			2210408F21Rik
	Dync2i1		Antkmt							Acot2	Gm20443	Rbm45			Prkab1
	Cdh8		Nkain3							Ybx1	A330015K06Rik	Slc9a5			Ccdc9b
	Etohd2		Mgmt							Zdhhc24	Mrpl45	Fndc1			Gm29442
	Exosc4		Gm11872							Plec	Gm12532	Gstm7			Slc25a39
	Gpaa1		Lix1l							Kmt2a	Rbm12b2	Ube2f			Gm28867
	Cdh11		Crnde							Zfp169	A430035B10Rik	Gm21816			Mir7671
	Maf1		Gm4735							Srgap2	Iqck	Hspbap1			9630028B13Rik
	Lrrc75b		Pnpla7							Mark3	Zfand2b	Arid5a			Jade2
	Ppp2cb		Xrcc5							Cd248	Supt5	H2-D1			Gm10701
	Hgh1		Smim7							P2ry1	Pdk2	Cln5			Asxl1
	Ggt5		Hoxa1							Trmt61a	Slc12a9	Xylt1			Gm20743
	Gm11590		Zbtb41							Plxnb1	Pdcl	Ttll7			Ppat
	Zdhhc24		Gm17163							Mmp15	Zfp141	Pgpep1			Akt1s1
	Cthrc1		Pik3ip1							Parp4	Eif4a1	Prkag1			Pnkp
	Foxo6		F3							Traf3	Kiz	Ndrg2			2610203C22Rik
	Strip2		Midn							2010110K18Rik	Tex264	Tuba1b			Fuz
	Cd248		Gm37871							Ubc	1110002J07Rik	Gm15835			E130102H24Rik
	Gm12296		Zfp1006							Slc29a3	Ugt1a6a	Rnase13			Cdk9
	Adam15		2010315B03Rik							Gpr149	Hjurp	Lipt2			Gm55759
	Tpmt		Opn1sw							Thrb	Pex14	Prss45			Ppm1d
	G0s2		Metrn							Aacs	Rusc2	1700023H06Rik			Dbnl
	Abcf3		Cmtm3							Arhgap31	Rnu4atac	Cnr1			Clip1
	Ppt1		Mrpl50							Slc26a9	Ftl1	Snx30			Serpine1
	Cspg5		Rnf20							Gm15202	Gtdc1	Psors1c2			Bcas1os1
	Smim18		Smim29							Dync2i1	Acvr2a	Slc27a1			Gm14226
	Ccdc181		Rfx5							Mapk9	Btbd17	Gm29101			Tmem87b
	1700001G11Rik		Lrrc20							Cdc25a	Bach2it1	Tmt1a			Abca8b
	Zbtb7b		Tspan15							Nwd1	Bach2os	Ccdc103			Gssos1
	Cyp4f40		Mir7662							Ammecr1l	Gm16531	Ddr1			Tshz2
	Elavl3		Gm12480							Foxo6	Gm10827	Ccrl2			Spag9
	Mir3089		Hk1os							Rcor2	Gm28424	Ankmy1			Zc3h4
	4933421A08Rik		2210408F21Rik							Gbp2b	Bltp2	Mafb			Pdzd9
	Gm16976		Gm37986							Rnf130	Gm9694	Gpr61			Gm6822
	Nrp2		S100a3							U2af1	E230016M11Rik	Mecom			Gm15454
	Ccn1		Gm11657							Anp32a	0610040F04Rik	Dazap1			Lcn5
	Rcor2		Rnasek							Arl4d	Aimp2	Cebpz			1700028E10Rik
	Mospd2		Gm18303							Trim16	Gm38095	Gm14228			Odad4
	Syde2		Cep112							Sik1	Mtln	Aco1			Zfp719
	Zfp641		Mlxipl							Trf	Mir344-2	3110070M22Rik			Gm37432
	Ntmt1		Gm28906							Gm10176	Fam53a	Fnbp1			Taldo1
	Ube2f		Il4ra							Rasd2	Ubtf	Gpsm2			Spop
	Cdh24		Galm							Rhoc	Iscu	Creb1			Gm12279
	Arid5a		Paxx							Impdh1	4930461G14Rik	Nme3			2900089D17Rik
	Apobec3		Cuedc1							Tvp23b	Rundc3a	Khdrbs3			Gm16897
	Frs3		Plcd1							Aig1	Lrp8os1	Kif1a			Gm11657
	Tiprl		Prkar1a							Ppt1	Slc25a39	Mir1907			Gm13785
	Dcaf6		Gm29346							Hilpda	Romo1	Tnk2os			B130011K05Rik
	E2f4		Ifitm10							Gm37790	Gm29514	Gm26877			9530046B11Rik
	Cert1		Tmcc2							Ptpro	Gm16188	Gm14748			Reno1
	Xylt1		Gm38293							Sost	9630028B13Rik	Ubn2			Gm7580
	Gm28382		Rsl24d1							Hs3st3b1	Rmnd5b	Adgra3			Gm12320
	Scx		E2f5							Setd5	Gm5532	Gm28707			Gm15860
	Hsd11b2		2310015K22Rik							Tmem199	Prdm8	Pcdh11x			Gm25866
	H1f8		Tspan4							Abcf3	Sec23ip	Ppargc1a			Gm13836
	Gm29101		Spsb2							Dao	Ddx56	Ptprtos			4833417C18Rik
	Slc52a2		Nfatc2							Tpmt	Pnkp	Slc25a24			Sox6os
	Itm2b		Gm11682							Tnfaip3	Cyb5d1	Vav3			Gm11205
	Rhbdl2		Vcf1							Psmd6	Prox1os	Aldh9a1			Chrna4
	Ndufa10		Gm29521							Map3k5	Kyat1	Rbfox2			Gm11682
	Bmper		Slc35e2							Cyp4f40	Ppm1d	Cdc42se2			Ppdpf
	Fhl3		Ttyh2							Zfp454	Dbnl	Gm16267			Gm11633
	Gpc1		Trim28							Trim46	Rrp8	Prr9			Gm11537
	Tonsl		Carm1							Krtcap2	Gm11917	Tmem178b			Gm16141
	Chchd3		Actb							Dpf3	Gm14226	Gm15677			Gm13523
	Exoc4		Ppp2r5d							Kcnd3	1700023G09Rik	Gm24908			2310001K24Rik
	Cbr1		Bbc3							Epha2	Tmem87b	Afg3l1			4930405A21Rik
	Cbr3		Slc25a18							Exosc4	Gm11718	H2ac5-ps			Gm11457
	Dynll1		Zfp949							Gpaa1	Abca8b	Nkain3			1700030C14Rik
	Col11a2		6330403K07Rik							Cdh8	Mipep-ps	Gm11872			Gm13872
	Akr1b10		Spty2d1							Zbtb17	Tshz2	Tspo			Gm13346
	Gm9913		Tmem86a							Maf1	Cd7	Prkce			Gm4735
	Rassf4		Btf3l4							Dsn1	Zc3h4	Aqp5			Gm13986
	Haus8		Lncbate3							Cdh11	Odad4	Gm26971
	Slc39a14		Upp1							Hgh1	Zfp175	Antkmt
	Idh3g		Rnf149							Trerf1	2900089D17Rik	Map1lc3b
	Ocel1		4930535L15Rik							Gm38074	Gm12107	Atf6
	Ago1		Flrt3							Ppp2cb	B130011K05Rik	Gm14469
	1700025H01Rik		Plek							Abhd17b	Gm12764	Gm16144
	Robo2		Gm15567							Cthrc1	Gm28863	Kif21a
	Nnt		Gm28631							Rhbdl2	8430419K02Rik	Erbb4
	C030013C21Rik		3110040N11Rik							Frs3	9530046B11Rik	Scarb2
	Tuba1a		Gm12043							Arl4c	Gm12092	Rdh5
	Gm12524		Gm9869							Fhl3	Gm25866	Cdt1
	Atxn7l2		Rnf25							Gm28499	Gm38221	Ikzf2
	Prph		Gm11537							Mospd2	4833417C18Rik	Rpl31
	Gm13062		Man1c1							Fam131a	3100003L05Rik	Pcdh7
	Csnk1g2		Layn							Strip2	4732471J01Rik	Lrrc4c
	Gm5475		Camta1							Zfp787	4933405E24Rik	Myo1e
	Letmd1		Gm12731							Peli2	Gm16141	Mob3a
	Rxrg		Gjc2							Adam15	Chchd5	Elane
	Ptpn3		Magoh							Gm16976	Gad1os	Dock1
	Fam187a		Mapk3							Cert1	2310001K24Rik	Grin3b
	Gm15917		Vps18							Ppl	Gm13814	Cdh20
	Gm19863		4930412M03Rik							Gcnt4	Nr6a1os	Mrpl50
	Plpp5		Reno1							Vash1	Stamos	Angptl4
	Rab3a		Gm12279							Ago1	Gm38287	Rnf20
	Jund		2900052L18Rik							Smim18		Gas8
	Ncs1		Ten1							Gm11590		Slc1a2
	1700025N23Rik		Lrp1b							Zfp641		Ctsa
	Aph1b		Nlgn2							Cdh24		Gm12480
	Aph1c		Zfp260							Lrrc75b		Pltp
	Rab8b		Rras							Zbtb7b		Cttnbp2nl
	Adcy8		Prr12							Cspg5		Gadd45b
	Agk		Med11							Ggt5		Kdsr
	Chst15		Tanc1							Apobec3		Pik3ip1
	Rpe		Maml1							Cbr1		Metrn
	Insig1		Gm11205							Cbr3		Dusp4
	Gm20687		Gm38033							Gm13062		Lix1l
	Gpr139		Ccdc9b							Elavl3		Mgmt
	Lyn		Mir7653							Hectd2		Tmigd3
	Cdsn		Aldoc							Pou3f2		Smim7
	Gm24016		Actr5							Col11a2		Ddit4
	Dbndd1		Cybc1							Ccn1		Pnpla7
	St8sia4		Apoc1							Dtnbp1		Smim29
	Lancl1		Apoe							Syde2		Macf1
	Dph5		Gm13480							G0s2		Palm3
	Lmbr1		Cib4							Ptpn3		Dnmt3l-ps1
	Maff		5330413P13Rik							Gm3693		Xrcc5
	Megf8		Tlr1							Scx		Fance
	Cibar2		Ppat							Ccdc181		1700040F17Rik
	Fcgr4		Hopxos							Ntmt1		1700109K24Rik
	Ccn5		Chfr							Itm2b		Zfp1006
	Mir7687		Socs7							Slc52a2		Hoxa1
	B230208H11Rik		Accs							E2f4		F3
	Plpp7		Akt1s1							Elmo3		Gm37871
	Arhgap6		Psmb3							Nnt		Zbtb41
	Eme2		Mir7671							Tmem41a		2010315B03Rik
	Xpo4		Hscb							Idh3g		Uba2
	Tspo		Fuz							Fam89b		Gpi1
	Mob3b		Phykpl							Tonsl		Cmtm3
	Pim1		Asxl1							Nrp2		Atp1a2
	1110015O18Rik		AI480526							Hsd11b2		Ahcyl1
	Itpa-ps1		Clip1							Agap3		Midn
	Tomm40l		Cdk9							Robo2		1700027A07Rik
	Ndufs2		Gm13523							Dtx4		Kcnj10
	Naxe		Per1							Slc39a14		Gm37696
	Ddah2		Spata18							Parp14		Aup1
	Gm9754		Taldo1							Bmper		Opn1sw
	Pigt		Fam161a							H1f8		Pvt1
	Slc36a1os		Gssos1							Lyn		Galm
	Fbxl14		Socs3							Tiprl		Tab2
	Itga9		Gm14305							Gm24016		Rfx5
	Gm2415		1810019N24Rik							Dcaf6		Rnasek
	Gm22589		Lcn9							1700025H01Rik		Mical1
	Ecm1		Rnf185							Tuba1a		Cep112
	Apba3		Stom							Chchd3		Rpl10-ps2
	Neu1		Gm13785							Prph		Gm11670
	Myorg		Ubr1							Haus8		Nes
	2010106C02Rik		Gzf1							Exoc4		Slc35e2
	Runx1t1		Gm14164							Hes6		Mir3473e
	Fras1		Arfgap2							Dynll1		Clip2
	Gm24623		Chrna4							Mrpl14		Lrrc20
	Map3k12		Ppdpf							Gm24337		Tspan15
	Kcna2		Kcnip3							Ocel1		Gna13
	Atf7		Gm11465							B3gat1		Mir7662
	Gm11865		Pde1a							Lcorl		Cuedc1
	Ggnbp2									Gm9913		Gm37986
	Mrpl53									Lgals2		Usp19
	Ino80b									Cdsn		Prkar1a
	Mcrip2									Pgls		Mlxipl
	Marchf4									Akr1b10		Dhcr24
	Znhit3									Rassf4		Gm18303
	Ndfip2									Fam187a		Btf3l4
	Ier3									Gfap		Plcd1
	Ugdh									Pxn		Paxx
	Dpysl2									Gm5475		Gm28906
	Cherp									Letmd1		Sox13
	Tmem38a									Nsmaf		Gm27203
	Eef2k									Ndufa10		Ifitm10
	Mat2a									Phf2os1		Ctsd
	Palm									Or9s13		Gm15890
	Zbtb47									Cald1		Gm15889
	Cdh22									Gpc1		Rsl24d1
	Gm12592									Gm16087		Phgdh
	Gas2									Gm12524		Ppp2r5d
	Glipr2									Vps26b		Sh2b2
	4930432M17Rik									Atxn7l2		Fahd1
	Tmod2									Zfp292		9530052E02Rik
	Gm26887									Gamt		Vcf1
	Clec3b									Mob3b		E2f5
	Gm19412									Smim41		Cdc42ep4
	Atp1a2									Adcy8		Gm10575
	Egr2									Plpp5		Tspan4
	Msh2									Eme2		Spsb2
	Slc25a51									Rab3a		Safb
	Jrkl									Aph1b		Ttyh2
	G430095P16Rik									Jund		9430024E24Rik
	Aup1									Aph1c		Tmcc2
	Eif4ebp1									Rab8b		Nfatc2
	Gucy1a2									Pim1		Prn
	Slc35e4									Skil		S100a3
	Gm10961									Ncs1		4732419C18Rik
	Pepd									Psenen-ps		6330403K07Rik
	Vhl									Rxrg		Carm1
	Fmn2									Prmt6		Trim28
	Tubb4b									Ddah2		Btg2
	Plppr1									Gm19863		Amz1
	Sh2b3									Csnk1g2		Zfp949
	Gm26279									Arhgap6		Gm16000
	Slc44a1									Agk		Bbc3
	Neurog3									Chst15		Gm26759
	Tgfbr2									Myorg		Slc25a18
	Nudt19									Xpo4		AI849053
	Rbks									Maff		Actb
	Slc2a10									Mir1943		Upp1
	Tjp3									Runx1t1		Spty2d1
	Bcan									Gm22589		Tmem86a
	Mef2b									Dbndd1		Man1c1
	Susd4									Gpr139		Gm26693
	Gm37542									Etohd2		Rnf149
	Gm16315									Cyb5r3		Map4k4
	Rab39									Gm11865		Crnde
	Igsf9b									Lyg1		Camta1
	S100a4									Neu1		Asl
	Slc16a13									Rpe		Mccc1os
	Prex1									6430548M08Rik		Atp6v0e2
	Mtap									Aif1l		Klhl21
	Rab43									Prr5		Runx2os1
	Gm10658									Sel1l3		Gm12731
	BC043934									Cibar2		Magoh
	Gm5577									Lmbr1		Irs1
	Gna11									Dph5		Plek
	Nuak1									Mir7687		Gm42743
	Polr3b									Ccn5		Gm28631
	1700003M07Rik									Megf8		Mir6926
	Mir6398									Glipr2		Flrt3
	Gm38285									Plpp7		Inpp5e
	Ube3a									St8sia4		C030034L19Rik
	Golim4									Lancl1		Fabp3-ps1
	Tapbpl									Rhot2		3110040N11Rik
	Ptprs									Mcrip2		4921514A10Rik
	Zfp619									Fcgr4		Gm1976
	B3gnt7									Itpa-ps1		Gm29358
	Ptdss2									Ier3		Numa1
	Cdc42se1									Slc25a51		Rnf25
	Vwa5a									Naxe		Gm15050
	Orai2									Pigt		1700054K19Rik
	Clic3									Itga9		Gm29539
	Phgdh									Gm9754		Gjc2
	Zfp697									Ggnbp2		Layn
	2310043L19Rik									Sec24b		Rin2
	Plch1									Tcf25		Ten1
	Gal3st4									Tomm40l		Gm3764
	Mpped2									Cacna2d4		Nlgn2
	Pcbp4									Znhit3		Elp6
	Timp4									Map3k12		Mapk3
	Aebp2									Ndufs2		Scarna6
	Abhd14a									Plppr1		Gm26576
	Gm11494									Ecm1		Vps18
	Chid1									Fbxl14		Tbc1d10b
	Gpr146									Atf7		Vps37b
	Gm20460									Ndfip2		Zfp316
	Map2k1									Trim44		Med11
	Adgra1									Dpysl2		Rgp1
	Sstr2									Slc44a1		8030453O22Rik
	Camta2									Msh2		Lrp1b
	Cds2									7530416G11Rik		Mgat4b
	Ap5z1									Wnt7b		Maml1
	Kif1c									Fras1		Gm15762
	Casq1									Kcna2		Hk1os
	Mmd2									Mirlet7c-2		Gm29521
	Gm21985									Gm24623		Rnd3
	Emc4									Gm9673		Zfp260
	Rabep1									Rubcnl		Gm1972
	Gm28199									Gm23043		Gm9869
	Elovl5									Gm2824		1700110K17Rik
	Gm12324									Cherp		Gm17163
	Fadd									Tmem38a		Rras
	Ipo13									Zcchc14		Prr12
	Gm12743									Apba3		Lncbate3
	Fam180a									Mrpl53		Rprm
	Atp6v0e2									Ino80b		Gm12676
	Vwc2									Mtap		0610025J13Rik
	Abitram									Mir6398		Gm12414
	Plscr1									Ugdh		Tanc1
	LTO1									Zbtb47		1600020E01Rik
	Junos									Eef2k		Mir7653
	Rnf19b									Marchf4		4732465J04Rik
	Spata20									Gm7336		Aldoc
	Gmppb									Gas2		Gm38033
	Ncbp3									Gm9920		Cybc1
	Nr2c2									Cdh22		Gm12979
	Calm3									Ier2		Gm6428
	Pnma8b									Mat2a		Gm15849
	Pnma8a									Slc35e4		Or55b3
	Mrps25									Tmod2		Celf1
	Vstm2a									4930432M17Rik		Lexis1
	Zfp770									Clec3b		2210408F21Rik
	Egfr									4930542C16Rik		Prkab1
	Egfros									Gm17597		Ccdc9b
	Rab4b									Eif4ebp1		Leng9
	Itpkc									Palm		Actr5
	Txn1									Jrkl		Gm29442
	Acvr2b									1700001G11Rik		Socs7
	Sertad1									Dnajc5g		Gm28867
	3000002C10Rik									Gucy1a2		Gm12746
	Ngfr									Lrg1		Psmb3
	Atpaf1									Ptprs		Apoc1
	Tomt									Pepd		Apoe
	Rufy4									Tubb4b		Crlf2
	Gngt2									Egr2		Gm13480
	Gprc5b									Slc16a13		Mir7671
	Ptgs1									Vhl		Phykpl
	Trip6									Gm26279		Accs
	9330154J02Rik									Tgfbr2		1110002O04Rik
	Gm17112									Mef2b		Gm833
	Scgb1c1									Sh2b3		Gm29346
	Mospd3									Slc2a10		Cib4
	Ifitm2									Fmn2		Tlr1
	Rnf187									Gm28163		Asxl1
	Bmf									Nudt19		Gm20743
	Tmem240									Emp1		Ppat
	Hip1r									Hmcn1		Chfr
	Zfp12									Rab39		Akt1s1
	Ccdc32									Igsf9b		4930535L15Rik
	Daglb									Bcan		2610203C22Rik
	Gm11650									Rbks		Fuz
	2610035D17Rik									Gm29019		Cdk9
	Gm11716									Rab43		Gm55759
	Gm16035									Prex1		Per1
	Tnfsf13									Sstr5		Hscb
	Gm26608									Neurog3		Phyhd1
	6030445D17Rik									2610037D02Rik		Clip1
	Fgf11									Tjp3		Fam161a
	Tmem256									Susd4		4930439A04Rik
	1700123M08Rik									Gm37542		Gm38293
	Bcat2									Tapbpl		Spata18
	Ssc5d									P4htm		Bcas1os1
	Lrp8os3									Gm20460		Gm26801
	Lrp8os2									Gm16315		Gssos1
	Ccng2									Gm38285		Gm20753
	Cox7a1									Golim4		Socs3
	Phlda3									Fam20a		Cldn12
	Kctd7									Ube3a		Spag9
	Gm15545									Msi2		Gm14411
	Stam2									Ipo13		Gm14305
	Prpf40a									Zfp619		Il4ra
	Rprm									Gcsh		Rnf185
	Letm1									Ptdss2		Gm6822
	Degs1									Vwa5a		Gm11591
	Pkp4									Gna11		Gm15454
	Pex1									Nuak1		Hopxos
	Gm26542									Polr3b		Lcn5
	Rufy1									Cdc42se1		Lcn9
	Lin37									Oxsr1		Irgq
	Rbms1									Clic3		Stat5a
	Evi2b									Dusp8		Zfp719
	Prdx6									Abitram		AI480526
	Ict1os									B3gnt7		Stom
	D430040D24Rik									Zfp697		Taldo1
	Dcaf7									Orai2		C130026L21Rik
	9430041J12Rik									A130010J15Rik		Gm12279
	Mir344g									Pcbp4		1810019N24Rik
	Gm23925									Cux1		Gm11444
	Prr14l									Trim62		Gm15567
	Sdf2									Rnf19b		Gm16897
	Gm29443									Sstr2		Gm11657
	Slc1a5									Timp4		Gm13785
	Prkd2									Aebp2		Abtb2
	Fgf5									Abhd14a		Spred1
	Tgfb1i1									Mpped2		2310014F06Rik
	D330023K18Rik									Loricrin		Ubr1
	Morrbid									Camta2		Reno1
	Gm14221									Ptpn1		Gm7580
	Zfp335os									Plch1		Gm12043
	Gm15831									Herpud2		4932441J04Rik
	Gm11734									A430034D21Rik		1700003G18Rik
	Cisd3									Smad6		D630024D03Rik
	Jade2									Gal3st4		Gm11650
	Tbx2									Chid1		Gm15860
	Arap1									Map2k1		Gzf1
	Gm15751									Kif1c		Gm13836
	Tor2a									Mvb12b		Dr1
	Rhbdf1									Rabep1		Arfgap2
	Mir7655									Txn1		Gm11205
	Zfp689									Erv3		Gm38102
	Mir130a									Adgra1		Chrna4
	Gm19426									G430095P16Rik		Gm11682
	9330160F10Rik									Gm14052		4930412M03Rik
	Lrrc8a									S100a4		Ppdpf
	Mir210									Cds2		Kcnip3
	Miga2									Casq1		Gm11633
	Rapgef1									Adap1		Gm11537
	Rel									Gpr146		Pde1a
	Ccdc85a									Slc9a2		2900052L18Rik
	E130215H24Rik									Gm28199		Mir7685
	Gm14637									Gm25260		Gm13523
	Gm12299									Atpaf1		4930405A21Rik
	Mertk									Gm21985		Gm11465
	Trpc4ap									Cdkn1a		Gm11457
	Cenpb									Emc4		Gm13610
	Pfkfb3									Rab44		5330413P13Rik
	Il15ra									Gm5544		Gm14164
	1700030C12Rik									Elovl5		1700030C14Rik
	Arrdc1									Ap5z1		Gm13872
	Mamdc4									Aqp11		Gm4735
	Kcnt1									Mmd2
	Ubac1									Gm19412
	Gm13594									Gm16168
	Itprid2									Vwc2
	Snap23									Fadd
	Ccndbp1									Gm27217
	Sox12									Lrrn4
	H13									Nbl1
	Zfp133-ps									2010106C02Rik
	Ntng2									Fam180a
	BC046401									Spata20
										Ncbp3
										Plscr1
										Gm15978
										LTO1
										Phf13
										Vstm2a
										Tmem240
										Gmppb
										Egfr
										Egfros
										Calm3
										1700110C19Rik
										Pnma8b
										Pnma8a
										Gm5493
										Nr2c2
										Mrps25
										Gm10961
										Txnrd1
										Rab4b
										Itpkc
										Acvr2b
										Sertad1
										Gm16364
										Usp24
										Fgf15
										Gm24576
										Rufy4
										3000002C10Rik
										Necap2
										6030445D17Rik
										Luzp1
										Tomt
										Rnf187
										Atcayos
										Gprc5b
										Lrp8os2
										1110015O18Rik
										1700025N23Rik
										Ptgs1
										Fbl
										B230208H11Rik
										Ppp1r9b
										Scgb1c1
										Gm13782
										Agtrap
										Ifitm2
										Trip6
										Fbxo44
										Gm5577
										Tnfsf13
										Gm17112
										Bmf
										Fgf11
										Tmem256
										Mospd3
										4833421G17Rik
										Nptx1
										Ccdc32
										Gm15369
										Hip1r
										B230319C09Rik
										Zfp12
										Daglb
										Gm16104
										Micall2
										Gm15917
										Mir5129
										Rufy1
										Bcat2
										Kif1b
										Phlda3
										Ssc5d
										Evi2b
										9330179D12Rik
										Gimap1os
										Lzic
										Mir5616
										Cox7a1
										Gm10658
										A830011K09Rik
										Ccng2
										Stam2
										Ict1os
										Prpf40a
										Degs1
										Lbr
										Kctd7
										Dcaf7
										Acvr1
										Pkp4
										Letm1
										Gm10570
										BC043934
										Pex1
										Rbms1
										Sdf2
										Lin37
										4933421A08Rik
										A230083N12Rik
										Optc
										Gm2415
										9330154J02Rik
										Gm26737
										Mir344g
										Prdx6
										Gm10531
										Gm22056
										Prr14l
										Lrp8os3
										Slc1a5
										Prkd2
										Mir343
										2310043L19Rik
										Cisd3
										N4bp3
										Tgfb1i1
										Jade2
										Tbx2
										Fgf5
										Kcnk3
										Gm16564
										Junos
										Gm37068
										1700003M07Rik
										Rhbdf1
										Gm12743
										Tor2a
										Arap1
										Mir7655
										Mir130a
										Lrrc8a
										1700123M08Rik
										Miga2
										Gm29630
										Zfp689
										Rel
										Rapgef1
										Gm12299
										Mir210
										Gm28382
										D430040D24Rik
										Mertk
										Gm10538
										Trpc4ap
										Cenpb
										Pfkfb3
										Il15ra
										Insig1
										Psapl1
										Rasl11b
										Arrdc1
										Mamdc4
										Gm15831
										Kcnt1
										Gm16120
										Acly
										Ubac1
										Rab5c
										Gm15589
										Cavin1
										Gm25142
										Hap1
										Ngfr
										Itprid2
										Gngt2
										Ccdc85a
										Slc36a1os
										Gm15751
										1700030C12Rik
										Gm9821
										Mir9-3hg
										Gm11733
										Fzd10os
										Snap23
										Ccndbp1
										9330160F10Rik
										Gm12324
										Gm12296
										Gm26542
										3110082J24Rik
										Gm11734
										Sptan1
										9430041J12Rik
										Gm26608
										Gm16035
										Sox12
										H13
										Gm29443
										Pigg
										Gm11716
										Zfp133-ps
										Map3k10
										Ntng2
										Gm12592
										Gm15545
										Gm11494
										E130304I02Rik
										C030013C21Rik
										2610035D17Rik
										BC046401
										Sulf2
										F830045P16Rik
										Zfp770
										Gm14637
										Gm19426
										Morrbid
										Gm14221
										D330023K18Rik
										4631405J19Rik
										E130215H24Rik
										Zfp335os
										Gm13594
										Gm13986

## Sheet: Day 2 - ASCL1 (±1kb)
GO term	Mus musculus - REFLIST (21836)	upload_1	upload_1 (expected)	upload_1 (over/under)	upload_1 (fold Enrichment)	upload_1 (raw P-value)	upload_1 (FDR)	Type
rhombomere 5 development (GO:0021571)	4	3	0.21	+	14.39	0.000543	0.0331	Biological process
phosphatidylserine biosynthetic process (GO:0006659)	4	3	0.21	+	14.39	0.000543	0.033	Biological process
oncostatin-M-mediated signaling pathway (GO:0038165)	4	3	0.21	+	14.39	0.000543	0.0329	Biological process
positive regulation of Schwann cell differentiation (GO:0014040)	4	3	0.21	+	14.39	0.000543	0.0327	Biological process
regulation of Schwann cell differentiation (GO:0014038)	4	3	0.21	+	14.39	0.000543	0.0326	Biological process
protein hexamerization (GO:0034214)	9	6	0.47	+	12.79	1.45e-06	0.000265	Biological process
histamine secretion by mast cell (GO:0002553)	7	4	0.36	+	10.96	0.000226	0.0166	Biological process
histamine secretion involved in inflammatory response (GO:0002441)	7	4	0.36	+	10.96	0.000226	0.0165	Biological process
histamine production involved in inflammatory response (GO:0002349)	7	4	0.36	+	10.96	0.000226	0.0164	Biological process
glomerular epithelial cell differentiation (GO:0072311)	18	6	0.94	+	6.4	0.000213	0.016	Biological process
podocyte differentiation (GO:0072112)	18	6	0.94	+	6.4	0.000213	0.0159	Biological process
renal filtration cell differentiation (GO:0061318)	18	6	0.94	+	6.4	0.000213	0.0158	Biological process
aspartate transmembrane transport (GO:0015810)	21	7	1.09	+	6.4	6.25e-05	0.0058	Biological process
glomerular epithelium development (GO:0072010)	20	6	1.04	+	5.76	0.000407	0.0261	Biological process
positive regulation of synaptic transmission, GABAergic (GO:0032230)	20	6	1.04	+	5.76	0.000407	0.026	Biological process
regulation of postsynaptic density assembly (GO:0099151)	20	6	1.04	+	5.76	0.000407	0.0259	Biological process
locomotory exploration behavior (GO:0035641)	21	6	1.09	+	5.48	0.000545	0.0326	Biological process
calcium-dependent cell-cell adhesion via plasma membrane cell adhesion molecules (GO:0016339)	37	10	1.93	+	5.19	1.36e-05	0.00166	Biological process
cell-cell adhesion mediated by cadherin (GO:0044331)	30	8	1.56	+	5.12	0.000111	0.0094	Biological process
synaptic membrane adhesion (GO:0099560)	34	9	1.77	+	5.08	4.41e-05	0.00448	Biological process
C4-dicarboxylate transport (GO:0015740)	27	7	1.41	+	4.97	0.000363	0.0237	Biological process
cell redox homeostasis (GO:0045454)	31	8	1.62	+	4.95	0.000143	0.0115	Biological process
adherens junction organization (GO:0034332)	53	12	2.76	+	4.34	1.39e-05	0.00167	Biological process
positive regulation of glial cell proliferation (GO:0060252)	31	7	1.62	+	4.33	0.000895	0.0473	Biological process
exploration behavior (GO:0035640)	47	10	2.45	+	4.08	0.000126	0.0104	Biological process
intracellular pH reduction (GO:0051452)	45	9	2.35	+	3.84	0.000445	0.0276	Biological process
lipid storage (GO:0019915)	53	10	2.76	+	3.62	0.000357	0.0236	Biological process
regulation of cardiac muscle cell proliferation (GO:0060043)	49	9	2.55	+	3.52	0.000856	0.0457	Biological process
negative regulation of fat cell differentiation (GO:0045599)	59	10	3.07	+	3.25	0.000867	0.0461	Biological process
positive regulation of osteoblast differentiation (GO:0045669)	77	13	4.01	+	3.24	0.00016	0.0126	Biological process
positive regulation of gliogenesis (GO:0014015)	90	15	4.69	+	3.2	6e-05	0.00567	Biological process
response to amino acid (GO:0043200)	92	15	4.79	+	3.13	7.78e-05	0.00705	Biological process
regulation of cyclin-dependent protein kinase activity (GO:1904029)	69	11	3.6	+	3.06	0.00083	0.0447	Biological process
positive regulation of synapse assembly (GO:0051965)	84	13	4.38	+	2.97	0.000389	0.0253	Biological process
BMP signaling pathway (GO:0030509)	84	13	4.38	+	2.97	0.000389	0.0252	Biological process
peptidyl-tyrosine phosphorylation (GO:0018108)	100	15	5.21	+	2.88	0.000204	0.0154	Biological process
negative regulation of neuron projection development (GO:0010977)	155	23	8.08	+	2.85	5.63e-06	0.000763	Biological process
response to acid chemical (GO:0001101)	115	17	5.99	+	2.84	9.51e-05	0.00847	Biological process
peptidyl-tyrosine modification (GO:0018212)	102	15	5.32	+	2.82	0.000255	0.0182	Biological process
cellular response to BMP stimulus (GO:0071773)	98	14	5.11	+	2.74	0.000547	0.0326	Biological process
response to BMP (GO:0071772)	98	14	5.11	+	2.74	0.000547	0.0325	Biological process
cellular response to acid chemical (GO:0071229)	91	13	4.74	+	2.74	0.000852	0.0456	Biological process
regulation of axonogenesis (GO:0050770)	177	24	9.22	+	2.6	1.7e-05	0.00204	Biological process
positive regulation of cell junction assembly (GO:1901890)	133	18	6.93	+	2.6	0.00019	0.0145	Biological process
cell-cell adhesion via plasma-membrane adhesion molecules (GO:0098742)	194	26	10.11	+	2.57	9.53e-06	0.00121	Biological process
positive regulation of nervous system development (GO:0051962)	389	52	20.27	+	2.56	4.45e-10	2.2e-07	Biological process
protein autophosphorylation (GO:0046777)	166	22	8.65	+	2.54	5.35e-05	0.00522	Biological process
sulfur compound biosynthetic process (GO:0044272)	115	15	5.99	+	2.5	0.000933	0.049	Biological process
positive regulation of neurogenesis (GO:0050769)	325	42	16.94	+	2.48	8.03e-08	2.16e-05	Biological process
regulation of gliogenesis (GO:0014013)	140	18	7.3	+	2.47	0.000362	0.0238	Biological process
response to calcium ion (GO:0051592)	134	17	6.98	+	2.43	0.000608	0.0352	Biological process
negative regulation of cell projection organization (GO:0031345)	212	26	11.05	+	2.35	5.68e-05	0.0054	Biological process
negative regulation of kinase activity (GO:0033673)	196	24	10.21	+	2.35	0.000117	0.00977	Biological process
negative regulation of protein kinase activity (GO:0006469)	182	22	9.49	+	2.32	0.000266	0.0187	Biological process
regulation of neuron projection development (GO:0010975)	569	68	29.65	+	2.29	1.67e-10	1.11e-07	Biological process
regulation of nervous system development (GO:0051960)	584	68	30.44	+	2.23	5.61e-10	2.69e-07	Biological process
transforming growth factor beta receptor superfamily signaling pathway (GO:0141091)	176	20	9.17	+	2.18	0.000961	0.0499	Biological process
regulation of neurogenesis (GO:0050767)	478	54	24.91	+	2.17	9.96e-08	2.54e-05	Biological process
positive regulation of cell development (GO:0010720)	558	63	29.08	+	2.17	9.96e-09	3.25e-06	Biological process
glial cell differentiation (GO:0010001)	249	28	12.98	+	2.16	0.000133	0.0109	Biological process
amino acid metabolic process (GO:0006520)	272	30	14.18	+	2.12	0.000148	0.0118	Biological process
gliogenesis (GO:0042063)	309	34	16.1	+	2.11	4.34e-05	0.00447	Biological process
lung development (GO:0030324)	230	25	11.99	+	2.09	0.000482	0.0296	Biological process
negative regulation of phosphate metabolic process (GO:0045936)	414	45	21.58	+	2.09	3.14e-06	0.000472	Biological process
regulation of endocytosis (GO:0030100)	341	37	17.77	+	2.08	3.48e-05	0.0037	Biological process
regulation of plasma membrane bounded cell projection organization (GO:0120035)	765	83	39.87	+	2.08	2.35e-10	1.29e-07	Biological process
negative regulation of phosphorus metabolic process (GO:0010563)	415	45	21.63	+	2.08	3.3e-06	0.000487	Biological process
regulation of cell projection organization (GO:0031344)	780	84	40.65	+	2.07	2.3e-10	1.31e-07	Biological process
respiratory tube development (GO:0030323)	233	25	12.14	+	2.06	0.000565	0.0334	Biological process
striated muscle cell differentiation (GO:0051146)	246	26	12.82	+	2.03	0.000698	0.0395	Biological process
carboxylic acid biosynthetic process (GO:0046394)	247	26	12.87	+	2.02	0.000722	0.0403	Biological process
cell-cell adhesion (GO:0098609)	467	49	24.34	+	2.01	4e-06	0.000573	Biological process
regulation of phosphatidylinositol 3-kinase/protein kinase B signal transduction (GO:0051896)	277	29	14.44	+	2.01	0.000336	0.0223	Biological process
negative regulation of phosphorylation (GO:0042326)	344	36	17.93	+	2.01	7.01e-05	0.00647	Biological process
synapse organization (GO:0050808)	373	39	19.44	+	2.01	4.67e-05	0.0047	Biological process
regulation of kinase activity (GO:0043549)	584	61	30.44	+	2	2.29e-07	5.24e-05	Biological process
cell junction organization (GO:0034330)	585	61	30.49	+	2	2.39e-07	5.31e-05	Biological process
organic acid biosynthetic process (GO:0016053)	250	26	13.03	+	2	0.000806	0.0441	Biological process
cell surface receptor protein tyrosine kinase signaling pathway (GO:0007169)	407	42	21.21	+	1.98	2.41e-05	0.00276	Biological process
enzyme-linked receptor protein signaling pathway (GO:0007167)	603	62	31.43	+	1.97	3.43e-07	7.3e-05	Biological process
negative regulation of protein phosphorylation (GO:0001933)	321	33	16.73	+	1.97	0.000197	0.0149	Biological process
respiratory system development (GO:0060541)	263	27	13.71	+	1.97	0.000715	0.0401	Biological process
regulation of protein kinase activity (GO:0045859)	517	53	26.94	+	1.97	2.84e-06	0.000439	Biological process
positive regulation of cell projection organization (GO:0031346)	461	47	24.03	+	1.96	1.09e-05	0.00134	Biological process
regulation of ERK1 and ERK2 cascade (GO:0070372)	308	31	16.05	+	1.93	0.000428	0.0269	Biological process
cellular response to growth factor stimulus (GO:0071363)	438	44	22.83	+	1.93	3e-05	0.0033	Biological process
mitochondrion organization (GO:0007005)	462	46	24.08	+	1.91	2.82e-05	0.00315	Biological process
regulation of binding (GO:0051098)	342	34	17.82	+	1.91	0.000312	0.021	Biological process
cell junction assembly (GO:0034329)	292	29	15.22	+	1.91	0.000817	0.0444	Biological process
response to growth factor (GO:0070848)	456	45	23.76	+	1.89	4.12e-05	0.00426	Biological process
regulation of cellular component size (GO:0032535)	402	39	20.95	+	1.86	0.000235	0.0169	Biological process
muscle cell differentiation (GO:0042692)	320	31	16.68	+	1.86	0.000869	0.046	Biological process
positive regulation of cell differentiation (GO:0045597)	997	96	51.96	+	1.85	5.41e-09	1.93e-06	Biological process
response to oxidative stress (GO:0006979)	354	34	18.45	+	1.84	0.000625	0.0359	Biological process
axon development (GO:0061564)	438	42	22.83	+	1.84	0.000182	0.014	Biological process
regulation of transferase activity (GO:0051338)	689	66	35.91	+	1.84	1.92e-06	0.000338	Biological process
endocytosis (GO:0006897)	503	48	26.21	+	1.83	6.06e-05	0.0057	Biological process
cellular response to organic cyclic compound (GO:0071407)	410	39	21.37	+	1.83	0.000287	0.0198	Biological process
cell morphogenesis (GO:0000902)	773	73	40.29	+	1.81	8.84e-07	0.000169	Biological process
regulation of anatomical structure size (GO:0090066)	584	55	30.44	+	1.81	2.62e-05	0.00298	Biological process
negative regulation of protein modification process (GO:0031400)	448	42	23.35	+	1.8	0.000228	0.0165	Biological process
small molecule biosynthetic process (GO:0044283)	443	41	23.09	+	1.78	0.00047	0.029	Biological process
neuron projection morphogenesis (GO:0048812)	530	49	27.62	+	1.77	9.9e-05	0.00862	Biological process
cell projection morphogenesis (GO:0048858)	544	50	28.35	+	1.76	0.000116	0.00981	Biological process
positive regulation of cell motility (GO:2000147)	632	58	32.94	+	1.76	3.6e-05	0.0038	Biological process
plasma membrane bounded cell projection morphogenesis (GO:0120039)	536	49	27.93	+	1.75	0.000156	0.0123	Biological process
positive regulation of cell migration (GO:0030335)	602	55	31.37	+	1.75	5.41e-05	0.00524	Biological process
positive regulation of locomotion (GO:0040017)	648	59	33.77	+	1.75	3.11e-05	0.00338	Biological process
cell morphogenesis involved in neuron differentiation (GO:0048667)	490	44	25.54	+	1.72	0.00043	0.0269	Biological process
positive regulation of hydrolase activity (GO:0051345)	447	40	23.3	+	1.72	0.000808	0.044	Biological process
modulation of chemical synaptic transmission (GO:0050804)	615	55	32.05	+	1.72	9.67e-05	0.00856	Biological process
regulation of trans-synaptic signaling (GO:0099177)	616	55	32.1	+	1.71	9.88e-05	0.0087	Biological process
regulation of phosphate metabolic process (GO:0019220)	1285	114	66.97	+	1.7	1.99e-08	6.23e-06	Biological process
regulation of anatomical structure morphogenesis (GO:0022603)	925	82	48.21	+	1.7	2.33e-06	0.000383	Biological process
regulation of phosphorus metabolic process (GO:0051174)	1287	114	67.07	+	1.7	2.08e-08	6.37e-06	Biological process
positive regulation of cell population proliferation (GO:0008284)	1039	92	54.15	+	1.7	6.36e-07	0.000128	Biological process
neuron projection development (GO:0031175)	780	69	40.65	+	1.7	1.71e-05	0.00203	Biological process
blood vessel development (GO:0001568)	577	51	30.07	+	1.7	0.00027	0.0187	Biological process
positive regulation of developmental process (GO:0051094)	1517	134	79.06	+	1.69	1.51e-09	6.42e-07	Biological process
regulation of vesicle-mediated transport (GO:0060627)	604	53	31.48	+	1.68	0.000258	0.0183	Biological process
import into cell (GO:0098657)	685	60	35.7	+	1.68	7.75e-05	0.00707	Biological process
positive regulation of molecular function (GO:0044093)	1246	109	64.94	+	1.68	8.47e-08	2.24e-05	Biological process
skeletal system development (GO:0001501)	515	45	26.84	+	1.68	0.00083	0.0446	Biological process
vasculature development (GO:0001944)	607	53	31.63	+	1.68	0.000267	0.0187	Biological process
circulatory system development (GO:0072359)	986	86	51.39	+	1.67	3.17e-06	0.000471	Biological process
positive regulation of cellular component biogenesis (GO:0044089)	562	49	29.29	+	1.67	0.000477	0.0294	Biological process
tube development (GO:0035295)	1002	87	52.22	+	1.67	2.71e-06	0.000429	Biological process
cellular response to endogenous stimulus (GO:0071495)	1014	88	52.85	+	1.67	3.02e-06	0.000458	Biological process
regulation of cell development (GO:0060284)	959	83	49.98	+	1.66	5.09e-06	0.000715	Biological process
morphogenesis of an epithelium (GO:0002009)	532	46	27.73	+	1.66	0.000736	0.0408	Biological process
neuron development (GO:0048666)	956	82	49.82	+	1.65	9.62e-06	0.00121	Biological process
regulation of phosphorylation (GO:0042325)	1109	95	57.8	+	1.64	2e-06	0.000345	Biological process
positive regulation of catalytic activity (GO:0043085)	891	76	46.44	+	1.64	2.81e-05	0.00316	Biological process
positive regulation of multicellular organismal process (GO:0051240)	1867	159	97.3	+	1.63	4.02e-10	2.05e-07	Biological process
phosphorus metabolic process (GO:0006793)	1774	151	92.45	+	1.63	1.32e-09	5.78e-07	Biological process
sensory organ development (GO:0007423)	647	55	33.72	+	1.63	0.000415	0.0263	Biological process
regulation of protein phosphorylation (GO:0001932)	1024	87	53.37	+	1.63	6.88e-06	0.000908	Biological process
phosphate-containing compound metabolic process (GO:0006796)	1748	148	91.1	+	1.62	2.93e-09	1.12e-06	Biological process
regulation of cell differentiation (GO:0045595)	1689	143	88.02	+	1.62	6.61e-09	2.25e-06	Biological process
cellular homeostasis (GO:0019725)	686	58	35.75	+	1.62	0.000311	0.0212	Biological process
response to organonitrogen compound (GO:0010243)	782	66	40.75	+	1.62	0.000108	0.00928	Biological process
heart development (GO:0007507)	605	51	31.53	+	1.62	0.000768	0.0423	Biological process
protein phosphorylation (GO:0006468)	678	57	35.33	+	1.61	0.000405	0.0261	Biological process
tissue morphogenesis (GO:0048729)	644	54	33.56	+	1.61	0.00058	0.034	Biological process
negative regulation of protein metabolic process (GO:0051248)	946	79	49.3	+	1.6	3.47e-05	0.00374	Biological process
regulation of MAPK cascade (GO:0043408)	719	60	37.47	+	1.6	0.000315	0.021	Biological process
regulation of protein modification process (GO:0031399)	1335	111	69.57	+	1.6	8.58e-07	0.000166	Biological process
response to endogenous stimulus (GO:0009719)	1252	104	65.25	+	1.59	2.11e-06	0.000358	Biological process
regulation of multicellular organismal development (GO:2000026)	1590	132	82.86	+	1.59	7.95e-08	2.17e-05	Biological process
tube morphogenesis (GO:0035239)	759	63	39.56	+	1.59	0.000318	0.0212	Biological process
neurogenesis (GO:0022008)	1473	122	76.77	+	1.59	2.89e-07	6.32e-05	Biological process
response to nitrogen compound (GO:1901698)	912	75	47.53	+	1.58	9.4e-05	0.00842	Biological process
regulation of growth (GO:0040008)	658	54	34.29	+	1.57	0.000935	0.0489	Biological process
nervous system development (GO:0007399)	2121	174	110.54	+	1.57	1.02e-09	4.58e-07	Biological process
cellular lipid metabolic process (GO:0044255)	929	76	48.42	+	1.57	0.000108	0.00927	Biological process
regulation of developmental process (GO:0050793)	2645	216	137.85	+	1.57	7.06e-12	8.32e-09	Biological process
epithelium development (GO:0060429)	1213	99	63.22	+	1.57	7.73e-06	0.00101	Biological process
regulation of cell migration (GO:0030334)	1017	83	53	+	1.57	4.76e-05	0.00473	Biological process
regulation of cell adhesion (GO:0030155)	821	67	42.79	+	1.57	0.00029	0.0198	Biological process
positive regulation of transcription by RNA polymerase II (GO:0045944)	1265	103	65.93	+	1.56	6.1e-06	0.000819	Biological process
regulation of locomotion (GO:0040012)	1121	91	58.42	+	1.56	2.36e-05	0.00272	Biological process
positive regulation of cellular component organization (GO:0051130)	1270	103	66.19	+	1.56	6.57e-06	0.000875	Biological process
organophosphate metabolic process (GO:0019637)	890	72	46.38	+	1.55	0.000205	0.0154	Biological process
regulation of cell motility (GO:2000145)	1077	87	56.13	+	1.55	5.53e-05	0.00533	Biological process
intracellular signal transduction (GO:0035556)	1610	130	83.91	+	1.55	4.7e-07	9.86e-05	Biological process
neuron differentiation (GO:0030182)	1192	96	62.12	+	1.55	2.17e-05	0.00253	Biological process
phosphorylation (GO:0016310)	832	67	43.36	+	1.55	0.000431	0.0269	Biological process
positive regulation of intracellular signal transduction (GO:1902533)	1157	93	60.3	+	1.54	3.06e-05	0.00335	Biological process
small molecule metabolic process (GO:0044281)	1580	127	82.34	+	1.54	9.27e-07	0.000175	Biological process
positive regulation of signaling (GO:0023056)	1886	151	98.29	+	1.54	9.15e-08	2.38e-05	Biological process
head development (GO:0060322)	765	61	39.87	+	1.53	0.000896	0.0472	Biological process
regulation of cellular component organization (GO:0051128)	2612	208	136.13	+	1.53	1.92e-10	1.18e-07	Biological process
positive regulation of DNA-templated transcription (GO:0045893)	1595	127	83.12	+	1.53	1.41e-06	0.00026	Biological process
positive regulation of cell communication (GO:0010647)	1885	150	98.24	+	1.53	1.26e-07	3.01e-05	Biological process
carboxylic acid metabolic process (GO:0019752)	817	65	42.58	+	1.53	0.000707	0.0398	Biological process
regulation of molecular function (GO:0065009)	2250	179	117.26	+	1.53	5.32e-09	1.94e-06	Biological process
positive regulation of RNA biosynthetic process (GO:1902680)	1598	127	83.28	+	1.52	1.46e-06	0.000264	Biological process
organic acid metabolic process (GO:0006082)	844	67	43.99	+	1.52	0.000638	0.0365	Biological process
regulation of catalytic activity (GO:0050790)	1566	124	81.61	+	1.52	2.77e-06	0.000433	Biological process
positive regulation of signal transduction (GO:0009967)	1658	131	86.41	+	1.52	1.61e-06	0.000287	Biological process
oxoacid metabolic process (GO:0043436)	837	66	43.62	+	1.51	0.000817	0.0442	Biological process
regulation of intracellular signal transduction (GO:1902531)	1916	151	99.85	+	1.51	2.09e-07	4.85e-05	Biological process
regulation of catabolic process (GO:0009894)	990	78	51.59	+	1.51	0.000311	0.0211	Biological process
organonitrogen compound biosynthetic process (GO:1901566)	1264	99	65.87	+	1.5	4.86e-05	0.0048	Biological process
generation of neurons (GO:0048699)	1277	100	66.55	+	1.5	4.06e-05	0.00423	Biological process
cell adhesion (GO:0007155)	907	71	47.27	+	1.5	0.000576	0.0339	Biological process
anatomical structure formation involved in morphogenesis (GO:0048646)	1017	79	53	+	1.49	0.000378	0.0246	Biological process
cell migration (GO:0016477)	967	75	50.4	+	1.49	0.000623	0.0359	Biological process
anatomical structure morphogenesis (GO:0009653)	2351	182	122.52	+	1.49	3.25e-08	9.57e-06	Biological process
regulation of signaling (GO:0023051)	3544	274	184.7	+	1.48	2.31e-12	3.22e-09	Biological process
plasma membrane bounded cell projection organization (GO:0120036)	1242	96	64.73	+	1.48	9.88e-05	0.00865	Biological process
regulation of signal transduction (GO:0009966)	3059	236	159.42	+	1.48	2.15e-10	1.27e-07	Biological process
central nervous system development (GO:0007417)	947	73	49.35	+	1.48	0.000949	0.0495	Biological process
positive regulation of RNA metabolic process (GO:0051254)	1727	133	90	+	1.48	4.45e-06	0.000632	Biological process
cellular response to chemical stimulus (GO:0070887)	1845	142	96.15	+	1.48	2.24e-06	0.000378	Biological process
animal organ morphogenesis (GO:0009887)	1079	83	56.23	+	1.48	0.000416	0.0262	Biological process
response to abiotic stimulus (GO:0009628)	1002	77	52.22	+	1.47	0.000603	0.0351	Biological process
system development (GO:0048731)	3529	271	183.92	+	1.47	6.97e-12	8.89e-09	Biological process
regulation of cell population proliferation (GO:0042127)	1763	135	91.88	+	1.47	5.43e-06	0.00075	Biological process
negative regulation of developmental process (GO:0051093)	1007	77	52.48	+	1.47	0.000794	0.0436	Biological process
regulation of transport (GO:0051049)	1831	140	95.42	+	1.47	3.59e-06	0.000523	Biological process
regulation of cell communication (GO:0010646)	3545	271	184.75	+	1.47	1.33e-11	1.2e-08	Biological process
cell projection organization (GO:0030030)	1297	99	67.59	+	1.46	0.000135	0.011	Biological process
lipid metabolic process (GO:0006629)	1246	95	64.94	+	1.46	0.000175	0.0136	Biological process
negative regulation of signal transduction (GO:0009968)	1354	103	70.56	+	1.46	0.00011	0.00935	Biological process
negative regulation of cellular metabolic process (GO:0031324)	2501	190	130.34	+	1.46	5.85e-08	1.66e-05	Biological process
response to oxygen-containing compound (GO:1901700)	1435	109	74.79	+	1.46	6.22e-05	0.00581	Biological process
tissue development (GO:0009888)	1861	141	96.99	+	1.45	5.5e-06	0.000752	Biological process
regulation of localization (GO:0032879)	2246	170	117.05	+	1.45	4.83e-07	9.99e-05	Biological process
regulation of protein metabolic process (GO:0051246)	2312	174	120.49	+	1.44	5.19e-07	0.000106	Biological process
negative regulation of cellular process (GO:0048523)	4998	376	260.47	+	1.44	1.06e-15	5.44e-12	Biological process
negative regulation of signaling (GO:0023057)	1477	110	76.97	+	1.43	0.000129	0.0106	Biological process
negative regulation of RNA biosynthetic process (GO:1902679)	1241	92	64.68	+	1.42	0.000604	0.0351	Biological process
negative regulation of DNA-templated transcription (GO:0045892)	1232	91	64.21	+	1.42	0.000737	0.0408	Biological process
animal organ development (GO:0048513)	2969	219	154.73	+	1.42	5.31e-08	1.54e-05	Biological process
negative regulation of nucleobase-containing compound metabolic process (GO:0045934)	1465	108	76.35	+	1.41	0.000248	0.0178	Biological process
positive regulation of nucleobase-containing compound metabolic process (GO:0045935)	1941	143	101.16	+	1.41	2.21e-05	0.00257	Biological process
negative regulation of cell communication (GO:0010648)	1480	109	77.13	+	1.41	0.000265	0.0187	Biological process
nitrogen compound transport (GO:0071705)	1483	109	77.29	+	1.41	0.000269	0.0187	Biological process
negative regulation of biological process (GO:0048519)	5527	405	288.04	+	1.41	2.46e-15	9.41e-12	Biological process
multicellular organism development (GO:0007275)	4327	317	225.5	+	1.41	1.92e-11	1.55e-08	Biological process
regulation of biological quality (GO:0065008)	3075	224	160.26	+	1.4	1.06e-07	2.66e-05	Biological process
negative regulation of metabolic process (GO:0009892)	3003	217	156.5	+	1.39	3.37e-07	7.26e-05	Biological process
regulation of multicellular organismal process (GO:0051239)	3237	233	168.7	+	1.38	1.25e-07	3.03e-05	Biological process
protein modification process (GO:0036211)	2105	151	109.7	+	1.38	4.4e-05	0.00449	Biological process
negative regulation of macromolecule metabolic process (GO:0010605)	2767	198	144.2	+	1.37	2.28e-06	0.00038	Biological process
cell surface receptor signaling pathway (GO:0007166)	1908	136	99.44	+	1.37	0.000155	0.0123	Biological process
negative regulation of response to stimulus (GO:0048585)	1740	124	90.68	+	1.37	0.000312	0.021	Biological process
regulation of response to stimulus (GO:0048583)	4115	292	214.46	+	1.36	5.92e-09	2.06e-06	Biological process
regulation of programmed cell death (GO:0043067)	1651	117	86.04	+	1.36	0.000656	0.0374	Biological process
negative regulation of biosynthetic process (GO:0009890)	2181	154	113.66	+	1.35	8.83e-05	0.00796	Biological process
macromolecule modification (GO:0043412)	2254	159	117.47	+	1.35	7.36e-05	0.00675	Biological process
positive regulation of cellular process (GO:0048522)	5836	411	304.15	+	1.35	1.11e-12	1.7e-09	Biological process
positive regulation of cellular metabolic process (GO:0031325)	3211	226	167.34	+	1.35	1.37e-06	0.000256	Biological process
organelle organization (GO:0006996)	3044	214	158.64	+	1.35	2.98e-06	0.000456	Biological process
cellular component organization (GO:0016043)	5525	387	287.94	+	1.34	1.89e-11	1.61e-08	Biological process
negative regulation of cellular biosynthetic process (GO:0031327)	2145	150	111.79	+	1.34	0.000181	0.014	Biological process
organonitrogen compound metabolic process (GO:1901564)	4652	325	242.44	+	1.34	3.01e-09	1.13e-06	Biological process
positive regulation of biological process (GO:0048518)	6412	447	334.17	+	1.34	1.99e-13	4.35e-10	Biological process
positive regulation of metabolic process (GO:0009893)	3773	263	196.63	+	1.34	2.39e-07	5.38e-05	Biological process
positive regulation of cellular biosynthetic process (GO:0031328)	2627	183	136.91	+	1.34	3.64e-05	0.00382	Biological process
transport (GO:0006810)	3534	246	184.18	+	1.34	8.17e-07	0.00016	Biological process
cellular component assembly (GO:0022607)	2371	165	123.57	+	1.34	0.000106	0.00919	Biological process
negative regulation of macromolecule biosynthetic process (GO:0010558)	2098	146	109.34	+	1.34	0.000288	0.0198	Biological process
cell development (GO:0048468)	2530	176	131.85	+	1.33	5.1e-05	0.00501	Biological process
positive regulation of biosynthetic process (GO:0009891)	2679	186	139.62	+	1.33	3.47e-05	0.00372	Biological process
catabolic process (GO:0009056)	1918	133	99.96	+	1.33	0.000681	0.0386	Biological process
positive regulation of response to stimulus (GO:0048584)	2384	165	124.24	+	1.33	0.000135	0.0109	Biological process
regulation of RNA biosynthetic process (GO:2001141)	3173	219	165.36	+	1.32	8.17e-06	0.00105	Biological process
cellular component organization or biogenesis (GO:0071840)	5738	396	299.04	+	1.32	6.86e-11	5.01e-08	Biological process
regulation of DNA-templated transcription (GO:0006355)	3162	218	164.79	+	1.32	9.68e-06	0.00121	Biological process
regulation of primary metabolic process (GO:0080090)	5571	383	290.34	+	1.32	3.57e-10	1.88e-07	Biological process
positive regulation of macromolecule biosynthetic process (GO:0010557)	2553	175	133.05	+	1.32	0.000121	0.0101	Biological process
localization (GO:0051179)	4444	304	231.6	+	1.31	1.12e-07	2.76e-05	Biological process
cellular metabolic process (GO:0044237)	5881	402	306.49	+	1.31	1.89e-10	1.21e-07	Biological process
cell differentiation (GO:0030154)	3868	263	201.58	+	1.3	2e-06	0.000348	Biological process
cellular developmental process (GO:0048869)	3869	263	201.64	+	1.3	2.4e-06	0.000391	Biological process
cellular component biogenesis (GO:0044085)	2620	178	136.54	+	1.3	0.000173	0.0135	Biological process
anatomical structure development (GO:0048856)	5523	373	287.84	+	1.3	6.83e-09	2.28e-06	Biological process
primary metabolic process (GO:0044238)	6893	465	359.23	+	1.29	1.28e-11	1.23e-08	Biological process
regulation of cellular metabolic process (GO:0031323)	5768	389	300.6	+	1.29	2.61e-09	1.03e-06	Biological process
regulation of nucleobase-containing compound metabolic process (GO:0019219)	3742	252	195.02	+	1.29	8.44e-06	0.00108	Biological process
macromolecule localization (GO:0033036)	2437	164	127.01	+	1.29	0.000582	0.034	Biological process
establishment of localization (GO:0051234)	3806	256	198.35	+	1.29	8.03e-06	0.00104	Biological process
regulation of RNA metabolic process (GO:0051252)	3440	231	179.28	+	1.29	2.83e-05	0.00314	Biological process
regulation of transcription by RNA polymerase II (GO:0006357)	2455	164	127.94	+	1.28	0.000731	0.0407	Biological process
positive regulation of macromolecule metabolic process (GO:0010604)	3423	228	178.39	+	1.28	5.65e-05	0.00541	Biological process
regulation of metabolic process (GO:0019222)	6551	436	341.41	+	1.28	8.78e-10	4.07e-07	Biological process
protein metabolic process (GO:0019538)	3604	239	187.83	+	1.27	4.75e-05	0.00476	Biological process
developmental process (GO:0032502)	5896	388	307.27	+	1.26	6.8e-08	1.89e-05	Biological process
metabolic process (GO:0008152)	8059	530	420	+	1.26	8.15e-12	8.32e-09	Biological process
regulation of cellular biosynthetic process (GO:0031326)	4984	325	259.75	+	1.25	3.93e-06	0.000568	Biological process
regulation of macromolecule metabolic process (GO:0060255)	6031	393	314.31	+	1.25	1.5e-07	3.54e-05	Biological process
regulation of gene expression (GO:0010468)	4741	308	247.08	+	1.25	1.08e-05	0.00134	Biological process
regulation of biosynthetic process (GO:0009889)	5069	329	264.17	+	1.25	5.32e-06	0.000741	Biological process
regulation of macromolecule biosynthetic process (GO:0010556)	4868	313	253.7	+	1.23	2.16e-05	0.00254	Biological process
regulation of cellular process (GO:0050794)	11589	702	603.97	+	1.16	2.07e-09	8.55e-07	Biological process
regulation of biological process (GO:0050789)	12257	729	638.78	+	1.14	2.65e-08	7.95e-06	Biological process
biological regulation (GO:0065007)	12671	751	660.36	+	1.14	1.85e-08	5.9e-06	Biological process
cellular process (GO:0009987)	15353	900	800.13	+	1.12	7.26e-12	7.95e-09	Biological process
biological_process (GO:0008150)	20630	1108	1075.15	+	1.03	2.62e-06	0.000417	Biological process
system process (GO:0003008)	2791	106	145.46	-	0.73	0.000216	0.0159	Biological process
nervous system process (GO:0050877)	2216	69	115.49	-	0.6	7.12e-07	0.000142	Biological process
Unclassified (UNCLASSIFIED)	1206	30	62.85	-	0.48	2.62e-06	0.000422	Biological process
G protein-coupled receptor signaling pathway (GO:0007186)	1916	45	99.85	-	0.45	1.09e-10	7.6e-08	Biological process
sensory perception (GO:0007600)	1672	31	87.14	-	0.36	6.76e-13	1.29e-09	Biological process
detection of stimulus (GO:0051606)	771	9	40.18	-	0.22	2.51e-09	1.01e-06	Biological process
spermatid development (GO:0007286)	297	3	15.48	-	0.19	0.000186	0.0142	Biological process
spermatid differentiation (GO:0048515)	308	3	16.05	-	0.19	0.000135	0.0109	Biological process
detection of chemical stimulus (GO:0009593)	614	3	32	-	0.09	3.97e-11	3.04e-08	Biological process
detection of stimulus involved in sensory perception (GO:0050906)	675	1	35.18	-	0.03	8.97e-15	2.75e-11	Biological process
detection of chemical stimulus involved in sensory perception of smell (GO:0050911)	522	0	27.2	-	< 0.01	8.67e-13	1.48e-09	Biological process
detection of chemical stimulus involved in sensory perception (GO:0050907)	583	0	30.38	-	< 0.01	3.5e-14	8.93e-11	Biological process
sensory perception of smell (GO:0007608)	1156	0	60.25	-	< 0.01	5.35e-28	4.09e-24	Biological process
sensory perception of chemical stimulus (GO:0007606)	1256	0	65.46	-	< 0.01	1.3e-30	1.99e-26	Biological process
catenin complex (GO:0016342)	32	8	1.67	+	4.8	0.000182	0.0095	Celluclar component
Schaffer collateral - CA1 synapse (GO:0098685)	151	22	7.87	+	2.8	1.2e-05	0.000796	Celluclar component
adherens junction (GO:0005912)	154	22	8.03	+	2.74	1.65e-05	0.00106	Celluclar component
myelin sheath (GO:0043209)	208	28	10.84	+	2.58	4.03e-06	0.000296	Celluclar component
mitochondrial outer membrane (GO:0005741)	203	23	10.58	+	2.17	0.000617	0.0266	Celluclar component
RNA polymerase II transcription regulator complex (GO:0090575)	251	28	13.08	+	2.14	0.000148	0.00792	Celluclar component
postsynaptic density (GO:0014069)	413	46	21.52	+	2.14	1.54e-06	0.000146	Celluclar component
postsynaptic specialization (GO:0099572)	468	52	24.39	+	2.13	2.65e-07	2.92e-05	Celluclar component
asymmetric synapse (GO:0032279)	437	47	22.77	+	2.06	3.14e-06	0.000249	Celluclar component
neuron to neuron synapse (GO:0098984)	484	51	25.22	+	2.02	2.11e-06	0.000174	Celluclar component
membrane raft (GO:0045121)	305	32	15.9	+	2.01	0.00021	0.0107	Celluclar component
membrane microdomain (GO:0098857)	307	32	16	+	2	0.000222	0.011	Celluclar component
postsynaptic membrane (GO:0045211)	394	40	20.53	+	1.95	7.67e-05	0.00435	Celluclar component
postsynapse (GO:0098794)	947	96	49.35	+	1.95	3.22e-10	7.09e-08	Celluclar component
glutamatergic synapse (GO:0098978)	804	81	41.9	+	1.93	1.46e-08	1.93e-06	Celluclar component
synaptic membrane (GO:0097060)	562	54	29.29	+	1.84	1.81e-05	0.00112	Celluclar component
dendritic tree (GO:0097447)	774	73	40.34	+	1.81	9.08e-07	9.48e-05	Celluclar component
axon (GO:0030424)	754	71	39.3	+	1.81	1.51e-06	0.00015	Celluclar component
dendrite (GO:0030425)	771	72	40.18	+	1.79	1.96e-06	0.00017	Celluclar component
anchoring junction (GO:0070161)	761	69	39.66	+	1.74	8.76e-06	0.000621	Celluclar component
transcription regulator complex (GO:0005667)	556	49	28.98	+	1.69	0.000318	0.015	Celluclar component
mitochondrial membrane (GO:0031966)	750	65	39.09	+	1.66	5.44e-05	0.00327	Celluclar component
neuron projection (GO:0043005)	1505	130	78.43	+	1.66	8.8e-09	1.25e-06	Celluclar component
synapse (GO:0045202)	1778	152	92.66	+	1.64	9.5e-10	1.71e-07	Celluclar component
mitochondrion (GO:0005739)	1867	158	97.3	+	1.62	7.99e-10	1.59e-07	Celluclar component
cell-cell junction (GO:0005911)	545	46	28.4	+	1.62	0.00122	0.0495	Celluclar component
mitochondrial envelope (GO:0005740)	796	67	41.48	+	1.62	0.00012	0.0066	Celluclar component
cell junction (GO:0030054)	2406	202	125.39	+	1.61	3.47e-12	9.83e-10	Celluclar component
somatodendritic compartment (GO:0036477)	1111	92	57.9	+	1.59	1.11e-05	0.00076	Celluclar component
organelle envelope (GO:0031967)	1225	91	63.84	+	1.43	0.000705	0.0298	Celluclar component
plasma membrane bounded cell projection (GO:0120025)	2432	177	126.75	+	1.4	3.19e-06	0.000243	Celluclar component
cell projection (GO:0042995)	2686	194	139.98	+	1.39	1.67e-06	0.000151	Celluclar component
cytosol (GO:0005829)	3915	280	204.03	+	1.37	6.2e-09	1.03e-06	Celluclar component
catalytic complex (GO:1902494)	1752	122	91.31	+	1.34	0.000922	0.0381	Celluclar component
organelle membrane (GO:0031090)	2628	177	136.96	+	1.29	0.000306	0.0148	Celluclar component
cytoplasm (GO:0005737)	11684	778	608.92	+	1.28	1.44e-25	1.43e-22	Celluclar component
intracellular membrane-bounded organelle (GO:0043231)	11666	760	607.98	+	1.25	7.8e-21	3.87e-18	Celluclar component
nucleus (GO:0005634)	7218	467	376.17	+	1.24	7.75e-09	1.18e-06	Celluclar component
membrane-bounded organelle (GO:0043227)	12160	784	633.73	+	1.24	9.77e-21	3.87e-18	Celluclar component
organelle (GO:0043226)	13144	842	685.01	+	1.23	1.7e-23	1.12e-20	Celluclar component
intracellular anatomical structure (GO:0005622)	14429	916	751.98	+	1.22	3.96e-28	7.85e-25	Celluclar component
intracellular organelle (GO:0043229)	12807	813	667.45	+	1.22	4.75e-20	1.57e-17	Celluclar component
intracellular organelle lumen (GO:0070013)	4635	290	241.56	+	1.2	0.0004	0.0185	Celluclar component
organelle lumen (GO:0043233)	4636	290	241.61	+	1.2	0.000401	0.0181	Celluclar component
membrane-enclosed lumen (GO:0031974)	4636	290	241.61	+	1.2	0.000401	0.0177	Celluclar component
protein-containing complex (GO:0032991)	5916	368	308.32	+	1.19	6.01e-05	0.00351	Celluclar component
cellular anatomical entity (GO:0110165)	19209	1067	1001.09	+	1.07	3.17e-11	7.86e-09	Celluclar component
cellular_component (GO:0005575)	20765	1116	1082.18	+	1.03	1.41e-07	1.75e-05	Celluclar component
Unclassified (UNCLASSIFIED)	1071	22	55.82	-	0.39	1.41e-07	1.64e-05	Celluclar component
oncostatin-M receptor activity (GO:0004924)	3	3	0.16	+	19.19	0.000141	0.0207	Molecular function
cadherin binding (GO:0045296)	70	12	3.65	+	3.29	0.000244	0.033	Molecular function
structural constituent of cytoskeleton (GO:0005200)	73	12	3.8	+	3.15	0.000366	0.0456	Molecular function
kinase regulator activity (GO:0019207)	279	32	14.54	+	2.2	3.01e-05	0.00555	Molecular function
protein kinase regulator activity (GO:0019887)	237	26	12.35	+	2.11	0.000326	0.0417	Molecular function
ubiquitin protein ligase binding (GO:0031625)	334	33	17.41	+	1.9	0.00043	0.0488	Molecular function
DNA-binding transcription activator activity (GO:0001216)	534	52	27.83	+	1.87	1.72e-05	0.00372	Molecular function
enzyme activator activity (GO:0008047)	568	54	29.6	+	1.82	2.07e-05	0.0043	Molecular function
DNA-binding transcription activator activity, RNA polymerase II-specific (GO:0001228)	527	50	27.47	+	1.82	4.09e-05	0.0073	Molecular function
transcription factor binding (GO:0008134)	713	61	37.16	+	1.64	0.000147	0.0209	Molecular function
transferase activity, transferring phosphorus-containing groups (GO:0016772)	892	75	46.49	+	1.61	4.14e-05	0.00713	Molecular function
enzyme binding (GO:0019899)	2371	180	123.57	+	1.46	1.48e-07	6.72e-05	Molecular function
enzyme regulator activity (GO:0030234)	1284	97	66.92	+	1.45	0.000214	0.0297	Molecular function
purine nucleotide binding (GO:0017076)	1922	145	100.17	+	1.45	4.58e-06	0.0012	Molecular function
nucleoside phosphate binding (GO:1901265)	2078	154	108.3	+	1.42	5.98e-06	0.00149	Molecular function
nucleotide binding (GO:0000166)	2078	154	108.3	+	1.42	5.98e-06	0.00142	Molecular function
purine ribonucleotide binding (GO:0032555)	1822	135	94.95	+	1.42	2.69e-05	0.00516	Molecular function
heterocyclic compound binding (GO:1901363)	2223	164	115.85	+	1.42	4.24e-06	0.00118	Molecular function
adenyl nucleotide binding (GO:0030554)	1586	117	82.66	+	1.42	0.00013	0.0196	Molecular function
purine ribonucleoside triphosphate binding (GO:0035639)	1740	128	90.68	+	1.41	6.23e-05	0.00972	Molecular function
ribonucleotide binding (GO:0032553)	1840	135	95.89	+	1.41	4.69e-05	0.00781	Molecular function
transcription cis-regulatory region binding (GO:0000976)	1419	104	73.95	+	1.41	0.000412	0.0489	Molecular function
transferase activity (GO:0016740)	2244	164	116.95	+	1.4	7.52e-06	0.00171	Molecular function
transcription regulatory region nucleic acid binding (GO:0001067)	1424	104	74.21	+	1.4	0.000428	0.0496	Molecular function
anion binding (GO:0043168)	2374	173	123.72	+	1.4	4.01e-06	0.00118	Molecular function
sequence-specific DNA binding (GO:0043565)	1573	114	81.98	+	1.39	0.000315	0.0414	Molecular function
carbohydrate derivative binding (GO:0097367)	2207	157	115.02	+	1.36	5.06e-05	0.00815	Molecular function
identical protein binding (GO:0042802)	2457	174	128.05	+	1.36	2.13e-05	0.00426	Molecular function
transcription regulator activity (GO:0140110)	1798	127	93.7	+	1.36	0.000383	0.0466	Molecular function
ion binding (GO:0043167)	5415	377	282.21	+	1.34	9.53e-11	5.28e-08	Molecular function
small molecule binding (GO:0036094)	5626	391	293.2	+	1.33	4.03e-11	2.52e-08	Molecular function
cation binding (GO:0043169)	3777	260	196.84	+	1.32	8.6e-07	0.000286	Molecular function
metal ion binding (GO:0046872)	3669	252	191.21	+	1.32	1.79e-06	0.000557	Molecular function
catalytic activity (GO:0003824)	5578	377	290.7	+	1.3	5.02e-09	2.51e-06	Molecular function
protein binding (GO:0005515)	9576	630	499.06	+	1.26	1.47e-15	3.67e-12	Molecular function
organic cyclic compound binding (GO:0097159)	5472	359	285.18	+	1.26	4.02e-07	0.000143	Molecular function
binding (GO:0005488)	14210	860	740.57	+	1.16	5.15e-15	8.57e-12	Molecular function
molecular_function (GO:0003674)	20463	1105	1066.45	+	1.04	1.57e-07	6.02e-05	Molecular function
molecular transducer activity (GO:0060089)	2419	60	126.07	-	0.48	3.87e-12	3.22e-09	Molecular function
signaling receptor activity (GO:0038023)	2419	60	126.07	-	0.48	3.87e-12	2.76e-09	Molecular function
Unclassified (UNCLASSIFIED)	1373	33	71.55	-	0.46	1.57e-07	6.52e-05	Molecular function
transmembrane signaling receptor activity (GO:0004888)	2202	50	114.76	-	0.44	6.48e-13	6.47e-10	Molecular function
odorant binding (GO:0005549)	534	0	27.83	-	< 0.01	6.27e-13	7.82e-10	Molecular function
olfactory receptor activity (GO:0004984)	1162	0	60.56	-	< 0.01	3.38e-28	1.69e-24	Molecular function

## Sheet: Day 2 - ASCL1 + FOXO1 (±1kb)
GO term	Mus musculus - REFLIST (21836)	upload_1	upload_1 (expected)	upload_1 (over/under)	upload_1 (fold Enrichment)	upload_1 (raw P-value)	upload_1 (FDR)	Type
malate-aspartate shuttle (GO:0043490)	5	3	0.1	+	29.24	8.32e-05	0.0187	Biological process
L-glutamate transmembrane transport (GO:0015813)	26	5	0.53	+	9.37	0.000164	0.0295	Biological process
peptidyl-tyrosine phosphorylation (GO:0018108)	100	9	2.05	+	4.39	0.000217	0.0362	Biological process
peptidyl-tyrosine modification (GO:0018212)	102	9	2.09	+	4.3	0.000252	0.0383	Biological process
protein autophosphorylation (GO:0046777)	166	12	3.41	+	3.52	0.00017	0.0299	Biological process
regulation of protein binding (GO:0043393)	191	13	3.92	+	3.32	0.000168	0.0299	Biological process
negative regulation of kinase activity (GO:0033673)	196	13	4.02	+	3.23	0.000217	0.0365	Biological process
negative regulation of cell projection organization (GO:0031345)	212	14	4.35	+	3.22	0.000131	0.0258	Biological process
negative regulation of phosphate metabolic process (GO:0045936)	414	26	8.49	+	3.06	5.14e-07	0.000657	Biological process
negative regulation of phosphorus metabolic process (GO:0010563)	415	26	8.51	+	3.05	5.38e-07	0.000635	Biological process
negative regulation of phosphorylation (GO:0042326)	344	21	7.06	+	2.98	9.92e-06	0.00447	Biological process
negative regulation of protein phosphorylation (GO:0001933)	321	19	6.59	+	2.88	3.98e-05	0.0109	Biological process
regulation of binding (GO:0051098)	342	19	7.02	+	2.71	9.27e-05	0.0197	Biological process
positive regulation of nervous system development (GO:0051962)	389	21	7.98	+	2.63	6.06e-05	0.0147	Biological process
regulation of DNA-binding transcription factor activity (GO:0051090)	381	20	7.82	+	2.56	0.000132	0.0252	Biological process
cell-cell adhesion (GO:0098609)	467	24	9.58	+	2.5	4.03e-05	0.0108	Biological process
regulation of nervous system development (GO:0051960)	584	30	11.98	+	2.5	4.48e-06	0.00254	Biological process
regulation of neuron projection development (GO:0010975)	569	29	11.67	+	2.48	7.52e-06	0.00372	Biological process
negative regulation of protein modification process (GO:0031400)	448	22	9.19	+	2.39	0.000245	0.0383	Biological process
regulation of neurogenesis (GO:0050767)	478	23	9.81	+	2.35	0.000199	0.0347	Biological process
positive regulation of cell development (GO:0010720)	558	26	11.45	+	2.27	0.000107	0.0218	Biological process
positive regulation of cellular component biogenesis (GO:0044089)	562	26	11.53	+	2.25	0.000118	0.0238	Biological process
regulation of kinase activity (GO:0043549)	584	27	11.98	+	2.25	8.73e-05	0.0188	Biological process
regulation of plasma membrane bounded cell projection organization (GO:0120035)	765	35	15.7	+	2.23	1.1e-05	0.0048	Biological process
regulation of cell projection organization (GO:0031344)	780	35	16	+	2.19	1.52e-05	0.00569	Biological process
positive regulation of cell motility (GO:2000147)	632	28	12.97	+	2.16	0.000151	0.0281	Biological process
regulation of transferase activity (GO:0051338)	689	30	14.14	+	2.12	0.000162	0.0295	Biological process
positive regulation of locomotion (GO:0040017)	648	28	13.29	+	2.11	0.000209	0.0355	Biological process
regulation of phosphate metabolic process (GO:0019220)	1285	54	26.36	+	2.05	6.79e-07	0.000743	Biological process
regulation of phosphorus metabolic process (GO:0051174)	1287	54	26.4	+	2.05	6.94e-07	0.000708	Biological process
cell morphogenesis (GO:0000902)	773	32	15.86	+	2.02	0.000224	0.037	Biological process
regulation of phosphorylation (GO:0042325)	1109	44	22.75	+	1.93	2.86e-05	0.00894	Biological process
regulation of cell development (GO:0060284)	959	37	19.68	+	1.88	0.00025	0.0383	Biological process
regulation of protein phosphorylation (GO:0001932)	1024	39	21.01	+	1.86	0.000247	0.0382	Biological process
positive regulation of cellular component organization (GO:0051130)	1270	48	26.06	+	1.84	5.52e-05	0.0136	Biological process
positive regulation of cell population proliferation (GO:0008284)	1039	39	21.32	+	1.83	0.000285	0.0424	Biological process
positive regulation of transcription by RNA polymerase II (GO:0045944)	1265	47	25.95	+	1.81	8.54e-05	0.0187	Biological process
positive regulation of DNA-templated transcription (GO:0045893)	1595	59	32.72	+	1.8	1.27e-05	0.00524	Biological process
positive regulation of RNA biosynthetic process (GO:1902680)	1598	59	32.79	+	1.8	1.29e-05	0.0052	Biological process
positive regulation of molecular function (GO:0044093)	1246	46	25.56	+	1.8	0.000118	0.0235	Biological process
regulation of protein modification process (GO:0031399)	1335	49	27.39	+	1.79	8.43e-05	0.0187	Biological process
positive regulation of RNA metabolic process (GO:0051254)	1727	63	35.43	+	1.78	7.78e-06	0.00372	Biological process
small molecule metabolic process (GO:0044281)	1580	57	32.42	+	1.76	2.91e-05	0.00891	Biological process
positive regulation of nucleobase-containing compound metabolic process (GO:0045935)	1941	69	39.82	+	1.73	7.01e-06	0.0037	Biological process
regulation of cell differentiation (GO:0045595)	1689	60	34.65	+	1.73	3.27e-05	0.00962	Biological process
regulation of multicellular organismal development (GO:2000026)	1590	56	32.62	+	1.72	6.87e-05	0.0159	Biological process
phosphate-containing compound metabolic process (GO:0006796)	1748	60	35.86	+	1.67	9.36e-05	0.0196	Biological process
positive regulation of multicellular organismal process (GO:0051240)	1867	64	38.3	+	1.67	5.14e-05	0.0129	Biological process
intracellular signal transduction (GO:0035556)	1610	55	33.03	+	1.67	0.000227	0.0365	Biological process
nervous system development (GO:0007399)	2121	72	43.52	+	1.65	2.35e-05	0.00765	Biological process
phosphorus metabolic process (GO:0006793)	1774	60	36.4	+	1.65	0.000151	0.0278	Biological process
regulation of molecular function (GO:0065009)	2250	76	46.16	+	1.65	1.33e-05	0.00524	Biological process
negative regulation of cellular metabolic process (GO:0031324)	2501	84	51.31	+	1.64	5.71e-06	0.00312	Biological process
regulation of cell population proliferation (GO:0042127)	1763	59	36.17	+	1.63	0.000207	0.0356	Biological process
regulation of protein metabolic process (GO:0051246)	2312	76	47.43	+	1.6	3.45e-05	0.00997	Biological process
tissue development (GO:0009888)	1861	61	38.18	+	1.6	0.000297	0.0437	Biological process
anatomical structure morphogenesis (GO:0009653)	2351	77	48.23	+	1.6	3.9e-05	0.0111	Biological process
positive regulation of macromolecule biosynthetic process (GO:0010557)	2553	83	52.38	+	1.58	2.01e-05	0.00685	Biological process
positive regulation of biosynthetic process (GO:0009891)	2679	87	54.96	+	1.58	1.14e-05	0.00484	Biological process
positive regulation of cellular biosynthetic process (GO:0031328)	2627	85	53.9	+	1.58	1.84e-05	0.00639	Biological process
regulation of DNA-templated transcription (GO:0006355)	3162	102	64.87	+	1.57	2.41e-06	0.00167	Biological process
regulation of RNA biosynthetic process (GO:2001141)	3173	102	65.1	+	1.57	2.53e-06	0.00169	Biological process
positive regulation of macromolecule metabolic process (GO:0010604)	3423	110	70.23	+	1.57	9.79e-07	0.000833	Biological process
positive regulation of cellular metabolic process (GO:0031325)	3211	103	65.88	+	1.56	2.79e-06	0.00165	Biological process
positive regulation of metabolic process (GO:0009893)	3773	121	77.41	+	1.56	1.89e-07	0.000362	Biological process
regulation of RNA metabolic process (GO:0051252)	3440	110	70.58	+	1.56	1.06e-06	0.000858	Biological process
regulation of cellular component organization (GO:0051128)	2612	83	53.59	+	1.55	4.69e-05	0.012	Biological process
regulation of nucleobase-containing compound metabolic process (GO:0019219)	3742	118	76.77	+	1.54	8.98e-07	0.000809	Biological process
system development (GO:0048731)	3529	111	72.4	+	1.53	2.58e-06	0.00158	Biological process
regulation of developmental process (GO:0050793)	2645	83	54.27	+	1.53	7.14e-05	0.0163	Biological process
regulation of primary metabolic process (GO:0080090)	5571	174	114.3	+	1.52	4.34e-10	2.22e-06	Biological process
negative regulation of metabolic process (GO:0009892)	3003	93	61.61	+	1.51	3.92e-05	0.0109	Biological process
negative regulation of macromolecule metabolic process (GO:0010605)	2767	85	56.77	+	1.5	0.000131	0.0255	Biological process
animal organ development (GO:0048513)	2969	91	60.91	+	1.49	6.73e-05	0.0159	Biological process
negative regulation of cellular process (GO:0048523)	4998	152	102.54	+	1.48	7.67e-08	0.000168	Biological process
multicellular organism development (GO:0007275)	4327	131	88.78	+	1.48	1.45e-06	0.00111	Biological process
regulation of cellular metabolic process (GO:0031323)	5768	170	118.34	+	1.44	7.01e-08	0.000179	Biological process
regulation of signal transduction (GO:0009966)	3059	90	62.76	+	1.43	0.000334	0.0483	Biological process
regulation of multicellular organismal process (GO:0051239)	3237	95	66.41	+	1.43	0.000268	0.0403	Biological process
negative regulation of biological process (GO:0048519)	5527	161	113.4	+	1.42	5.08e-07	0.000707	Biological process
positive regulation of biological process (GO:0048518)	6412	186	131.55	+	1.41	3.14e-08	0.00012	Biological process
positive regulation of cellular process (GO:0048522)	5836	169	119.73	+	1.41	2.66e-07	0.000407	Biological process
regulation of metabolic process (GO:0019222)	6551	189	134.4	+	1.41	3.75e-08	0.000115	Biological process
regulation of gene expression (GO:0010468)	4741	136	97.27	+	1.4	1.68e-05	0.00614	Biological process
regulation of biosynthetic process (GO:0009889)	5069	145	104	+	1.39	7.42e-06	0.00379	Biological process
organonitrogen compound metabolic process (GO:1901564)	4652	133	95.44	+	1.39	2.51e-05	0.00802	Biological process
regulation of cellular biosynthetic process (GO:0031326)	4984	142	102.25	+	1.39	1.42e-05	0.00542	Biological process
cellular metabolic process (GO:0044237)	5881	166	120.66	+	1.38	2.56e-06	0.00163	Biological process
regulation of response to stimulus (GO:0048583)	4115	116	84.43	+	1.37	0.000237	0.0374	Biological process
regulation of macromolecule metabolic process (GO:0060255)	6031	170	123.74	+	1.37	1.81e-06	0.00132	Biological process
regulation of macromolecule biosynthetic process (GO:0010556)	4868	137	99.87	+	1.37	4.35e-05	0.0115	Biological process
primary metabolic process (GO:0044238)	6893	193	141.42	+	1.36	2.47e-07	0.000421	Biological process
anatomical structure development (GO:0048856)	5523	154	113.31	+	1.36	1.7e-05	0.00606	Biological process
metabolic process (GO:0008152)	8059	216	165.34	+	1.31	8.77e-07	0.000839	Biological process
developmental process (GO:0032502)	5896	158	120.97	+	1.31	0.000104	0.0216	Biological process
cellular component organization (GO:0016043)	5525	148	113.35	+	1.31	0.000225	0.0367	Biological process
cellular component organization or biogenesis (GO:0071840)	5738	152	117.72	+	1.29	0.000332	0.0484	Biological process
biological regulation (GO:0065007)	12671	298	259.97	+	1.15	0.00023	0.0367	Biological process
G protein-coupled receptor signaling pathway (GO:0007186)	1916	17	39.31	-	0.43	4.52e-05	0.0117	Biological process
detection of stimulus (GO:0051606)	771	3	15.82	-	0.19	0.000142	0.0268	Biological process
detection of chemical stimulus (GO:0009593)	614	1	12.6	-	0.08	6.6e-05	0.0158	Biological process
detection of stimulus involved in sensory perception (GO:0050906)	675	1	13.85	-	0.07	2.16e-05	0.00719	Biological process
detection of chemical stimulus involved in sensory perception of smell (GO:0050911)	522	0	10.71	-	< 0.01	2.94e-05	0.00884	Biological process
detection of chemical stimulus involved in sensory perception (GO:0050907)	583	0	11.96	-	< 0.01	9.11e-06	0.00423	Biological process
sensory perception of smell (GO:0007608)	1156	0	23.72	-	< 0.01	3.2e-11	2.45e-07	Biological process
sensory perception of chemical stimulus (GO:0007606)	1256	0	25.77	-	< 0.01	4.06e-12	6.23e-08	Biological process
RNA polymerase II transcription regulator complex (GO:0090575)	251	18	5.15	+	3.5	4.83e-06	0.00137	Cellular component
mitochondrion (GO:0005739)	1867	64	38.3	+	1.67	5.14e-05	0.0102	Cellular component
nucleus (GO:0005634)	7218	189	148.09	+	1.28	4.7e-05	0.0117	Cellular component
intracellular membrane-bounded organelle (GO:0043231)	11666	303	239.35	+	1.27	7.27e-10	3.61e-07	Cellular component
membrane-bounded organelle (GO:0043227)	12160	315	249.48	+	1.26	1.7e-10	1.12e-07	Cellular component
organelle (GO:0043226)	13144	338	269.67	+	1.25	8.21e-12	1.63e-08	Cellular component
cytoplasm (GO:0005737)	11684	297	239.72	+	1.24	3.22e-08	1.07e-05	Cellular component
intracellular organelle (GO:0043229)	12807	324	262.76	+	1.23	1.48e-09	5.85e-07	Cellular component
intracellular anatomical structure (GO:0005622)	14429	361	296.03	+	1.22	9.44e-12	9.37e-09	Cellular component
cellular anatomical entity (GO:0110165)	19209	420	394.1	+	1.07	5.04e-05	0.0111	Cellular component
L-glutamate transmembrane transporter activity (GO:0005313)	15	4	0.31	+	13	0.000199	0.0452	Molecular function
DNA-binding transcription factor binding (GO:0140297)	534	27	10.96	+	2.46	1.79e-05	0.0111	Molecular function
transcription factor binding (GO:0008134)	713	35	14.63	+	2.39	2.28e-06	0.00284	Molecular function
cis-regulatory region sequence-specific DNA binding (GO:0000987)	1146	43	23.51	+	1.83	0.000147	0.0368	Molecular function
RNA polymerase II cis-regulatory region sequence-specific DNA binding (GO:0000978)	1121	42	23	+	1.83	0.000194	0.046	Molecular function
sequence-specific DNA binding (GO:0043565)	1573	58	32.27	+	1.8	1.71e-05	0.0122	Molecular function
transcription cis-regulatory region binding (GO:0000976)	1419	51	29.11	+	1.75	9.28e-05	0.0257	Molecular function
transcription regulatory region nucleic acid binding (GO:0001067)	1424	51	29.22	+	1.75	9.76e-05	0.0256	Molecular function
transcription regulator activity (GO:0140110)	1798	62	36.89	+	1.68	5.55e-05	0.0213	Molecular function
enzyme binding (GO:0019899)	2371	76	48.64	+	1.56	8.21e-05	0.0241	Molecular function
identical protein binding (GO:0042802)	2457	78	50.41	+	1.55	8.01e-05	0.025	Molecular function
organic cyclic compound binding (GO:0097159)	5472	156	112.27	+	1.39	3.36e-06	0.00335	Molecular function
small molecule binding (GO:0036094)	5626	157	115.43	+	1.36	1.17e-05	0.00969	Molecular function
catalytic activity (GO:0003824)	5578	155	114.44	+	1.35	1.82e-05	0.0101	Molecular function
ion binding (GO:0043167)	5415	150	111.1	+	1.35	3.18e-05	0.0144	Molecular function
protein binding (GO:0005515)	9576	250	196.47	+	1.27	3.09e-07	0.000513	Molecular function
binding (GO:0005488)	14210	348	291.54	+	1.19	6.84e-09	1.71e-05	Molecular function
molecular transducer activity (GO:0060089)	2419	25	49.63	-	0.5	6.9e-05	0.0246	Molecular function
signaling receptor activity (GO:0038023)	2419	25	49.63	-	0.5	6.9e-05	0.023	Molecular function
transmembrane signaling receptor activity (GO:0004888)	2202	21	45.18	-	0.46	3.42e-05	0.0142	Molecular function
odorant binding (GO:0005549)	534	0	10.96	-	< 0.01	3.14e-05	0.0157	Molecular function
olfactory receptor activity (GO:0004984)	1162	0	23.84	-	< 0.01	3.24e-11	1.62e-07	Molecular function

## Sheet: Day 2 - FOXO1 (±1kb)
GO term	Mus musculus - REFLIST (21836)	upload_1	upload_1 (expected)	upload_1 (over/under)	upload_1 (fold Enrichment)	upload_1 (raw P-value)	upload_1 (FDR)	Type
glutathione transmembrane transport (GO:0034775)	8	4	0.29	+	14.03	9.98e-05	0.0135	Biological process
tripeptide transmembrane transport (GO:0035443)	9	4	0.32	+	12.47	0.000175	0.0202	Biological process
response to redox state (GO:0051775)	10	4	0.36	+	11.23	0.000283	0.0296	Biological process
glutathione transport (GO:0034635)	11	4	0.39	+	10.21	0.000432	0.0408	Biological process
L-glutamate transmembrane transport (GO:0015813)	28	6	1	+	6.01	0.000386	0.0372	Biological process
regulation of fatty acid oxidation (GO:0046320)	43	8	1.53	+	5.22	0.00012	0.0154	Biological process
nuclear receptor-mediated steroid hormone signaling pathway (GO:0030518)	52	8	1.85	+	4.32	0.00047	0.0439	Biological process
modulation by host of symbiont process (GO:0051851)	83	11	2.96	+	3.72	0.000171	0.0201	Biological process
protein dephosphorylation (GO:0006470)	97	12	3.46	+	3.47	0.000171	0.0199	Biological process
biological process involved in interaction with symbiont (GO:0051702)	112	13	3.99	+	3.26	0.000178	0.0205	Biological process
regulation of smooth muscle cell migration (GO:0014910)	109	12	3.88	+	3.09	0.00051	0.0468	Biological process
regulation of gliogenesis (GO:0014013)	140	15	4.99	+	3.01	0.000145	0.0176	Biological process
dephosphorylation (GO:0016311)	152	16	5.42	+	2.95	0.000109	0.0141	Biological process
negative regulation of phosphorus metabolic process (GO:0010563)	376	39	13.4	+	2.91	2.6e-09	2.11e-06	Biological process
negative regulation of phosphate metabolic process (GO:0045936)	376	39	13.4	+	2.91	2.6e-09	2.01e-06	Biological process
negative regulation of phosphorylation (GO:0042326)	329	33	11.72	+	2.82	9.73e-08	4.29e-05	Biological process
negative regulation of protein phosphorylation (GO:0001933)	308	30	10.97	+	2.73	6.92e-07	0.000227	Biological process
negative regulation of kinase activity (GO:0033673)	187	18	6.66	+	2.7	0.000132	0.0164	Biological process
negative regulation of transferase activity (GO:0051348)	211	20	7.52	+	2.66	7.1e-05	0.01	Biological process
negative regulation of protein kinase activity (GO:0006469)	174	16	6.2	+	2.58	0.000511	0.0466	Biological process
regulation of smooth muscle cell proliferation (GO:0048660)	199	18	7.09	+	2.54	0.000287	0.0297	Biological process
hindbrain development (GO:0030902)	201	18	7.16	+	2.51	0.000325	0.0323	Biological process
response to oxidative stress (GO:0006979)	399	33	14.22	+	2.32	7.65e-06	0.00155	Biological process
negative regulation of protein modification process (GO:0031400)	413	33	14.71	+	2.24	1.92e-05	0.00335	Biological process
regulation of small molecule metabolic process (GO:0062012)	401	32	14.29	+	2.24	2.7e-05	0.00433	Biological process
regulation of binding (GO:0051098)	340	27	12.11	+	2.23	0.00015	0.018	Biological process
regulation of lipid metabolic process (GO:0019216)	386	29	13.75	+	2.11	0.000229	0.025	Biological process
regulation of nervous system development (GO:0051960)	573	43	20.42	+	2.11	5.3e-06	0.00115	Biological process
positive regulation of cell-cell adhesion (GO:0022409)	335	25	11.94	+	2.09	0.000503	0.0464	Biological process
regulation of DNA-binding transcription factor activity (GO:0051090)	370	27	13.18	+	2.05	0.000521	0.0472	Biological process
synapse organization (GO:0050808)	402	29	14.32	+	2.02	0.000332	0.0328	Biological process
positive regulation of cell migration (GO:0030335)	611	44	21.77	+	2.02	1.11e-05	0.00213	Biological process
negative regulation of cell differentiation (GO:0045596)	723	52	25.76	+	2.02	1.78e-06	0.000472	Biological process
regulation of cell-cell adhesion (GO:0022407)	515	37	18.35	+	2.02	5.54e-05	0.00806	Biological process
positive regulation of cell motility (GO:2000147)	641	46	22.84	+	2.01	6.88e-06	0.00141	Biological process
positive regulation of locomotion (GO:0040017)	658	47	23.44	+	2	8.25e-06	0.00165	Biological process
regulation of neurogenesis (GO:0050767)	466	33	16.6	+	1.99	0.000195	0.0223	Biological process
head development (GO:0060322)	831	57	29.61	+	1.93	2.24e-06	0.000576	Biological process
cell morphogenesis involved in neuron differentiation (GO:0048667)	497	34	17.71	+	1.92	0.000313	0.0315	Biological process
regulation of neuron projection development (GO:0010975)	569	38	20.27	+	1.87	0.00021	0.0236	Biological process
regulation of phosphate metabolic process (GO:0019220)	1127	75	40.15	+	1.87	2.14e-07	8.06e-05	Biological process
regulation of phosphorus metabolic process (GO:0051174)	1129	75	40.23	+	1.86	2.21e-07	8.09e-05	Biological process
brain development (GO:0007420)	771	51	27.47	+	1.86	2.55e-05	0.00413	Biological process
positive regulation of cell population proliferation (GO:0008284)	1015	67	36.16	+	1.85	1.35e-06	0.000391	Biological process
cell morphogenesis (GO:0000902)	806	53	28.72	+	1.85	1.72e-05	0.00309	Biological process
cellular response to hormone stimulus (GO:0032870)	563	37	20.06	+	1.84	0.000458	0.043	Biological process
regulation of cell adhesion (GO:0030155)	829	54	29.54	+	1.83	2.11e-05	0.00361	Biological process
negative regulation of DNA-templated transcription (GO:0045892)	1286	83	45.82	+	1.81	1.48e-07	6.32e-05	Biological process
negative regulation of RNA biosynthetic process (GO:1902679)	1294	83	46.1	+	1.8	1.72e-07	6.98e-05	Biological process
negative regulation of transcription by RNA polymerase II (GO:0000122)	976	62	34.77	+	1.78	1.19e-05	0.00224	Biological process
regulation of cell differentiation (GO:0045595)	1691	106	60.25	+	1.76	1.01e-08	6.48e-06	Biological process
regulation of cell migration (GO:0030334)	1037	65	36.95	+	1.76	9.88e-06	0.00195	Biological process
regulation of plasma membrane bounded cell projection organization (GO:0120035)	769	48	27.4	+	1.75	0.000211	0.0236	Biological process
positive regulation of transcription by RNA polymerase II (GO:0045944)	1299	81	46.28	+	1.75	9.03e-07	0.000284	Biological process
negative regulation of protein metabolic process (GO:0051248)	854	53	30.43	+	1.74	9.61e-05	0.0131	Biological process
negative regulation of developmental process (GO:0051093)	1022	63	36.41	+	1.73	2.78e-05	0.00441	Biological process
regulation of phosphorylation (GO:0042325)	991	61	35.31	+	1.73	3.23e-05	0.00493	Biological process
central nervous system development (GO:0007417)	1025	63	36.52	+	1.73	2.86e-05	0.00449	Biological process
negative regulation of molecular function (GO:0044092)	765	47	27.26	+	1.72	0.000308	0.0312	Biological process
positive regulation of DNA-templated transcription (GO:0045893)	1684	103	60	+	1.72	7.03e-08	3.39e-05	Biological process
regulation of cell projection organization (GO:0031344)	785	48	27.97	+	1.72	0.000263	0.0279	Biological process
positive regulation of RNA biosynthetic process (GO:1902680)	1687	103	60.11	+	1.71	7.22e-08	3.37e-05	Biological process
negative regulation of RNA metabolic process (GO:0051253)	1394	85	49.67	+	1.71	1.4e-06	0.000399	Biological process
regulation of protein phosphorylation (GO:0001932)	935	57	33.31	+	1.71	9.02e-05	0.0125	Biological process
regulation of locomotion (GO:0040012)	1149	70	40.94	+	1.71	1.22e-05	0.00227	Biological process
regulation of cell motility (GO:2000145)	1101	67	39.23	+	1.71	1.81e-05	0.00321	Biological process
cell projection organization (GO:0030030)	1334	81	47.53	+	1.7	2.69e-06	0.000669	Biological process
regulation of cell development (GO:0060284)	948	57	33.78	+	1.69	0.000147	0.0176	Biological process
positive regulation of RNA metabolic process (GO:0051254)	1813	109	64.6	+	1.69	6.34e-08	3.15e-05	Biological process
organic acid metabolic process (GO:0006082)	868	52	30.93	+	1.68	0.000246	0.0265	Biological process
negative regulation of nucleobase-containing compound metabolic process (GO:0045934)	1520	91	54.16	+	1.68	1.24e-06	0.000368	Biological process
oxoacid metabolic process (GO:0043436)	852	51	30.36	+	1.68	0.000306	0.0312	Biological process
regulation of cell population proliferation (GO:0042127)	1747	104	62.24	+	1.67	1.81e-07	7.14e-05	Biological process
plasma membrane bounded cell projection organization (GO:0120036)	1280	76	45.61	+	1.67	1.17e-05	0.00222	Biological process
tube development (GO:0035295)	1047	62	37.3	+	1.66	0.000105	0.014	Biological process
carboxylic acid metabolic process (GO:0019752)	831	49	29.61	+	1.65	0.00055	0.0493	Biological process
negative regulation of programmed cell death (GO:0043069)	1019	60	36.31	+	1.65	0.000129	0.0163	Biological process
regulation of multicellular organismal development (GO:2000026)	1598	94	56.94	+	1.65	1.54e-06	0.000432	Biological process
positive regulation of nucleobase-containing compound metabolic process (GO:0045935)	2026	119	72.18	+	1.65	4.84e-08	2.57e-05	Biological process
nervous system development (GO:0007399)	2239	131	79.77	+	1.64	1.17e-08	7.19e-06	Biological process
response to hormone (GO:0009725)	910	53	32.42	+	1.63	0.000471	0.0437	Biological process
positive regulation of cell differentiation (GO:0045597)	998	58	35.56	+	1.63	0.000303	0.0311	Biological process
regulation of DNA-templated transcription (GO:0006355)	3346	194	119.22	+	1.63	1.21e-12	2.08e-09	Biological process
regulation of RNA biosynthetic process (GO:2001141)	3356	194	119.57	+	1.62	1.82e-12	2.8e-09	Biological process
cellular response to endogenous stimulus (GO:0071495)	970	56	34.56	+	1.62	0.000369	0.0357	Biological process
regulation of RNA metabolic process (GO:0051252)	3619	206	128.94	+	1.6	1.05e-12	2.02e-09	Biological process
epithelium development (GO:0060429)	1284	73	45.75	+	1.6	9.32e-05	0.0128	Biological process
regulation of protein modification process (GO:0031399)	1200	68	42.76	+	1.59	0.000153	0.0181	Biological process
regulation of transcription by RNA polymerase II (GO:0006357)	2614	148	93.13	+	1.59	7.61e-09	5.1e-06	Biological process
anatomical structure morphogenesis (GO:0009653)	2430	137	86.58	+	1.58	4e-08	2.2e-05	Biological process
neurogenesis (GO:0022008)	1546	87	55.08	+	1.58	2.36e-05	0.00391	Biological process
regulation of nucleobase-containing compound metabolic process (GO:0019219)	3919	220	139.63	+	1.58	6.23e-13	1.37e-09	Biological process
negative regulation of biosynthetic process (GO:0009890)	2254	126	80.31	+	1.57	2.85e-07	9.97e-05	Biological process
regulation of primary metabolic process (GO:0080090)	5523	308	196.78	+	1.57	5.2e-19	2.67e-15	Biological process
response to nitrogen compound (GO:1901698)	1167	65	41.58	+	1.56	0.000337	0.033	Biological process
regulation of molecular function (GO:0065009)	1905	106	67.87	+	1.56	3.82e-06	0.000866	Biological process
neuron differentiation (GO:0030182)	1242	69	44.25	+	1.56	0.000264	0.0279	Biological process
cellular response to oxygen-containing compound (GO:1901701)	1196	66	42.61	+	1.55	0.000394	0.0377	Biological process
positive regulation of cellular component organization (GO:0051130)	1288	71	45.89	+	1.55	0.000252	0.027	Biological process
negative regulation of macromolecule biosynthetic process (GO:0010558)	2167	119	77.21	+	1.54	1.66e-06	0.000458	Biological process
intracellular signal transduction (GO:0035556)	1719	94	61.25	+	1.53	3.19e-05	0.00492	Biological process
small molecule metabolic process (GO:0044281)	1611	88	57.4	+	1.53	6.24e-05	0.0089	Biological process
phosphate-containing compound metabolic process (GO:0006796)	1539	84	54.83	+	1.53	0.000107	0.0141	Biological process
negative regulation of macromolecule metabolic process (GO:0010605)	2733	149	97.37	+	1.53	7.48e-08	3.39e-05	Biological process
negative regulation of metabolic process (GO:0009892)	2972	162	105.89	+	1.53	1.85e-08	1.1e-05	Biological process
regulation of protein metabolic process (GO:0051246)	2110	115	75.18	+	1.53	4.24e-06	0.000933	Biological process
protein modification process (GO:0036211)	1890	103	67.34	+	1.53	1.25e-05	0.00229	Biological process
phosphorus metabolic process (GO:0006793)	1542	84	54.94	+	1.53	0.000109	0.0142	Biological process
regulation of programmed cell death (GO:0043067)	1654	90	58.93	+	1.53	5.72e-05	0.00825	Biological process
cellular response to chemical stimulus (GO:0070887)	2098	114	74.75	+	1.53	5.41e-06	0.00116	Biological process
generation of neurons (GO:0048699)	1326	72	47.24	+	1.52	0.000405	0.0386	Biological process
regulation of developmental process (GO:0050793)	2674	145	95.27	+	1.52	1.89e-07	7.28e-05	Biological process
macromolecule modification (GO:0043412)	2043	110	72.79	+	1.51	1.04e-05	0.00204	Biological process
response to endogenous stimulus (GO:0009719)	1323	71	47.14	+	1.51	0.000546	0.0492	Biological process
positive regulation of developmental process (GO:0051094)	1526	81	54.37	+	1.49	0.000322	0.0322	Biological process
response to oxygen-containing compound (GO:1901700)	1775	94	63.24	+	1.49	0.0001	0.0134	Biological process
tissue development (GO:0009888)	1964	104	69.98	+	1.49	4.09e-05	0.006	Biological process
cellular response to stress (GO:0033554)	1649	87	58.75	+	1.48	0.000234	0.0254	Biological process
positive regulation of metabolic process (GO:0009893)	3753	198	133.72	+	1.48	3.89e-09	2.86e-06	Biological process
regulation of apoptotic process (GO:0042981)	1605	84	57.18	+	1.47	0.000348	0.0339	Biological process
positive regulation of macromolecule metabolic process (GO:0010604)	3428	179	122.14	+	1.47	5.28e-08	2.71e-05	Biological process
regulation of cellular component organization (GO:0051128)	2670	139	95.13	+	1.46	3.41e-06	0.000796	Biological process
system development (GO:0048731)	3746	194	133.47	+	1.45	2.22e-08	1.27e-05	Biological process
regulation of intracellular signal transduction (GO:1902531)	2004	103	71.4	+	1.44	0.000141	0.0172	Biological process
negative regulation of cellular process (GO:0048523)	5285	271	188.3	+	1.44	1.26e-11	1.5e-08	Biological process
positive regulation of biosynthetic process (GO:0009891)	2774	142	98.84	+	1.44	6.44e-06	0.00134	Biological process
catabolic process (GO:0009056)	2074	106	73.9	+	1.43	0.000139	0.0171	Biological process
positive regulation of macromolecule biosynthetic process (GO:0010557)	2643	135	94.17	+	1.43	1.5e-05	0.00273	Biological process
positive regulation of cellular process (GO:0048522)	6113	311	217.8	+	1.43	2.43e-13	7.49e-10	Biological process
regulation of metabolic process (GO:0019222)	6523	331	232.41	+	1.42	2.43e-14	9.37e-11	Biological process
animal organ development (GO:0048513)	3162	160	112.66	+	1.42	2.77e-06	0.000679	Biological process
negative regulation of biological process (GO:0048519)	5552	280	197.81	+	1.42	2.83e-11	3.11e-08	Biological process
regulation of biosynthetic process (GO:0009889)	5258	265	187.34	+	1.41	1.64e-10	1.58e-07	Biological process
nucleic acid metabolic process (GO:0090304)	2064	104	73.54	+	1.41	0.000283	0.0295	Biological process
regulation of gene expression (GO:0010468)	4935	248	175.83	+	1.41	1.43e-09	1.22e-06	Biological process
positive regulation of biological process (GO:0048518)	6425	322	228.92	+	1.41	5.44e-13	1.4e-09	Biological process
multicellular organism development (GO:0007275)	4238	210	151	+	1.39	1.65e-07	6.87e-05	Biological process
regulation of macromolecule biosynthetic process (GO:0010556)	5051	250	179.96	+	1.39	5.63e-09	3.94e-06	Biological process
regulation of macromolecule metabolic process (GO:0060255)	6002	297	213.85	+	1.39	4.84e-11	4.98e-08	Biological process
nucleobase-containing compound metabolic process (GO:0006139)	2626	129	93.56	+	1.38	0.000131	0.0164	Biological process
primary metabolic process (GO:0044238)	6829	333	243.31	+	1.37	5.81e-12	7.46e-09	Biological process
regulation of multicellular organismal process (GO:0051239)	3257	158	116.04	+	1.36	3.91e-05	0.0058	Biological process
regulation of signal transduction (GO:0009966)	3154	152	112.37	+	1.35	7.58e-05	0.0106	Biological process
protein metabolic process (GO:0019538)	3501	168	124.74	+	1.35	3.46e-05	0.00522	Biological process
regulation of response to stimulus (GO:0048583)	4210	202	150	+	1.35	3.46e-06	0.000797	Biological process
regulation of signaling (GO:0023051)	3648	174	129.98	+	1.34	3.08e-05	0.00479	Biological process
regulation of cell communication (GO:0010646)	3652	174	130.12	+	1.34	3.77e-05	0.00565	Biological process
metabolic process (GO:0008152)	7856	373	279.9	+	1.33	3.53e-12	4.95e-09	Biological process
regulation of biological quality (GO:0065008)	3216	152	114.58	+	1.33	0.000201	0.0228	Biological process
cell differentiation (GO:0030154)	4023	190	143.34	+	1.33	2.15e-05	0.00365	Biological process
cellular developmental process (GO:0048869)	4025	190	143.41	+	1.32	2.17e-05	0.00364	Biological process
biosynthetic process (GO:0009058)	4091	193	145.76	+	1.32	1.97e-05	0.00341	Biological process
anatomical structure development (GO:0048856)	5590	259	199.17	+	1.3	1.14e-06	0.000345	Biological process
macromolecule metabolic process (GO:0043170)	5617	257	200.13	+	1.28	4.11e-06	0.000917	Biological process
cellular component organization or biogenesis (GO:0071840)	6271	286	223.43	+	1.28	8.05e-07	0.000258	Biological process
developmental process (GO:0032502)	6051	275	215.59	+	1.28	2.13e-06	0.000556	Biological process
cellular component organization (GO:0016043)	6075	275	216.45	+	1.27	3.24e-06	0.000768	Biological process
regulation of cellular process (GO:0050794)	11988	492	427.12	+	1.15	1.77e-06	0.000478	Biological process
biological regulation (GO:0065007)	12802	524	456.13	+	1.15	4.34e-07	0.000149	Biological process
regulation of biological process (GO:0050789)	12379	505	441.05	+	1.14	2.3e-06	0.00058	Biological process
cellular process (GO:0009987)	16249	639	578.94	+	1.1	2.44e-07	8.73e-05	Biological process
biological_process (GO:0008150)	20571	755	732.93	+	1.03	0.000227	0.0252	Biological process
Unclassified (UNCLASSIFIED)	1265	23	45.07	-	0.51	0.000227	0.025	Biological process
sensory perception (GO:0007600)	1684	27	60	-	0.45	9.77e-07	0.000301	Biological process
G protein-coupled receptor signaling pathway (GO:0007186)	1910	25	68.05	-	0.37	5.52e-10	5e-07	Biological process
detection of stimulus (GO:0051606)	602	6	21.45	-	0.28	0.000123	0.0157	Biological process
detection of stimulus involved in sensory perception (GO:0050906)	504	3	17.96	-	0.17	2.52e-05	0.00413	Biological process
detection of chemical stimulus (GO:0009593)	440	1	15.68	-	0.06	3.12e-06	0.00075	Biological process
detection of chemical stimulus involved in sensory perception of smell (GO:0050911)	347	0	12.36	-	< 0.01	5.93e-06	0.00125	Biological process
detection of chemical stimulus involved in sensory perception (GO:0050907)	408	0	14.54	-	< 0.01	5.42e-07	0.000182	Biological process
sensory perception of smell (GO:0007608)	1154	0	41.12	-	< 0.01	3.75e-19	2.89e-15	Biological process
sensory perception of chemical stimulus (GO:0007606)	1259	0	44.86	-	< 0.01	5.59e-21	8.61e-17	Biological process
elongin complex (GO:0070449)	5	3	0.18	+	16.84	0.000427	0.0258	Cellular component
RNA polymerase II transcription regulator complex (GO:0090575)	251	25	8.94	+	2.8	3.89e-06	0.000431	Cellular component
membrane raft (GO:0045121)	343	26	12.22	+	2.13	0.000316	0.021	Cellular component
membrane microdomain (GO:0098857)	345	26	12.29	+	2.12	0.000338	0.0217	Cellular component
transcription regulator complex (GO:0005667)	557	38	19.85	+	1.91	0.000166	0.0118	Cellular component
intracellular protein-containing complex (GO:0140535)	954	60	33.99	+	1.77	2.2e-05	0.00209	Cellular component
mitochondrial membrane (GO:0031966)	813	50	28.97	+	1.73	0.000214	0.0147	Cellular component
mitochondrial envelope (GO:0005740)	864	53	30.78	+	1.72	0.000155	0.0114	Cellular component
nucleolus (GO:0005730)	1016	58	36.2	+	1.6	0.000478	0.028	Cellular component
organelle envelope (GO:0031967)	1338	75	47.67	+	1.57	9.51e-05	0.00862	Cellular component
mitochondrion (GO:0005739)	1929	108	68.73	+	1.57	2.29e-06	0.000269	Cellular component
postsynapse (GO:0098794)	1042	58	37.13	+	1.56	0.000784	0.0434	Cellular component
catalytic complex (GO:1902494)	1797	99	64.03	+	1.55	1.4e-05	0.00139	Cellular component
cytosol (GO:0005829)	4171	215	148.61	+	1.45	4.06e-09	6.75e-07	Cellular component
synapse (GO:0045202)	1904	97	67.84	+	1.43	0.000352	0.022	Cellular component
intracellular organelle lumen (GO:0070013)	4861	243	173.19	+	1.4	3.55e-09	7.88e-07	Cellular component
organelle lumen (GO:0043233)	4862	243	173.23	+	1.4	3.58e-09	7.14e-07	Cellular component
membrane-enclosed lumen (GO:0031974)	4862	243	173.23	+	1.4	3.58e-09	6.49e-07	Cellular component
cell junction (GO:0030054)	2534	126	90.28	+	1.4	0.000101	0.00874	Cellular component
nuclear lumen (GO:0031981)	4293	211	152.96	+	1.38	3.09e-07	4.73e-05	Cellular component
nucleus (GO:0005634)	7280	356	259.38	+	1.37	3.26e-13	9.29e-11	Cellular component
cell projection (GO:0042995)	2746	134	97.84	+	1.37	0.000139	0.0106	Cellular component
nucleoplasm (GO:0005654)	3779	183	134.64	+	1.36	6.81e-06	0.000715	Cellular component
plasma membrane bounded cell projection (GO:0120025)	2632	125	93.78	+	1.33	0.000747	0.0425	Cellular component
membrane-bounded organelle (GO:0043227)	12297	582	438.13	+	1.33	1.53e-27	1.02e-24	Cellular component
intracellular membrane-bounded organelle (GO:0043231)	11792	556	420.14	+	1.32	3.81e-24	1.52e-21	Cellular component
organelle (GO:0043226)	13289	619	473.48	+	1.31	8.79e-30	1.75e-26	Cellular component
intracellular organelle (GO:0043229)	12940	597	461.04	+	1.29	1.63e-25	8.14e-23	Cellular component
protein-containing complex (GO:0032991)	5919	270	210.89	+	1.28	2.2e-06	0.000274	Cellular component
cytoplasm (GO:0005737)	11812	535	420.85	+	1.27	2.23e-17	7.42e-15	Cellular component
intracellular anatomical structure (GO:0005622)	14542	654	518.12	+	1.26	7.66e-29	7.64e-26	Cellular component
intracellular membraneless organelle (GO:0043232)	4886	219	174.08	+	1.26	0.000134	0.0112	Cellular component
membraneless organelle (GO:0043228)	4888	219	174.16	+	1.26	0.000135	0.0108	Cellular component
cellular anatomical structure (GO:0110165)	19126	735	681.44	+	1.08	9.37e-11	2.34e-08	Cellular component
cellular_component (GO:0005575)	20767	766	739.91	+	1.04	6.89e-07	9.81e-05	Cellular component
Unclassified (UNCLASSIFIED)	1069	12	38.09	-	0.32	6.89e-07	9.16e-05	Cellular component
oxaloacetate decarboxylase activity (GO:0008948)	4	3	0.14	+	21.05	0.000175	0.0224	Molecular function
Tat protein binding (GO:0030957)	9	4	0.32	+	12.47	0.000175	0.0229	Molecular function
L-glutamate transmembrane transporter activity (GO:0005313)	15	5	0.53	+	9.36	0.000126	0.0175	Molecular function
amide transmembrane transporter activity (GO:0042887)	38	7	1.35	+	5.17	0.000341	0.0388	Molecular function
sulfur compound transmembrane transporter activity (GO:1901682)	62	9	2.21	+	4.07	0.00033	0.0383	Molecular function
lyase activity (GO:0016829)	197	19	7.02	+	2.71	8.48e-05	0.012	Molecular function
ubiquitin protein ligase binding (GO:0031625)	325	28	11.58	+	2.42	2.36e-05	0.00432	Molecular function
transcription coactivator activity (GO:0003713)	272	23	9.69	+	2.37	0.000171	0.023	Molecular function
ubiquitin-like protein ligase binding (GO:0044389)	343	28	12.22	+	2.29	4.76e-05	0.00761	Molecular function
RNA polymerase II-specific DNA-binding transcription factor binding (GO:0061629)	383	31	13.65	+	2.27	3.32e-05	0.00566	Molecular function
DNA-binding transcription factor binding (GO:0140297)	538	42	19.17	+	2.19	2.48e-06	0.000603	Molecular function
transcription factor binding (GO:0008134)	700	52	24.94	+	2.08	6.69e-07	0.000201	Molecular function
transcription coregulator activity (GO:0003712)	502	35	17.89	+	1.96	0.0002	0.0249	Molecular function
cis-regulatory region sequence-specific DNA binding (GO:0000987)	1141	70	40.65	+	1.72	1.13e-05	0.00231	Molecular function
transcription cis-regulatory region binding (GO:0000976)	1409	85	50.2	+	1.69	1.67e-06	0.000474	Molecular function
transcription regulatory region nucleic acid binding (GO:0001067)	1414	85	50.38	+	1.69	2.4e-06	0.000614	Molecular function
transcription regulator activity (GO:0140110)	1818	109	64.77	+	1.68	6.67e-08	2.84e-05	Molecular function
sequence-specific DNA binding (GO:0043565)	1572	94	56.01	+	1.68	6.39e-07	0.000204	Molecular function
RNA polymerase II cis-regulatory region sequence-specific DNA binding (GO:0000978)	1113	66	39.66	+	1.66	5.85e-05	0.00906	Molecular function
RNA polymerase II transcription regulatory region sequence-specific DNA binding (GO:0000977)	1308	77	46.6	+	1.65	1.42e-05	0.0028	Molecular function
sequence-specific double-stranded DNA binding (GO:1990837)	1469	86	52.34	+	1.64	5.3e-06	0.00123	Molecular function
enzyme binding (GO:0019899)	2360	134	84.08	+	1.59	3.76e-08	1.75e-05	Molecular function
double-stranded DNA binding (GO:0003690)	1569	87	55.9	+	1.56	3.74e-05	0.00616	Molecular function
DNA-binding transcription factor activity (GO:0003700)	1348	74	48.03	+	1.54	0.000249	0.0303	Molecular function
identical protein binding (GO:0042802)	2510	137	89.43	+	1.53	3e-07	0.000102	Molecular function
heterocyclic compound binding (GO:1901363)	2250	119	80.17	+	1.48	1.06e-05	0.00226	Molecular function
DNA binding (GO:0003677)	2302	120	82.02	+	1.46	1.75e-05	0.00331	Molecular function
nucleotide binding (GO:0000166)	2085	108	74.29	+	1.45	6.65e-05	0.01	Molecular function
nucleic acid binding (GO:0003676)	3398	176	121.07	+	1.45	1.42e-07	5.19e-05	Molecular function
nucleoside phosphate binding (GO:1901265)	2108	109	75.11	+	1.45	7.11e-05	0.0104	Molecular function
anion binding (GO:0043168)	2403	123	85.62	+	1.44	3.24e-05	0.00571	Molecular function
organic cyclic compound binding (GO:0097159)	5508	281	196.25	+	1.43	7.41e-12	1.26e-08	Molecular function
purine nucleotide binding (GO:0017076)	1925	98	68.59	+	1.43	0.000299	0.0355	Molecular function
small molecule binding (GO:0036094)	5720	284	203.8	+	1.39	1.31e-10	1.34e-07	Molecular function
transferase activity (GO:0016740)	2244	111	79.95	+	1.39	0.000372	0.0414	Molecular function
ion binding (GO:0043167)	5505	272	196.14	+	1.39	7.06e-10	6.01e-07	Molecular function
cation binding (GO:0043169)	3857	189	137.42	+	1.38	2e-06	0.000539	Molecular function
metal ion binding (GO:0046872)	3748	182	133.54	+	1.36	6.31e-06	0.0014	Molecular function
catalytic activity (GO:0003824)	5592	265	199.24	+	1.33	9.83e-08	3.86e-05	Molecular function
protein binding (GO:0005515)	9660	436	344.18	+	1.27	1.87e-11	2.39e-08	Molecular function
binding (GO:0005488)	14255	605	507.89	+	1.19	1.62e-14	4.13e-11	Molecular function
molecular transducer activity (GO:0060089)	2454	39	87.43	-	0.45	9.52e-10	6.95e-07	Molecular function
signaling receptor activity (GO:0038023)	2454	39	87.43	-	0.45	9.52e-10	6.08e-07	Molecular function
transmembrane signaling receptor activity (GO:0004888)	2205	33	78.56	-	0.42	1.41e-09	8.03e-07	Molecular function
odorant binding (GO:0005549)	498	0	17.74	-	< 0.01	2.34e-08	1.2e-05	Molecular function
olfactory receptor activity (GO:0004984)	1159	0	41.29	-	< 0.01	4.03e-19	2.06e-15	Molecular function

## Sheet: Day 6 - FOXO1 (±1kb)
GO term	Mus musculus - REFLIST (21836)	upload_1	upload_1 (expected)	upload_1 (over/under)	upload_1 (fold Enrichment)	upload_1 (raw P-value)	upload_1 (FDR)	Type
cellular response to hyperoxia (GO:0071455)	5	3	0.07	+	41.86	2.86e-05	0.0081	Biological function
response to hyperoxia (GO:0055093)	6	3	0.09	+	34.88	5.65e-05	0.0149	Biological function
dUMP catabolic process (GO:0046079)	7	3	0.1	+	29.9	9.78e-05	0.0227	Biological function
dTMP catabolic process (GO:0046074)	7	3	0.1	+	29.9	9.78e-05	0.0224	Biological function
UMP catabolic process (GO:0046050)	7	3	0.1	+	29.9	9.78e-05	0.022	Biological function
dUMP metabolic process (GO:0046078)	8	3	0.11	+	26.16	0.000155	0.0321	Biological function
dCMP metabolic process (GO:0046063)	8	3	0.11	+	26.16	0.000155	0.0316	Biological function
dCMP catabolic process (GO:0006249)	8	3	0.11	+	26.16	0.000155	0.0312	Biological function
pyrimidine ribonucleoside monophosphate catabolic process (GO:0009175)	8	3	0.11	+	26.16	0.000155	0.0308	Biological function
dTMP metabolic process (GO:0046073)	13	4	0.19	+	21.47	2.67e-05	0.00788	Biological function
pyrimidine deoxyribonucleoside monophosphate metabolic process (GO:0009176)	16	4	0.23	+	17.44	6.58e-05	0.0163	Biological function
pyrimidine deoxyribonucleotide metabolic process (GO:0009219)	21	4	0.3	+	13.29	0.000204	0.0382	Biological function
pyrimidine nucleoside monophosphate metabolic process (GO:0009129)	22	4	0.32	+	12.68	0.000247	0.044	Biological function
positive regulation of microtubule polymerization (GO:0031116)	31	5	0.44	+	11.25	7.33e-05	0.0176	Biological function
response to interleukin-4 (GO:0070670)	32	5	0.46	+	10.9	8.59e-05	0.0202	Biological function
positive regulation of microtubule polymerization or depolymerization (GO:0031112)	35	5	0.5	+	9.97	0.000134	0.0284	Biological function
regulation of gliogenesis (GO:0014013)	140	11	2.01	+	5.48	5.79e-06	0.00206	Biological function
negative regulation of cell differentiation (GO:0045596)	714	31	10.23	+	3.03	4.73e-08	4.53e-05	Biological function
regulation of neurogenesis (GO:0050767)	478	19	6.85	+	2.77	6.74e-05	0.0164	Biological function
cellular response to growth factor stimulus (GO:0071363)	438	17	6.28	+	2.71	0.000215	0.0391	Biological function
negative regulation of developmental process (GO:0051093)	1007	39	14.43	+	2.7	1.78e-08	2.48e-05	Biological function
chromatin remodeling (GO:0006338)	527	19	7.55	+	2.52	0.000237	0.0427	Biological function
chromatin organization (GO:0006325)	688	24	9.86	+	2.43	6.11e-05	0.0156	Biological function
heart development (GO:0007507)	605	21	8.67	+	2.42	0.000189	0.0361	Biological function
protein-DNA complex organization (GO:0071824)	768	26	11.01	+	2.36	6.2e-05	0.0156	Biological function
negative regulation of DNA-templated transcription (GO:0045892)	1232	41	17.66	+	2.32	6.77e-07	0.000432	Biological function
DNA damage response (GO:0006974)	754	25	10.81	+	2.31	0.000112	0.0241	Biological function
negative regulation of RNA biosynthetic process (GO:1902679)	1241	41	17.79	+	2.3	7.44e-07	0.000456	Biological function
response to lipid (GO:0033993)	734	24	10.52	+	2.28	0.000184	0.0357	Biological function
negative regulation of transcription by RNA polymerase II (GO:0000122)	951	31	13.63	+	2.27	3.14e-05	0.00875	Biological function
negative regulation of cell population proliferation (GO:0008285)	738	24	10.58	+	2.27	0.000197	0.0372	Biological function
regulation of cell development (GO:0060284)	959	31	13.75	+	2.26	3.34e-05	0.00914	Biological function
regulation of cell differentiation (GO:0045595)	1689	54	24.21	+	2.23	2.34e-08	2.76e-05	Biological function
oxoacid metabolic process (GO:0043436)	837	26	12	+	2.17	0.000258	0.0448	Biological function
positive regulation of transcription by RNA polymerase II (GO:0045944)	1265	39	18.13	+	2.15	7.01e-06	0.00239	Biological function
organic acid metabolic process (GO:0006082)	844	26	12.1	+	2.15	0.000279	0.0481	Biological function
positive regulation of cell population proliferation (GO:0008284)	1039	32	14.89	+	2.15	4.55e-05	0.0122	Biological function
negative regulation of nucleobase-containing compound metabolic process (GO:0045934)	1465	45	21	+	2.14	1.77e-06	0.000849	Biological function
negative regulation of RNA metabolic process (GO:0051253)	1337	41	19.16	+	2.14	4.1e-06	0.00165	Biological function
cellular response to stress (GO:0033554)	1539	45	22.06	+	2.04	5.59e-06	0.00204	Biological function
regulation of cell population proliferation (GO:0042127)	1763	51	25.27	+	2.02	1.61e-06	0.000795	Biological function
positive regulation of RNA metabolic process (GO:0051254)	1727	49	24.76	+	1.98	4.01e-06	0.00166	Biological function
positive regulation of nucleobase-containing compound metabolic process (GO:0045935)	1941	54	27.82	+	1.94	2.85e-06	0.00125	Biological function
positive regulation of DNA-templated transcription (GO:0045893)	1595	44	22.86	+	1.92	2.59e-05	0.00778	Biological function
positive regulation of RNA biosynthetic process (GO:1902680)	1598	44	22.91	+	1.92	2.68e-05	0.00774	Biological function
regulation of transcription by RNA polymerase II (GO:0006357)	2455	67	35.19	+	1.9	1.82e-07	0.00014	Biological function
small molecule metabolic process (GO:0044281)	1580	43	22.65	+	1.9	5.83e-05	0.0151	Biological function
regulation of DNA-templated transcription (GO:0006355)	3162	86	45.32	+	1.9	1.87e-09	9.54e-06	Biological function
regulation of RNA biosynthetic process (GO:2001141)	3173	86	45.48	+	1.89	2.07e-09	7.92e-06	Biological function
negative regulation of biosynthetic process (GO:0009890)	2181	59	31.26	+	1.89	1.53e-06	0.000783	Biological function
negative regulation of cellular biosynthetic process (GO:0031327)	2145	58	30.75	+	1.89	2.02e-06	0.00094	Biological function
negative regulation of macromolecule biosynthetic process (GO:0010558)	2098	56	30.07	+	1.86	4.48e-06	0.00171	Biological function
regulation of RNA metabolic process (GO:0051252)	3440	91	49.31	+	1.85	2.54e-09	7.78e-06	Biological function
regulation of multicellular organismal development (GO:2000026)	1590	42	22.79	+	1.84	0.00011	0.024	Biological function
negative regulation of cellular metabolic process (GO:0031324)	2501	66	35.85	+	1.84	9.61e-07	0.000545	Biological function
regulation of nucleobase-containing compound metabolic process (GO:0019219)	3742	98	53.64	+	1.83	8.05e-10	6.17e-06	Biological function
regulation of developmental process (GO:0050793)	2645	68	37.91	+	1.79	1.25e-06	0.000663	Biological function
regulation of apoptotic process (GO:0042981)	1605	41	23.01	+	1.78	0.000284	0.0484	Biological function
protein-containing complex organization (GO:0043933)	1872	47	26.83	+	1.75	0.000147	0.0309	Biological function
positive regulation of cellular metabolic process (GO:0031325)	3211	80	46.03	+	1.74	4.52e-07	0.000315	Biological function
positive regulation of macromolecule biosynthetic process (GO:0010557)	2553	63	36.6	+	1.72	1.7e-05	0.00543	Biological function
positive regulation of biosynthetic process (GO:0009891)	2679	66	38.4	+	1.72	1.15e-05	0.00374	Biological function
negative regulation of macromolecule metabolic process (GO:0010605)	2767	68	39.66	+	1.71	6.93e-06	0.00241	Biological function
positive regulation of cellular biosynthetic process (GO:0031328)	2627	64	37.66	+	1.7	2.18e-05	0.00667	Biological function
negative regulation of metabolic process (GO:0009892)	3003	73	43.05	+	1.7	4.34e-06	0.00171	Biological function
positive regulation of macromolecule metabolic process (GO:0010604)	3423	83	49.07	+	1.69	9.13e-07	0.000538	Biological function
regulation of primary metabolic process (GO:0080090)	5571	135	79.86	+	1.69	9.01e-12	1.38e-07	Biological function
positive regulation of metabolic process (GO:0009893)	3773	91	54.08	+	1.68	2.23e-07	0.000163	Biological function
animal organ development (GO:0048513)	2969	70	42.56	+	1.64	1.97e-05	0.00616	Biological function
regulation of cellular component organization (GO:0051128)	2612	61	37.44	+	1.63	0.000103	0.0229	Biological function
regulation of gene expression (GO:0010468)	4741	110	67.96	+	1.62	5.21e-08	4.43e-05	Biological function
regulation of biosynthetic process (GO:0009889)	5069	117	72.66	+	1.61	1.54e-08	2.36e-05	Biological function
regulation of cellular biosynthetic process (GO:0031326)	4984	115	71.44	+	1.61	2.01e-08	2.57e-05	Biological function
nucleobase-containing compound metabolic process (GO:0006139)	2559	59	36.68	+	1.61	0.000253	0.0445	Biological function
negative regulation of cellular process (GO:0048523)	4998	115	71.64	+	1.61	2.9e-08	3.17e-05	Biological function
regulation of macromolecule biosynthetic process (GO:0010556)	4868	112	69.78	+	1.61	4.8e-08	4.32e-05	Biological function
regulation of cellular metabolic process (GO:0031323)	5768	130	82.68	+	1.57	6.28e-09	1.37e-05	Biological function
negative regulation of biological process (GO:0048519)	5527	123	79.22	+	1.55	4.26e-08	4.35e-05	Biological function
regulation of macromolecule metabolic process (GO:0060255)	6031	133	86.45	+	1.54	1.52e-08	2.59e-05	Biological function
regulation of metabolic process (GO:0019222)	6551	143	93.9	+	1.52	3.88e-09	9.92e-06	Biological function
positive regulation of cellular process (GO:0048522)	5836	123	83.65	+	1.47	1.18e-06	0.000647	Biological function
cellular metabolic process (GO:0044237)	5881	122	84.3	+	1.45	3.32e-06	0.00141	Biological function
positive regulation of biological process (GO:0048518)	6412	133	91.91	+	1.45	6.73e-07	0.000448	Biological function
organonitrogen compound metabolic process (GO:1901564)	4652	95	66.68	+	1.42	0.000162	0.0318	Biological function
primary metabolic process (GO:0044238)	6893	136	98.81	+	1.38	9.36e-06	0.00312	Biological function
cellular component organization or biogenesis (GO:0071840)	5738	112	82.25	+	1.36	0.000214	0.0394	Biological function
metabolic process (GO:0008152)	8059	155	115.52	+	1.34	4.99e-06	0.00187	Biological function
G protein-coupled receptor signaling pathway (GO:0007186)	1916	7	27.46	-	0.25	2.71e-06	0.00122	Biological function
sensory perception of smell (GO:0007608)	1156	0	16.57	-	< 0.01	6.5e-08	5.24e-05	Biological function
sensory perception of chemical stimulus (GO:0007606)	1256	0	18	-	< 0.01	1.23e-08	2.36e-05	Biological function
mitochondrial membrane (GO:0031966)	750	24	10.75	+	2.23	0.000241	0.0299	Cellular component
mitochondrion (GO:0005739)	1867	47	26.76	+	1.76	0.000142	0.0202	Cellular component
nucleoplasm (GO:0005654)	3712	86	53.21	+	1.62	3.1e-06	0.000512	Cellular component
intracellular organelle lumen (GO:0070013)	4635	107	66.44	+	1.61	9.28e-08	2.63e-05	Cellular component
organelle lumen (GO:0043233)	4636	107	66.45	+	1.61	9.33e-08	2.31e-05	Cellular component
membrane-enclosed lumen (GO:0031974)	4636	107	66.45	+	1.61	9.33e-08	2.06e-05	Cellular component
nuclear lumen (GO:0031981)	4181	96	59.93	+	1.6	9.88e-07	0.000178	Cellular component
cytosol (GO:0005829)	3915	88	56.12	+	1.57	7.41e-06	0.00113	Cellular component
nucleus (GO:0005634)	7218	154	103.46	+	1.49	3.1e-09	1.03e-06	Cellular component
intracellular membrane-bounded organelle (GO:0043231)	11666	229	167.22	+	1.37	7.47e-13	7.41e-10	Cellular component
protein-containing complex (GO:0032991)	5916	115	84.8	+	1.36	0.000191	0.0253	Cellular component
membrane-bounded organelle (GO:0043227)	12160	235	174.3	+	1.35	9.63e-13	6.37e-10	Cellular component
intracellular organelle (GO:0043229)	12807	242	183.58	+	1.32	3.3e-12	1.63e-09	Cellular component
organelle (GO:0043226)	13144	246	188.41	+	1.31	3.79e-12	1.5e-09	Cellular component
intracellular anatomical structure (GO:0005622)	14429	267	206.83	+	1.29	1.35e-14	2.69e-11	Cellular component
cytoplasm (GO:0005737)	11684	212	167.48	+	1.27	3.19e-07	6.33e-05	Cellular component
protein tyrosine kinase collagen receptor activity (GO:0038062)	2	2	0.03	+	69.76	0.000205	0.0393	Molecular function
LBD domain binding (GO:0050693)	7	3	0.1	+	29.9	9.78e-05	0.0232	Molecular function
tumor necrosis factor receptor activity (GO:0005031)	8	3	0.11	+	26.16	0.000155	0.0309	Molecular function
Tat protein binding (GO:0030957)	9	3	0.13	+	23.25	0.00023	0.0395	Molecular function
poly-purine tract binding (GO:0070717)	39	5	0.56	+	8.94	0.000226	0.0403	Molecular function
ubiquitin-like protein ligase binding (GO:0044389)	352	16	5.05	+	3.17	5.38e-05	0.0149	Molecular function
RNA polymerase II-specific DNA-binding transcription factor binding (GO:0061629)	378	17	5.42	+	3.14	3.6e-05	0.012	Molecular function
ubiquitin protein ligase binding (GO:0031625)	334	15	4.79	+	3.13	0.000105	0.0238	Molecular function
DNA-binding transcription factor binding (GO:0140297)	534	22	7.65	+	2.87	1.04e-05	0.00575	Molecular function
transcription factor binding (GO:0008134)	713	27	10.22	+	2.64	4.84e-06	0.00345	Molecular function
protein kinase binding (GO:0019901)	808	26	11.58	+	2.24	0.00012	0.026	Molecular function
kinase binding (GO:0019900)	899	28	12.89	+	2.17	0.000132	0.0275	Molecular function
transcription regulator activity (GO:0140110)	1798	49	25.77	+	1.9	1.6e-05	0.00666	Molecular function
enzyme binding (GO:0019899)	2371	64	33.99	+	1.88	5.43e-07	0.000452	Molecular function
identical protein binding (GO:0042802)	2457	66	35.22	+	1.87	4.81e-07	0.00048	Molecular function
heterocyclic compound binding (GO:1901363)	2223	57	31.86	+	1.79	1.25e-05	0.00566	Molecular function
nucleoside phosphate binding (GO:1901265)	2078	53	29.79	+	1.78	3.71e-05	0.0116	Molecular function
nucleotide binding (GO:0000166)	2078	53	29.79	+	1.78	3.71e-05	0.0109	Molecular function
organic cyclic compound binding (GO:0097159)	5472	124	78.44	+	1.58	1.17e-08	5.84e-05	Molecular function
nucleic acid binding (GO:0003676)	3382	75	48.48	+	1.55	7.64e-05	0.0191	Molecular function
small molecule binding (GO:0036094)	5626	116	80.64	+	1.44	8.75e-06	0.00546	Molecular function
catalytic activity (GO:0003824)	5578	115	79.96	+	1.44	1.09e-05	0.00544	Molecular function
ion binding (GO:0043167)	5415	107	77.62	+	1.38	0.000209	0.0386	Molecular function
protein binding (GO:0005515)	9576	185	137.26	+	1.35	5.62e-08	0.00014	Molecular function
binding (GO:0005488)	14210	246	203.69	+	1.21	1.74e-07	0.000217	Molecular function
transmembrane signaling receptor activity (GO:0004888)	2202	12	31.56	-	0.38	6e-05	0.0158	Molecular function
molecular transducer activity (GO:0060089)	2419	13	34.67	-	0.37	1.66e-05	0.00638	Molecular function
signaling receptor activity (GO:0038023)	2419	13	34.67	-	0.37	1.66e-05	0.00593	Molecular function
olfactory receptor activity (GO:0004984)	1162	0	16.66	-	< 0.01	6.64e-08	0.000111	Molecular function

## Sheet: Day 2 - ASCL1 (±2kb)
GO term	Mus musculus - REFLIST (21836)	upload_1	upload_1 (expected)	upload_1 (over/under)	upload_1 (fold Enrichment)	upload_1 (raw P-value)	upload_1 (FDR)	Type
positive regulation of Schwann cell differentiation (GO:0014040)	4	3	0.16	+	19.24	2.29E-04	2.59E-02	Biological function
regulation of Schwann cell differentiation (GO:0014038)	4	3	0.16	+	19.24	2.29E-04	2.57E-02	Biological function
protein hexamerization (GO:0034214)	9	6	0.35	+	17.11	2.62E-07	9.50E-05	Biological function
protein localization to actin cytoskeleton (GO:1903119)	5	3	0.19	+	15.4	5.56E-04	4.54E-02	Biological function
negative regulation of transcription by RNA polymerase III (GO:0016480)	5	3	0.19	+	15.4	5.56E-04	4.51E-02	Biological function
histamine secretion by mast cell (GO:0002553)	7	4	0.27	+	14.66	7.30E-05	1.09E-02	Biological function
histamine secretion involved in inflammatory response (GO:0002441)	7	4	0.27	+	14.66	7.30E-05	1.08E-02	Biological function
histamine production involved in inflammatory response (GO:0002349)	7	4	0.27	+	14.66	7.30E-05	1.07E-02	Biological function
negative regulation of dendritic spine development (GO:0061000)	17	5	0.66	+	7.55	3.72E-04	3.50E-02	Biological function
fatty-acyl-CoA metabolic process (GO:0035337)	26	6	1.01	+	5.92	4.06E-04	3.68E-02	Biological function
labyrinthine layer blood vessel development (GO:0060716)	27	6	1.05	+	5.7	5.05E-04	4.25E-02	Biological function
placenta blood vessel development (GO:0060674)	40	8	1.56	+	5.13	1.31E-04	1.70E-02	Biological function
adherens junction organization (GO:0034332)	55	10	2.14	+	4.67	4.56E-05	7.10E-03	Biological function
intracellular pH reduction (GO:0051452)	45	8	1.75	+	4.56	3.08E-04	3.14E-02	Biological function
blood vessel endothelial cell migration (GO:0043534)	45	8	1.75	+	4.56	3.08E-04	3.11E-02	Biological function
regulation of cyclin-dependent protein serine/threonine kinase activity (GO:0000079)	45	8	1.75	+	4.56	3.08E-04	3.09E-02	Biological function
Schwann cell differentiation (GO:0014037)	53	9	2.07	+	4.36	1.89E-04	2.28E-02	Biological function
negative regulation of BMP signaling pathway (GO:0030514)	61	9	2.38	+	3.79	5.59E-04	4.51E-02	Biological function
sprouting angiogenesis (GO:0002040)	69	10	2.69	+	3.72	3.24E-04	3.17E-02	Biological function
cellular response to vascular endothelial growth factor stimulus (GO:0035924)	84	11	3.27	+	3.36	4.09E-04	3.69E-02	Biological function
regulation of vasoconstriction (GO:0019229)	93	12	3.62	+	3.31	2.61E-04	2.74E-02	Biological function
cellular response to BMP stimulus (GO:0071773)	105	13	4.09	+	3.18	2.23E-04	2.57E-02	Biological function
response to BMP (GO:0071772)	105	13	4.09	+	3.18	2.23E-04	2.55E-02	Biological function
endothelial cell migration (GO:0043542)	89	11	3.47	+	3.17	6.74E-04	4.90E-02	Biological function
BMP signaling pathway (GO:0030509)	89	11	3.47	+	3.17	6.74E-04	4.88E-02	Biological function
fibroblast growth factor receptor signaling pathway (GO:0008543)	106	13	4.13	+	3.15	2.45E-04	2.69E-02	Biological function
regulation of blood vessel endothelial cell migration (GO:0043535)	101	12	3.94	+	3.05	5.62E-04	4.51E-02	Biological function
artery development (GO:0060840)	118	14	4.6	+	3.04	2.04E-04	2.43E-02	Biological function
negative regulation of cellular response to growth factor stimulus (GO:0090288)	110	13	4.29	+	3.03	3.54E-04	3.39E-02	Biological function
response to fibroblast growth factor (GO:0071774)	140	16	5.46	+	2.93	1.15E-04	1.56E-02	Biological function
cellular response to fibroblast growth factor stimulus (GO:0044344)	133	15	5.18	+	2.89	2.16E-04	2.52E-02	Biological function
negative regulation of angiogenesis (GO:0016525)	117	13	4.56	+	2.85	6.44E-04	4.81E-02	Biological function
response to amino acid (GO:0043200)	136	15	5.3	+	2.83	2.76E-04	2.87E-02	Biological function
response to acid chemical (GO:0001101)	161	17	6.27	+	2.71	1.89E-04	2.28E-02	Biological function
negative regulation of protein kinase activity (GO:0006469)	171	18	6.66	+	2.7	1.29E-04	1.70E-02	Biological function
regulation of cell shape (GO:0008360)	143	15	5.57	+	2.69	4.75E-04	4.10E-02	Biological function
cerebral cortex development (GO:0021987)	145	15	5.65	+	2.65	5.51E-04	4.52E-02	Biological function
cellular response to oxygen levels (GO:0071453)	165	17	6.43	+	2.64	2.54E-04	2.73E-02	Biological function
negative regulation of kinase activity (GO:0033673)	183	18	7.13	+	2.52	3.02E-04	3.11E-02	Biological function
regulation of axonogenesis (GO:0050770)	176	17	6.86	+	2.48	5.41E-04	4.46E-02	Biological function
transforming growth factor beta receptor superfamily signaling pathway (GO:0141091)	179	17	6.98	+	2.44	6.56E-04	4.81E-02	Biological function
positive regulation of hydrolase activity (GO:0051345)	222	21	8.65	+	2.43	1.71E-04	2.15E-02	Biological function
regulation of postsynapse organization (GO:0099175)	191	18	7.44	+	2.42	5.06E-04	4.24E-02	Biological function
angiogenesis (GO:0001525)	365	34	14.22	+	2.39	3.14E-06	7.60E-04	Biological function
cell surface receptor protein serine/threonine kinase signaling pathway (GO:0007178)	194	18	7.56	+	2.38	6.09E-04	4.70E-02	Biological function
regulation of endocytosis (GO:0030100)	351	32	13.68	+	2.34	9.00E-06	1.96E-03	Biological function
response to growth factor (GO:0070848)	566	51	22.06	+	2.31	2.96E-08	1.67E-05	Biological function
cellular response to growth factor stimulus (GO:0071363)	536	48	20.89	+	2.3	9.24E-08	4.14E-05	Biological function
regulation of synapse organization (GO:0050807)	392	35	15.28	+	2.29	7.54E-06	1.67E-03	Biological function
blood vessel development (GO:0001568)	597	53	23.27	+	2.28	3.49E-08	1.90E-05	Biological function
regulation of neuron projection development (GO:0010975)	569	50	22.18	+	2.25	1.14E-07	4.96E-05	Biological function
positive regulation of nervous system development (GO:0051962)	377	33	14.69	+	2.25	1.84E-05	3.60E-03	Biological function
regulation of synapse structure or activity (GO:0050803)	400	35	15.59	+	2.25	9.66E-06	2.07E-03	Biological function
blood vessel morphogenesis (GO:0048514)	481	42	18.75	+	2.24	1.12E-06	3.05E-04	Biological function
regulation of transmembrane receptor protein serine/threonine kinase signaling pathway (GO:0090092)	275	24	10.72	+	2.24	2.26E-04	2.57E-02	Biological function
positive regulation of neurogenesis (GO:0050769)	312	27	12.16	+	2.22	1.51E-04	1.94E-02	Biological function
glial cell differentiation (GO:0010001)	255	22	9.94	+	2.21	4.79E-04	4.11E-02	Biological function
regulation of phosphatidylinositol 3-kinase/protein kinase B signal transduction (GO:0051896)	290	25	11.3	+	2.21	3.06E-04	3.13E-02	Biological function
gliogenesis (GO:0042063)	319	27	12.43	+	2.17	1.84E-04	2.24E-02	Biological function
enzyme-linked receptor protein signaling pathway (GO:0007167)	617	52	24.05	+	2.16	2.16E-07	8.44E-05	Biological function
vasculature development (GO:0001944)	629	53	24.51	+	2.16	1.59E-07	6.39E-05	Biological function
cell surface receptor protein tyrosine kinase signaling pathway (GO:0007169)	419	35	16.33	+	2.14	2.93E-05	5.02E-03	Biological function
response to insulin (GO:0032868)	288	24	11.22	+	2.14	5.40E-04	4.48E-02	Biological function
regulation of angiogenesis (GO:0045765)	314	26	12.24	+	2.12	3.16E-04	3.11E-02	Biological function
regulation of cellular response to growth factor stimulus (GO:0090287)	339	28	13.21	+	2.12	1.84E-04	2.26E-02	Biological function
kidney development (GO:0001822)	354	29	13.8	+	2.1	2.30E-04	2.54E-02	Biological function
regulation of vasculature development (GO:1901342)	321	26	12.51	+	2.08	4.13E-04	3.71E-02	Biological function
regulation of cell junction assembly (GO:1901888)	310	25	12.08	+	2.07	5.71E-04	4.54E-02	Biological function
regulation of plasma membrane bounded cell projection organization (GO:0120035)	769	62	29.97	+	2.07	6.37E-08	3.14E-05	Biological function
regulation of cell projection organization (GO:0031344)	785	63	30.59	+	2.06	8.24E-08	3.81E-05	Biological function
regulation of protein kinase activity (GO:0045859)	462	37	18.01	+	2.05	4.26E-05	6.76E-03	Biological function
regulation of cellular component size (GO:0032535)	402	32	15.67	+	2.04	1.31E-04	1.70E-02	Biological function
cell junction organization (GO:0034330)	618	49	24.08	+	2.03	2.52E-06	6.19E-04	Biological function
response to oxygen levels (GO:0070482)	366	29	14.26	+	2.03	3.12E-04	3.11E-02	Biological function
renal system development (GO:0072001)	369	29	14.38	+	2.02	3.44E-04	3.32E-02	Biological function
regulation of anatomical structure morphogenesis (GO:0022603)	943	74	36.75	+	2.01	1.25E-08	8.26E-06	Biological function
epidermis development (GO:0008544)	357	28	13.91	+	2.01	4.60E-04	4.01E-02	Biological function
cellular response to abiotic stimulus (GO:0071214)	347	27	13.52	+	2	6.55E-04	4.85E-02	Biological function
cellular response to environmental stimulus (GO:0104004)	347	27	13.52	+	2	6.55E-04	4.82E-02	Biological function
regulation of kinase activity (GO:0043549)	493	38	19.21	+	1.98	7.68E-05	1.11E-02	Biological function
regulation of anatomical structure size (GO:0090066)	587	45	22.88	+	1.97	1.81E-05	3.59E-03	Biological function
actin cytoskeleton organization (GO:0030036)	535	41	20.85	+	1.97	3.78E-05	6.20E-03	Biological function
positive regulation of cell development (GO:0010720)	549	42	21.4	+	1.96	4.31E-05	6.78E-03	Biological function
tube morphogenesis (GO:0035239)	785	60	30.59	+	1.96	7.04E-07	2.03E-04	Biological function
actin filament-based process (GO:0030029)	596	45	23.23	+	1.94	2.31E-05	4.04E-03	Biological function
regulation of nervous system development (GO:0051960)	573	43	22.33	+	1.93	4.18E-05	6.71E-03	Biological function
positive regulation of catalytic activity (GO:0043085)	600	45	23.38	+	1.92	3.63E-05	6.03E-03	Biological function
circulatory system development (GO:0072359)	1048	78	40.84	+	1.91	4.31E-08	2.19E-05	Biological function
regulation of vesicle-mediated transport (GO:0060627)	627	46	24.44	+	1.88	5.44E-05	8.38E-03	Biological function
regulation of neurogenesis (GO:0050767)	466	34	18.16	+	1.87	5.83E-04	4.56E-02	Biological function
positive regulation of cell differentiation (GO:0045597)	1003	73	39.09	+	1.87	2.60E-07	9.67E-05	Biological function
forebrain development (GO:0030900)	471	34	18.36	+	1.85	6.31E-04	4.77E-02	Biological function
negative regulation of protein metabolic process (GO:0051248)	757	54	29.5	+	1.83	2.07E-05	3.76E-03	Biological function
positive regulation of protein phosphorylation (GO:0001934)	593	42	23.11	+	1.82	2.13E-04	2.50E-02	Biological function
regulation of transferase activity (GO:0051338)	565	40	22.02	+	1.82	3.56E-04	3.39E-02	Biological function
cellular response to endogenous stimulus (GO:0071495)	973	68	37.92	+	1.79	3.66E-06	8.59E-04	Biological function
heart development (GO:0007507)	645	45	25.14	+	1.79	1.71E-04	2.14E-02	Biological function
tube development (GO:0035295)	1061	74	41.35	+	1.79	1.23E-06	3.30E-04	Biological function
positive regulation of phosphorylation (GO:0042327)	619	42	24.12	+	1.74	4.70E-04	4.08E-02	Biological function
positive regulation of intracellular signal transduction (GO:1902533)	1196	81	46.61	+	1.74	1.49E-06	3.85E-04	Biological function
positive regulation of signaling (GO:0023056)	1930	130	75.22	+	1.73	4.97E-10	5.06E-07	Biological function
anatomical structure formation involved in morphogenesis (GO:0048646)	1073	72	41.82	+	1.72	7.11E-06	1.59E-03	Biological function
regulation of catalytic activity (GO:0050790)	1029	69	40.1	+	1.72	1.05E-05	2.23E-03	Biological function
tissue morphogenesis (GO:0048729)	672	45	26.19	+	1.72	5.04E-04	4.27E-02	Biological function
positive regulation of cell communication (GO:0010647)	1929	129	75.18	+	1.72	1.07E-09	8.57E-07	Biological function
response to endogenous stimulus (GO:0009719)	1331	89	51.87	+	1.72	5.45E-07	1.73E-04	Biological function
cellular homeostasis (GO:0019725)	722	48	28.14	+	1.71	3.77E-04	3.53E-02	Biological function
positive regulation of phosphorus metabolic process (GO:0010562)	682	45	26.58	+	1.69	5.77E-04	4.56E-02	Biological function
positive regulation of phosphate metabolic process (GO:0045937)	682	45	26.58	+	1.69	5.77E-04	4.54E-02	Biological function
positive regulation of developmental process (GO:0051094)	1533	101	59.74	+	1.69	2.22E-07	8.47E-05	Biological function
regulation of protein phosphorylation (GO:0001932)	918	60	35.78	+	1.68	1.10E-04	1.51E-02	Biological function
negative regulation of cellular component organization (GO:0051129)	766	50	29.85	+	1.67	3.92E-04	3.62E-02	Biological function
positive regulation of signal transduction (GO:0009967)	1700	110	66.25	+	1.66	1.40E-07	5.93E-05	Biological function
regulation of developmental process (GO:0050793)	2683	173	104.56	+	1.65	1.27E-11	2.41E-08	Biological function
positive regulation of molecular function (GO:0044093)	964	62	37.57	+	1.65	1.14E-04	1.55E-02	Biological function
regulation of cell differentiation (GO:0045595)	1698	108	66.18	+	1.63	4.05E-07	1.34E-04	Biological function
response to abiotic stimulus (GO:0009628)	1228	78	47.86	+	1.63	1.93E-05	3.63E-03	Biological function
intracellular signal transduction (GO:0035556)	1734	110	67.58	+	1.63	3.70E-07	1.25E-04	Biological function
regulation of multicellular organismal development (GO:2000026)	1601	101	62.39	+	1.62	1.60E-06	3.99E-04	Biological function
cell migration (GO:0016477)	999	63	38.93	+	1.62	2.07E-04	2.45E-02	Biological function
epithelium development (GO:0060429)	1288	81	50.2	+	1.61	2.06E-05	3.82E-03	Biological function
regulation of phosphorylation (GO:0042325)	974	61	37.96	+	1.61	2.52E-04	2.73E-02	Biological function
regulation of cellular component organization (GO:0051128)	2668	166	103.98	+	1.6	6.14E-10	5.51E-07	Biological function
positive regulation of cell population proliferation (GO:0008284)	1018	63	39.67	+	1.59	3.29E-04	3.19E-02	Biological function
nervous system development (GO:0007399)	2247	139	87.57	+	1.59	3.67E-08	1.93E-05	Biological function
positive regulation of multicellular organismal process (GO:0051240)	1895	117	73.85	+	1.58	5.66E-07	1.76E-04	Biological function
regulation of intracellular signal transduction (GO:1902531)	2016	124	78.57	+	1.58	3.25E-07	1.15E-04	Biological function
apoptotic process (GO:0006915)	1059	65	41.27	+	1.57	3.12E-04	3.09E-02	Biological function
neurogenesis (GO:0022008)	1553	95	60.52	+	1.57	1.18E-05	2.46E-03	Biological function
regulation of signaling (GO:0023051)	3660	222	142.64	+	1.56	2.18E-12	5.54E-09	Biological function
cytoskeleton organization (GO:0007010)	1253	76	48.83	+	1.56	1.18E-04	1.57E-02	Biological function
phosphate-containing compound metabolic process (GO:0006796)	1550	94	60.41	+	1.56	1.65E-05	3.31E-03	Biological function
phosphorus metabolic process (GO:0006793)	1553	94	60.52	+	1.55	2.19E-05	3.94E-03	Biological function
central nervous system development (GO:0007417)	1042	63	40.61	+	1.55	5.38E-04	4.49E-02	Biological function
regulation of signal transduction (GO:0009966)	3163	191	123.27	+	1.55	2.17E-10	2.76E-07	Biological function
tissue development (GO:0009888)	1971	119	76.81	+	1.55	1.27E-06	3.34E-04	Biological function
regulation of phosphate metabolic process (GO:0019220)	1113	67	43.38	+	1.54	4.34E-04	3.85E-02	Biological function
regulation of protein modification process (GO:0031399)	1180	71	45.99	+	1.54	2.62E-04	2.74E-02	Biological function
regulation of phosphorus metabolic process (GO:0051174)	1115	67	43.45	+	1.54	4.41E-04	3.87E-02	Biological function
regulation of cell communication (GO:0010646)	3663	220	142.76	+	1.54	8.36E-12	1.82E-08	Biological function
programmed cell death (GO:0012501)	1109	66	43.22	+	1.53	5.90E-04	4.57E-02	Biological function
system development (GO:0048731)	3769	224	146.89	+	1.52	1.44E-11	2.20E-08	Biological function
anatomical structure morphogenesis (GO:0009653)	2440	143	95.09	+	1.5	5.15E-07	1.67E-04	Biological function
regulation of molecular function (GO:0065009)	1729	101	67.38	+	1.5	4.13E-05	6.71E-03	Biological function
regulation of biological quality (GO:0065008)	3217	187	125.37	+	1.49	8.69E-09	6.03E-06	Biological function
embryo development (GO:0009790)	1296	75	50.51	+	1.48	6.26E-04	4.75E-02	Biological function
generation of neurons (GO:0048699)	1333	77	51.95	+	1.48	5.63E-04	4.49E-02	Biological function
regulation of protein metabolic process (GO:0051246)	1963	113	76.5	+	1.48	2.30E-05	4.08E-03	Biological function
multicellular organism development (GO:0007275)	4261	244	166.06	+	1.47	5.20E-11	7.20E-08	Biological function
negative regulation of signal transduction (GO:0009968)	1422	81	55.42	+	1.46	6.33E-04	4.75E-02	Biological function
animal organ development (GO:0048513)	3181	181	123.97	+	1.46	7.57E-08	3.61E-05	Biological function
nitrogen compound transport (GO:0071705)	1514	86	59	+	1.46	4.24E-04	3.79E-02	Biological function
regulation of transport (GO:0051049)	1886	107	73.5	+	1.46	8.19E-05	1.16E-02	Biological function
regulation of localization (GO:0032879)	2303	130	89.75	+	1.45	1.40E-05	2.84E-03	Biological function
negative regulation of biological process (GO:0048519)	5531	311	215.56	+	1.44	1.80E-13	6.85E-10	Biological function
homeostatic process (GO:0042592)	1621	91	63.17	+	1.44	3.94E-04	3.62E-02	Biological function
cellular response to chemical stimulus (GO:0070887)	2083	116	81.18	+	1.43	8.05E-05	1.15E-02	Biological function
protein modification process (GO:0036211)	1888	105	73.58	+	1.43	1.83E-04	2.27E-02	Biological function
negative regulation of cellular process (GO:0048523)	5287	292	206.05	+	1.42	1.32E-11	2.24E-08	Biological function
regulation of multicellular organismal process (GO:0051239)	3262	180	127.13	+	1.42	6.72E-07	1.97E-04	Biological function
positive regulation of DNA-templated transcription (GO:0045893)	1689	93	65.82	+	1.41	6.48E-04	4.82E-02	Biological function
regulation of cell population proliferation (GO:0042127)	1750	96	68.2	+	1.41	6.20E-04	4.73E-02	Biological function
transport (GO:0006810)	3629	198	141.43	+	1.4	3.56E-07	1.23E-04	Biological function
regulation of response to stimulus (GO:0048583)	4220	230	164.46	+	1.4	2.72E-08	1.66E-05	Biological function
macromolecule modification (GO:0043412)	2044	110	79.66	+	1.38	4.81E-04	4.10E-02	Biological function
protein localization (GO:0008104)	2034	109	79.27	+	1.38	5.88E-04	4.58E-02	Biological function
negative regulation of macromolecule metabolic process (GO:0010605)	2671	143	104.1	+	1.37	7.44E-05	1.08E-02	Biological function
cellular component assembly (GO:0022607)	2471	132	96.3	+	1.37	1.67E-04	2.12E-02	Biological function
anatomical structure development (GO:0048856)	5621	299	219.06	+	1.36	6.23E-10	5.28E-07	Biological function
negative regulation of metabolic process (GO:0009892)	2909	154	113.37	+	1.36	5.74E-05	8.76E-03	Biological function
establishment of localization (GO:0051234)	3912	207	152.46	+	1.36	1.59E-06	4.04E-04	Biological function
cellular localization (GO:0051641)	2797	148	109.01	+	1.36	8.42E-05	1.18E-02	Biological function
cell differentiation (GO:0030154)	4050	214	157.84	+	1.36	1.10E-06	3.11E-04	Biological function
cellular developmental process (GO:0048869)	4052	214	157.92	+	1.36	1.11E-06	3.09E-04	Biological function
positive regulation of response to stimulus (GO:0048584)	2430	128	94.7	+	1.35	3.63E-04	3.44E-02	Biological function
cellular component organization (GO:0016043)	5943	313	231.61	+	1.35	5.88E-10	5.61E-07	Biological function
positive regulation of cellular process (GO:0048522)	6124	322	238.67	+	1.35	3.12E-10	3.66E-07	Biological function
localization (GO:0051179)	4492	235	175.06	+	1.34	6.02E-07	1.84E-04	Biological function
organelle organization (GO:0006996)	3097	162	120.7	+	1.34	7.17E-05	1.08E-02	Biological function
positive regulation of biological process (GO:0048518)	6426	334	250.44	+	1.33	4.38E-10	4.77E-07	Biological function
cellular component biogenesis (GO:0044085)	2721	141	106.04	+	1.33	3.77E-04	3.50E-02	Biological function
cellular component organization or biogenesis (GO:0071840)	6155	318	239.87	+	1.33	3.86E-09	2.94E-06	Biological function
developmental process (GO:0032502)	6091	314	237.38	+	1.32	5.68E-09	4.13E-06	Biological function
positive regulation of metabolic process (GO:0009893)	3713	184	144.7	+	1.27	3.94E-04	3.60E-02	Biological function
response to stress (GO:0006950)	3584	177	139.68	+	1.27	6.61E-04	4.83E-02	Biological function
regulation of gene expression (GO:0010468)	4935	240	192.33	+	1.25	9.88E-05	1.37E-02	Biological function
regulation of primary metabolic process (GO:0080090)	5435	264	211.81	+	1.25	3.62E-05	6.07E-03	Biological function
regulation of metabolic process (GO:0019222)	6452	312	251.45	+	1.24	5.86E-06	1.33E-03	Biological function
regulation of macromolecule metabolic process (GO:0060255)	5932	286	231.18	+	1.24	2.52E-05	4.36E-03	Biological function
regulation of macromolecule biosynthetic process (GO:0010556)	5051	242	196.85	+	1.23	2.58E-04	2.73E-02	Biological function
regulation of biosynthetic process (GO:0009889)	5260	251	204.99	+	1.22	2.29E-04	2.55E-02	Biological function
metabolic process (GO:0008152)	7853	367	306.05	+	1.2	1.19E-05	2.46E-03	Biological function
primary metabolic process (GO:0044238)	6831	318	266.22	+	1.19	1.18E-04	1.58E-02	Biological function
regulation of biological process (GO:0050789)	12378	561	482.4	+	1.16	2.28E-08	1.45E-05	Biological function
regulation of cellular process (GO:0050794)	11996	542	467.51	+	1.16	1.54E-07	6.33E-05	Biological function
biological regulation (GO:0065007)	12811	577	499.27	+	1.16	2.79E-08	1.63E-05	Biological function
cellular process (GO:0009987)	16254	719	633.46	+	1.14	7.23E-13	2.20E-09	Biological function
biological_process (GO:0008150)	20559	828	801.23	+	1.03	1.87E-05	3.57E-03	Biological function
nervous system process (GO:0050877)	2262	53	88.16	-	0.6	2.06E-05	3.79E-03	Biological function
G protein-coupled receptor signaling pathway (GO:0007186)	1911	40	74.48	-	0.54	5.62E-06	1.30E-03	Biological function
Unclassified (UNCLASSIFIED)	1277	23	49.77	-	0.46	1.87E-05	3.62E-03	Biological function
detection of stimulus (GO:0051606)	604	8	23.54	-	0.34	2.57E-04	2.74E-02	Biological function
sensory perception (GO:0007600)	1686	17	65.71	-	0.26	1.55E-13	7.86E-10	Biological function
detection of chemical stimulus (GO:0009593)	440	4	17.15	-	0.23	2.48E-04	2.70E-02	Biological function
spermatid development (GO:0007286)	318	2	12.39	-	0.16	6.18E-04	4.74E-02	Biological function
spermatid differentiation (GO:0048515)	329	2	12.82	-	0.16	4.38E-04	3.86E-02	Biological function
detection of stimulus involved in sensory perception (GO:0050906)	505	2	19.68	-	0.1	6.05E-07	1.81E-04	Biological function
detection of chemical stimulus involved in sensory perception of smell (GO:0050911)	347	1	13.52	-	0.07	3.09E-05	5.24E-03	Biological function
detection of chemical stimulus involved in sensory perception (GO:0050907)	408	1	15.9	-	0.06	3.26E-06	7.76E-04	Biological function
sensory perception of smell (GO:0007608)	1154	1	44.97	-	0.02	3.89E-19	2.96E-15	Biological function
sensory perception of chemical stimulus (GO:0007606)	1259	1	49.07	-	0.02	3.84E-21	5.86E-17	Biological function
astrocyte end-foot (GO:0097450)	12	4	0.47	+	8.55	0.000882	0.0409	Cellular component
adherens junction (GO:0005912)	180	23	7.02	+	3.28	5.8e-07	5.77e-05	Cellular component
Schaffer collateral - CA1 synapse (GO:0098685)	151	15	5.88	+	2.55	0.000842	0.0409	Cellular component
postsynaptic density (GO:0014069)	459	44	17.89	+	2.46	5.1e-08	7.81e-06	Cellular component
postsynaptic specialization (GO:0099572)	513	48	19.99	+	2.4	2.24e-08	4.47e-06	Cellular component
asymmetric synapse (GO:0032279)	483	45	18.82	+	2.39	7.07e-08	8.8e-06	Cellular component
neuron to neuron synapse (GO:0098984)	527	48	20.54	+	2.34	6.33e-08	8.4e-06	Cellular component
glutamatergic synapse (GO:0098978)	857	68	33.4	+	2.04	3.73e-08	6.75e-06	Cellular component
actin cytoskeleton (GO:0015629)	547	42	21.32	+	1.97	4.19e-05	0.00288	Cellular component
postsynapse (GO:0098794)	1041	78	40.57	+	1.92	3.82e-08	6.35e-06	Cellular component
anchoring junction (GO:0070161)	775	57	30.2	+	1.89	4.38e-06	0.000397	Cellular component
synaptic membrane (GO:0097060)	583	42	22.72	+	1.85	0.000128	0.00708	Cellular component
cell-cell junction (GO:0005911)	573	40	22.33	+	1.79	0.000401	0.0204	Cellular component
perinuclear region of cytoplasm (GO:0048471)	866	59	33.75	+	1.75	3.19e-05	0.00235	Cellular component
cell junction (GO:0030054)	2542	172	99.07	+	1.74	2.26e-13	1.5e-10	Cellular component
synapse (GO:0045202)	1906	128	74.28	+	1.72	8.74e-10	2.18e-07	Cellular component
dendrite (GO:0030425)	855	57	33.32	+	1.71	9.06e-05	0.00564	Cellular component
dendritic tree (GO:0097447)	857	57	33.4	+	1.71	9.29e-05	0.0056	Cellular component
axon (GO:0030424)	863	57	33.63	+	1.69	0.000101	0.00594	Cellular component
neuron projection (GO:0043005)	1642	108	63.99	+	1.69	6.32e-08	8.99e-06	Cellular component
mitochondrial membrane (GO:0031966)	817	53	31.84	+	1.66	0.000294	0.0158	Cellular component
mitochondrial envelope (GO:0005740)	867	54	33.79	+	1.6	0.000844	0.04	Cellular component
mitochondrion (GO:0005739)	1950	117	76	+	1.54	2.12e-06	0.000201	Cellular component
somatodendritic compartment (GO:0036477)	1205	72	46.96	+	1.53	0.0003	0.0157	Cellular component
cytoplasmic vesicle (GO:0031410)	2214	125	86.28	+	1.45	2.17e-05	0.00173	Cellular component
intracellular vesicle (GO:0097708)	2222	125	86.6	+	1.44	2.29e-05	0.00175	Cellular component
plasma membrane bounded cell projection (GO:0120025)	2733	152	106.51	+	1.43	5.04e-06	0.000436	Cellular component
vesicle (GO:0031982)	2356	130	91.82	+	1.42	4.63e-05	0.00307	Cellular component
cell projection (GO:0042995)	2844	156	110.84	+	1.41	7.36e-06	0.00061	Cellular component
bounding membrane of organelle (GO:0098588)	1883	101	73.38	+	1.38	0.000939	0.0425	Cellular component
cytosol (GO:0005829)	4271	229	166.45	+	1.38	1.11e-07	1.3e-05	Cellular component
organelle membrane (GO:0031090)	3510	182	136.79	+	1.33	3.3e-05	0.00235	Cellular component
cytoplasm (GO:0005737)	11861	596	462.25	+	1.29	1.73e-21	3.44e-18	Cellular component
endomembrane system (GO:0012505)	4484	222	174.75	+	1.27	6.67e-05	0.00428	Cellular component
intracellular membrane-bounded organelle (GO:0043231)	11868	564	462.52	+	1.22	6.4e-13	2.55e-10	Cellular component
intracellular anatomical structure (GO:0005622)	14575	688	568.02	+	1.21	1.64e-20	1.63e-17	Cellular component
intracellular organelle (GO:0043229)	12984	604	506.02	+	1.19	1.41e-12	4.66e-10	Cellular component
membrane-bounded organelle (GO:0043227)	12370	575	482.09	+	1.19	3.52e-11	1e-08	Cellular component
organelle (GO:0043226)	13336	619	519.74	+	1.19	4.39e-13	2.18e-10	Cellular component
nucleus (GO:0005634)	7362	340	286.91	+	1.19	0.000117	0.00667	Cellular component
cellular anatomical structure (GO:0110165)	19142	798	746.01	+	1.07	2.82e-09	6.24e-07	Cellular component
cellular_component (GO:0005575)	20770	837	809.46	+	1.03	5.65e-07	6.25e-05	Cellular component
Unclassified (UNCLASSIFIED)	1066	14	41.54	-	0.34	5.65e-07	5.92e-05	Cellular component
immunoglobulin complex (GO:0019814)	196	0	7.64	-	< 0.01	0.000649	0.0323	Cellular component
GTPase activator activity (GO:0005096)	235	23	9.16	+	2.51	5.05e-05	0.0152	Molecular function
enzyme activator activity (GO:0008047)	588	47	22.92	+	2.05	3.74e-06	0.00119	Molecular function
kinase binding (GO:0019900)	896	58	34.92	+	1.66	0.000188	0.0457	Molecular function
protein-macromolecule adaptor activity (GO:0030674)	1165	73	45.4	+	1.61	6.45e-05	0.0183	Molecular function
enzyme binding (GO:0019899)	2362	142	92.05	+	1.54	1.38e-07	5.85e-05	Molecular function
protein-containing complex binding (GO:0044877)	1628	94	63.45	+	1.48	0.000137	0.035	Molecular function
metal ion binding (GO:0046872)	3754	211	146.3	+	1.44	1.03e-08	5.84e-06	Molecular function
cation binding (GO:0043169)	3863	215	150.55	+	1.43	1.53e-08	7.82e-06	Molecular function
transferase activity (GO:0016740)	2238	123	87.22	+	1.41	8.37e-05	0.0225	Molecular function
ion binding (GO:0043167)	5507	300	214.62	+	1.4	3.25e-11	5.52e-08	Molecular function
small molecule binding (GO:0036094)	5723	306	223.04	+	1.37	1.68e-10	1.71e-07	Molecular function
catalytic activity (GO:0003824)	5592	281	217.93	+	1.29	9.56e-07	0.000375	Molecular function
protein binding (GO:0005515)	9673	482	376.98	+	1.28	1.92e-13	4.89e-10	Molecular function
binding (GO:0005488)	14214	641	553.95	+	1.16	7.08e-11	9.03e-08	Molecular function
molecular_function (GO:0003674)	20430	827	796.2	+	1.04	1.57e-06	0.000532	Molecular function
molecular transducer activity (GO:0060089)	2456	46	95.72	-	0.48	2.48e-09	1.81e-06	Molecular function
signaling receptor activity (GO:0038023)	2456	46	95.72	-	0.48	2.48e-09	1.58e-06	Molecular function
transmembrane signaling receptor activity (GO:0004888)	2205	38	85.93	-	0.44	1.17e-09	9.95e-07	Molecular function
Unclassified (UNCLASSIFIED)	1406	24	54.8	-	0.44	1.57e-06	0.00057	Molecular function
odorant binding (GO:0005549)	498	1	19.41	-	0.05	1.05e-07	4.88e-05	Molecular function
olfactory receptor activity (GO:0004984)	1159	1	45.17	-	0.02	2.41e-19	1.23e-15	Molecular function

## Sheet: Day 2 - ASCL1 + FOXO1 (±2kb)
GO term	Mus musculus - REFLIST (21836)	upload_1	upload_1 (expected)	upload_1 (over/under)	upload_1 (fold Enrichment)	upload_1 (raw P-value)	upload_1 (FDR)	Type
L-glutamate import across plasma membrane (GO:0098712)	11	4	0.31	+	12.77	1.83E-04	1.87E-02	Biological function
L-glutamate transmembrane transport (GO:0015813)	28	7	0.8	+	8.78	1.03E-05	1.88E-03	Biological function
aspartate transmembrane transport (GO:0015810)	22	5	0.63	+	7.98	3.25E-04	2.99E-02	Biological function
podocyte differentiation (GO:0072112)	23	5	0.66	+	7.63	4.06E-04	3.51E-02	Biological function
renal filtration cell differentiation (GO:0061318)	23	5	0.66	+	7.63	4.06E-04	3.49E-02	Biological function
glomerular epithelial cell differentiation (GO:0072311)	24	5	0.68	+	7.31	5.00E-04	4.15E-02	Biological function
regulation of protein acetylation (GO:1901983)	24	5	0.68	+	7.31	5.00E-04	4.13E-02	Biological function
L-glutamate import (GO:0051938)	34	7	0.97	+	7.23	4.05E-05	5.72E-03	Biological function
synaptic membrane adhesion (GO:0099560)	37	6	1.05	+	5.69	5.71E-04	4.49E-02	Biological function
positive regulation of epithelial cell migration (GO:0010634)	56	8	1.6	+	5.02	1.76E-04	1.80E-02	Biological function
L-alpha-amino acid transmembrane transport (GO:1902475)	60	8	1.71	+	4.68	2.87E-04	2.72E-02	Biological function
glutamine family amino acid metabolic process (GO:0009064)	63	8	1.79	+	4.46	4.04E-04	3.52E-02	Biological function
regulation of smooth muscle cell migration (GO:0014910)	109	13	3.1	+	4.19	1.37E-05	2.32E-03	Biological function
L-amino acid transport (GO:0015807)	77	9	2.19	+	4.1	3.35E-04	3.04E-02	Biological function
regulation of epithelial cell migration (GO:0010632)	79	9	2.25	+	4	4.06E-04	3.48E-02	Biological function
negative regulation of neuron projection development (GO:0010977)	160	17	4.56	+	3.73	3.39E-06	7.18E-04	Biological function
peptidyl-tyrosine phosphorylation (GO:0018108)	99	10	2.82	+	3.55	5.24E-04	4.25E-02	Biological function
amino acid transmembrane transport (GO:0003333)	100	10	2.85	+	3.51	5.67E-04	4.48E-02	Biological function
negative regulation of cell projection organization (GO:0031345)	219	20	6.24	+	3.21	5.03E-06	1.01E-03	Biological function
carboxylic acid transmembrane transport (GO:1905039)	136	12	3.87	+	3.1	5.25E-04	4.24E-02	Biological function
negative regulation of kinase activity (GO:0033673)	183	16	5.21	+	3.07	7.36E-05	9.21E-03	Biological function
negative regulation of neurogenesis (GO:0050768)	163	14	4.64	+	3.02	2.46E-04	2.40E-02	Biological function
regulation of axonogenesis (GO:0050770)	176	15	5.01	+	2.99	1.63E-04	1.70E-02	Biological function
negative regulation of phosphorus metabolic process (GO:0010563)	365	31	10.4	+	2.98	7.10E-08	4.34E-05	Biological function
negative regulation of phosphate metabolic process (GO:0045936)	365	31	10.4	+	2.98	7.10E-08	4.17E-05	Biological function
positive regulation of cytoskeleton organization (GO:0051495)	201	17	5.73	+	2.97	6.71E-05	8.53E-03	Biological function
negative regulation of phosphorylation (GO:0042326)	317	26	9.03	+	2.88	1.55E-06	3.82E-04	Biological function
negative regulation of protein kinase activity (GO:0006469)	171	14	4.87	+	2.87	4.02E-04	3.52E-02	Biological function
negative regulation of nervous system development (GO:0051961)	173	14	4.93	+	2.84	4.52E-04	3.79E-02	Biological function
negative regulation of protein phosphorylation (GO:0001933)	297	24	8.46	+	2.84	5.03E-06	9.97E-04	Biological function
positive regulation of supramolecular fiber organization (GO:1902905)	187	15	5.33	+	2.82	3.15E-04	2.93E-02	Biological function
negative regulation of transferase activity (GO:0051348)	207	16	5.9	+	2.71	3.06E-04	2.87E-02	Biological function
regulation of GTPase activity (GO:0043087)	209	16	5.95	+	2.69	3.41E-04	3.06E-02	Biological function
negative regulation of protein modification process (GO:0031400)	401	30	11.42	+	2.63	1.70E-06	4.04E-04	Biological function
regulation of neuron projection development (GO:0010975)	569	41	16.21	+	2.53	5.99E-08	3.97E-05	Biological function
positive regulation of nervous system development (GO:0051962)	377	27	10.74	+	2.51	1.23E-05	2.14E-03	Biological function
positive regulation of neurogenesis (GO:0050769)	312	22	8.89	+	2.48	9.71E-05	1.13E-02	Biological function
cellular response to peptide hormone stimulus (GO:0071375)	316	21	9	+	2.33	4.12E-04	3.49E-02	Biological function
regulation of nervous system development (GO:0051960)	573	38	16.32	+	2.33	1.48E-06	3.69E-04	Biological function
positive regulation of cell motility (GO:2000147)	643	42	18.32	+	2.29	7.21E-07	2.08E-04	Biological function
positive regulation of cell migration (GO:0030335)	613	40	17.46	+	2.29	1.43E-06	3.64E-04	Biological function
positive regulation of locomotion (GO:0040017)	660	43	18.8	+	2.29	5.44E-07	1.63E-04	Biological function
regulation of protein kinase activity (GO:0045859)	462	30	13.16	+	2.28	2.85E-05	4.22E-03	Biological function
regulation of kinase activity (GO:0043549)	493	32	14.04	+	2.28	2.36E-05	3.82E-03	Biological function
negative regulation of protein metabolic process (GO:0051248)	757	49	21.56	+	2.27	9.23E-08	4.69E-05	Biological function
regulation of neurogenesis (GO:0050767)	466	30	13.27	+	2.26	5.02E-05	6.65E-03	Biological function
regulation of plasma membrane bounded cell projection organization (GO:0120035)	769	49	21.91	+	2.24	1.85E-07	7.61E-05	Biological function
cellular response to hormone stimulus (GO:0032870)	565	36	16.09	+	2.24	7.79E-06	1.50E-03	Biological function
negative regulation of catalytic activity (GO:0043086)	351	22	10	+	2.2	5.41E-04	4.29E-02	Biological function
regulation of cell projection organization (GO:0031344)	785	49	22.36	+	2.19	2.88E-07	1.02E-04	Biological function
response to peptide hormone (GO:0043434)	483	30	13.76	+	2.18	7.29E-05	9.19E-03	Biological function
cell surface receptor protein tyrosine kinase signaling pathway (GO:0007169)	419	26	11.94	+	2.18	2.56E-04	2.46E-02	Biological function
positive regulation of cell development (GO:0010720)	549	34	15.64	+	2.17	2.33E-05	3.82E-03	Biological function
positive regulation of cell projection organization (GO:0031346)	456	28	12.99	+	2.16	1.54E-04	1.63E-02	Biological function
regulation of phosphate metabolic process (GO:0019220)	1113	68	31.7	+	2.14	2.83E-09	3.32E-06	Biological function
regulation of phosphorus metabolic process (GO:0051174)	1115	68	31.76	+	2.14	3.01E-09	3.28E-06	Biological function
positive regulation of cellular component biogenesis (GO:0044089)	561	34	15.98	+	2.13	4.50E-05	6.18E-03	Biological function
regulation of phosphorylation (GO:0042325)	974	57	27.74	+	2.05	3.01E-07	1.04E-04	Biological function
cellular response to nitrogen compound (GO:1901699)	667	39	19	+	2.05	2.49E-05	3.88E-03	Biological function
regulation of transferase activity (GO:0051338)	565	33	16.09	+	2.05	9.85E-05	1.14E-02	Biological function
cell morphogenesis (GO:0000902)	809	47	23.04	+	2.04	4.14E-06	8.42E-04	Biological function
cell morphogenesis involved in neuron differentiation (GO:0048667)	500	29	14.24	+	2.04	3.18E-04	2.94E-02	Biological function
regulation of cell migration (GO:0030334)	1039	60	29.6	+	2.03	2.46E-07	9.16E-05	Biological function
positive regulation of catabolic process (GO:0009896)	538	31	15.32	+	2.02	2.03E-04	2.04E-02	Biological function
central nervous system development (GO:0007417)	1042	60	29.68	+	2.02	2.58E-07	9.39E-05	Biological function
cell projection morphogenesis (GO:0048858)	562	32	16.01	+	2	2.46E-04	2.39E-02	Biological function
protein phosphorylation (GO:0006468)	492	28	14.01	+	2	5.17E-04	4.22E-02	Biological function
neuron projection morphogenesis (GO:0048812)	546	31	15.55	+	1.99	3.36E-04	3.03E-02	Biological function
enzyme-linked receptor protein signaling pathway (GO:0007167)	617	35	17.58	+	1.99	1.14E-04	1.26E-02	Biological function
response to hormone (GO:0009725)	917	52	26.12	+	1.99	2.31E-06	5.10E-04	Biological function
regulation of protein phosphorylation (GO:0001932)	918	52	26.15	+	1.99	3.48E-06	7.27E-04	Biological function
negative regulation of cell differentiation (GO:0045596)	725	41	20.65	+	1.99	3.30E-05	4.83E-03	Biological function
regulation of cell motility (GO:2000145)	1103	62	31.42	+	1.97	3.46E-07	1.17E-04	Biological function
plasma membrane bounded cell projection morphogenesis (GO:0120039)	552	31	15.72	+	1.97	3.71E-04	3.31E-02	Biological function
regulation of protein modification process (GO:0031399)	1180	66	33.61	+	1.96	1.84E-07	7.81E-05	Biological function
regulation of locomotion (GO:0040012)	1151	64	32.79	+	1.95	3.60E-07	1.19E-04	Biological function
regulation of catalytic activity (GO:0050790)	1029	57	29.31	+	1.94	1.78E-06	4.11E-04	Biological function
cellular response to lipid (GO:0071396)	583	32	16.61	+	1.93	5.30E-04	4.25E-02	Biological function
response to nitrogen compound (GO:1901698)	1172	64	33.38	+	1.92	7.46E-07	2.11E-04	Biological function
neuron projection development (GO:0031175)	811	43	23.1	+	1.86	9.21E-05	1.10E-02	Biological function
nervous system development (GO:0007399)	2247	119	64.01	+	1.86	1.86E-11	3.15E-08	Biological function
negative regulation of molecular function (GO:0044092)	665	35	18.94	+	1.85	5.13E-04	4.21E-02	Biological function
cellular response to oxygen-containing compound (GO:1901701)	1199	63	34.15	+	1.84	2.67E-06	5.81E-04	Biological function
cellular response to endogenous stimulus (GO:0071495)	973	51	27.72	+	1.84	2.83E-05	4.23E-03	Biological function
negative regulation of intracellular signal transduction (GO:1902532)	732	38	20.85	+	1.82	3.94E-04	3.50E-02	Biological function
regulation of cell development (GO:0060284)	949	49	27.03	+	1.81	5.73E-05	7.47E-03	Biological function
regulation of cell differentiation (GO:0045595)	1698	87	48.37	+	1.8	7.71E-08	4.35E-05	Biological function
positive regulation of cellular component organization (GO:0051130)	1290	66	36.75	+	1.8	3.84E-06	7.91E-04	Biological function
response to endogenous stimulus (GO:0009719)	1331	68	37.91	+	1.79	3.38E-06	7.26E-04	Biological function
tube development (GO:0035295)	1061	54	30.22	+	1.79	3.91E-05	5.57E-03	Biological function
intracellular signal transduction (GO:0035556)	1734	88	49.39	+	1.78	1.02E-07	5.02E-05	Biological function
regulation of catabolic process (GO:0009894)	1006	51	28.66	+	1.78	8.61E-05	1.06E-02	Biological function
circulatory system development (GO:0072359)	1048	53	29.85	+	1.78	5.39E-05	7.08E-03	Biological function
head development (GO:0060322)	834	42	23.76	+	1.77	3.97E-04	3.50E-02	Biological function
regulation of molecular function (GO:0065009)	1729	87	49.25	+	1.77	2.21E-07	8.65E-05	Biological function
neuron development (GO:0048666)	997	50	28.4	+	1.76	1.22E-04	1.33E-02	Biological function
positive regulation of cell population proliferation (GO:0008284)	1018	51	29	+	1.76	9.69E-05	1.14E-02	Biological function
positive regulation of cell differentiation (GO:0045597)	1003	50	28.57	+	1.75	1.30E-04	1.39E-02	Biological function
neuron differentiation (GO:0030182)	1248	62	35.55	+	1.74	2.14E-05	3.55E-03	Biological function
neurogenesis (GO:0022008)	1553	77	44.24	+	1.74	1.70E-06	4.00E-04	Biological function
intracellular signaling cassette (GO:0141124)	828	41	23.59	+	1.74	5.93E-04	4.64E-02	Biological function
regulation of cell adhesion (GO:0030155)	831	41	23.67	+	1.73	6.19E-04	4.82E-02	Biological function
response to oxygen-containing compound (GO:1901700)	1792	88	51.05	+	1.72	5.26E-07	1.64E-04	Biological function
regulation of anatomical structure morphogenesis (GO:0022603)	943	46	26.86	+	1.71	4.08E-04	3.48E-02	Biological function
generation of neurons (GO:0048699)	1333	65	37.97	+	1.71	2.62E-05	3.99E-03	Biological function
positive regulation of molecular function (GO:0044093)	964	47	27.46	+	1.71	3.30E-04	3.02E-02	Biological function
negative regulation of developmental process (GO:0051093)	1026	50	29.23	+	1.71	2.28E-04	2.27E-02	Biological function
regulation of cell population proliferation (GO:0042127)	1750	85	49.85	+	1.71	1.29E-06	3.39E-04	Biological function
cellular response to chemical stimulus (GO:0070887)	2083	101	59.33	+	1.7	1.07E-07	5.09E-05	Biological function
positive regulation of transcription by RNA polymerase II (GO:0045944)	1306	63	37.2	+	1.69	4.71E-05	6.41E-03	Biological function
cell migration (GO:0016477)	999	48	28.46	+	1.69	4.13E-04	3.48E-02	Biological function
regulation of protein metabolic process (GO:0051246)	1963	94	55.92	+	1.68	5.18E-07	1.65E-04	Biological function
phosphate-containing compound metabolic process (GO:0006796)	1550	74	44.15	+	1.68	1.14E-05	2.02E-03	Biological function
phosphorus metabolic process (GO:0006793)	1553	74	44.24	+	1.67	1.18E-05	2.07E-03	Biological function
plasma membrane bounded cell projection organization (GO:0120036)	1285	61	36.6	+	1.67	8.94E-05	1.07E-02	Biological function
regulation of multicellular organismal development (GO:2000026)	1601	76	45.6	+	1.67	1.07E-05	1.91E-03	Biological function
cell projection organization (GO:0030030)	1339	63	38.14	+	1.65	8.64E-05	1.05E-02	Biological function
positive regulation of RNA metabolic process (GO:0051254)	1817	85	51.76	+	1.64	5.90E-06	1.15E-03	Biological function
system development (GO:0048731)	3769	176	107.36	+	1.64	5.03E-12	1.10E-08	Biological function
anatomical structure morphogenesis (GO:0009653)	2440	113	69.5	+	1.63	1.91E-07	7.66E-05	Biological function
regulation of developmental process (GO:0050793)	2683	124	76.43	+	1.62	3.86E-08	2.80E-05	Biological function
positive regulation of DNA-templated transcription (GO:0045893)	1689	78	48.11	+	1.62	2.44E-05	3.87E-03	Biological function
positive regulation of RNA biosynthetic process (GO:1902680)	1691	78	48.17	+	1.62	2.47E-05	3.89E-03	Biological function
positive regulation of multicellular organismal process (GO:0051240)	1895	87	53.98	+	1.61	8.98E-06	1.65E-03	Biological function
negative regulation of signal transduction (GO:0009968)	1422	65	40.51	+	1.6	1.86E-04	1.87E-02	Biological function
positive regulation of nucleobase-containing compound metabolic process (GO:0045935)	2030	92	57.82	+	1.59	8.78E-06	1.65E-03	Biological function
multicellular organism development (GO:0007275)	4261	193	121.37	+	1.59	3.95E-12	1.00E-08	Biological function
protein modification process (GO:0036211)	1888	85	53.78	+	1.58	2.39E-05	3.83E-03	Biological function
positive regulation of developmental process (GO:0051094)	1533	69	43.67	+	1.58	1.65E-04	1.70E-02	Biological function
cellular response to stress (GO:0033554)	1651	74	47.03	+	1.57	1.08E-04	1.21E-02	Biological function
regulation of intracellular signal transduction (GO:1902531)	2016	90	57.43	+	1.57	1.65E-05	2.77E-03	Biological function
negative regulation of signaling (GO:0023057)	1551	69	44.18	+	1.56	2.46E-04	2.42E-02	Biological function
negative regulation of cell communication (GO:0010648)	1554	69	44.27	+	1.56	2.50E-04	2.41E-02	Biological function
regulation of cellular component organization (GO:0051128)	2668	118	76	+	1.55	1.08E-06	2.93E-04	Biological function
macromolecule modification (GO:0043412)	2044	90	58.22	+	1.55	3.38E-05	4.86E-03	Biological function
regulation of signal transduction (GO:0009966)	3163	139	90.1	+	1.54	9.02E-08	4.75E-05	Biological function
positive regulation of metabolic process (GO:0009893)	3713	163	105.77	+	1.54	5.36E-09	5.45E-06	Biological function
small molecule metabolic process (GO:0044281)	1595	70	45.43	+	1.54	3.01E-04	2.83E-02	Biological function
negative regulation of macromolecule metabolic process (GO:0010605)	2671	117	76.08	+	1.54	1.57E-06	3.80E-04	Biological function
animal organ development (GO:0048513)	3181	138	90.61	+	1.52	2.44E-07	9.31E-05	Biological function
negative regulation of metabolic process (GO:0009892)	2909	126	82.86	+	1.52	1.08E-06	2.90E-04	Biological function
negative regulation of cellular process (GO:0048523)	5287	228	150.6	+	1.51	2.04E-12	6.21E-09	Biological function
regulation of programmed cell death (GO:0043067)	1659	71	47.26	+	1.5	5.30E-04	4.23E-02	Biological function
positive regulation of cellular process (GO:0048522)	6124	262	174.44	+	1.5	2.42E-14	1.85E-10	Biological function
regulation of signaling (GO:0023051)	3660	156	104.26	+	1.5	8.20E-08	4.47E-05	Biological function
positive regulation of macromolecule metabolic process (GO:0010604)	3381	144	96.31	+	1.5	3.63E-07	1.18E-04	Biological function
regulation of cell communication (GO:0010646)	3663	156	104.34	+	1.5	1.08E-07	4.99E-05	Biological function
regulation of localization (GO:0032879)	2303	98	65.6	+	1.49	4.93E-05	6.60E-03	Biological function
positive regulation of biological process (GO:0048518)	6426	273	183.05	+	1.49	9.69E-15	1.48E-10	Biological function
regulation of primary metabolic process (GO:0080090)	5435	230	154.82	+	1.49	1.24E-11	2.36E-08	Biological function
regulation of response to stimulus (GO:0048583)	4220	178	120.21	+	1.48	1.61E-08	1.36E-05	Biological function
tissue development (GO:0009888)	1971	83	56.14	+	1.48	2.83E-04	2.69E-02	Biological function
regulation of biological quality (GO:0065008)	3217	135	91.64	+	1.47	2.26E-06	5.07E-04	Biological function
negative regulation of biological process (GO:0048519)	5531	232	157.55	+	1.47	2.29E-11	3.49E-08	Biological function
regulation of transport (GO:0051049)	1886	79	53.72	+	1.47	4.89E-04	4.08E-02	Biological function
regulation of DNA-templated transcription (GO:0006355)	3343	140	95.23	+	1.47	1.43E-06	3.69E-04	Biological function
regulation of nucleobase-containing compound metabolic process (GO:0019219)	3918	164	111.6	+	1.47	1.31E-07	5.88E-05	Biological function
regulation of RNA metabolic process (GO:0051252)	3615	151	102.97	+	1.47	5.60E-07	1.64E-04	Biological function
regulation of RNA biosynthetic process (GO:2001141)	3352	140	95.48	+	1.47	1.89E-06	4.31E-04	Biological function
regulation of transcription by RNA polymerase II (GO:0006357)	2619	109	74.6	+	1.46	4.36E-05	6.10E-03	Biological function
positive regulation of response to stimulus (GO:0048584)	2430	100	69.22	+	1.44	1.64E-04	1.71E-02	Biological function
regulation of multicellular organismal process (GO:0051239)	3262	134	92.92	+	1.44	7.84E-06	1.50E-03	Biological function
positive regulation of macromolecule biosynthetic process (GO:0010557)	2650	108	75.49	+	1.43	1.07E-04	1.21E-02	Biological function
positive regulation of biosynthetic process (GO:0009891)	2783	113	79.27	+	1.43	8.89E-05	1.08E-02	Biological function
cell development (GO:0048468)	2636	107	75.09	+	1.43	1.35E-04	1.44E-02	Biological function
response to chemical (GO:0042221)	4045	164	115.22	+	1.42	1.01E-06	2.80E-04	Biological function
anatomical structure development (GO:0048856)	5621	227	160.11	+	1.42	2.12E-09	2.69E-06	Biological function
regulation of metabolic process (GO:0019222)	6452	256	183.79	+	1.39	4.61E-10	6.39E-07	Biological function
developmental process (GO:0032502)	6091	237	173.5	+	1.37	2.15E-08	1.73E-05	Biological function
regulation of macromolecule metabolic process (GO:0060255)	5932	230	168.97	+	1.36	6.06E-08	3.85E-05	Biological function
protein metabolic process (GO:0019538)	3494	135	99.53	+	1.36	1.54E-04	1.62E-02	Biological function
cell differentiation (GO:0030154)	4050	154	115.36	+	1.33	1.03E-04	1.18E-02	Biological function
cellular developmental process (GO:0048869)	4052	154	115.42	+	1.33	1.03E-04	1.17E-02	Biological function
localization (GO:0051179)	4492	170	127.95	+	1.33	4.36E-05	6.05E-03	Biological function
regulation of gene expression (GO:0010468)	4935	185	140.57	+	1.32	2.75E-05	4.16E-03	Biological function
regulation of biosynthetic process (GO:0009889)	5260	195	149.83	+	1.3	3.32E-05	4.83E-03	Biological function
primary metabolic process (GO:0044238)	6831	253	194.58	+	1.3	5.28E-07	1.61E-04	Biological function
cellular component organization (GO:0016043)	5943	219	169.29	+	1.29	8.92E-06	1.66E-03	Biological function
regulation of macromolecule biosynthetic process (GO:0010556)	5051	186	143.88	+	1.29	7.43E-05	9.21E-03	Biological function
metabolic process (GO:0008152)	7853	287	223.69	+	1.28	1.34E-07	5.84E-05	Biological function
cellular component organization or biogenesis (GO:0071840)	6155	223	175.33	+	1.27	2.51E-05	3.87E-03	Biological function
cellular response to stimulus (GO:0051716)	6986	242	199	+	1.22	2.43E-04	2.41E-02	Biological function
regulation of cellular process (GO:0050794)	11996	409	341.71	+	1.2	3.05E-08	2.33E-05	Biological function
biological regulation (GO:0065007)	12811	434	364.92	+	1.19	8.14E-09	7.76E-06	Biological function
regulation of biological process (GO:0050789)	12378	419	352.59	+	1.19	4.25E-08	2.95E-05	Biological function
cellular process (GO:0009987)	16254	522	463	+	1.13	1.08E-08	9.70E-06	Biological function
biological_process (GO:0008150)	20559	606	585.62	+	1.03	1.26E-04	1.37E-02	Biological function
G protein-coupled receptor signaling pathway (GO:0007186)	1911	29	54.43	-	0.53	9.55E-05	1.13E-02	Biological function
sensory perception (GO:0007600)	1686	23	48.03	-	0.48	4.75E-05	6.41E-03	Biological function
Unclassified (UNCLASSIFIED)	1277	16	36.38	-	0.44	1.26E-04	1.36E-02	Biological function
detection of stimulus involved in sensory perception (GO:0050906)	505	2	14.38	-	0.14	1.08E-04	1.21E-02	Biological function
detection of chemical stimulus (GO:0009593)	440	1	12.53	-	0.08	6.54E-05	8.39E-03	Biological function
sensory perception of smell (GO:0007608)	1154	2	32.87	-	0.06	1.95E-12	7.44E-09	Biological function
sensory perception of chemical stimulus (GO:0007606)	1259	2	35.86	-	0.06	7.70E-14	3.91E-10	Biological function
detection of chemical stimulus involved in sensory perception of smell (GO:0050911)	347	0	9.88	-	< 0.01	6.40E-05	8.27E-03	Biological function
detection of chemical stimulus involved in sensory perception (GO:0050907)	408	0	11.62	-	< 0.01	1.36E-05	2.33E-03	Biological function
lateral cell cortex (GO:0097575)	2	2	0.06	+	35.11	8.10E-04	4.48E-02	Cellular component
myelin sheath (GO:0043209)	211	18	6.01	+	2.99	3.69E-05	3.50E-03	Cellular component
RNA polymerase II transcription regulator complex (GO:0090575)	248	20	7.06	+	2.83	3.13E-05	3.12E-03	Cellular component
membrane raft (GO:0045121)	343	23	9.77	+	2.35	1.90E-04	1.40E-02	Cellular component
membrane microdomain (GO:0098857)	345	23	9.83	+	2.34	2.00E-04	1.42E-02	Cellular component
transcription regulator complex (GO:0005667)	554	33	15.78	+	2.09	7.45E-05	6.45E-03	Cellular component
cell body (GO:0044297)	906	50	25.81	+	1.94	8.60E-06	1.14E-03	Cellular component
dendrite (GO:0030425)	855	47	24.35	+	1.93	2.03E-05	2.24E-03	Cellular component
dendritic tree (GO:0097447)	857	47	24.41	+	1.93	2.09E-05	2.19E-03	Cellular component
somatodendritic compartment (GO:0036477)	1205	64	34.32	+	1.86	1.71E-06	2.43E-04	Cellular component
postsynapse (GO:0098794)	1041	55	29.65	+	1.85	1.33E-05	1.66E-03	Cellular component
neuronal cell body (GO:0043025)	813	42	23.16	+	1.81	2.19E-04	1.50E-02	Cellular component
neuron projection (GO:0043005)	1642	81	46.77	+	1.73	1.35E-06	2.07E-04	Cellular component
synapse (GO:0045202)	1906	94	54.29	+	1.73	1.57E-07	3.48E-05	Cellular component
cell junction (GO:0030054)	2542	117	72.41	+	1.62	1.17E-07	2.92E-05	Cellular component
plasma membrane bounded cell projection (GO:0120025)	2733	120	77.85	+	1.54	1.04E-06	1.88E-04	Cellular component
cell projection (GO:0042995)	2844	124	81.01	+	1.53	1.14E-06	1.89E-04	Cellular component
cytoskeleton (GO:0005856)	2435	103	69.36	+	1.48	4.27E-05	3.86E-03	Cellular component
mitochondrion (GO:0005739)	1950	82	55.55	+	1.48	3.43E-04	2.13E-02	Cellular component
cytosol (GO:0005829)	4271	174	121.66	+	1.43	2.62E-07	5.21E-05	Cellular component
intracellular organelle lumen (GO:0070013)	4969	181	141.54	+	1.28	1.84E-04	1.41E-02	Cellular component
organelle lumen (GO:0043233)	4970	181	141.57	+	1.28	2.19E-04	1.46E-02	Cellular component
membrane-enclosed lumen (GO:0031974)	4970	181	141.57	+	1.28	2.19E-04	1.41E-02	Cellular component
nuclear lumen (GO:0031981)	4400	160	125.33	+	1.28	6.62E-04	3.77E-02	Cellular component
cytoplasm (GO:0005737)	11861	427	337.86	+	1.26	1.86E-13	7.40E-11	Cellular component
intracellular membrane-bounded organelle (GO:0043231)	11868	426	338.06	+	1.26	3.52E-13	1.17E-10	Cellular component
membrane-bounded organelle (GO:0043227)	12370	444	352.36	+	1.26	2.02E-14	1.34E-11	Cellular component
intracellular membraneless organelle (GO:0043232)	4937	177	140.63	+	1.26	5.46E-04	3.30E-02	Cellular component
membraneless organelle (GO:0043228)	4939	177	140.69	+	1.26	5.49E-04	3.21E-02	Cellular component
organelle (GO:0043226)	13336	475	379.88	+	1.25	3.24E-16	3.22E-13	Cellular component
nucleus (GO:0005634)	7362	260	209.71	+	1.24	1.99E-05	2.33E-03	Cellular component
intracellular organelle (GO:0043229)	12984	458	369.85	+	1.24	8.15E-14	4.06E-11	Cellular component
intracellular anatomical structure (GO:0005622)	14575	507	415.17	+	1.22	1.21E-16	2.42E-13	Cellular component
cellular anatomical structure (GO:0110165)	19142	587	545.26	+	1.08	2.02E-08	5.75E-06	Cellular component
cellular_component (GO:0005575)	20770	610	591.63	+	1.03	1.46E-04	1.16E-02	Cellular component
Unclassified (UNCLASSIFIED)	1066	12	30.37	-	0.4	1.46E-04	1.21E-02	Cellular component
ubiquitin protein ligase binding (GO:0031625)	326	22	9.29	+	2.37	0.000257	0.0469	Molecular function
RNA polymerase II-specific DNA-binding transcription factor binding (GO:0061629)	383	25	10.91	+	2.29	0.000129	0.0313	Molecular function
DNA-binding transcription factor binding (GO:0140297)	538	34	15.32	+	2.22	1.66e-05	0.00706	Molecular function
transcription factor binding (GO:0008134)	700	43	19.94	+	2.16	2.46e-06	0.00139	Molecular function
DNA-binding transcription activator activity (GO:0001216)	514	30	14.64	+	2.05	0.000224	0.0423	Molecular function
protein kinase binding (GO:0019901)	806	46	22.96	+	2	1.12e-05	0.00569	Molecular function
kinase binding (GO:0019900)	896	48	25.52	+	1.88	3.17e-05	0.00899	Molecular function
RNA polymerase II cis-regulatory region sequence-specific DNA binding (GO:0000978)	1058	52	30.14	+	1.73	0.000132	0.0306	Molecular function
cis-regulatory region sequence-specific DNA binding (GO:0000987)	1087	53	30.96	+	1.71	0.000158	0.0322	Molecular function
sequence-specific DNA binding (GO:0043565)	1524	73	43.41	+	1.68	1.36e-05	0.0063	Molecular function
enzyme binding (GO:0019899)	2362	110	67.28	+	1.63	1.85e-07	0.000189	Molecular function
transcription cis-regulatory region binding (GO:0000976)	1358	63	38.68	+	1.63	0.000135	0.03	Molecular function
transcription regulatory region nucleic acid binding (GO:0001067)	1363	63	38.83	+	1.62	0.000142	0.0302	Molecular function
sequence-specific double-stranded DNA binding (GO:1990837)	1421	65	40.48	+	1.61	0.000185	0.0362	Molecular function
transcription regulator activity (GO:0140110)	1778	81	50.65	+	1.6	2.72e-05	0.00924	Molecular function
identical protein binding (GO:0042802)	2513	106	71.58	+	1.48	3.17e-05	0.00949	Molecular function
cation binding (GO:0043169)	3863	151	110.04	+	1.37	3.01e-05	0.00958	Molecular function
small molecule binding (GO:0036094)	5723	222	163.02	+	1.36	1.21e-07	0.000154	Molecular function
metal ion binding (GO:0046872)	3754	145	106.93	+	1.36	7.9e-05	0.0212	Molecular function
ion binding (GO:0043167)	5507	212	156.87	+	1.35	6.21e-07	0.000453	Molecular function
catalytic activity (GO:0003824)	5592	215	159.29	+	1.35	5.55e-07	0.000472	Molecular function
protein binding (GO:0005515)	9673	356	275.54	+	1.29	5.97e-11	1.01e-07	Molecular function
binding (GO:0005488)	14214	489	404.89	+	1.21	1.05e-13	2.68e-10	Molecular function
molecular transducer activity (GO:0060089)	2456	39	69.96	-	0.56	2.6e-05	0.0102	Molecular function
signaling receptor activity (GO:0038023)	2456	39	69.96	-	0.56	2.6e-05	0.00948	Molecular function
transmembrane signaling receptor activity (GO:0004888)	2205	35	62.81	-	0.56	8.28e-05	0.0211	Molecular function
olfactory receptor activity (GO:0004984)	1159	1	33.01	-	0.03	6.33e-14	3.23e-10	Molecular function
odorant binding (GO:0005549)	498	0	14.19	-	< 0.01	8.34e-07	0.000532	Molecular function

## Sheet: Day 2 - FOXO1 (±2kb)
GO term	Mus musculus - REFLIST (21836)	upload_1	upload_1 (expected)	upload_1 (over/under)	upload_1 (fold Enrichment)	upload_1 (raw P-value)	upload_1 (FDR)	Type
positive regulation of hepatocyte proliferation (GO:2000347)	14	4	0.26	+	15.56	9.69E-05	2.42E-02	Biological function
SMAD protein signal transduction (GO:0060395)	27	5	0.5	+	10.08	1.18E-04	2.77E-02	Biological function
regulation of fatty acid oxidation (GO:0046320)	43	6	0.79	+	7.6	1.27E-04	2.93E-02	Biological function
negative regulation of epithelial cell apoptotic process (GO:1904036)	44	6	0.81	+	7.43	1.45E-04	3.24E-02	Biological function
lymphocyte apoptotic process (GO:0070227)	46	6	0.84	+	7.1	1.86E-04	4.00E-02	Biological function
regulation of glial cell proliferation (GO:0060251)	57	7	1.05	+	6.69	8.01E-05	2.18E-02	Biological function
lipid oxidation (GO:0034440)	90	8	1.65	+	4.84	2.52E-04	4.92E-02	Biological function
cellular response to oxygen levels (GO:0071453)	165	11	3.03	+	3.63	2.46E-04	4.87E-02	Biological function
regulation of smooth muscle cell proliferation (GO:0048660)	199	13	3.65	+	3.56	8.45E-05	2.22E-02	Biological function
response to starvation (GO:0042594)	244	14	4.48	+	3.12	1.81E-04	3.94E-02	Biological function
response to oxidative stress (GO:0006979)	402	23	7.38	+	3.12	1.75E-06	9.52E-04	Biological function
cellular response to nutrient levels (GO:0031669)	268	15	4.92	+	3.05	1.41E-04	3.21E-02	Biological function
regulation of small molecule metabolic process (GO:0062012)	402	19	7.38	+	2.57	1.79E-04	3.96E-02	Biological function
regulation of cell-cell adhesion (GO:0022407)	516	23	9.48	+	2.43	9.30E-05	2.41E-02	Biological function
negative regulation of transcription by RNA polymerase II (GO:0000122)	978	42	17.96	+	2.34	4.92E-07	3.58E-04	Biological function
DNA-templated transcription (GO:0006351)	538	23	9.88	+	2.33	2.13E-04	4.33E-02	Biological function
negative regulation of DNA-templated transcription (GO:0045892)	1288	55	23.65	+	2.33	5.21E-09	9.93E-06	Biological function
brain development (GO:0007420)	773	33	14.2	+	2.32	7.46E-06	3.56E-03	Biological function
negative regulation of RNA biosynthetic process (GO:1902679)	1296	55	23.8	+	2.31	6.26E-09	1.06E-05	Biological function
head development (GO:0060322)	834	35	15.32	+	2.29	7.77E-06	3.59E-03	Biological function
negative regulation of cell differentiation (GO:0045596)	725	30	13.31	+	2.25	5.05E-05	1.54E-02	Biological function
negative regulation of RNA metabolic process (GO:0051253)	1396	56	25.64	+	2.18	3.90E-08	4.25E-05	Biological function
regulation of cell adhesion (GO:0030155)	831	32	15.26	+	2.1	9.37E-05	2.38E-02	Biological function
central nervous system development (GO:0007417)	1042	40	19.14	+	2.09	1.36E-05	5.44E-03	Biological function
negative regulation of nucleobase-containing compound metabolic process (GO:0045934)	1523	57	27.97	+	2.04	2.77E-07	2.34E-04	Biological function
negative regulation of developmental process (GO:0051093)	1026	38	18.84	+	2.02	4.00E-05	1.36E-02	Biological function
RNA biosynthetic process (GO:0032774)	1334	49	24.5	+	2	4.05E-06	2.06E-03	Biological function
negative regulation of biosynthetic process (GO:0009890)	2257	81	41.45	+	1.95	3.63E-09	1.11E-05	Biological function
cell projection organization (GO:0030030)	1339	48	24.59	+	1.95	1.19E-05	5.02E-03	Biological function
response to abiotic stimulus (GO:0009628)	1228	44	22.55	+	1.95	2.39E-05	8.49E-03	Biological function
negative regulation of macromolecule biosynthetic process (GO:0010558)	2168	77	39.81	+	1.93	1.53E-08	2.34E-05	Biological function
negative regulation of programmed cell death (GO:0043069)	1025	36	18.82	+	1.91	1.90E-04	4.03E-02	Biological function
negative regulation of multicellular organismal process (GO:0051241)	1254	44	23.03	+	1.91	4.65E-05	1.45E-02	Biological function
nucleic acid biosynthetic process (GO:0141187)	1401	49	25.73	+	1.9	1.85E-05	7.23E-03	Biological function
RNA metabolic process (GO:0016070)	1480	51	27.18	+	1.88	1.32E-05	5.43E-03	Biological function
plasma membrane bounded cell projection organization (GO:0120036)	1285	44	23.6	+	1.86	6.37E-05	1.83E-02	Biological function
positive regulation of transcription by RNA polymerase II (GO:0045944)	1306	44	23.98	+	1.83	1.06E-04	2.62E-02	Biological function
regulation of cell differentiation (GO:0045595)	1698	57	31.18	+	1.83	1.15E-05	5.01E-03	Biological function
regulation of cell population proliferation (GO:0042127)	1750	57	32.14	+	1.77	2.38E-05	8.66E-03	Biological function
positive regulation of DNA-templated transcription (GO:0045893)	1689	55	31.02	+	1.77	4.05E-05	1.34E-02	Biological function
positive regulation of RNA biosynthetic process (GO:1902680)	1691	55	31.05	+	1.77	4.08E-05	1.32E-02	Biological function
positive regulation of RNA metabolic process (GO:0051254)	1817	59	33.37	+	1.77	2.17E-05	8.08E-03	Biological function
regulation of apoptotic process (GO:0042981)	1610	52	29.57	+	1.76	6.60E-05	1.83E-02	Biological function
nucleobase-containing compound biosynthetic process (GO:0034654)	1679	54	30.83	+	1.75	5.88E-05	1.73E-02	Biological function
regulation of DNA-templated transcription (GO:0006355)	3343	107	61.39	+	1.74	4.01E-09	1.02E-05	Biological function
regulation of programmed cell death (GO:0043067)	1659	53	30.47	+	1.74	8.11E-05	2.17E-02	Biological function
regulation of RNA biosynthetic process (GO:2001141)	3352	107	61.56	+	1.74	4.21E-09	9.17E-06	Biological function
negative regulation of macromolecule metabolic process (GO:0010605)	2671	85	49.05	+	1.73	2.98E-07	2.39E-04	Biological function
regulation of transcription by RNA polymerase II (GO:0006357)	2619	83	48.1	+	1.73	5.33E-07	3.54E-04	Biological function
positive regulation of nucleobase-containing compound metabolic process (GO:0045935)	2030	63	37.28	+	1.69	3.80E-05	1.32E-02	Biological function
negative regulation of metabolic process (GO:0009892)	2909	90	53.42	+	1.68	5.14E-07	3.56E-04	Biological function
cellular response to stress (GO:0033554)	1651	51	30.32	+	1.68	2.58E-04	4.98E-02	Biological function
regulation of RNA metabolic process (GO:0051252)	3615	111	66.39	+	1.67	1.90E-08	2.41E-05	Biological function
nucleic acid metabolic process (GO:0090304)	2065	63	37.92	+	1.66	6.39E-05	1.81E-02	Biological function
nervous system development (GO:0007399)	2247	68	41.26	+	1.65	4.11E-05	1.31E-02	Biological function
regulation of nucleobase-containing compound metabolic process (GO:0019219)	3918	116	71.95	+	1.61	5.48E-08	5.22E-05	Biological function
regulation of primary metabolic process (GO:0080090)	5435	156	99.81	+	1.56	4.43E-10	3.38E-06	Biological function
regulation of developmental process (GO:0050793)	2683	76	49.27	+	1.54	1.12E-04	2.68E-02	Biological function
gene expression (GO:0010467)	2693	75	49.45	+	1.52	2.16E-04	4.34E-02	Biological function
negative regulation of cellular process (GO:0048523)	5287	147	97.09	+	1.51	1.85E-08	2.56E-05	Biological function
regulation of biosynthetic process (GO:0009889)	5260	144	96.6	+	1.49	9.21E-08	8.26E-05	Biological function
regulation of gene expression (GO:0010468)	4935	135	90.63	+	1.49	3.46E-07	2.64E-04	Biological function
negative regulation of biological process (GO:0048519)	5531	151	101.57	+	1.49	4.10E-08	4.16E-05	Biological function
macromolecule biosynthetic process (GO:0009059)	3088	84	56.71	+	1.48	2.08E-04	4.34E-02	Biological function
regulation of metabolic process (GO:0019222)	6452	174	118.49	+	1.47	3.58E-09	1.37E-05	Biological function
positive regulation of metabolic process (GO:0009893)	3713	100	68.19	+	1.47	5.18E-05	1.55E-02	Biological function
regulation of macromolecule biosynthetic process (GO:0010556)	5051	136	92.76	+	1.47	8.12E-07	5.16E-04	Biological function
biosynthetic process (GO:0009058)	4103	110	75.35	+	1.46	1.90E-05	7.23E-03	Biological function
regulation of macromolecule metabolic process (GO:0060255)	5932	154	108.94	+	1.41	9.54E-07	5.60E-04	Biological function
positive regulation of cellular process (GO:0048522)	6124	157	112.46	+	1.4	1.26E-06	7.11E-04	Biological function
positive regulation of biological process (GO:0048518)	6426	162	118.01	+	1.37	2.33E-06	1.23E-03	Biological function
primary metabolic process (GO:0044238)	6831	172	125.45	+	1.37	8.79E-07	5.36E-04	Biological function
macromolecule metabolic process (GO:0043170)	5629	138	103.37	+	1.33	1.08E-04	2.61E-02	Biological function
metabolic process (GO:0008152)	7853	189	144.21	+	1.31	4.46E-06	2.19E-03	Biological function
regulation of cellular process (GO:0050794)	11996	257	220.3	+	1.17	2.10E-04	4.33E-02	Biological function
sensory perception (GO:0007600)	1686	10	30.96	-	0.32	1.10E-05	4.95E-03	Biological function
G protein-coupled receptor signaling pathway (GO:0007186)	1911	8	35.09	-	0.23	3.00E-08	3.52E-05	Biological function
sensory perception of smell (GO:0007608)	1154	0	21.19	-	< 0.01	5.43E-10	2.76E-06	Biological function
sensory perception of chemical stimulus (GO:0007606)	1259	0	23.12	-	< 0.01	6.84E-11	1.04E-06	Biological function
RNA polymerase II transcription regulator complex (GO:0090575)	248	14	4.55	+	3.07	0.000214	0.0213	Cellular component
nucleolus (GO:0005730)	1050	43	19.28	+	2.23	1.31e-06	0.000201	Cellular component
intracellular protein-containing complex (GO:0140535)	957	33	17.57	+	1.88	0.000501	0.0416	Cellular component
catalytic complex (GO:1902494)	1805	56	33.15	+	1.69	0.000106	0.0124	Cellular component
intracellular organelle lumen (GO:0070013)	4969	143	91.25	+	1.57	3.96e-09	9.85e-07	Cellular component
organelle lumen (GO:0043233)	4970	143	91.27	+	1.57	3.97e-09	8.78e-07	Cellular component
membrane-enclosed lumen (GO:0031974)	4970	143	91.27	+	1.57	3.97e-09	7.9e-07	Cellular component
nuclear lumen (GO:0031981)	4400	126	80.8	+	1.56	7.37e-08	1.22e-05	Cellular component
nucleoplasm (GO:0005654)	3884	109	71.33	+	1.53	2.49e-06	0.000331	Cellular component
cytosol (GO:0005829)	4271	118	78.43	+	1.5	1.65e-06	0.000235	Cellular component
nucleus (GO:0005634)	7362	200	135.2	+	1.48	1.78e-11	5.91e-09	Cellular component
organelle membrane (GO:0031090)	3510	91	64.46	+	1.41	0.000452	0.0392	Cellular component
intracellular membrane-bounded organelle (GO:0043231)	11868	303	217.95	+	1.39	9.9e-19	3.94e-16	Cellular component
membrane-bounded organelle (GO:0043227)	12370	315	227.16	+	1.39	2.03e-20	1.35e-17	Cellular component
protein-containing complex (GO:0032991)	5926	150	108.83	+	1.38	6.83e-06	0.00085	Cellular component
intracellular organelle (GO:0043229)	12984	324	238.44	+	1.36	3.98e-20	1.98e-17	Cellular component
organelle (GO:0043226)	13336	332	244.9	+	1.36	2.5e-21	4.97e-18	Cellular component
intracellular membraneless organelle (GO:0043232)	4937	122	90.66	+	1.35	0.000286	0.0271	Cellular component
membraneless organelle (GO:0043228)	4939	122	90.7	+	1.35	0.000287	0.0259	Cellular component
intracellular anatomical structure (GO:0005622)	14575	349	267.66	+	1.3	6.9e-21	6.87e-18	Cellular component
cytoplasm (GO:0005737)	11861	282	217.82	+	1.29	4.67e-11	1.33e-08	Cellular component
cellular anatomical structure (GO:0110165)	19142	385	351.53	+	1.1	9.07e-09	1.64e-06	Cellular component
cellular_component (GO:0005575)	20770	396	381.42	+	1.04	0.000145	0.0152	Cellular component
Unclassified (UNCLASSIFIED)	1066	5	19.58	-	0.26	0.000145	0.016	Cellular component
small molecule binding (GO:0036094)	5723	144	105.1	+	1.37	1.59e-05	0.0116	Molecular function
ion binding (GO:0043167)	5507	138	101.13	+	1.36	3.53e-05	0.0225	Molecular function
protein binding (GO:0005515)	9673	221	177.64	+	1.24	1.21e-05	0.0103	Molecular function
binding (GO:0005488)	14214	302	261.03	+	1.16	1.06e-05	0.0108	Molecular function
molecular transducer activity (GO:0060089)	2456	18	45.1	-	0.4	2.07e-06	0.00352	Molecular function
signaling receptor activity (GO:0038023)	2456	18	45.1	-	0.4	2.07e-06	0.00264	Molecular function
transmembrane signaling receptor activity (GO:0004888)	2205	13	40.49	-	0.32	2.44e-07	0.000622	Molecular function
olfactory receptor activity (GO:0004984)	1159	0	21.28	-	< 0.01	5.61e-10	2.86e-06	Molecular function

## Sheet: Day 6 - ASCL1 (±2kb)
GO term	Mus musculus - REFLIST (21836)	upload_1	upload_1 (expected)	upload_1 (over/under)	upload_1 (fold Enrichment)	upload_1 (raw P-value)	upload_1 (FDR)	Type
protein binding (GO:0005515)	9673	116	83.28	+	1.39	1.90E-06	9.69E-03	Molecular Function

## Sheet: Day 6 - FOXO1 (±2kb)
GO term	Mus musculus - REFLIST (21836)	upload_1	upload_1 (expected)	upload_1 (over/under)	upload_1 (fold Enrichment)	upload_1 (raw P-value)	upload_1 (FDR)	Type
negative regulation of smooth muscle cell-matrix adhesion (GO:2000098)	2	2	0.03	+	58.7	0.000289	0.0332	Biological function
cellular response to hyperoxia (GO:0071455)	5	3	0.09	+	35.22	4.78e-05	0.00947	Biological function
dUMP catabolic process (GO:0046079)	7	3	0.12	+	25.16	0.000163	0.0228	Biological function
dTMP catabolic process (GO:0046074)	7	3	0.12	+	25.16	0.000163	0.0226	Biological function
UMP catabolic process (GO:0046050)	7	3	0.12	+	25.16	0.000163	0.0224	Biological function
dCMP metabolic process (GO:0046063)	8	3	0.14	+	22.01	0.000258	0.0312	Biological function
dCMP catabolic process (GO:0006249)	8	3	0.14	+	22.01	0.000258	0.031	Biological function
pyrimidine ribonucleoside monophosphate catabolic process (GO:0009175)	8	3	0.14	+	22.01	0.000258	0.0307	Biological function
dUMP metabolic process (GO:0046078)	9	3	0.15	+	19.57	0.000382	0.0416	Biological function
dTMP metabolic process (GO:0046073)	14	4	0.24	+	16.77	7.25e-05	0.013	Biological function
response to hyperoxia (GO:0055093)	19	5	0.32	+	15.45	1.33e-05	0.00351	Biological function
myoblast proliferation (GO:0051450)	16	4	0.27	+	14.67	0.000128	0.0192	Biological function
pyrimidine deoxyribonucleoside monophosphate metabolic process (GO:0009176)	17	4	0.29	+	13.81	0.000165	0.0223	Biological function
response to increased oxygen levels (GO:0036296)	26	5	0.44	+	11.29	6.84e-05	0.0124	Biological function
positive regulation of microtubule polymerization (GO:0031116)	33	5	0.56	+	8.89	0.000224	0.028	Biological function
negative regulation of smooth muscle cell migration (GO:0014912)	38	5	0.65	+	7.72	0.000442	0.0468	Biological function
positive regulation of epithelial cell migration (GO:0010634)	56	6	0.95	+	6.29	0.000372	0.0408	Biological function
negative regulation of smooth muscle cell proliferation (GO:0048662)	75	8	1.28	+	6.26	4.11e-05	0.00847	Biological function
regulation of epithelial cell apoptotic process (GO:1904035)	72	7	1.23	+	5.71	0.000224	0.0278	Biological function
regulation of smooth muscle cell proliferation (GO:0048660)	199	15	3.39	+	4.42	1.77e-06	0.000627	Biological function
regulation of gliogenesis (GO:0014013)	140	10	2.39	+	4.19	0.000147	0.0208	Biological function
cellular response to metal ion (GO:0071248)	204	12	3.48	+	3.45	0.000209	0.0268	Biological function
cellular response to starvation (GO:0009267)	204	12	3.48	+	3.45	0.000209	0.0266	Biological function
cellular response to chemical stress (GO:0062197)	301	17	5.13	+	3.32	1.79e-05	0.00448	Biological function
response to starvation (GO:0042594)	244	13	4.16	+	3.13	0.000304	0.0343	Biological function
cellular response to nutrient levels (GO:0031669)	268	14	4.57	+	3.07	0.00022	0.0278	Biological function
response to oxidative stress (GO:0006979)	402	20	6.85	+	2.92	2.12e-05	0.00489	Biological function
response to oxygen levels (GO:0070482)	366	18	6.24	+	2.89	6.32e-05	0.0116	Biological function
response to hypoxia (GO:0001666)	321	15	5.47	+	2.74	0.000438	0.0467	Biological function
negative regulation of phosphorus metabolic process (GO:0010563)	365	17	6.22	+	2.73	0.000193	0.0255	Biological function
negative regulation of phosphate metabolic process (GO:0045936)	365	17	6.22	+	2.73	0.000193	0.0253	Biological function
negative regulation of cell differentiation (GO:0045596)	725	33	12.35	+	2.67	3.37e-07	0.000143	Biological function
cellular response to growth factor stimulus (GO:0071363)	536	23	9.13	+	2.52	5.3e-05	0.00999	Biological function
response to growth factor (GO:0070848)	566	24	9.64	+	2.49	4.41e-05	0.00897	Biological function
negative regulation of developmental process (GO:0051093)	1026	43	17.48	+	2.46	6.73e-08	3.21e-05	Biological function
heart development (GO:0007507)	645	27	10.99	+	2.46	1.85e-05	0.00454	Biological function
negative regulation of DNA-templated transcription (GO:0045892)	1288	53	21.94	+	2.42	2.45e-09	2.08e-06	Biological function
negative regulation of protein metabolic process (GO:0051248)	757	31	12.9	+	2.4	8.58e-06	0.00252	Biological function
negative regulation of RNA biosynthetic process (GO:1902679)	1296	53	22.08	+	2.4	2.99e-09	2.4e-06	Biological function
positive regulation of cell migration (GO:0030335)	613	25	10.44	+	2.39	8.04e-05	0.0139	Biological function
negative regulation of cell population proliferation (GO:0008285)	747	30	12.73	+	2.36	1.61e-05	0.00409	Biological function
circulatory system development (GO:0072359)	1048	42	17.85	+	2.35	2.68e-07	0.000117	Biological function
vasculature development (GO:0001944)	629	25	10.72	+	2.33	0.000104	0.0165	Biological function
positive regulation of locomotion (GO:0040017)	660	26	11.24	+	2.31	8.22e-05	0.0139	Biological function
cellular response to endogenous stimulus (GO:0071495)	973	38	16.58	+	2.29	2.55e-06	0.000828	Biological function
cellular response to hormone stimulus (GO:0032870)	565	22	9.63	+	2.29	0.000357	0.04	Biological function
muscle structure development (GO:0061061)	565	22	9.63	+	2.29	0.000357	0.0397	Biological function
positive regulation of cell motility (GO:2000147)	643	25	10.95	+	2.28	0.000135	0.0201	Biological function
blood vessel development (GO:0001568)	597	23	10.17	+	2.26	0.000289	0.0334	Biological function
negative regulation of RNA metabolic process (GO:0051253)	1396	53	23.78	+	2.23	4.12e-08	2.24e-05	Biological function
positive regulation of transcription by RNA polymerase II (GO:0045944)	1306	49	22.25	+	2.2	2.03e-07	9.11e-05	Biological function
negative regulation of nucleobase-containing compound metabolic process (GO:0045934)	1523	57	25.95	+	2.2	2.32e-08	1.36e-05	Biological function
DNA damage response (GO:0006974)	780	29	13.29	+	2.18	9.53e-05	0.0155	Biological function
cellular response to stress (GO:0033554)	1651	61	28.13	+	2.17	8.39e-09	5.57e-06	Biological function
tube morphogenesis (GO:0035239)	785	29	13.37	+	2.17	0.000103	0.0165	Biological function
negative regulation of transcription by RNA polymerase II (GO:0000122)	978	36	16.66	+	2.16	1.89e-05	0.00458	Biological function
response to lipid (GO:0033993)	955	35	16.27	+	2.15	2.74e-05	0.00589	Biological function
regulation of cell migration (GO:0030334)	1039	38	17.7	+	2.15	1.07e-05	0.00292	Biological function
regulation of cell differentiation (GO:0045595)	1698	62	28.93	+	2.14	1.18e-08	7.19e-06	Biological function
response to hormone (GO:0009725)	917	33	15.62	+	2.11	6.26e-05	0.0116	Biological function
response to endogenous stimulus (GO:0009719)	1331	47	22.68	+	2.07	2.75e-06	0.000874	Biological function
positive regulation of RNA metabolic process (GO:0051254)	1817	63	30.95	+	2.04	6.29e-08	3.2e-05	Biological function
negative regulation of macromolecule biosynthetic process (GO:0010558)	2168	75	36.93	+	2.03	2.31e-09	2.07e-06	Biological function
negative regulation of biosynthetic process (GO:0009890)	2257	78	38.45	+	2.03	1.45e-09	1.38e-06	Biological function
regulation of cell motility (GO:2000145)	1103	38	18.79	+	2.02	3.74e-05	0.00792	Biological function
tube development (GO:0035295)	1061	36	18.08	+	1.99	8.12e-05	0.0139	Biological function
regulation of locomotion (GO:0040012)	1151	39	19.61	+	1.99	5.05e-05	0.00976	Biological function
positive regulation of DNA-templated transcription (GO:0045893)	1689	57	28.77	+	1.98	6.53e-07	0.000269	Biological function
positive regulation of RNA biosynthetic process (GO:1902680)	1691	57	28.81	+	1.98	6.7e-07	0.000269	Biological function
negative regulation of macromolecule metabolic process (GO:0010605)	2671	90	45.5	+	1.98	1.33e-10	1.45e-07	Biological function
positive regulation of nucleobase-containing compound metabolic process (GO:0045935)	2030	68	34.58	+	1.97	6.31e-08	3.11e-05	Biological function
positive regulation of cell population proliferation (GO:0008284)	1018	34	17.34	+	1.96	0.000252	0.0307	Biological function
negative regulation of programmed cell death (GO:0043069)	1025	34	17.46	+	1.95	0.000263	0.0311	Biological function
regulation of cell population proliferation (GO:0042127)	1750	58	29.81	+	1.95	9.84e-07	0.000375	Biological function
negative regulation of metabolic process (GO:0009892)	2909	95	49.56	+	1.92	2.2e-10	2.24e-07	Biological function
response to abiotic stimulus (GO:0009628)	1228	40	20.92	+	1.91	8.95e-05	0.0148	Biological function
cellular response to oxygen-containing compound (GO:1901701)	1199	39	20.43	+	1.91	0.000119	0.0182	Biological function
animal organ morphogenesis (GO:0009887)	1107	36	18.86	+	1.91	0.000191	0.0256	Biological function
regulation of transcription by RNA polymerase II (GO:0006357)	2619	85	44.62	+	1.91	3.77e-09	2.87e-06	Biological function
regulation of cell cycle (GO:0051726)	1092	35	18.6	+	1.88	0.00041	0.044	Biological function
regulation of DNA-templated transcription (GO:0006355)	3343	107	56.95	+	1.88	2.93e-11	4.47e-08	Biological function
regulation of programmed cell death (GO:0043067)	1659	53	28.26	+	1.88	1.04e-05	0.0029	Biological function
regulation of RNA biosynthetic process (GO:2001141)	3352	107	57.1	+	1.87	3.2e-11	4.43e-08	Biological function
cellular response to chemical stimulus (GO:0070887)	2083	66	35.49	+	1.86	7.11e-07	0.000278	Biological function
regulation of developmental process (GO:0050793)	2683	85	45.71	+	1.86	9.98e-09	6.34e-06	Biological function
regulation of apoptotic process (GO:0042981)	1610	51	27.43	+	1.86	2.01e-05	0.00479	Biological function
intracellular transport (GO:0046907)	1172	37	19.97	+	1.85	0.000285	0.0332	Biological function
regulation of RNA metabolic process (GO:0051252)	3615	113	61.59	+	1.83	2.91e-11	4.93e-08	Biological function
negative regulation of signal transduction (GO:0009968)	1422	44	24.23	+	1.82	0.000118	0.0183	Biological function
regulation of nucleobase-containing compound metabolic process (GO:0019219)	3918	121	66.75	+	1.81	7.46e-12	1.9e-08	Biological function
response to oxygen-containing compound (GO:1901700)	1792	55	30.53	+	1.8	2.18e-05	0.00496	Biological function
phosphate-containing compound metabolic process (GO:0006796)	1550	47	26.41	+	1.78	0.000137	0.02	Biological function
negative regulation of signaling (GO:0023057)	1551	47	26.42	+	1.78	0.000137	0.0199	Biological function
phosphorus metabolic process (GO:0006793)	1553	47	26.46	+	1.78	0.000139	0.02	Biological function
negative regulation of cell communication (GO:0010648)	1554	47	26.47	+	1.78	0.00014	0.0199	Biological function
establishment of localization in cell (GO:0051649)	1694	51	28.86	+	1.77	7.61e-05	0.0135	Biological function
small molecule metabolic process (GO:0044281)	1595	48	27.17	+	1.77	0.000115	0.0181	Biological function
regulation of primary metabolic process (GO:0080090)	5435	162	92.59	+	1.75	3.31e-15	5.05e-11	Biological function
positive regulation of macromolecule biosynthetic process (GO:0010557)	2650	78	45.15	+	1.73	1.19e-06	0.000431	Biological function
negative regulation of cellular process (GO:0048523)	5287	155	90.07	+	1.72	9.87e-14	7.53e-10	Biological function
positive regulation of biosynthetic process (GO:0009891)	2783	80	47.41	+	1.69	2.04e-06	0.000692	Biological function
positive regulation of macromolecule metabolic process (GO:0010604)	3381	97	57.6	+	1.68	1.02e-07	4.71e-05	Biological function
positive regulation of metabolic process (GO:0009893)	3713	106	63.25	+	1.68	2.74e-08	1.55e-05	Biological function
nervous system development (GO:0007399)	2247	64	38.28	+	1.67	4.42e-05	0.00888	Biological function
negative regulation of biological process (GO:0048519)	5531	157	94.23	+	1.67	9.72e-13	3.71e-09	Biological function
regulation of gene expression (GO:0010468)	4935	140	84.07	+	1.67	4.57e-11	5.8e-08	Biological function
regulation of macromolecule biosynthetic process (GO:0010556)	5051	143	86.05	+	1.66	2.79e-11	5.32e-08	Biological function
regulation of biosynthetic process (GO:0009889)	5260	148	89.61	+	1.65	1.48e-11	3.23e-08	Biological function
regulation of protein metabolic process (GO:0051246)	1963	55	33.44	+	1.64	0.000231	0.0285	Biological function
regulation of macromolecule metabolic process (GO:0060255)	5932	163	101.06	+	1.61	3.49e-12	1.07e-08	Biological function
anatomical structure morphogenesis (GO:0009653)	2440	67	41.57	+	1.61	8.41e-05	0.0141	Biological function
regulation of cellular component organization (GO:0051128)	2668	73	45.45	+	1.61	4.05e-05	0.00846	Biological function
regulation of signal transduction (GO:0009966)	3163	86	53.89	+	1.6	7.17e-06	0.00215	Biological function
regulation of metabolic process (GO:0019222)	6452	175	109.92	+	1.59	9.3e-13	4.73e-09	Biological function
nucleobase-containing compound metabolic process (GO:0006139)	2636	71	44.91	+	1.58	7.75e-05	0.0136	Biological function
animal organ development (GO:0048513)	3181	85	54.19	+	1.57	2.07e-05	0.00486	Biological function
response to stress (GO:0006950)	3584	95	61.06	+	1.56	5.56e-06	0.00173	Biological function
system development (GO:0048731)	3769	99	64.21	+	1.54	5.87e-06	0.00179	Biological function
regulation of signaling (GO:0023051)	3660	96	62.35	+	1.54	8.93e-06	0.00257	Biological function
regulation of cell communication (GO:0010646)	3663	96	62.4	+	1.54	9.03e-06	0.00255	Biological function
positive regulation of biological process (GO:0048518)	6426	168	109.47	+	1.53	1.23e-10	1.44e-07	Biological function
cellular localization (GO:0051641)	2797	72	47.65	+	1.51	0.000299	0.0341	Biological function
positive regulation of cellular process (GO:0048522)	6124	157	104.33	+	1.5	4.29e-09	3.11e-06	Biological function
regulation of response to stimulus (GO:0048583)	4220	107	71.89	+	1.49	1.09e-05	0.00291	Biological function
cell differentiation (GO:0030154)	4050	102	69	+	1.48	2.71e-05	0.006	Biological function
regulation of biological quality (GO:0065008)	3217	81	54.81	+	1.48	0.000278	0.0326	Biological function
cellular developmental process (GO:0048869)	4052	102	69.03	+	1.48	2.72e-05	0.00593	Biological function
multicellular organism development (GO:0007275)	4261	107	72.59	+	1.47	1.6e-05	0.00414	Biological function
establishment of localization (GO:0051234)	3912	94	66.65	+	1.41	0.000369	0.0408	Biological function
localization (GO:0051179)	4492	107	76.53	+	1.4	0.000164	0.0224	Biological function
primary metabolic process (GO:0044238)	6831	161	116.37	+	1.38	1.07e-06	0.0004	Biological function
developmental process (GO:0032502)	6091	141	103.77	+	1.36	2.51e-05	0.00563	Biological function
anatomical structure development (GO:0048856)	5621	128	95.76	+	1.34	0.000198	0.0256	Biological function
cellular component organization (GO:0016043)	5943	135	101.25	+	1.33	0.000127	0.0191	Biological function
metabolic process (GO:0008152)	7853	178	133.78	+	1.33	2.49e-06	0.000827	Biological function
cellular component organization or biogenesis (GO:0071840)	6155	139	104.86	+	1.33	0.000118	0.0183	Biological function
regulation of cellular process (GO:0050794)	11996	243	204.36	+	1.19	4.91e-05	0.00961	Biological function
regulation of biological process (GO:0050789)	12378	248	210.87	+	1.18	8.96e-05	0.0147	Biological function
biological regulation (GO:0065007)	12811	256	218.25	+	1.17	5.2e-05	0.00992	Biological function
cellular process (GO:0009987)	16254	315	276.9	+	1.14	1.93e-06	0.000669	Biological function
G protein-coupled receptor signaling pathway (GO:0007186)	1911	14	32.56	-	0.43	0.000198	0.0258	Biological function
sensory perception (GO:0007600)	1686	12	28.72	-	0.42	0.000389	0.0421	Biological function
sensory perception of smell (GO:0007608)	1154	1	19.66	-	0.05	5.99e-08	3.15e-05	Biological function
sensory perception of chemical stimulus (GO:0007606)	1259	1	21.45	-	0.05	8.03e-09	5.57e-06	Biological function
RNA polymerase II transcription regulator complex (GO:0090575)	248	13	4.22	+	3.08	0.000355	0.0372	Cellular component
transcription regulator complex (GO:0005667)	554	23	9.44	+	2.44	8.72e-05	0.0124	Cellular component
organelle envelope (GO:0031967)	1345	41	22.91	+	1.79	0.000291	0.0322	Cellular component
nucleoplasm (GO:0005654)	3884	107	66.17	+	1.62	1.57e-07	2.84e-05	Cellular component
nuclear lumen (GO:0031981)	4400	121	74.96	+	1.61	1.52e-08	4.31e-06	Cellular component
intracellular organelle lumen (GO:0070013)	4969	132	84.65	+	1.56	2.13e-08	5.31e-06	Cellular component
organelle lumen (GO:0043233)	4970	132	84.67	+	1.56	2.14e-08	4.74e-06	Cellular component
membrane-enclosed lumen (GO:0031974)	4970	132	84.67	+	1.56	2.14e-08	4.26e-06	Cellular component
organelle membrane (GO:0031090)	3510	88	59.8	+	1.47	0.000148	0.0196	Cellular component
cytosol (GO:0005829)	4271	107	72.76	+	1.47	1.65e-05	0.00253	Cellular component
nucleus (GO:0005634)	7362	182	125.42	+	1.45	1.2e-09	3.99e-07	Cellular component
protein-containing complex (GO:0032991)	5926	134	100.96	+	1.33	0.00016	0.0199	Cellular component
intracellular membrane-bounded organelle (GO:0043231)	11868	266	202.18	+	1.32	1.15e-11	5.71e-09	Cellular component
membrane-bounded organelle (GO:0043227)	12370	276	210.74	+	1.31	1.93e-12	1.93e-09	Cellular component
intracellular organelle (GO:0043229)	12984	283	221.2	+	1.28	1.25e-11	4.99e-09	Cellular component
organelle (GO:0043226)	13336	290	227.19	+	1.28	3.94e-12	2.62e-09	Cellular component
intracellular anatomical structure (GO:0005622)	14575	310	248.3	+	1.25	6.36e-13	1.27e-09	Cellular component
cytoplasm (GO:0005737)	11861	249	202.07	+	1.23	7.12e-07	0.000118	Cellular component
cellular anatomical structure (GO:0110165)	19142	348	326.1	+	1.07	0.000236	0.0276	Cellular component
dephospho-CoA kinase activity (GO:0004140)	2	2	0.03	+	58.7	2.89E-04	3.78E-02	Molecular function
tumor necrosis factor receptor activity (GO:0005031)	7	3	0.12	+	25.16	1.63E-04	2.60E-02	Molecular function
LBD domain binding (GO:0050693)	7	3	0.12	+	25.16	1.63E-04	2.52E-02	Molecular function
Tat protein binding (GO:0030957)	9	3	0.15	+	19.57	3.82E-04	4.53E-02	Molecular function
E-box binding (GO:0070888)	59	7	1.01	+	6.96	6.27E-05	1.14E-02	Molecular function
transcription corepressor activity (GO:0003714)	196	12	3.34	+	3.59	1.44E-04	2.37E-02	Molecular function
RNA polymerase II-specific DNA-binding transcription factor binding (GO:0061629)	383	21	6.52	+	3.22	2.98E-06	1.01E-03	Molecular function
ubiquitin-like protein ligase binding (GO:0044389)	344	18	5.86	+	3.07	2.83E-05	6.55E-03	Molecular function
ubiquitin protein ligase binding (GO:0031625)	326	17	5.55	+	3.06	4.91E-05	9.62E-03	Molecular function
DNA-binding transcription factor binding (GO:0140297)	538	27	9.17	+	2.95	6.48E-07	4.72E-04	Molecular function
transcription coregulator activity (GO:0003712)	501	25	8.54	+	2.93	1.88E-06	1.06E-03	Molecular function
transcription factor binding (GO:0008134)	700	33	11.93	+	2.77	1.52E-07	1.29E-04	Molecular function
chromatin binding (GO:0003682)	666	27	11.35	+	2.38	4.12E-05	8.39E-03	Molecular function
protein kinase binding (GO:0019901)	806	31	13.73	+	2.26	3.46E-05	7.36E-03	Molecular function
kinase binding (GO:0019900)	896	33	15.26	+	2.16	3.23E-05	7.16E-03	Molecular function
transcription regulator activity (GO:0140110)	1778	63	30.29	+	2.08	2.58E-08	3.29E-05	Molecular function
protein-macromolecule adaptor activity (GO:0030674)	1165	41	19.85	+	2.07	1.14E-05	2.90E-03	Molecular function
molecular adaptor activity (GO:0060090)	1333	46	22.71	+	2.03	5.18E-06	1.55E-03	Molecular function
enzyme binding (GO:0019899)	2362	78	40.24	+	1.94	9.41E-09	1.60E-05	Molecular function
nucleotide binding (GO:0000166)	2084	65	35.5	+	1.83	1.74E-06	1.11E-03	Molecular function
transcription cis-regulatory region binding (GO:0000976)	1358	42	23.14	+	1.82	1.93E-04	2.81E-02	Molecular function
nucleoside phosphate binding (GO:1901265)	2107	65	35.9	+	1.81	2.14E-06	1.09E-03	Molecular function
transcription regulatory region nucleic acid binding (GO:0001067)	1363	42	23.22	+	1.81	2.01E-04	2.85E-02	Molecular function
heterocyclic compound binding (GO:1901363)	2249	68	38.31	+	1.77	2.63E-06	1.12E-03	Molecular function
sequence-specific DNA binding (GO:0043565)	1524	46	25.96	+	1.77	1.84E-04	2.76E-02	Molecular function
identical protein binding (GO:0042802)	2513	74	42.81	+	1.73	2.36E-06	1.09E-03	Molecular function
purine nucleotide binding (GO:0017076)	1925	56	32.79	+	1.71	9.08E-05	1.60E-02	Molecular function
adenyl nucleotide binding (GO:0030554)	1587	46	27.04	+	1.7	3.82E-04	4.43E-02	Molecular function
purine ribonucleoside triphosphate binding (GO:0035639)	1761	51	30	+	1.7	2.27E-04	3.05E-02	Molecular function
purine ribonucleotide binding (GO:0032555)	1818	52	30.97	+	1.68	2.04E-04	2.80E-02	Molecular function
ribonucleotide binding (GO:0032553)	1836	52	31.28	+	1.66	3.02E-04	3.85E-02	Molecular function
DNA binding (GO:0003677)	2274	64	38.74	+	1.65	5.17E-05	9.77E-03	Molecular function
nucleic acid binding (GO:0003676)	3326	90	56.66	+	1.59	5.41E-06	1.53E-03	Molecular function
transferase activity (GO:0016740)	2238	60	38.13	+	1.57	3.79E-04	4.61E-02	Molecular function
small molecule binding (GO:0036094)	5723	138	97.5	+	1.42	3.19E-06	1.02E-03	Molecular function
catalytic activity (GO:0003824)	5592	134	95.27	+	1.41	8.32E-06	2.23E-03	Molecular function
ion binding (GO:0043167)	5507	127	93.82	+	1.35	1.10E-04	1.87E-02	Molecular function
protein binding (GO:0005515)	9673	223	164.79	+	1.35	1.09E-09	5.54E-06	Molecular function
binding (GO:0005488)	14214	293	242.15	+	1.21	9.05E-09	2.31E-05	Molecular function
transmembrane signaling receptor activity (GO:0004888)	2205	15	37.56	-	0.4	1.82E-05	4.41E-03	Molecular function
molecular transducer activity (GO:0060089)	2456	16	41.84	-	0.38	2.82E-06	1.10E-03	Molecular function
signaling receptor activity (GO:0038023)	2456	16	41.84	-	0.38	2.82E-06	1.03E-03	Molecular function
olfactory receptor activity (GO:0004984)	1159	1	19.74	-	0.05	6.13E-08	6.25E-05	Molecular function
odorant binding (GO:0005549)	498	0	8.48	-	< 0.01	3.16E-04	3.93E-02	Molecular function
