# Supplementary material for: A conserved differentiation programme facilitates inhibitory neuron production in the developing mouse and human cerebellum
Source: Development. 2025 Dec 19;152(24):dev204811. doi: 10.1242/dev.204811 (PMC12766576; doi:10.1242/dev.204811)
Supplement: Table S7. — Differentially expressed genes in clusters obtained from the scRNA-seq of primary hNEP neurosphere cultures and the reanalysis of the 17 and 20 pcw human fetal cerebella snRNA-seq from Sepp et al., 2024. [file develop-152-204811-TableS7.xlsx]

## Sheet: Hs_primary_NEPs_markers
p_val	avg_log2FC	pct.1	pct.2	p_val_adj	cluster	gene
0	5.12121	0.968	0.146	0	0	TNMD
0	4.57046	0.992	0.219	0	0	FSTL5
0	4.36669	0.927	0.156	0	0	GAS2
0	3.82161	0.899	0.175	0	0	COL11A1
0	4.27023	0.924	0.219	0	0	SCX
0	3.6711	0.839	0.139	0	0	PKIB
0	3.37408	0.822	0.142	0	0	SLIT3
0	3.62486	0.891	0.243	0	0	CHODL
0	3.56526	0.744	0.125	0	0	ENSG00000253693
0	3.61947	0.955	0.338	0	0	LINC03000
0	3.62709	0.888	0.278	0	0	THBS4
0	5.22275	0.646	0.053	0	0	WIF1
0	2.51611	0.945	0.353	0	0	COL12A1
0	2.58548	0.977	0.386	0	0	PDE7B
0	3.12279	0.681	0.101	0	0	EBF3
0	1.98992	0.978	0.403	0	0	MEOX2
0	2.88025	0.757	0.184	0	0	FZD1
0	3.19891	0.765	0.2	0	0	RIMS1
0	2.47874	0.732	0.174	0	0	PDE7B-AS1
0	1.81905	0.762	0.208	0	0	KCNIP4
0	1.50519	0.896	0.342	0	0	EBF2
0	2.11238	0.994	0.445	0	0	TSHZ2
0	3.27535	0.68	0.135	0	0	SEMA3C
0	4.25308	1	0.458	0	0	POSTN
0	2.39023	0.948	0.407	0	0	BMP5
0	2.98059	0.705	0.166	0	0	FGF13
0	2.93469	0.648	0.115	0	0	PCOLCE2
0	2.12378	0.891	0.36	0	0	LPAR1
0	2.52986	0.709	0.178	0	0	OLFML2B
0	2.03545	0.859	0.335	0	0	LINGO2
0	1.91648	0.847	0.328	0	0	ARHGAP24
0	2.05436	0.957	0.439	0	0	EBF1
0	2.02812	0.736	0.219	0	0	ENSG00000271774
0	2.24444	0.959	0.446	0	0	GPC3
0	2.41741	0.71	0.204	0	0	DOCK9
0	0.954914	0.992	0.488	0	0	COL6A3
0	1.82563	0.967	0.463	0	0	DLC1
0	1.07254	0.847	0.348	0	0	OGN
0	2.18018	0.813	0.316	0	0	ARHGAP6
0	1.25337	0.839	0.346	0	0	EDNRA
0	2.90008	0.701	0.214	0	0	ADAMTS9
0	2.83027	0.665	0.181	0	0	LYPD1
0	2.53879	0.671	0.188	0	0	KLHL13
0	2.06299	0.709	0.228	0	0	HMCN1
0	2.35569	0.847	0.367	0	0	GNAI1
0	2.58144	0.716	0.239	0	0	KCND2
0	2.51461	0.69	0.216	0	0	EPHA4
0	2.47171	0.691	0.218	0	0	ANGPTL1
0	1.8174	0.8	0.328	0	0	MMP2
0	1.95744	0.737	0.265	0	0	LOXL2
0	1.95042	0.9	0.432	0	0	BICC1
0	1.91309	0.833	0.365	0	0	COL25A1
0	0.930133	0.935	0.469	0	0	COL1A2
0	4.35473	0.501	0.035	0	0	FMOD
0	1.27379	0.812	0.348	0	0	ZFHX4
0	3.87638	0.523	0.059	0	0	ANOS1
0	1.28318	0.783	0.322	0	0	PCOLCE
0	2.81732	0.595	0.134	0	0	CRACDL
0	2.72284	0.617	0.157	0	0	CNKSR3
0	3.35771	0.546	0.088	0	0	ENSG00000286746
0	2.14961	0.699	0.241	0	0	CAVIN1
0	2.3008	0.625	0.169	0	0	RARB
0	1.45185	0.907	0.452	0	0	NAV3
0	3.05655	1	0.545	0	0	MGP
0	1.80073	0.721	0.27	0	0	ANK3
0	2.02998	0.684	0.236	0	0	TENM3
0	1.36905	0.865	0.423	0	0	EYA4
0	3.17106	0.602	0.16	0	0	FIBIN
0	2.28992	0.676	0.236	0	0	SYCE1L
0	1.73522	0.826	0.386	0	0	ZNF385D
0	2.28607	0.647	0.209	0	0	SLC9A9
0	1.51294	0.754	0.317	0	0	GAS1
0	3.27202	0.52	0.086	0	0	NIBAN1
0	2.51404	0.595	0.163	0	0	ELMO1
0	3.67277	0.48	0.051	0	0	SIX1
0	1.70802	0.681	0.254	0	0	ANKRD44
0	1.50439	0.85	0.425	0	0	LAMA2
0	1.82925	0.927	0.504	0	0	PRICKLE1
0	2.64524	0.983	0.56	0	0	DLGAP1
0	1.75739	0.689	0.266	0	0	SEPTIN6
0	3.0232	0.996	0.576	0	0	FN1
0	2.86615	0.524	0.104	0	0	FAM241A
0	1.85223	0.802	0.382	0	0	ID1
0	1.38771	0.739	0.319	0	0	ROR1
0	4.81113	0.442	0.023	0	0	CA10
0	1.69719	0.788	0.37	0	0	ID3
0	1.83354	0.653	0.241	0	0	SRPX
0	2.1663	0.589	0.177	0	0	MYLIP
0	1.39832	0.752	0.343	0	0	EMP1
0	3.29444	0.486	0.078	0	0	L3MBTL4
0	2.28723	0.553	0.146	0	0	OLFML2A
0	2.11831	0.581	0.174	0	0	EPHA7
0	1.26811	0.757	0.351	0	0	NEFM
0	1.71591	0.715	0.309	0	0	PXDN
0	2.01134	0.661	0.26	0	0	SPRY4
0	2.99362	0.485	0.084	0	0	SVEP1
0	1.90602	0.821	0.422	0	0	DELEC1
0	3.95409	0.432	0.035	0	0	LINC02587
0	2.62377	0.481	0.084	0	0	MMP9
0	1.83268	0.687	0.291	0	0	TNFRSF19
0	2.1477	0.615	0.22	0	0	TSC22D3
0	1.4478	0.817	0.422	0	0	DPYD
0	1.73255	0.908	0.52	0	0	ADGRL2
0	1.91132	0.648	0.263	0	0	IL17RD
0	3.68114	0.434	0.049	0	0	LINC00377
0	1.72996	0.669	0.286	0	0	TPBG
0	2.26143	0.523	0.14	0	0	VASH2
0	2.74943	0.494	0.113	0	0	XKR4
0	3.58349	0.421	0.042	0	0	STXBP6
0	4.09427	0.406	0.037	0	0	PRSS35
0	1.44174	0.915	0.548	0	0	NEGR1
0	4.12405	0.399	0.032	0	0	KCNK13
0	2.16961	0.524	0.16	0	0	KLF3-AS1
0	3.55234	0.408	0.047	0	0	BMP4
0	1.15946	0.942	0.584	0	0	PLXDC2
0	4.07741	0.39	0.032	0	0	MKX
0	2.49852	0.487	0.13	0	0	FST
0	1.53315	0.917	0.567	0	0	A2M
0	1.51586	0.827	0.48	0	0	TPM2
0	1.34225	0.873	0.529	0	0	PPIC
0	1.67931	0.813	0.47	0	0	DAB1
0	4.34033	0.374	0.033	0	0	ENSG00000253500
0	1.88165	0.848	0.51	0	0	FBN2
0	3.64454	0.404	0.073	0	0	KCNK2
0	1.92883	0.941	0.618	0	0	CBLB
0	1.56224	0.96	0.638	0	0	FBXW7
0	3.10465	0.368	0.058	0	0	BDNF
0	2.63086	0.383	0.074	0	0	PHLDB2
0	4.54434	0.328	0.02	0	0	ENSG00000246225
0	3.40613	0.346	0.04	0	0	KAZALD1
0	2.74035	0.376	0.072	0	0	FGF10
0	2.50778	0.362	0.058	0	0	CD24
0	2.53951	0.996	0.698	0	0	MEST
0	2.65653	0.363	0.066	0	0	HMGCLL1
0	3.51659	0.333	0.037	0	0	SGK1
0	1.49045	0.861	0.569	0	0	KCNT2
0	4.25992	0.307	0.019	0	0	ITGA10
0	1.32357	0.862	0.577	0	0	NR3C1
0	3.33465	0.297	0.029	0	0	LURAP1L
0	1.21791	0.922	0.66	0	0	SVIL
0	1.7408	0.96	0.701	0	0	PLEKHA5
0	5.12232	0.27	0.012	0	0	MPZL2
0	3.56983	0.287	0.03	0	0	VIPR2
0	1.93035	0.93	0.673	0	0	TPM1
0	1.51879	0.961	0.708	0	0	PCDH7
0	1.42611	0.948	0.698	0	0	COL4A1
0	1.45398	0.918	0.687	0	0	AKAP13
0	1.21688	0.928	0.701	0	0	FAM3C
0	1.52808	0.987	0.766	0	0	ADGRL3
0	1.36384	0.97	0.752	0	0	LHFPL6
0	1.29843	0.997	0.78	0	0	NALF1
0	1.64025	0.982	0.778	0	0	ATP2B1
0	1.05581	0.953	0.753	0	0	UBE2E2
0	1.12761	0.939	0.749	0	0	RHOBTB3
0	0.935647	0.995	0.809	0	0	S100A11
0	1.71322	0.929	0.747	0	0	PLCB1
0	1.21863	0.981	0.822	0	0	COL4A2
0	1.23292	0.981	0.832	0	0	NREP
0	0.905717	0.976	0.856	0	0	TPM4
0	1.85606	0.997	0.88	0	0	TNC
0	0.891962	0.991	0.885	0	0	BASP1
0	0.7727	0.999	0.924	0	0	TCF4
0	1.11661	0.993	0.926	0	0	NFIB
0	1.07344	1	0.984	0	0	CNN3
0	1.2353	1	0.998	0	0	B2M
0	0.551013	1	1	0	0	TMSB10
0	0.650728	1	1	0	0	TPT1
0	0.753101	1	1	0	0	SERF2
4.96032e-308	0.961235	0.976	0.906	1.33943e-303	0	FKBP1A
5.98444e-308	1.38024	0.66	0.239	1.61598e-303	0	PRRX2
1.01171e-305	1.26009	0.815	0.426	2.73193e-301	0	LAMB1
1.88759e-303	1.27504	0.696	0.269	5.09705e-299	0	TGFBI
3.67897e-302	1.0317	0.927	0.569	9.93433e-298	0	IGFBP7
3.73906e-301	3.27312	0.344	0.062	1.00966e-296	0	HECW1
1.48115e-296	1.93862	0.534	0.175	3.99956e-292	0	TGFBR3
2.24774e-294	2.04158	0.528	0.177	6.06957e-290	0	AGBL4
3.97026e-291	1.44288	0.68	0.292	1.07209e-286	0	LRRC17
3.03529e-290	1.45365	0.835	0.594	8.19619e-286	0	SIPA1L2
8.12989e-290	1.4341	0.762	0.423	2.19531e-285	0	EGFR
5.90446e-287	2.03219	0.507	0.164	1.59438e-282	0	TBX2
1.203e-286	2.16371	0.596	0.253	3.24845e-282	0	FILIP1L
2.28115e-286	0.988234	0.722	0.321	6.15979e-282	0	CD44
4.38668e-286	1.35094	0.686	0.277	1.18453e-281	0	FAP
1.41518e-284	4.04736	0.221	0.015	3.82142e-280	0	VWC2
2.30516e-281	1.57866	0.771	0.471	6.22463e-277	0	CBFB
3.15899e-281	1.11862	0.912	0.685	8.53022e-277	0	HLA-B
3.63762e-279	3.51467	0.261	0.031	9.82268e-275	0	DCHS2
9.73483e-279	1.18772	0.819	0.475	2.62869e-274	0	SEMA3A
2.91307e-278	1.73674	0.627	0.27	7.86617e-274	0	ARHGAP28
5.29463e-276	1.70548	0.628	0.275	1.42971e-271	0	CRYBG3
1.40656e-275	1.00482	0.743	0.305	3.79813e-271	0	CDH11
1.85434e-274	1.68295	0.601	0.243	5.00728e-270	0	FAM43A
3.3261e-273	3.47102	0.254	0.029	8.98146e-269	0	SOSTDC1
5.89269e-273	0.567769	0.998	0.551	1.5912e-268	0	COL3A1
1.68804e-269	1.10493	0.937	0.673	4.55821e-265	0	PRKG1
2.40344e-268	1.82698	0.615	0.249	6.49001e-264	0	SGCD
1.87307e-266	2.52716	0.349	0.074	5.05786e-262	0	COL24A1
5.84453e-266	0.973877	0.923	0.767	1.5782e-261	0	TSPAN5
8.17549e-266	0.973084	0.967	0.797	2.20763e-261	0	MMP16
9.29903e-266	0.761103	0.981	0.892	2.51102e-261	0	CALD1
9.34383e-264	1.14508	0.844	0.507	2.52312e-259	0	LRFN5
5.7832e-262	2.78568	0.297	0.049	1.56164e-257	0	DAAM2
3.53223e-261	1.02025	0.891	0.597	9.53808e-257	0	AFF3
7.9483e-261	0.757771	0.994	0.899	2.14628e-256	0	ROBO1
1.43875e-259	2.3464	0.363	0.082	3.88506e-255	0	MCOLN3
9.79777e-259	1.82746	0.525	0.185	2.64569e-254	0	LINC01013
1.28762e-255	1.13164	0.838	0.588	3.47697e-251	0	CTNNBIP1
2.6048e-255	1.97182	0.447	0.135	7.03375e-251	0	TMEM100
1.17184e-253	1.2624	0.703	0.334	3.16431e-249	0	ARHGAP10
4.62653e-250	3.87118	0.209	0.018	1.2493e-245	0	FXYD5
5.7324e-246	2.69272	0.279	0.046	1.54792e-241	0	RUNDC3B
6.51541e-245	2.359	0.363	0.09	1.75936e-240	0	FAR2
1.72446e-244	1.37903	0.718	0.39	4.65656e-240	0	FRAS1
2.32703e-244	0.922519	0.703	0.305	6.28368e-240	0	LEF1
4.03497e-244	1.6984	0.587	0.261	1.08956e-239	0	RGS3
1.74333e-243	4.42966	0.185	0.011	4.7075e-239	0	IGSF10
7.39199e-242	1.29736	0.665	0.307	1.99606e-237	0	FCGRT
8.18308e-242	1.44169	0.669	0.337	2.20968e-237	0	TRIL
1.90466e-241	2.91205	0.298	0.058	5.14316e-237	0	RFLNB
8.6907e-240	4.00281	0.213	0.022	2.34675e-235	0	TLL2
1.41923e-239	1.36072	0.725	0.4	3.83235e-235	0	B3GALT1
4.83384e-239	1.07604	0.799	0.466	1.30528e-234	0	SNCAIP
1.0911e-238	0.92559	0.916	0.711	2.94629e-234	0	PPP3CA
3.83249e-238	2.46192	0.323	0.069	1.03489e-233	0	JCAD
1.08488e-237	2.3008	0.563	0.255	2.9295e-233	0	FGF14
1.64308e-237	0.659437	0.994	0.958	4.4368e-233	0	OSTC
3.02553e-237	0.968186	0.892	0.659	8.16984e-233	0	COL5A2
2.12498e-236	4.66692	0.168	0.007	5.73807e-232	0	SHISA2
3.23123e-235	0.509209	1	0.987	8.72529e-231	0	LAPTM4A
4.80573e-235	1.84473	0.472	0.16	1.29769e-230	0	ADAMTS19
3.98994e-234	2.01638	0.501	0.194	1.0774e-229	0	LTBP1
6.3537e-232	3.31489	0.228	0.029	1.71569e-227	0	SERPINF1
1.10626e-230	0.980727	0.917	0.735	2.98725e-226	0	SIPA1L1
2.89854e-230	1.69167	0.585	0.265	7.82692e-226	0	TGFB2
9.80155e-229	2.48983	0.256	0.04	2.64671e-224	0	THBS1
1.10309e-227	1.41014	0.619	0.285	2.97866e-223	0	DSE
1.78406e-226	0.834876	0.992	0.918	4.81749e-222	0	NPAS3
1.06247e-225	1.40103	0.686	0.377	2.869e-221	0	MAST4
1.57035e-224	1.16459	0.843	0.634	4.24042e-220	0	PALLD
7.25141e-224	2.2682	0.337	0.082	1.9581e-219	0	ENSG00000251598
5.1811e-223	1.34438	0.625	0.295	1.39905e-218	0	ZFHX3
7.35116e-223	1.24721	0.568	0.229	1.98503e-218	0	NTM
7.99242e-223	1.31475	0.749	0.468	2.15819e-218	0	ADAMTS3
2.91176e-222	1.08805	0.789	0.485	7.86263e-218	0	CLIC4
6.71987e-219	2.8434	0.245	0.038	1.81457e-214	0	G0S2
7.73902e-219	2.44283	0.415	0.138	2.08977e-214	0	PCDH11X
2.31187e-218	0.930332	0.921	0.819	6.24274e-214	0	RAP1B
2.37236e-217	1.12598	0.694	0.332	6.40607e-213	0	AGMO
4.54558e-217	4.20909	0.166	0.01	1.22744e-212	0	NINJ2
7.26829e-216	1.36645	0.68	0.355	1.96266e-211	0	TMEM132C
1.14327e-215	1.36858	0.689	0.381	3.08717e-211	0	BACH2
4.48856e-215	1.25103	0.6	0.259	1.21204e-210	0	COL5A1
8.82069e-215	2.08384	0.36	0.099	2.38185e-210	0	LTBP4
1.94337e-213	2.66423	0.258	0.046	5.24769e-209	0	GSG1L
9.94334e-213	1.99998	0.475	0.186	2.685e-208	0	LINC00882
1.27667e-212	0.65906	0.993	0.973	3.44738e-208	0	HMGN3
3.12128e-212	1.60062	0.562	0.246	8.4284e-208	0	CFH
3.79556e-211	1.3948	0.592	0.272	1.02492e-206	0	SMAD3
1.13224e-210	1.35491	0.604	0.289	3.05739e-206	0	EPB41L4A
2.63014e-210	3.8829	0.168	0.012	7.10216e-206	0	HLX
2.65534e-210	1.69432	0.514	0.214	7.17021e-206	0	TAFA5
2.43189e-207	1.04748	0.812	0.576	6.56683e-203	0	YAP1
4.42846e-207	1.93085	0.427	0.15	1.19582e-202	0	CEP126
1.38737e-206	1.44707	0.472	0.184	3.74632e-202	0	NNAT
2.46711e-206	1.54375	0.564	0.256	6.66192e-202	0	EMP2
3.90658e-206	0.752461	0.968	0.886	1.05489e-201	0	CHD9
2.96295e-205	1.26812	0.447	0.15	8.00086e-201	0	LYPLAL1-AS1
3.35996e-205	4.22342	0.159	0.01	9.07289e-201	0	ENSG00000249837
1.59881e-204	1.1767	0.76	0.472	4.31726e-200	0	GPC6
2.2315e-204	2.12855	0.331	0.086	6.02571e-200	0	TRIB1
3.95457e-204	3.97457	0.162	0.011	1.06785e-199	0	PTGIS
4.47316e-204	2.11465	0.449	0.168	1.20789e-199	0	EYA1
5.97148e-203	1.18606	0.699	0.388	1.61248e-198	0	CCND1
1.42356e-201	3.36097	0.185	0.019	3.84405e-197	0	STK26
1.95393e-200	0.437902	1	1	5.27619e-196	0	RPL10
3.56151e-200	0.858941	0.882	0.621	9.61715e-196	0	ANXA1
4.15916e-199	0.350466	1	1	1.1231e-194	0	RPL15
4.4918e-199	0.944664	0.669	0.304	1.21292e-194	0	FRZB
1.65221e-198	0.82299	0.712	0.351	4.46145e-194	0	FLRT2
5.00769e-198	0.411197	0.909	0.496	1.35223e-193	0	COL6A2
1.31692e-197	1.51635	0.506	0.209	3.55608e-193	0	INPP4B
2.72645e-197	0.689443	0.926	0.643	7.36223e-193	0	CASC15
5.18876e-197	3.07226	0.228	0.038	1.40112e-192	0	PGF
1.52523e-196	0.951421	0.885	0.713	4.11859e-192	0	DUSP6
3.54091e-195	2.71361	0.276	0.062	9.56151e-191	0	ENSG00000228566
1.33726e-194	0.658935	0.989	0.941	3.611e-190	0	ITM2C
2.13519e-194	1.35044	0.645	0.356	5.76566e-190	0	TAGLN
1.95134e-191	2.63893	0.223	0.036	5.26921e-187	0	DLX2
3.06475e-191	1.35347	0.449	0.158	8.27573e-187	0	EVA1A
3.59539e-190	0.747623	0.919	0.774	9.70864e-186	0	TUSC3
2.40224e-189	3.40284	0.177	0.019	6.48677e-185	0	GAB3
2.31927e-188	1.12718	0.821	0.593	6.26272e-184	0	TMTC2
4.13074e-188	1.26302	0.511	0.214	1.11542e-183	0	C1QTNF3
3.01543e-187	1.96626	0.378	0.124	8.14255e-183	0	COPG2IT1
4.10116e-186	0.933643	0.606	0.258	1.10744e-181	0	ROR2
3.90471e-185	1.29632	0.655	0.363	1.05439e-180	0	VAV3
5.71453e-184	1.30592	0.592	0.298	1.54309e-179	0	LHFPL2
4.07282e-182	1.67054	0.46	0.19	1.09978e-177	0	MIER3
9.14181e-182	1.62035	0.484	0.207	2.46856e-177	0	DGKH
1.84028e-181	0.400232	1	1	4.96932e-177	0	RPL34
8.4088e-181	2.58733	0.233	0.045	2.27063e-176	0	LINC02261
4.33016e-180	0.705539	0.927	0.739	1.16927e-175	0	BTG1
6.68278e-178	1.71274	0.371	0.121	1.80455e-173	0	TES
9.44354e-177	1.01541	0.807	0.613	2.55004e-172	0	MYCBP2
3.16694e-176	0.413879	1	0.998	8.55169e-172	0	RPL22
7.0433e-176	0.861678	0.802	0.528	1.9019e-171	0	EPS8
6.87474e-175	0.680947	0.969	0.758	1.85639e-170	0	ENSG00000243620
3.05752e-174	2.14781	0.287	0.075	8.25621e-170	0	FBXO17
3.61129e-174	1.40061	0.772	0.62	9.75157e-170	0	WNK1
6.12729e-174	1.76913	0.458	0.194	1.65455e-169	0	ENOX2
2.9226e-173	2.27467	0.274	0.068	7.89191e-169	0	P3H2
3.11946e-173	1.94065	0.303	0.082	8.42348e-169	0	MEOX1
3.68247e-173	1.955	0.32	0.093	9.94376e-169	0	CFI
4.24147e-173	1.03867	0.758	0.5	1.14532e-168	0	CACNA1C
9.53124e-173	2.61509	0.267	0.065	2.57372e-168	0	CDH12
1.79837e-172	1.51027	0.397	0.138	4.85614e-168	0	DNM3OS
6.67373e-172	0.985651	0.802	0.603	1.80211e-167	0	FARP1
1.17712e-171	2.24889	0.273	0.068	3.17856e-167	0	ADAMTS4
4.14017e-171	1.60565	0.529	0.264	1.11797e-166	0	SPRY4-AS1
1.06669e-170	1.36384	0.53	0.247	2.88037e-166	0	OAF
1.25018e-170	1.07696	0.724	0.467	3.37587e-166	0	IFI16
1.34856e-170	1.24876	0.59	0.303	3.64153e-166	0	GAB2
1.99444e-170	1.28803	0.624	0.353	5.3856e-166	0	TASP1
2.8726e-170	3.51581	0.166	0.02	7.75688e-166	0	TRPA1
9.25355e-170	1.59769	0.49	0.217	2.49874e-165	0	TRPM3
5.70594e-169	1.94484	0.35	0.115	1.54077e-164	0	RHOU
5.93236e-169	1.32671	0.539	0.26	1.60191e-164	0	ACVR1
6.75128e-169	1.00448	0.755	0.497	1.82305e-164	0	RBPMS
7.01245e-169	3.37104	0.169	0.021	1.89357e-164	0	CCN4
1.42509e-168	2.69075	0.196	0.032	3.84818e-164	0	ENSG00000286313
2.78824e-168	0.546073	0.993	0.971	7.52909e-164	0	SPARC
9.63386e-167	5.20646	0.12	0.005	2.60143e-162	0	GLDN
3.72419e-166	1.26962	0.525	0.244	1.00564e-161	0	MBNL2
9.65008e-166	3.69617	0.145	0.013	2.60581e-161	0	LINC02932
1.29237e-165	2.17803	0.369	0.134	3.4898e-161	0	ABTB3
1.30425e-164	1.28789	0.626	0.367	3.52187e-160	0	KLHDC10
1.42611e-164	1.0253	0.527	0.226	3.85093e-160	0	SLIT2
1.07152e-163	4.27318	0.132	0.01	2.89342e-159	0	LINC02476
8.15597e-163	2.86557	0.178	0.026	2.20236e-158	0	RAB11FIP1
1.77261e-162	0.64045	0.753	0.39	4.78659e-158	0	LAMP5
2.10352e-162	0.398831	0.869	0.453	5.68014e-158	0	DCN
1.37761e-161	2.50244	0.199	0.035	3.71997e-157	0	ARX
3.37339e-160	2.3186	0.233	0.051	9.10916e-156	0	PRSS23-AS1
5.15034e-160	1.85175	0.347	0.119	1.39075e-155	0	GHR
1.49846e-159	0.942618	0.74	0.462	4.0463e-155	0	ANTXR2
1.56931e-159	0.82881	0.896	0.785	4.23761e-155	0	RHOC
1.28932e-158	0.348655	1	1	3.48156e-154	0	RPL39
2.01696e-157	1.98723	0.276	0.075	5.44639e-153	0	MCTP2
3.4601e-157	1.00707	0.812	0.632	9.34331e-153	0	PHIP
1.86061e-156	2.12235	0.243	0.058	5.02422e-152	0	SAMD11
1.25025e-155	0.919247	0.696	0.411	3.37604e-151	0	ARL4A
6.69606e-154	2.68018	0.186	0.032	1.80814e-149	0	FLI1
1.12728e-153	1.24636	0.608	0.351	3.044e-149	0	ADGRA3
3.58501e-153	1.87809	0.28	0.078	9.68059e-149	0	MFAP2
4.09356e-153	0.867384	0.796	0.573	1.10538e-148	0	CERS6
5.73723e-151	4.44349	0.109	0.005	1.54922e-146	0	LINC01048
1.10857e-150	1.04489	0.702	0.469	2.99348e-146	0	RRBP1
1.28302e-150	1.61087	0.352	0.124	3.46455e-146	0	PPP1R3C
2.99836e-149	0.863004	0.574	0.267	8.09648e-145	0	CDC42EP5
7.24698e-149	1.04067	0.445	0.179	1.9569e-144	0	PWWP3B
1.66964e-148	0.409036	0.976	0.787	4.50854e-144	0	SOX4
2.6083e-148	3.72872	0.139	0.015	7.04319e-144	0	ENSG00000227579
2.44248e-147	2.13634	0.225	0.051	6.59542e-143	0	DLX1
4.90866e-147	2.6364	0.19	0.036	1.32549e-142	0	GFRA2
5.42861e-147	2.66977	0.183	0.033	1.46589e-142	0	MAB21L2
4.28217e-146	1.34115	0.414	0.167	1.15631e-141	0	NBL1
4.39806e-142	2.25278	0.231	0.058	1.18761e-137	0	SERINC2
7.92043e-142	1.19766	0.409	0.164	2.13875e-137	0	HS3ST5
1.55994e-140	1.53292	0.396	0.162	4.2123e-136	0	ENSG00000254366
1.78809e-140	1.71737	0.425	0.186	4.82839e-136	0	ADAMTSL1
2.27792e-140	1.96738	0.283	0.088	6.15108e-136	0	MXRA5
1.2485e-139	0.803463	0.79	0.535	3.37133e-135	0	MYO1B
2.73611e-139	1.3036	0.512	0.265	7.38833e-135	0	TMEM87B
8.31219e-139	2.24972	0.193	0.04	2.24454e-134	0	LINC02458
3.44773e-138	3.1373	0.14	0.018	9.30991e-134	0	ENSG00000226197
3.68213e-138	1.18513	0.664	0.44	9.94286e-134	0	NLGN4X
7.61593e-138	0.928964	0.711	0.462	2.05653e-133	0	EPB41L2
2.57239e-137	1.84593	0.271	0.081	6.94623e-133	0	ENSG00000237070
5.82801e-137	0.692417	0.779	0.504	1.57374e-132	0	THRB
4.64576e-136	0.820031	0.8	0.59	1.25449e-131	0	ZNF704
1.28937e-135	0.789424	0.797	0.627	3.48169e-131	0	ANTXR1
1.71964e-134	0.497781	0.973	0.919	4.64353e-130	0	SSR2
6.52292e-134	0.867308	0.793	0.609	1.76138e-129	0	TCF7L2
6.93481e-134	1.39539	0.504	0.268	1.87261e-129	0	FRY
1.74848e-133	1.45496	0.386	0.16	4.72142e-129	0	CTDSPL
7.43833e-133	1.99528	0.257	0.076	2.00857e-128	0	SLC12A5
1.63498e-132	0.872467	0.715	0.476	4.41493e-128	0	ARHGAP42
5.7649e-132	3.0969	0.138	0.018	1.5567e-127	0	CFAP47
6.65353e-132	1.32549	0.542	0.306	1.79665e-127	0	CDO1
9.3556e-132	2.01876	0.242	0.067	2.52629e-127	0	MYO1D
1.16967e-131	1.93011	0.249	0.072	3.15846e-127	0	CALHM2
2.83454e-130	1.67465	0.281	0.09	7.65412e-126	0	NID2
3.70507e-130	2.78714	0.154	0.025	1.00048e-125	0	DLGAP1-AS5
9.99289e-130	0.851898	0.772	0.597	2.69838e-125	0	NBEA
1.01837e-129	0.698861	0.892	0.776	2.7499e-125	0	PGRMC1
2.04187e-127	1.13348	0.551	0.305	5.51365e-123	0	TMEM131L
2.04382e-127	1.15516	0.547	0.296	5.51893e-123	0	C11orf96
4.12317e-127	0.841429	0.531	0.259	1.11338e-122	0	SNAI2
6.19475e-127	0.700099	0.575	0.277	1.67277e-122	0	CPED1
1.19075e-126	1.15522	0.499	0.257	3.21538e-122	0	SH3BP5
2.66168e-126	1.1486	0.512	0.265	7.18733e-122	0	LZTS1
6.19613e-126	1.74398	0.262	0.081	1.67314e-121	0	NPW
9.41307e-126	3.84316	0.105	0.008	2.54181e-121	0	ALDH1A1
1.24002e-125	0.604427	0.899	0.735	3.34841e-121	0	MYL12A
2.52222e-125	2.52262	0.206	0.052	6.81075e-121	0	MAOB
6.14228e-125	3.21976	0.121	0.014	1.6586e-120	0	RXRG
9.78592e-125	0.947144	0.607	0.351	2.64249e-120	0	MDFI
1.778e-124	1.60435	0.345	0.14	4.80114e-120	0	LINC00513
2.44443e-124	0.821871	0.38	0.155	6.60069e-120	0	LINC01060
2.70945e-124	1.31627	0.404	0.178	7.31634e-120	0	TBC1D9
2.7661e-124	0.321448	1	1	7.46929e-120	0	RPS8
2.82415e-124	0.951955	0.594	0.337	7.62606e-120	0	SEC24D
1.97217e-123	2.99187	0.126	0.016	5.32545e-119	0	FNDC1
2.10506e-123	0.365429	0.88	0.609	5.6843e-119	0	COL6A1
2.85868e-123	0.647615	0.864	0.687	7.7193e-119	0	TMEM98
4.76296e-123	3.31974	0.126	0.016	1.28614e-118	0	LINC02785
1.86897e-122	1.29989	0.394	0.17	5.04679e-118	0	PRDM8
2.27869e-122	1.11472	0.423	0.186	6.15315e-118	0	SRPX2
2.52762e-122	2.07857	0.421	0.206	6.82534e-118	0	DLK1
4.22882e-122	1.23095	0.411	0.183	1.14191e-117	0	ITPRIPL2
9.04907e-122	1.16851	0.551	0.322	2.44352e-117	0	UACA
1.21543e-121	1.10733	0.424	0.188	3.28203e-117	0	TNFAIP6
5.39876e-120	1.36561	0.426	0.206	1.45783e-115	0	CLCN5
8.76452e-120	0.751762	0.775	0.588	2.36668e-115	0	SEC31A
4.05011e-119	0.877305	0.7	0.47	1.09365e-114	0	SESTD1
1.30514e-118	2.97129	0.127	0.017	3.52427e-114	0	CALHM5
3.65535e-118	1.32008	0.605	0.396	9.87054e-114	0	MT1X
1.1638e-117	1.25943	0.39	0.172	3.14261e-113	0	COPZ2
1.47519e-117	0.897237	0.423	0.185	3.98345e-113	0	TBX18
4.62492e-117	0.381272	0.791	0.476	1.24887e-112	0	LUM
1.08414e-116	1.11447	0.584	0.362	2.9275e-112	0	TTLL5
1.84569e-116	1.93444	0.232	0.07	4.98391e-112	0	RAB15
1.96153e-116	1.26918	0.432	0.212	5.29673e-112	0	PTPN14
4.19401e-116	1.09337	0.457	0.219	1.13251e-111	0	ITGA1
6.70521e-116	1.06939	0.618	0.395	1.81061e-111	0	PKP4
1.08587e-115	0.854103	0.595	0.348	2.93218e-111	0	LRRN3
1.76681e-115	0.429562	0.99	0.975	4.77092e-111	0	EEF1B2
1.87118e-114	0.570682	0.898	0.767	5.05276e-110	0	TRPS1
3.32912e-114	1.5022	0.371	0.167	8.98963e-110	0	BOP1
4.46905e-114	1.51862	0.3	0.111	1.20678e-109	0	EGFLAM
7.10519e-114	0.708971	0.848	0.724	1.91861e-109	0	TIMP2
9.98353e-114	0.63341	0.868	0.728	2.69585e-109	0	HLA-A
1.21379e-113	1.29333	0.394	0.18	3.27759e-109	0	GJA1
1.35648e-113	0.370037	0.999	0.996	3.66291e-109	0	CIRBP
1.97406e-113	1.47813	0.35	0.148	5.33056e-109	0	SAMD5
3.95574e-113	0.875225	0.638	0.395	1.06817e-108	0	PDLIM1
4.00371e-113	0.671665	0.562	0.297	1.08112e-108	0	RUNX1T1
8.09568e-113	0.294377	1	0.998	2.18608e-108	0	PTMA
3.25575e-112	3.3161	0.107	0.012	8.7915e-108	0	LINC02143
9.12805e-112	0.30773	0.827	0.518	2.46485e-107	0	RBMS3
1.08756e-111	2.65074	0.167	0.037	2.93674e-107	0	PEX5L
3.42845e-111	0.86757	0.543	0.292	9.25784e-107	0	FKBP7
8.04937e-111	1.8125	0.243	0.079	2.17357e-106	0	FXYD1
1.12719e-110	1.23543	0.562	0.359	3.04375e-106	0	MAP3K7
1.37275e-110	0.762922	0.503	0.245	3.70683e-106	0	DDR2
1.40415e-110	1.0176	0.662	0.473	3.79164e-106	0	FAT1
5.57493e-110	0.884726	0.671	0.451	1.5054e-105	0	CSRNP3
8.49567e-110	1.15907	0.359	0.152	2.29409e-105	0	MAB21L1
2.54214e-109	1.35051	0.289	0.106	6.86455e-105	0	LINC01117
1.15793e-108	2.54486	0.155	0.032	3.12677e-104	0	CHD9NB
2.35305e-108	0.98256	0.596	0.382	6.35393e-104	0	SEC23A
5.32714e-108	1.14576	0.364	0.157	1.43849e-103	0	EGR3
1.61093e-107	1.35139	0.402	0.197	4.35e-103	0	INPP1
1.9797e-107	0.262785	1	1	5.34577e-103	0	RPLP1
3.82004e-107	1.34498	0.333	0.138	1.03152e-102	0	CTTNBP2
1.03414e-106	1.22662	0.383	0.175	2.7925e-102	0	PLCL1
2.62924e-106	0.940867	0.534	0.299	7.09973e-102	0	FAM114A1
4.20439e-106	0.300337	0.705	0.414	1.13531e-101	0	PDE10A
5.41841e-106	1.32306	0.299	0.114	1.46313e-101	0	GLT8D2
2.12865e-105	2.96786	0.15	0.031	5.74798e-101	0	RAPGEF5
6.62979e-105	1.53576	0.257	0.089	1.79024e-100	0	ENSG00000287134
6.93029e-105	1.16231	0.364	0.161	1.87139e-100	0	CMTM7
8.30374e-105	0.716053	0.807	0.665	2.24226e-100	0	PTBP2
1.12566e-104	0.973185	0.609	0.408	3.03963e-100	0	CKAP4
1.4373e-104	2.33514	0.146	0.029	3.88114e-100	0	FZD4
2.68641e-104	1.01366	0.604	0.379	7.25412e-100	0	MPPED2
6.41428e-104	1.1359	0.366	0.161	1.73205e-99	0	DUSP2
1.51802e-103	1.51549	0.266	0.096	4.09911e-99	0	HOXD3
4.27126e-103	0.761753	0.691	0.48	1.15337e-98	0	GAREM1
9.21863e-103	2.00168	0.198	0.057	2.48931e-98	0	LRRC8C
1.46635e-102	3.01574	0.108	0.014	3.95957e-98	0	TMEM196
3.58205e-102	0.298606	1	0.999	9.67262e-98	0	RPL37
4.76888e-102	0.268546	1	1	1.28774e-97	0	EEF1A1
6.82043e-101	2.78593	0.121	0.02	1.84172e-96	0	ADAMTS9-AS1
8.41913e-101	0.75888	0.667	0.444	2.27342e-96	0	ARID5B
1.13928e-100	1.00022	0.496	0.276	3.07639e-96	0	UGDH
1.26196e-99	3.06393	0.107	0.015	3.40766e-95	0	THBS4-AS1
1.62652e-99	1.07196	0.591	0.405	4.39208e-95	0	ACSS3
1.64137e-98	0.26073	1	1	4.43219e-94	0	RPS28
1.88976e-98	0.876396	0.557	0.332	5.10291e-94	0	RIN2
3.43641e-98	2.2659	0.143	0.03	9.27935e-94	0	LINC02202
2.54401e-97	1.91634	0.202	0.062	6.8696e-93	0	SPTLC3
8.20157e-96	1.20047	0.426	0.225	2.21467e-91	0	GULP1
8.81667e-96	0.27912	1	0.998	2.38077e-91	0	MARCKS
1.82032e-95	1.47213	0.297	0.124	4.91541e-91	0	ECM2
1.93257e-95	2.62654	0.111	0.017	5.21853e-91	0	CILP
2.6277e-95	0.67473	0.816	0.688	7.09557e-91	0	SERPINH1
1.00321e-94	0.490964	0.933	0.877	2.70898e-90	0	RBM3
4.77909e-94	1.3862	0.297	0.124	1.2905e-89	0	FMNL3
2.05355e-93	0.904709	0.564	0.355	5.5452e-89	0	PPP2R3A
2.84415e-93	1.08432	0.432	0.227	7.68007e-89	0	LRRC3B
3.30386e-93	0.398638	0.977	0.941	8.9214e-89	0	SLC25A6
3.47715e-93	1.27579	0.349	0.165	9.38934e-89	0	EHD2
8.19247e-93	1.66272	0.202	0.063	2.21221e-88	0	COL13A1
1.10582e-92	0.671079	0.81	0.694	2.98604e-88	0	ARMCX3
7.02068e-92	1.01599	0.532	0.332	1.89579e-87	0	LPGAT1
2.10176e-91	1.70637	0.229	0.081	5.67538e-87	0	LRIG3
2.2683e-91	2.16697	0.15	0.036	6.12508e-87	0	PRDM6
5.11017e-91	0.902712	0.53	0.315	1.3799e-86	0	SRGAP2
8.63673e-91	0.864419	0.62	0.421	2.33218e-86	0	LY6E
2.25324e-90	1.39703	0.263	0.102	6.08442e-86	0	TNS2
3.27899e-90	2.00386	0.158	0.04	8.85425e-86	0	DDIT4L
6.88185e-90	0.885215	0.585	0.387	1.8583e-85	0	HECTD2
6.90178e-90	0.981646	0.497	0.291	1.86369e-85	0	AHDC1
1.01911e-89	1.03568	0.496	0.3	2.75191e-85	0	IVNS1ABP
1.04599e-89	0.50014	0.956	0.861	2.82449e-85	0	SYT1
1.58994e-89	0.272863	1	0.999	4.29331e-85	0	NACA
3.07918e-89	0.996404	0.487	0.288	8.31472e-85	0	SHC1
3.26651e-89	1.82268	0.166	0.045	8.82055e-85	0	RERGL
4.78515e-89	0.439202	0.945	0.899	1.29214e-84	0	ARF1
4.84758e-89	0.907147	0.572	0.373	1.30899e-84	0	PALM2AKAP2
7.51585e-89	1.46421	0.244	0.091	2.0295e-84	0	MSC-AS1
1.39617e-88	0.29271	1	1	3.77008e-84	0	RPS4X
2.38998e-88	0.664857	0.825	0.719	6.45365e-84	0	GNG11
5.44783e-88	0.758118	0.653	0.463	1.47108e-83	0	SMIM14
2.38628e-87	0.725261	0.764	0.629	6.44368e-83	0	SSBP4
9.62152e-87	2.42543	0.12	0.024	2.5981e-82	0	SIX4
1.33925e-86	2.89243	0.115	0.022	3.61637e-82	0	ZNF804B
3.59117e-86	2.45872	0.118	0.023	9.69723e-82	0	FAM124A
6.18698e-86	0.915498	0.502	0.302	1.67067e-81	0	ARPC1B
7.55785e-86	1.36249	0.277	0.116	2.04085e-81	0	CCDC8
1.74856e-85	1.32601	0.26	0.104	4.72165e-81	0	OLFML1
2.09399e-85	1.0906	0.416	0.225	5.65439e-81	0	DISC1
2.26611e-85	0.962474	0.499	0.301	6.11919e-81	0	CSGALNACT2
2.37664e-85	0.31092	1	0.996	6.41764e-81	0	MT-CYB
3.16226e-85	0.790903	0.615	0.421	8.53906e-81	0	BTBD3
3.69647e-85	3.10355	0.105	0.018	9.98157e-81	0	PTHLH
4.17618e-85	1.02468	0.365	0.179	1.12769e-80	0	ABCA5
5.46116e-85	1.35844	0.295	0.131	1.47468e-80	0	ADAM22
5.66448e-85	0.718749	0.705	0.537	1.52958e-80	0	KLF6
1.39193e-84	0.385949	0.932	0.827	3.75863e-80	0	RBFOX2
1.8742e-84	0.779468	0.662	0.478	5.06089e-80	0	HOMER1
2.10386e-84	1.17187	0.351	0.172	5.68105e-80	0	CYYR1
2.34941e-84	0.981464	0.433	0.238	6.34412e-80	0	ERRFI1
3.78199e-84	2.18006	0.138	0.033	1.02125e-79	0	STEAP2
1.01687e-83	1.1822	0.293	0.126	2.74585e-79	0	TWIST1
5.41409e-83	1.7867	0.187	0.061	1.46197e-78	0	OLFM3
6.90802e-83	0.842132	0.568	0.374	1.86537e-78	0	DCAF6
1.02075e-82	0.478509	0.902	0.823	2.75634e-78	0	CRNDE
4.78092e-81	0.418844	0.976	0.939	1.29099e-76	0	MIR99AHG
7.22245e-81	0.966014	0.444	0.251	1.95028e-76	0	TMEFF2
7.43289e-81	0.643138	0.69	0.495	2.0071e-76	0	FSTL1
1.16374e-80	1.05988	0.519	0.344	3.14246e-76	0	B4GALT5
1.18418e-80	1.64508	0.184	0.059	3.19765e-76	0	FLT1
1.50827e-80	0.629063	0.715	0.52	4.07278e-76	0	RGL1
1.61813e-80	1.25688	0.231	0.087	4.36944e-76	0	BAMBI
3.00589e-80	0.695069	0.537	0.322	8.11679e-76	0	DOK6
4.18601e-80	0.728108	0.795	0.647	1.13035e-75	0	CACNB2
6.13558e-80	1.39212	0.347	0.182	1.65679e-75	0	LITAF
6.4571e-80	0.690241	0.672	0.49	1.74361e-75	0	RAB34
1.07559e-79	0.982211	0.596	0.42	2.90441e-75	0	RYR3
3.91835e-79	0.576418	0.606	0.399	1.05807e-74	0	PLOD2
7.48801e-79	0.958319	0.425	0.238	2.02199e-74	0	BIN1
3.69541e-78	0.611415	0.782	0.663	9.9787e-74	0	OSBPL8
3.70078e-78	0.573723	0.81	0.701	9.99323e-74	0	PRKAR1A
5.42781e-78	1.14505	0.279	0.121	1.46567e-73	0	EPHA5
5.67748e-78	0.894453	0.533	0.35	1.53309e-73	0	DAP
8.93916e-78	2.22672	0.122	0.028	2.41384e-73	0	MAP3K9
9.98164e-78	0.395132	0.961	0.917	2.69534e-73	0	UBE2E3
1.13214e-77	0.931979	0.416	0.227	3.05711e-73	0	ABCA8
2.24561e-77	2.94138	0.111	0.023	6.06381e-73	0	SFRP2
8.04589e-76	0.458052	0.894	0.832	2.17263e-71	0	DGUOK
8.85331e-76	0.250167	1	1	2.39066e-71	0	RPS3
9.2234e-76	1.40973	0.223	0.086	2.49059e-71	0	SLITRK5
1.07264e-75	1.66763	0.193	0.068	2.89645e-71	0	ADARB1
1.66024e-75	0.67637	0.704	0.549	4.48314e-71	0	LEPROT
2.78163e-75	0.888741	0.617	0.455	7.51123e-71	0	HDAC9
6.71681e-75	0.318381	0.993	0.984	1.81374e-70	0	SEC11A
2.02522e-74	0.300477	0.999	0.996	5.46869e-70	0	PPIB
4.22841e-74	0.621148	0.549	0.336	1.1418e-69	0	PPFIBP1
5.33883e-74	0.432095	0.936	0.869	1.44164e-69	0	TTC28
1.29033e-73	2.30643	0.111	0.024	3.48427e-69	0	CHD5
1.53059e-73	1.25589	0.304	0.148	4.13305e-69	0	IFIT3
1.69391e-73	3.67285	0.102	0.02	4.57406e-69	0	NAALADL2-AS2
1.81338e-73	1.98702	0.135	0.036	4.89667e-69	0	MUSK
2.69213e-73	2.45699	0.1	0.019	7.26956e-69	0	DLGAP1-AS4
2.93288e-73	0.475304	0.812	0.627	7.91966e-69	0	ATP1B1
3.30002e-73	0.550798	0.775	0.63	8.91105e-69	0	MTX2
4.473e-73	3.16204	0.104	0.021	1.20784e-68	0	SLC26A7
6.77281e-73	0.812087	0.602	0.437	1.82886e-68	0	TSC22D2
1.83233e-72	0.880739	0.486	0.297	4.94785e-68	0	MTUS1
2.06734e-72	0.55812	0.771	0.623	5.58243e-68	0	RBMS1
2.64344e-72	1.3015	0.252	0.109	7.13807e-68	0	HOXD8
4.10293e-72	1.29634	0.271	0.123	1.10792e-67	0	ENSG00000227681
7.06596e-72	1.50103	0.189	0.068	1.90802e-67	0	SHB
8.80896e-72	0.457309	0.763	0.543	2.37868e-67	0	LAMA4
1.29647e-71	0.419757	0.914	0.832	3.50087e-67	0	FBXL7
3.52471e-71	0.780876	0.544	0.358	9.51777e-67	0	AMOTL1
4.872e-71	0.290544	0.999	0.986	1.31558e-66	0	LGALS1
2.45053e-70	0.976716	0.46	0.287	6.61718e-66	0	WASF1
3.17898e-70	1.39607	0.234	0.099	8.5842e-66	0	SMARCD2
5.00022e-70	1.29502	0.221	0.089	1.35021e-65	0	DKK2
7.06831e-70	0.87897	0.651	0.524	1.90866e-65	0	SMAD1
1.84671e-69	2.14529	0.116	0.028	4.98668e-65	0	SEMA3B
6.70313e-69	0.563059	0.73	0.569	1.81005e-64	0	SPRED2
7.88229e-69	0.788338	0.499	0.313	2.12845e-64	0	TFPI
3.59088e-68	1.12557	0.325	0.168	9.69644e-64	0	TLNRD1
4.26397e-68	1.35278	0.189	0.07	1.1514e-63	0	SPOCK3
4.60177e-68	2.59814	0.104	0.023	1.24262e-63	0	AK5
4.99865e-68	0.328201	0.421	0.237	1.34978e-63	0	IGFBP3
5.13687e-68	0.620644	0.686	0.523	1.38711e-63	0	ZNF608
5.51927e-68	0.549983	0.805	0.663	1.49037e-63	0	PDLIM5
8.96852e-68	0.996728	0.379	0.213	2.42177e-63	0	KDM7A
1.03886e-67	0.614434	0.512	0.316	2.80522e-63	0	KCNQ1OT1
1.52981e-67	0.690603	0.633	0.471	4.13093e-63	0	AKAP9
6.81959e-67	0.820404	0.397	0.221	1.84149e-62	0	FHL3
7.26952e-67	0.56879	0.646	0.466	1.96299e-62	0	DCBLD2
2.11933e-66	1.34306	0.258	0.12	5.72283e-62	0	DHRS11
2.21071e-66	0.910051	0.371	0.204	5.96957e-62	0	FBN1
2.59148e-66	0.935167	0.368	0.199	6.99778e-62	0	DNAH14
3.09224e-66	1.06971	0.274	0.127	8.34998e-62	0	RCN3
3.72623e-66	1.21845	0.25	0.113	1.00619e-61	0	IL1RAP
7.58943e-66	1.35602	0.22	0.092	2.04937e-61	0	ATP2B1-AS1
7.60024e-66	1.25972	0.257	0.118	2.05229e-61	0	NTNG1
7.68259e-66	0.955326	0.459	0.296	2.07453e-61	0	ARHGAP19
1.28038e-65	0.320712	0.994	0.987	3.45742e-61	0	SEC61B
7.94864e-65	1.21017	0.207	0.083	2.14637e-60	0	GALNT9
8.07759e-65	0.255588	1	0.997	2.18119e-60	0	NPM1
2.36006e-64	0.659087	0.657	0.509	6.37287e-60	0	SMARCA1
3.5787e-64	0.823036	0.465	0.294	9.66356e-60	0	RECK
1.03359e-63	1.7823	0.135	0.041	2.79101e-59	0	CDYL2
1.12517e-63	2.03688	0.111	0.028	3.0383e-59	0	ENSG00000270953
1.39446e-63	0.914033	0.449	0.283	3.76545e-59	0	ARMCX2
1.43865e-63	0.816283	0.2	0.079	3.8848e-59	0	IGF1
2.29036e-63	1.15242	0.332	0.18	6.18466e-59	0	FGF1
2.33984e-63	1.14067	0.24	0.106	6.31828e-59	0	ABI3BP
2.5984e-63	1.19447	0.26	0.123	7.01645e-59	0	INTS6L
8.33746e-63	1.63151	0.173	0.064	2.25136e-58	0	NOX4
1.59545e-62	1.66337	0.15	0.05	4.3082e-58	0	DYRK3
2.17672e-62	0.561917	0.786	0.689	5.8778e-58	0	MANF
4.45744e-62	0.852666	0.447	0.278	1.20364e-57	0	H1-0
4.94793e-62	0.787159	0.519	0.355	1.33609e-57	0	MOSMO
8.5199e-62	1.48302	0.152	0.051	2.30063e-57	0	ENSG00000290931
3.37723e-61	0.402271	0.841	0.669	9.11952e-57	0	ANXA2
4.23636e-61	0.492426	0.896	0.82	1.14395e-56	0	ENAH
4.40179e-61	1.29373	0.268	0.133	1.18861e-56	0	IL11RA
4.68675e-61	0.906899	0.218	0.092	1.26556e-56	0	RGCC
5.34398e-61	1.055	0.292	0.148	1.44304e-56	0	FAT4
5.86363e-61	1.21823	0.254	0.12	1.58336e-56	0	PARP8
6.80023e-61	0.774059	0.327	0.169	1.83627e-56	0	TGFB3
7.38098e-61	0.589076	0.675	0.524	1.99309e-56	0	JAK1
8.33761e-61	0.538937	0.663	0.498	2.25141e-56	0	HIBADH
3.63179e-60	0.259843	0.995	0.989	9.80691e-56	0	UQCRH
7.76492e-60	1.38455	0.185	0.073	2.09676e-55	0	HOXD-AS2
1.16652e-59	1.64191	0.15	0.052	3.14994e-55	0	SYTL5
1.18277e-59	0.311929	0.979	0.956	3.19382e-55	0	MICOS10
1.79628e-59	2.08623	0.105	0.027	4.85049e-55	0	ADAMTS19-AS1
1.83301e-59	0.265015	1	0.999	4.94969e-55	0	RPS21
1.86094e-59	1.69078	0.143	0.047	5.02511e-55	0	SYNPO
2.09382e-59	0.755602	0.485	0.319	5.65393e-55	0	PYCR1
2.20764e-59	1.80423	0.123	0.036	5.96129e-55	0	ENSG00000286865
2.24991e-59	0.47227	0.778	0.654	6.07543e-55	0	MEF2A
2.65335e-59	0.493098	0.773	0.632	7.16484e-55	0	RPS4Y1
6.57857e-59	0.47899	0.784	0.66	1.77641e-54	0	HDAC2
8.1538e-59	0.825342	0.495	0.337	2.20177e-54	0	ACBD5
1.38316e-58	0.488277	0.757	0.612	3.73494e-54	0	LRP1B
1.55911e-58	0.530239	0.772	0.662	4.21005e-54	0	FKBP10
2.2506e-58	0.733705	0.284	0.142	6.0773e-54	0	RBFOX1
4.18995e-58	0.79681	0.518	0.36	1.13141e-53	0	YPEL3
4.39275e-58	0.278364	1	0.992	1.18617e-53	0	MT-ATP6
5.1263e-58	0.491102	0.791	0.674	1.38426e-53	0	LRP1
6.41503e-58	0.368342	0.436	0.242	1.73225e-53	0	EMILIN1
7.93915e-58	0.809051	0.413	0.25	2.14381e-53	0	MAN1A1
1.03235e-57	0.877325	0.304	0.158	2.78765e-53	0	HDAC2-AS2
1.78343e-57	1.12554	0.278	0.142	4.81581e-53	0	HOMER2
1.97681e-57	0.609842	0.56	0.381	5.33797e-53	0	KCTD12
2.86855e-57	0.728019	0.625	0.486	7.74596e-53	0	SASH1
3.65184e-57	0.483382	0.802	0.704	9.86106e-53	0	MAP1LC3A
4.16563e-57	0.870895	0.531	0.375	1.12484e-52	0	GABRG3
7.08667e-57	0.597639	0.442	0.258	1.91361e-52	0	LINC01116
8.16071e-57	1.53949	0.164	0.062	2.20364e-52	0	ODAD2
9.02873e-57	0.819493	0.505	0.346	2.43803e-52	0	ENSG00000288891
2.83711e-56	0.694018	0.446	0.277	7.66104e-52	0	CREB3L2
6.47357e-56	0.550019	0.668	0.502	1.74806e-51	0	TANC1
7.20781e-56	1.42707	0.226	0.106	1.94633e-51	0	GLIPR1
1.23631e-55	0.695193	0.528	0.366	3.3384e-51	0	SVIL-AS1
4.25424e-55	0.485764	0.786	0.698	1.14877e-50	0	TERF2IP
7.50544e-55	0.617048	0.634	0.491	2.02669e-50	0	C5orf15
3.60436e-54	0.733749	0.611	0.487	9.73286e-50	0	EEA1
4.39167e-54	1.12584	0.27	0.14	1.18588e-49	0	NRG2
6.15884e-54	1.18117	0.146	0.052	1.66307e-49	0	PLPPR1
6.50716e-54	0.623377	0.64	0.504	1.75713e-49	0	MAP4K3
7.2405e-54	0.732684	0.446	0.286	1.95515e-49	0	P3H1
1.91831e-53	0.598388	0.623	0.472	5.18002e-49	0	BBS9
4.0689e-53	0.963002	0.313	0.174	1.09873e-48	0	KDELR3
6.67327e-53	1.53991	0.171	0.069	1.80198e-48	0	ENSG00000248752
1.27478e-52	0.743794	0.415	0.26	3.44229e-48	0	CAMK4
1.90959e-52	0.344567	0.949	0.917	5.15647e-48	0	ARF5
2.75709e-52	0.781909	0.401	0.247	7.44496e-48	0	PDGFD
2.99204e-52	0.455433	0.438	0.26	8.0794e-48	0	CRABP2
3.20209e-52	0.79361	0.365	0.215	8.64661e-48	0	FRMD4B
4.73181e-52	0.256055	0.994	0.984	1.27773e-47	0	SLC25A3
6.91959e-52	0.351236	0.978	0.965	1.8685e-47	0	SH3BGRL3
8.06524e-52	0.281365	0.99	0.975	2.17786e-47	0	HSP90B1
1.02173e-51	0.344323	0.898	0.818	2.75898e-47	0	C12orf57
3.45361e-51	1.30849	0.167	0.068	9.32578e-47	0	HCN1
3.77414e-51	1.90574	0.107	0.032	1.01913e-46	0	LANCL3
4.29256e-51	0.268851	0.988	0.975	1.15912e-46	0	RPS11
4.82939e-51	0.891068	0.382	0.238	1.30408e-46	0	CCN1
6.32872e-51	0.591976	0.687	0.557	1.70894e-46	0	MIR181A1HG
1.68028e-50	0.505055	0.731	0.617	4.53725e-46	0	DBN1
2.91263e-50	0.495711	0.708	0.588	7.86498e-46	0	VCL
2.97522e-50	0.486654	0.397	0.234	8.034e-46	0	ITM2A
3.08017e-50	0.486359	0.68	0.538	8.31739e-46	0	RAB31
8.56828e-50	0.312741	0.927	0.855	2.31369e-45	0	DST
1.01519e-49	0.262269	0.555	0.368	2.74132e-45	0	SMC4
1.30241e-49	0.856713	0.393	0.251	3.51691e-45	0	SYT17
1.3748e-49	1.82604	0.107	0.033	3.71237e-45	0	PTCHD1
1.87148e-49	0.514769	0.315	0.169	5.05356e-45	0	NDST4
2.37992e-49	1.43125	0.146	0.056	6.4265e-45	0	C1RL
3.23569e-49	1.89535	0.1	0.029	8.73734e-45	0	NLRC5
3.36112e-49	0.667994	0.494	0.341	9.07604e-45	0	NCK2
3.65195e-49	1.69984	0.121	0.041	9.86135e-45	0	HAPLN3
4.61387e-49	0.502564	0.75	0.654	1.24588e-44	0	FBXL17
6.0313e-49	0.712451	0.342	0.196	1.62863e-44	0	SH3PXD2A
7.60844e-49	1.29682	0.197	0.091	2.05451e-44	0	PPM1H
1.11618e-48	0.613595	0.583	0.44	3.01402e-44	0	JAM3
1.28386e-48	0.986942	0.293	0.164	3.4668e-44	0	RIOX2
1.32052e-48	0.643485	0.537	0.394	3.56579e-44	0	SNX9
1.47485e-48	0.519468	0.826	0.778	3.98254e-44	0	FGFR1
1.81656e-48	0.640285	0.531	0.375	4.90526e-44	0	FOXO3
2.7163e-48	0.313407	0.97	0.948	7.33481e-44	0	MYL12B
4.93593e-48	0.556255	0.675	0.535	1.33285e-43	0	RHOB
1.53853e-47	1.50161	0.138	0.052	4.1545e-43	0	DNAI3
1.69326e-47	0.76084	0.475	0.337	4.57231e-43	0	PSMB8
2.21041e-47	0.380833	0.472	0.314	5.96877e-43	0	AKAP12
2.45042e-47	0.471466	0.748	0.653	6.61687e-43	0	COPA
3.8208e-47	0.852796	0.462	0.326	1.03173e-42	0	DISP1
4.84524e-47	0.328977	0.606	0.426	1.30836e-42	0	CALCRL
4.84585e-47	1.7425	0.109	0.035	1.30852e-42	0	PLCD4
5.09624e-47	0.869573	0.275	0.149	1.37614e-42	0	CCN2
5.19491e-47	0.402567	0.719	0.577	1.40278e-42	0	CSMD3
6.00872e-47	0.863685	0.262	0.137	1.62253e-42	0	ADGRA2
7.7077e-47	0.434481	0.826	0.758	2.08131e-42	0	POLR1D
1.15172e-46	0.768608	0.422	0.28	3.10999e-42	0	OSBP
2.16076e-46	0.459228	0.258	0.133	5.83469e-42	0	RYR2
2.80904e-46	1.31537	0.148	0.059	7.58525e-42	0	SLC30A10
2.88433e-46	0.724679	0.508	0.372	7.78855e-42	0	AEBP2
5.89833e-46	1.43742	0.13	0.048	1.59273e-41	0	PDK4
8.38766e-46	0.63856	0.653	0.548	2.26492e-41	0	NECTIN3
1.30175e-45	0.39457	0.839	0.754	3.51511e-41	0	LMNA
2.08811e-45	0.447931	0.843	0.775	5.63852e-41	0	PEG10
2.23698e-45	1.26054	0.177	0.079	6.04053e-41	0	CORO1A
3.58826e-45	0.727016	0.442	0.301	9.68939e-41	0	DZIP1
5.42325e-45	0.568133	0.697	0.607	1.46444e-40	0	EXOC6B
7.53594e-45	0.976183	0.258	0.138	2.03493e-40	0	ENSG00000254420
9.38109e-45	0.525874	0.652	0.526	2.53317e-40	0	RNASEH2C
1.7815e-44	0.524092	0.646	0.52	4.81059e-40	0	TRIOBP
1.78784e-44	0.27022	0.982	0.947	4.8277e-40	0	AUTS2
2.09731e-44	0.394009	0.851	0.807	5.66337e-40	0	ACTR2
2.27674e-44	0.46417	0.73	0.623	6.14788e-40	0	PAPSS1
2.31149e-44	0.469917	0.585	0.426	6.2417e-40	0	NR2F2
3.22355e-44	0.386393	0.606	0.449	8.70454e-40	0	HERPUD1
6.52056e-44	0.93852	0.298	0.175	1.76075e-39	0	SLC50A1
7.13951e-44	1.018	0.253	0.137	1.92788e-39	0	SELENBP1
8.69253e-44	0.444194	0.763	0.669	2.34724e-39	0	ZRANB2
1.00349e-43	1.3562	0.136	0.053	2.70972e-39	0	SERPINB1
1.2357e-43	0.761292	0.378	0.242	3.33676e-39	0	PLSCR3
1.62557e-43	0.662833	0.443	0.301	4.38953e-39	0	AFAP1
1.92689e-43	0.297308	0.955	0.93	5.20317e-39	0	PRDX6
2.00502e-43	0.973276	0.287	0.166	5.41416e-39	0	GUCY1A2
2.37437e-43	0.83328	0.34	0.211	6.41151e-39	0	GPC4
2.382e-43	0.969259	0.276	0.156	6.43212e-39	0	SMAD9
3.60136e-43	0.37838	0.847	0.79	9.72476e-39	0	TLE5
3.84624e-43	1.36955	0.136	0.054	1.0386e-38	0	GCNT1
5.11329e-43	0.706051	0.494	0.359	1.38074e-38	0	CYRIA
5.11661e-43	0.50592	0.625	0.486	1.38164e-38	0	CRACD
5.33213e-43	1.01586	0.262	0.146	1.43984e-38	0	GRAMD1C
7.56752e-43	1.14231	0.197	0.095	2.04346e-38	0	RGS7BP
8.62149e-43	0.547191	0.74	0.673	2.32806e-38	0	PPP1CC
8.72359e-43	0.337844	0.883	0.805	2.35563e-38	0	FTX
1.07566e-42	1.10749	0.149	0.062	2.90461e-38	0	OCIAD2
1.33982e-42	1.22526	0.149	0.062	3.61791e-38	0	TRABD2B
2.20113e-42	0.628854	0.557	0.425	5.94372e-38	0	STK39
4.75354e-42	0.519814	0.688	0.583	1.2836e-37	0	LMAN1
4.86845e-42	0.528298	0.627	0.502	1.31463e-37	0	MAP4K5
4.99093e-42	1.53476	0.245	0.138	1.3477e-37	0	UNC13C
8.95882e-42	0.82983	0.287	0.165	2.41915e-37	0	MIPOL1
3.03322e-41	0.67808	0.452	0.316	8.1906e-37	0	NEK7
1.55784e-40	0.566963	0.168	0.076	4.20663e-36	0	CYTL1
1.94402e-40	0.942862	0.173	0.079	5.24942e-36	0	CBLN4
1.95884e-40	0.362911	0.818	0.757	5.28946e-36	0	AP3S1
2.31725e-40	1.66846	0.108	0.039	6.25727e-36	0	ME1
4.02088e-40	0.528597	0.592	0.455	1.08576e-35	0	GOLGB1
4.15712e-40	1.14747	0.15	0.065	1.12255e-35	0	ZFHX4-AS1
4.63423e-40	0.680439	0.427	0.294	1.25138e-35	0	ARMC9
7.72118e-40	0.691966	0.371	0.24	2.08495e-35	0	ABRACL
8.48949e-40	1.47127	0.117	0.044	2.29242e-35	0	TMEM44-AS2
1.13523e-39	0.550104	0.617	0.506	3.06547e-35	0	MESD
1.41931e-39	0.472919	0.72	0.637	3.83257e-35	0	ACADVL
1.47048e-39	0.475803	0.731	0.623	3.97075e-35	0	CADM1
1.85569e-39	0.319355	0.9	0.863	5.01093e-35	0	STMP1
2.55262e-39	0.547114	0.626	0.51	6.89283e-35	0	ARHGAP32
2.84403e-39	0.765869	0.418	0.291	7.67973e-35	0	ZMAT4
4.23421e-39	1.01815	0.218	0.116	1.14336e-34	0	MEX3B
4.29629e-39	1.37853	0.133	0.055	1.16013e-34	0	HNF4G
6.68938e-39	1.19767	0.195	0.1	1.80633e-34	0	CITED1
9.05556e-39	0.371694	0.781	0.684	2.44527e-34	0	VPS13B
1.63983e-38	1.43479	0.14	0.061	4.42802e-34	0	FAM43B
1.76003e-38	0.733981	0.344	0.219	4.75261e-34	0	HDAC7
2.29132e-38	0.617494	0.452	0.316	6.18725e-34	0	KLF10
2.67348e-38	0.266612	0.925	0.919	7.2192e-34	0	ARF4
2.77854e-38	0.432424	0.722	0.61	7.50288e-34	0	PNRC1
3.21246e-38	0.652191	0.409	0.28	8.67462e-34	0	UAP1
6.30333e-38	1.19131	0.129	0.053	1.70209e-33	0	EPHA5-AS1
1.16521e-37	0.604316	0.488	0.36	3.14641e-33	0	SNHG5
1.68132e-37	1.34472	0.153	0.07	4.54007e-33	0	HRK
1.70834e-37	0.534843	0.563	0.441	4.61303e-33	0	TCAF1
2.74655e-37	0.813487	0.126	0.05	7.41652e-33	0	ALDH1A3
5.25575e-37	0.351834	0.864	0.793	1.41921e-32	0	TSPO
6.79433e-37	0.466729	0.644	0.53	1.83467e-32	0	ARHGAP31
1.08231e-36	0.85825	0.285	0.173	2.92256e-32	0	SMYD2
1.5317e-36	0.581101	0.507	0.379	4.13606e-32	0	CIBAR1
1.7022e-36	0.615056	0.475	0.347	4.59646e-32	0	AIDA
2.32291e-36	0.521977	0.563	0.435	6.27255e-32	0	IFT20
2.76501e-36	0.254326	0.963	0.929	7.46636e-32	0	JMJD1C
4.31659e-36	0.513386	0.115	0.045	1.16561e-31	0	CNTN5
4.89077e-36	1.34054	0.148	0.068	1.32065e-31	0	DSEL-AS1
7.37821e-36	0.434205	0.655	0.536	1.99234e-31	0	CEP112
7.64111e-36	0.894108	0.244	0.14	2.06333e-31	0	ADCY3
1.51748e-35	0.871561	0.278	0.167	4.09765e-31	0	XYLT1
1.65791e-35	0.564539	0.563	0.455	4.47685e-31	0	CLINT1
1.69768e-35	0.624658	0.435	0.31	4.58426e-31	0	GOLGA2
2.70486e-35	0.520589	0.436	0.299	7.30394e-31	0	FMNL2
2.93132e-35	1.02454	0.162	0.078	7.91545e-31	0	RASSF9
4.30593e-35	0.882845	0.291	0.182	1.16273e-30	0	FNTB
6.32111e-35	1.35757	0.115	0.047	1.70689e-30	0	ZNF697
7.95769e-35	0.560324	0.54	0.426	2.14882e-30	0	ACBD3
9.14799e-35	0.751883	0.31	0.195	2.47023e-30	0	TMEM243
1.53031e-34	0.677776	0.363	0.242	4.13228e-30	0	STXBP5
1.69466e-34	0.453868	0.615	0.494	4.57609e-30	0	CRTAP
1.92549e-34	0.644639	0.393	0.271	5.19941e-30	0	HGSNAT
2.19996e-34	0.604182	0.453	0.33	5.94056e-30	0	SRGAP2C
2.40881e-34	0.567171	0.496	0.373	6.5045e-30	0	SMURF2
3.50802e-34	1.31635	0.115	0.047	9.4727e-30	0	ANKRD35
3.53268e-34	0.834589	0.387	0.277	9.53929e-30	0	EPHX1
4.02924e-34	1.24995	0.211	0.118	1.08802e-29	0	AGTR1
5.19342e-34	0.971436	0.191	0.101	1.40238e-29	0	CROCC
5.27121e-34	0.489937	0.584	0.464	1.42339e-29	0	MICU1
6.44826e-34	0.597213	0.503	0.389	1.74122e-29	0	MIA3
6.66154e-34	0.481359	0.575	0.455	1.79882e-29	0	ACTN1
7.29189e-34	0.258959	0.927	0.896	1.96903e-29	0	BBLN
8.97507e-34	1.30068	0.142	0.066	2.42354e-29	0	KCNAB2
1.30851e-33	0.656454	0.368	0.25	3.53336e-29	0	CSAD
1.32417e-33	0.358415	0.784	0.714	3.57565e-29	0	UFM1
1.32496e-33	0.507475	0.751	0.698	3.57779e-29	0	NCAM2
2.14322e-33	0.52569	0.48	0.353	5.78735e-29	0	NTAN1
2.5621e-33	0.946617	0.165	0.081	6.91845e-29	0	CDON
2.57938e-33	0.573169	0.409	0.286	6.9651e-29	0	TEAD2
2.73477e-33	0.287651	0.878	0.835	7.3847e-29	0	YWHAZ
3.29609e-33	0.620028	0.459	0.338	8.90042e-29	0	FBL
4.57552e-33	0.63088	0.439	0.319	1.23553e-28	0	TPT1-AS1
4.83847e-33	1.10088	0.18	0.094	1.30653e-28	0	CNN3-DT
4.85774e-33	0.923448	0.291	0.186	1.31174e-28	0	VWA1
5.02217e-33	0.644938	0.322	0.206	1.35614e-28	0	NID1
7.20207e-33	0.490249	0.494	0.363	1.94478e-28	0	MEG8
7.36292e-33	0.656045	0.349	0.231	1.98821e-28	0	RCBTB2
8.12194e-33	0.446151	0.488	0.36	2.19317e-28	0	CRISPLD1
9.26666e-33	0.446753	0.639	0.528	2.50228e-28	0	WASF2
1.10928e-32	1.04517	0.171	0.087	2.99539e-28	0	TBC1D2B
1.2714e-32	0.286887	0.898	0.867	3.43317e-28	0	MORF4L2
1.367e-32	1.22023	0.121	0.052	3.6913e-28	0	ENSG00000285679
2.65041e-32	0.676139	0.335	0.221	7.15692e-28	0	NDEL1
3.69654e-32	0.563185	0.464	0.346	9.98176e-28	0	KIFAP3
3.9591e-32	0.830639	0.242	0.142	1.06908e-27	0	ENSG00000288876
4.30188e-32	0.68288	0.356	0.243	1.16164e-27	0	GLCE
5.03913e-32	0.457506	0.624	0.506	1.36072e-27	0	MGMT
5.24882e-32	0.810726	0.266	0.164	1.41734e-27	0	TNS1
5.58114e-32	0.396044	0.698	0.609	1.50707e-27	0	RSRP1
6.13993e-32	0.483884	0.564	0.441	1.65796e-27	0	RIC1
9.64966e-32	0.814974	0.214	0.119	2.6057e-27	0	MXRA8
1.76977e-31	0.613721	0.584	0.472	4.77891e-27	0	TLE4
1.9057e-31	0.41783	0.663	0.556	5.14595e-27	0	PFDN4
2.13073e-31	0.273459	0.65	0.505	5.7536e-27	0	ZNF521
2.31135e-31	1.06496	0.142	0.068	6.24134e-27	0	TLE2
3.86727e-31	0.254973	0.871	0.761	1.04428e-26	0	SPRY2
3.91331e-31	1.28393	0.117	0.051	1.05671e-26	0	SGMS2
7.13541e-31	0.981802	0.174	0.091	1.92677e-26	0	NYNRIN
1.04338e-30	0.640507	0.329	0.218	2.81743e-26	0	CTXND1
1.37482e-30	0.462773	0.641	0.557	3.71243e-26	0	NRBP1
1.60794e-30	0.775457	0.255	0.155	4.34191e-26	0	DUSP23
1.66685e-30	0.745983	0.21	0.118	4.50099e-26	0	ENSG00000286863
2.14501e-30	0.308262	0.765	0.668	5.79218e-26	0	WWTR1
2.25061e-30	0.381001	0.72	0.649	6.07732e-26	0	OGA
2.62739e-30	0.595505	0.37	0.257	7.09473e-26	0	LARP6
3.96771e-30	0.807578	0.311	0.207	1.0714e-25	0	BCL2
4.0337e-30	0.44478	0.509	0.385	1.08922e-25	0	GPX8
4.9045e-30	0.289213	0.889	0.85	1.32436e-25	0	SRSF11
6.32183e-30	0.72983	0.293	0.188	1.70708e-25	0	CRPPA
7.9145e-30	0.591284	0.334	0.221	2.13715e-25	0	DAB2
1.4087e-29	1.0552	0.1	0.041	3.80391e-25	0	FGF10-AS1
2.55091e-29	1.13662	0.146	0.073	6.88821e-25	0	ENSG00000260971
2.71753e-29	0.398532	0.743	0.673	7.33814e-25	0	SETBP1
2.77961e-29	0.785631	0.251	0.155	7.50578e-25	0	TBC1D4
3.55674e-29	0.439454	0.623	0.526	9.60427e-25	0	ANKIB1
3.62098e-29	0.618579	0.345	0.236	9.77774e-25	0	TMEM39A
3.78691e-29	1.43778	0.104	0.044	1.02258e-24	0	CMTM8
4.0208e-29	0.745415	0.341	0.236	1.08574e-24	0	SKIL
4.09272e-29	0.792321	0.254	0.157	1.10516e-24	0	TMED8
4.79949e-29	0.848232	0.319	0.216	1.29601e-24	0	KIAA1217
5.1591e-29	0.416786	0.565	0.449	1.39311e-24	0	HBP1
6.59411e-29	0.631808	0.406	0.3	1.78061e-24	0	CDC40
6.72569e-29	0.504811	0.437	0.316	1.81614e-24	0	ZIC2
6.8967e-29	0.533824	0.48	0.368	1.86232e-24	0	REST
7.26417e-29	0.322018	0.78	0.708	1.96154e-24	0	UBE2B
7.40745e-29	0.549137	0.432	0.318	2.00023e-24	0	DIAPH2
1.08272e-28	0.668453	0.368	0.263	2.92367e-24	0	EIF2AK4
1.22375e-28	0.46643	0.629	0.544	3.30449e-24	0	EVI5
1.36614e-28	0.320354	0.81	0.758	3.68898e-24	0	AKR7A2
1.44515e-28	0.35348	0.817	0.733	3.90233e-24	0	LSAMP
1.47783e-28	0.539253	0.468	0.359	3.99057e-24	0	MPRIP
1.54802e-28	0.65417	0.395	0.289	4.18011e-24	0	PDHX
1.71365e-28	0.69141	0.302	0.2	4.62738e-24	0	CTHRC1
2.16836e-28	0.674703	0.311	0.208	5.85521e-24	0	MAP4K3-DT
2.43266e-28	0.610441	0.344	0.237	6.56891e-24	0	GPX7
2.45585e-28	0.324651	0.598	0.481	6.63154e-24	0	SOBP
2.85643e-28	0.27003	0.865	0.83	7.71321e-24	0	RBM4
2.9326e-28	0.295364	0.714	0.604	7.91889e-24	0	PLS3
2.94656e-28	0.610332	0.348	0.24	7.9566e-24	0	HIVEP1
3.49234e-28	0.513616	0.207	0.117	9.43036e-24	0	PRKCB
3.80585e-28	0.833238	0.242	0.15	1.02769e-23	0	MGAT4A
5.42906e-28	0.478621	0.546	0.444	1.46601e-23	0	XRN1
6.40226e-28	1.21938	0.118	0.054	1.7288e-23	0	ANO1
8.6878e-28	0.395233	0.663	0.575	2.34597e-23	0	COPB1
1.031e-27	1.18395	0.111	0.05	2.78401e-23	0	CD248
1.66085e-27	0.916544	0.185	0.104	4.48478e-23	0	AMACR
1.89088e-27	0.52004	0.469	0.361	5.10594e-23	0	COPG1
2.05117e-27	0.734647	0.27	0.175	5.53878e-23	0	TMEM241
2.26232e-27	1.05509	0.145	0.074	6.10895e-23	0	LINC02798
2.62397e-27	0.583211	0.352	0.245	7.08552e-23	0	PTPN2
2.65764e-27	0.515367	0.419	0.306	7.17643e-23	0	ODF2L
2.80511e-27	0.505806	0.512	0.407	7.57463e-23	0	NT5C2
4.88545e-27	0.285149	0.828	0.778	1.31922e-22	0	SRSF10
6.09426e-27	0.630886	0.348	0.245	1.64563e-22	0	CDIN1
8.08791e-27	0.475261	0.551	0.453	2.18398e-22	0	USO1
8.10564e-27	0.338885	0.791	0.738	2.18876e-22	0	BBX
9.38636e-27	0.72685	0.21	0.123	2.5346e-22	0	ARID3A
9.85855e-27	0.831148	0.231	0.143	2.6621e-22	0	FAM86DP
1.23947e-26	0.745648	0.269	0.176	3.34694e-22	0	NUDT4
1.48984e-26	0.409417	0.572	0.462	4.02302e-22	0	PLEKHH2
1.79277e-26	0.98147	0.227	0.141	4.84102e-22	0	SLC8A1
1.98626e-26	0.616224	0.355	0.252	5.36351e-22	0	ZFAND1
2.00316e-26	1.16418	0.1	0.043	5.40914e-22	0	RCAN3
2.42345e-26	0.667868	0.316	0.217	6.54405e-22	0	ST7
3.18067e-26	0.464425	0.511	0.402	8.58877e-22	0	SEC24B
3.29912e-26	1.15919	0.111	0.051	8.90862e-22	0	PYCARD
3.8173e-26	0.533018	0.362	0.253	1.03079e-21	0	CD302
3.8223e-26	0.416214	0.51	0.394	1.03214e-21	0	TGFB1I1
4.55633e-26	0.447661	0.607	0.515	1.23034e-21	0	RASA1
5.54114e-26	0.372731	0.676	0.595	1.49627e-21	0	UGGT2
5.76144e-26	0.722137	0.323	0.227	1.55576e-21	0	LIN7A
7.59015e-26	0.413952	0.492	0.378	2.04957e-21	0	SYTL2
1.02152e-25	0.879232	0.19	0.111	2.7584e-21	0	BTN3A2
1.14367e-25	1.12184	0.12	0.058	3.08827e-21	0	BBS12
1.20696e-25	0.653527	0.326	0.228	3.25916e-21	0	ENSG00000291100
1.26345e-25	0.309533	0.781	0.71	3.4117e-21	0	IMMP2L
1.27104e-25	0.335832	0.76	0.696	3.43218e-21	0	CD164
1.49479e-25	0.541184	0.44	0.337	4.03637e-21	0	TTC8
1.83084e-25	0.437971	0.616	0.522	4.94381e-21	0	MNAT1
2.7944e-25	0.452536	0.522	0.42	7.54572e-21	0	PPME1
2.93069e-25	0.708668	0.237	0.149	7.91374e-21	0	TVP23C
3.22641e-25	0.759474	0.225	0.14	8.71228e-21	0	SLC25A43
3.31642e-25	0.73562	0.311	0.218	8.95532e-21	0	ZNHIT6
3.38172e-25	1.23292	0.249	0.166	9.13167e-21	0	TNFRSF11B
3.5728e-25	0.570326	0.344	0.24	9.64762e-21	0	COLEC12
3.70974e-25	0.93409	0.177	0.102	1.00174e-20	0	MRAP2
4.86435e-25	0.426831	0.531	0.428	1.31352e-20	0	ITSN1
4.95339e-25	0.419277	0.706	0.644	1.33756e-20	0	RAB4A
5.91228e-25	0.754646	0.171	0.095	1.59649e-20	0	IGFBP6
8.60326e-25	0.729215	0.299	0.206	2.32314e-20	0	GALNT10
9.7701e-25	0.831492	0.181	0.104	2.63822e-20	0	SIDT2
1.11091e-24	0.529371	0.396	0.292	2.99979e-20	0	CSNK1G2
1.26446e-24	0.657195	0.295	0.201	3.41442e-20	0	TTF1
1.44428e-24	1.1815	0.1	0.045	3.89998e-20	0	TFEB
1.58152e-24	0.644311	0.282	0.188	4.27057e-20	0	CCND3
1.58955e-24	0.562234	0.307	0.207	4.29227e-20	0	RARA
1.97994e-24	0.358469	0.709	0.639	5.34644e-20	0	HDLBP
2.39007e-24	0.444206	0.483	0.377	6.4539e-20	0	CSNK1G3
2.65686e-24	0.572599	0.295	0.198	7.17433e-20	0	HSD17B11
2.68041e-24	0.862793	0.145	0.077	7.23792e-20	0	PLPPR4
2.72745e-24	0.641042	0.329	0.233	7.36492e-20	0	HYCC1
4.5226e-24	0.589379	0.24	0.151	1.22124e-19	0	SERPING1
5.27538e-24	0.938957	0.201	0.123	1.42451e-19	0	STEAP1B
5.44108e-24	0.685915	0.275	0.184	1.46926e-19	0	PLEKHA4
6.85258e-24	0.426014	0.581	0.492	1.8504e-19	0	TNKS2
9.42174e-24	0.388811	0.598	0.502	2.54415e-19	0	SPATS2
1.02567e-23	0.554111	0.33	0.232	2.76962e-19	0	STARD4-AS1
1.05329e-23	0.363676	0.606	0.506	2.84419e-19	0	TMEM263
1.28575e-23	0.343139	0.668	0.582	3.47192e-19	0	KDM5B
1.30002e-23	0.779881	0.231	0.148	3.51045e-19	0	SLC26A2
1.31923e-23	0.510926	0.374	0.269	3.56231e-19	0	CEMIP2
1.44884e-23	0.717255	0.235	0.151	3.9123e-19	0	AGAP2
1.63365e-23	0.94597	0.127	0.065	4.41134e-19	0	ELAVL4
1.81865e-23	0.461847	0.359	0.256	4.91089e-19	0	PDZD2
1.86742e-23	0.45382	0.481	0.38	5.0426e-19	0	UBASH3B
2.5897e-23	0.769149	0.143	0.076	6.99298e-19	0	ETS1
3.05529e-23	0.466623	0.474	0.373	8.25021e-19	0	UBE2Z
3.57732e-23	0.963148	0.196	0.12	9.65983e-19	0	LINC03051
3.61009e-23	0.287204	0.822	0.772	9.74833e-19	0	EXOC4
4.28573e-23	0.401367	0.423	0.315	1.15727e-18	0	G2E3
4.52836e-23	0.547337	0.247	0.159	1.22279e-18	0	ENSG00000289130
4.71175e-23	0.25052	0.845	0.791	1.27231e-18	0	CD81
4.76943e-23	0.435484	0.355	0.25	1.28789e-18	0	TUSC1
4.83856e-23	0.27152	0.347	0.236	1.30656e-18	0	EGR2
5.5962e-23	0.446647	0.466	0.361	1.51114e-18	0	BET1
6.52366e-23	0.587679	0.373	0.276	1.76159e-18	0	RNF217
6.71197e-23	0.35856	0.31	0.21	1.81243e-18	0	ASS1
6.73732e-23	0.274296	0.553	0.443	1.81928e-18	0	ACTA2
6.82736e-23	0.569543	0.393	0.299	1.84359e-18	0	RWDD4
6.9335e-23	0.408585	0.537	0.438	1.87225e-18	0	ANAPC5
7.56012e-23	0.474984	0.309	0.211	2.04146e-18	0	ITPR1
8.18738e-23	0.806205	0.162	0.092	2.21084e-18	0	RAMP2
8.75666e-23	0.616378	0.302	0.21	2.36456e-18	0	DTNB
9.87135e-23	1.04483	0.123	0.063	2.66556e-18	0	PPARGC1B
1.00202e-22	1.028	0.102	0.048	2.70574e-18	0	ABCA10
1.02769e-22	0.742179	0.211	0.131	2.77508e-18	0	TMEM44
1.25072e-22	1.02045	0.109	0.053	3.37731e-18	0	CFAP69
2.0988e-22	1.02024	0.142	0.078	5.66738e-18	0	LPCAT2
2.20334e-22	0.83074	0.176	0.104	5.94969e-18	0	CCDC148
2.21957e-22	0.653032	0.246	0.162	5.9935e-18	0	ENSG00000291181
2.29829e-22	0.363362	0.358	0.253	6.20606e-18	0	TMEM45A
2.47344e-22	0.781991	0.185	0.111	6.67904e-18	0	LRFN5-DT
2.54482e-22	0.420336	0.572	0.483	6.87178e-18	0	LRRFIP2
3.07318e-22	0.841281	0.147	0.081	8.2985e-18	0	TLE3
3.39582e-22	0.50611	0.387	0.289	9.16973e-18	0	PDXDC1
3.57222e-22	0.356669	0.601	0.511	9.64607e-18	0	PPP3CB
3.92545e-22	0.464026	0.43	0.331	1.05999e-17	0	MTMR2
4.96847e-22	0.370765	0.609	0.522	1.34164e-17	0	APPL1
5.14126e-22	0.590285	0.292	0.201	1.38829e-17	0	PPCS
5.627e-22	0.864645	0.143	0.079	1.51946e-17	0	HENMT1
6.27262e-22	0.302304	0.746	0.684	1.6938e-17	0	SCFD1
6.64576e-22	0.381989	0.547	0.447	1.79456e-17	0	RYK
8.08222e-22	0.877101	0.134	0.072	2.18244e-17	0	RNF135
1.48375e-21	0.909318	0.146	0.082	4.00658e-17	0	LDLRAD4
1.8445e-21	0.614017	0.361	0.276	4.98071e-17	0	SRGAP2B
1.91816e-21	0.511553	0.458	0.369	5.17961e-17	0	NBN
1.99395e-21	0.347835	0.669	0.594	5.38426e-17	0	CCDC88A
2.11064e-21	0.826119	0.168	0.099	5.69936e-17	0	MYO1C
2.39623e-21	0.446812	0.474	0.379	6.47053e-17	0	LINC01278
2.43139e-21	0.418263	0.584	0.51	6.56547e-17	0	ANKRD11
2.67708e-21	1.43803	0.109	0.056	7.22893e-17	0	COL9A1
2.78636e-21	0.785172	0.154	0.088	7.52399e-17	0	LMO2
2.80328e-21	0.412255	0.424	0.322	7.56969e-17	0	ARHGAP18
3.33871e-21	0.746248	0.195	0.121	9.01553e-17	0	WNT5A
3.38218e-21	0.548216	0.337	0.244	9.13289e-17	0	TTTY14
4.25673e-21	0.83015	0.152	0.086	1.14944e-16	0	AKAP13-AS1
8.47645e-21	1.13965	0.155	0.091	2.2889e-16	0	PLAU
1.00853e-20	0.263938	0.838	0.813	2.72334e-16	0	KDELR2
1.63997e-20	0.751564	0.244	0.165	4.4284e-16	0	CYTH3
2.32847e-20	0.404001	0.461	0.363	6.28757e-16	0	CSNK1G1
2.65438e-20	0.401714	0.54	0.453	7.16762e-16	0	FGFR1OP2
2.99508e-20	0.663604	0.185	0.114	8.0876e-16	0	HUNK
3.0146e-20	0.635289	0.267	0.185	8.14033e-16	0	ELK4
3.53268e-20	0.424164	0.429	0.331	9.5393e-16	0	KLHL24
3.6574e-20	0.993324	0.12	0.064	9.87609e-16	0	CFAP221
4.40978e-20	0.548711	0.345	0.256	1.19077e-15	0	TULP3
4.53161e-20	0.550499	0.313	0.224	1.22367e-15	0	FAS
4.91931e-20	0.580202	0.225	0.146	1.32836e-15	0	CHN2
5.23634e-20	0.542921	0.318	0.23	1.41397e-15	0	METAP1D
5.26617e-20	0.783028	0.167	0.1	1.42202e-15	0	P3H3
5.78489e-20	0.495646	0.356	0.264	1.56209e-15	0	FAM107B
6.23495e-20	1.05063	0.109	0.056	1.68362e-15	0	CALN1
6.742e-20	0.502064	0.331	0.242	1.82054e-15	0	MARVELD1
6.93873e-20	0.434691	0.439	0.343	1.87366e-15	0	TBC1D32
7.31583e-20	0.360388	0.579	0.489	1.97549e-15	0	ABL1
8.32367e-20	0.522868	0.233	0.152	2.24764e-15	0	CLMP
1.0258e-19	0.508005	0.196	0.122	2.76997e-15	0	ABCA6
1.3244e-19	0.496143	0.316	0.226	3.57629e-15	0	APAF1
1.35535e-19	0.998072	0.113	0.059	3.65984e-15	0	ENG
1.48711e-19	0.865013	0.131	0.073	4.01564e-15	0	LNX2
1.4945e-19	0.49809	0.416	0.328	4.0356e-15	0	ZNF652
1.55052e-19	0.981923	0.103	0.052	4.18688e-15	0	EVC2
1.88553e-19	0.35781	0.595	0.515	5.09151e-15	0	UBTF
1.9976e-19	0.372478	0.565	0.476	5.39412e-15	0	MYO9A
2.3952e-19	0.550035	0.283	0.199	6.46775e-15	0	SINHCAF
2.59335e-19	0.370581	0.451	0.355	7.00283e-15	0	IFI6
3.02455e-19	0.40519	0.326	0.236	8.16719e-15	0	PRELID2
3.95561e-19	0.497844	0.34	0.252	1.06813e-14	0	NAB2
4.28257e-19	0.468482	0.399	0.31	1.15642e-14	0	CNPY4
5.82145e-19	0.787383	0.143	0.083	1.57196e-14	0	RASSF3
5.82561e-19	0.708658	0.127	0.07	1.57309e-14	0	ENSG00000251680
5.9768e-19	0.286117	0.721	0.664	1.61391e-14	0	USP34
6.20091e-19	0.756798	0.184	0.116	1.67443e-14	0	FBXL13
6.37742e-19	1.23738	0.115	0.062	1.72209e-14	0	RMDN2-AS1
7.65895e-19	0.441187	0.413	0.32	2.06815e-14	0	PIK3CA
8.29798e-19	0.860086	0.123	0.068	2.2407e-14	0	SBK1
8.55333e-19	0.404883	0.431	0.339	2.30965e-14	0	ZC3H12B
8.58969e-19	0.442868	0.409	0.317	2.31947e-14	0	GFPT1
1.16616e-18	0.699295	0.199	0.13	3.14898e-14	0	NEK11
1.19805e-18	0.479171	0.385	0.297	3.23508e-14	0	BLCAP
1.20587e-18	0.542658	0.245	0.168	3.25622e-14	0	ROBO3
1.33165e-18	0.477618	0.197	0.124	3.59586e-14	0	CACNA1G
1.33811e-18	0.401651	0.448	0.354	3.61331e-14	0	TMEM35B
1.35459e-18	0.468399	0.381	0.292	3.65779e-14	0	CDIPT
1.41652e-18	0.893772	0.114	0.061	3.82503e-14	0	DEPTOR
1.4459e-18	0.667605	0.193	0.124	3.90436e-14	0	ABHD14B
1.75237e-18	0.27117	0.711	0.662	4.73192e-14	0	RBPJ
1.82233e-18	0.540824	0.28	0.199	4.92085e-14	0	PMM2
1.97068e-18	0.982122	0.104	0.054	5.32144e-14	0	EOGT
2.12555e-18	0.303933	0.671	0.571	5.73961e-14	0	ATP1A2
2.25618e-18	0.653424	0.214	0.142	6.09236e-14	0	PIANP
2.41213e-18	0.465056	0.359	0.274	6.51349e-14	0	ABLIM1
2.97234e-18	0.367798	0.584	0.502	8.02622e-14	0	GLT8D1
2.97696e-18	0.367611	0.573	0.493	8.03867e-14	0	MPDZ
3.64814e-18	0.300938	0.758	0.719	9.85108e-14	0	RAB11B
4.31679e-18	0.313082	0.708	0.655	1.16566e-13	0	TRAM1
4.36106e-18	0.45351	0.413	0.327	1.17762e-13	0	RALBP1
4.92824e-18	0.470045	0.383	0.299	1.33077e-13	0	SMAP2
6.6901e-18	0.370971	0.485	0.395	1.80653e-13	0	MBTPS1
9.04427e-18	0.454133	0.363	0.276	2.44222e-13	0	NR3C2
1.14433e-17	0.419007	0.332	0.245	3.09003e-13	0	USP9Y
1.50705e-17	0.478415	0.366	0.28	4.06948e-13	0	WWC2
1.56666e-17	0.298219	0.38	0.286	4.23044e-13	0	MMP14
1.85576e-17	0.7088	0.175	0.111	5.01111e-13	0	FBXO10
1.89428e-17	0.346842	0.61	0.533	5.11512e-13	0	STAT3
2.17398e-17	0.690255	0.227	0.156	5.8704e-13	0	MYC
2.4669e-17	0.726367	0.188	0.123	6.66137e-13	0	GMPR
2.58619e-17	0.426922	0.268	0.188	6.98349e-13	0	ZBTB46
2.75376e-17	0.35681	0.447	0.354	7.43598e-13	0	MAP3K20
3.15952e-17	0.707907	0.202	0.135	8.53165e-13	0	PRR5
3.67441e-17	0.480654	0.391	0.308	9.92201e-13	0	ISOC1
3.69055e-17	0.541411	0.25	0.176	9.9656e-13	0	TXLNGY
4.01637e-17	0.9697	0.111	0.061	1.08454e-12	0	SLC27A6
4.7407e-17	0.414709	0.462	0.374	1.28013e-12	0	SSH2
5.23885e-17	0.43333	0.142	0.084	1.41465e-12	0	KCNQ5
5.41936e-17	0.443769	0.392	0.307	1.46339e-12	0	CASP6
5.75792e-17	0.63077	0.206	0.138	1.55481e-12	0	LATS2
6.13937e-17	0.821255	0.192	0.127	1.65781e-12	0	ENSG00000289084
6.5454e-17	0.426556	0.407	0.323	1.76745e-12	0	TSPYL1
8.99092e-17	0.573948	0.282	0.207	2.42782e-12	0	PRKACA
1.05905e-16	0.42923	0.394	0.309	2.85977e-12	0	ETV4
1.0659e-16	0.3023	0.601	0.521	2.87825e-12	0	LIMA1
1.13537e-16	0.637024	0.211	0.142	3.06583e-12	0	RTKN
1.13744e-16	0.528465	0.259	0.183	3.07143e-12	0	DDX3Y
1.25875e-16	0.728472	0.136	0.08	3.399e-12	0	MBNL3
1.4159e-16	0.360311	0.381	0.29	3.82337e-12	0	UTY
1.48784e-16	0.275931	0.726	0.663	4.01761e-12	0	DLEU2
1.70545e-16	0.838551	0.128	0.075	4.60521e-12	0	SLC9A1
1.97141e-16	0.77504	0.134	0.08	5.3234e-12	0	CUL7
2.04597e-16	0.452586	0.37	0.288	5.52474e-12	0	ARHGEF40
2.27292e-16	0.332898	0.398	0.31	6.13755e-12	0	DYNLT3
2.58147e-16	0.359519	0.265	0.186	6.97075e-12	0	PKDCC
2.61097e-16	0.479929	0.302	0.224	7.05041e-12	0	LZTS2
2.62628e-16	0.328924	0.647	0.588	7.09174e-12	0	EIF4E2
2.67324e-16	0.325786	0.652	0.582	7.21854e-12	0	HIBCH
2.8821e-16	0.38266	0.345	0.261	7.78253e-12	0	TGFBR2
2.96795e-16	0.629481	0.207	0.141	8.01436e-12	0	BIN3
3.34302e-16	0.488772	0.235	0.163	9.02717e-12	0	PAK1
3.44434e-16	0.547523	0.268	0.194	9.30075e-12	0	TMEM117
3.63064e-16	0.351811	0.652	0.595	9.80382e-12	0	BMPR2
3.81423e-16	0.404538	0.561	0.495	1.02996e-11	0	R3HDM1
4.02391e-16	0.744983	0.143	0.088	1.08658e-11	0	TMSB15B-AS1
4.04671e-16	0.8378	0.112	0.064	1.09273e-11	0	IL33
4.10597e-16	0.470623	0.363	0.286	1.10874e-11	0	PRRC1
4.24978e-16	0.523573	0.274	0.199	1.14757e-11	0	ATIC
4.30155e-16	0.602751	0.23	0.161	1.16155e-11	0	MAT2B
4.90959e-16	0.350733	0.52	0.438	1.32574e-11	0	LRCH3
5.65038e-16	0.625529	0.212	0.145	1.52577e-11	0	TOMM34
5.69693e-16	0.405406	0.419	0.338	1.53834e-11	0	PLPP5
5.86094e-16	0.502111	0.242	0.169	1.58263e-11	0	C21orf91
6.58425e-16	0.578784	0.166	0.105	1.77795e-11	0	GRK3
7.99337e-16	0.257925	0.769	0.743	2.15845e-11	0	CTNNB1
8.86194e-16	0.786599	0.136	0.082	2.39299e-11	0	ENSG00000259711
1.11018e-15	0.697101	0.169	0.109	2.99781e-11	0	GPR162
1.18097e-15	0.710372	0.168	0.109	3.18897e-11	0	SPATA20
1.34761e-15	0.416553	0.324	0.244	3.63895e-11	0	MEX3A
1.37849e-15	0.731844	0.112	0.063	3.72235e-11	0	AVPR1A
1.56684e-15	0.473553	0.301	0.225	4.23095e-11	0	ZCCHC3
1.7584e-15	0.597781	0.131	0.078	4.7482e-11	0	LEF1-AS1
1.96632e-15	0.78326	0.105	0.059	5.30966e-11	0	OBSCN
1.97939e-15	0.308476	0.622	0.55	5.34496e-11	0	PIAS1
2.06798e-15	0.341325	0.58	0.511	5.58416e-11	0	ETNK1
2.14365e-15	0.438426	0.418	0.343	5.78849e-11	0	KLF3
2.36668e-15	0.453983	0.33	0.252	6.39075e-11	0	PLOD1
2.66056e-15	0.390886	0.41	0.328	7.1843e-11	0	RBM27
2.84865e-15	0.478832	0.282	0.209	7.69221e-11	0	MALT1
2.97189e-15	0.549314	0.23	0.161	8.02499e-11	0	FBXW4
3.08795e-15	0.59787	0.167	0.108	8.33838e-11	0	PPP1R13B
3.48769e-15	0.516245	0.242	0.172	9.4178e-11	0	QSOX1
3.51878e-15	0.546303	0.262	0.192	9.50177e-11	0	POLR3D
3.89636e-15	0.556448	0.226	0.159	1.05213e-10	0	SCARF2
4.31196e-15	0.801419	0.116	0.068	1.16436e-10	0	NECTIN3-AS1
4.9078e-15	0.633917	0.203	0.14	1.32525e-10	0	TMEM200C
5.64147e-15	0.302344	0.527	0.444	1.52337e-10	0	FAM89B
5.74057e-15	0.64484	0.158	0.101	1.55013e-10	0	ENSG00000249112
6.10611e-15	0.598141	0.132	0.08	1.64883e-10	0	GPRC5C
6.67427e-15	0.493304	0.253	0.183	1.80225e-10	0	ENSG00000273748
6.91839e-15	0.445705	0.319	0.243	1.86817e-10	0	GXYLT1
6.97581e-15	0.487601	0.203	0.139	1.88368e-10	0	SHF
6.98179e-15	0.704341	0.131	0.079	1.88529e-10	0	EGFL7
7.88449e-15	0.472246	0.314	0.241	2.12905e-10	0	KIAA0825
8.35642e-15	0.436961	0.625	0.577	2.25649e-10	0	SORBS1
8.92836e-15	0.361023	0.424	0.341	2.41092e-10	0	PCDH19
9.50865e-15	0.643595	0.185	0.125	2.56762e-10	0	RSPH3
1.005e-14	0.837924	0.164	0.108	2.71381e-10	0	SLC44A5
1.07128e-14	0.329221	0.49	0.41	2.89279e-10	0	SLAIN2
1.21187e-14	0.447852	0.335	0.26	3.27242e-10	0	SLC35B3
1.31402e-14	0.314496	0.537	0.455	3.54824e-10	0	SCMH1
1.33725e-14	0.600378	0.211	0.147	3.61098e-10	0	CDR2
1.65467e-14	0.254852	0.533	0.446	4.46812e-10	0	PTK7
1.71487e-14	0.681671	0.142	0.088	4.63067e-10	0	ENSG00000289228
1.79776e-14	0.3575	0.39	0.308	4.85448e-10	0	LUZP1
1.79998e-14	0.313271	0.466	0.382	4.86048e-10	0	ACTL6A
1.94627e-14	0.492173	0.228	0.161	5.25552e-10	0	FAIM
1.95543e-14	0.254618	0.696	0.643	5.28025e-10	0	UBR5
2.00947e-14	0.46801	0.32	0.246	5.42618e-10	0	FCHO2
2.03012e-14	0.302473	0.611	0.548	5.48195e-10	0	TMOD3
2.14673e-14	0.39791	0.473	0.405	5.79682e-10	0	SUN1
2.25382e-14	0.51144	0.223	0.156	6.086e-10	0	CALCRL-AS1
2.35593e-14	0.530227	0.23	0.164	6.36173e-10	0	ZFHX3-AS1
2.39436e-14	0.485643	0.253	0.184	6.46549e-10	0	SRPRA
2.43648e-14	0.429014	0.356	0.281	6.57923e-10	0	RAB5B
2.50104e-14	0.404353	0.413	0.339	6.75356e-10	0	TPD52L2
2.72387e-14	0.812908	0.105	0.061	7.35526e-10	0	TRAC
2.81601e-14	0.406426	0.294	0.22	7.60406e-10	0	SLC2A13
2.9903e-14	0.814559	0.112	0.066	8.07471e-10	0	ZNF365
3.06912e-14	0.846908	0.102	0.058	8.28756e-10	0	LINC01237
3.23142e-14	0.276611	0.669	0.605	8.72581e-10	0	PAN3
3.52257e-14	0.487593	0.261	0.192	9.51198e-10	0	NANS
3.9657e-14	0.736538	0.139	0.087	1.07086e-09	0	DMRTA1
4.10821e-14	0.714188	0.144	0.091	1.10934e-09	0	ITGA4
5.37318e-14	0.444056	0.342	0.27	1.45092e-09	0	ZFC3H1
5.39915e-14	0.546259	0.21	0.147	1.45793e-09	0	ENSG00000226149
5.58686e-14	0.325577	0.553	0.482	1.50862e-09	0	PCNX2
6.39073e-14	0.582371	0.202	0.141	1.72569e-09	0	DDX60L
8.02672e-14	0.491194	0.259	0.191	2.16746e-09	0	TMEM216
8.12441e-14	0.360496	0.451	0.374	2.19383e-09	0	DCTD
8.55715e-14	0.553241	0.239	0.175	2.31069e-09	0	ATP11C
9.01383e-14	0.817778	0.118	0.072	2.434e-09	0	TRIM62
9.36312e-14	0.421153	0.316	0.244	2.52832e-09	0	CALCOCO1
1.04778e-13	0.397546	0.499	0.438	2.82933e-09	0	DSEL
1.14671e-13	0.696414	0.11	0.065	3.09646e-09	0	LECT2
1.24752e-13	0.486318	0.261	0.194	3.36867e-09	0	FAM20C
1.26564e-13	0.587033	0.17	0.113	3.41761e-09	0	PER1
1.28787e-13	0.566693	0.197	0.137	3.47764e-09	0	ERF
1.29503e-13	0.33828	0.537	0.47	3.49697e-09	0	HDAC3
1.5366e-13	0.361682	0.488	0.42	4.14928e-09	0	SIL1
1.62862e-13	0.260464	0.671	0.603	4.39777e-09	0	SNHG7
1.78215e-13	0.361997	0.444	0.37	4.81234e-09	0	DDX42
1.94773e-13	0.409645	0.387	0.313	5.25946e-09	0	HLA-E
1.97636e-13	0.278675	0.555	0.481	5.33676e-09	0	FAM13A
1.99776e-13	0.49987	0.232	0.168	5.39454e-09	0	FHIP2A
2.21469e-13	0.651047	0.159	0.105	5.98033e-09	0	ITGA9-AS1
2.32518e-13	0.61406	0.187	0.13	6.27869e-09	0	SAMD13
2.49544e-13	0.472213	0.265	0.198	6.73844e-09	0	TNFSF12
2.55524e-13	0.461906	0.307	0.238	6.89992e-09	0	CEP164
2.85573e-13	0.496332	0.328	0.258	7.71132e-09	0	AEBP1
2.85607e-13	0.545923	0.186	0.128	7.71224e-09	0	SULT1C4
2.98884e-13	0.350369	0.439	0.363	8.07076e-09	0	ATXN3
3.99313e-13	0.482345	0.271	0.205	1.07827e-08	0	YIPF2
4.07138e-13	0.351473	0.453	0.381	1.09939e-08	0	FNDC4
4.12372e-13	0.865375	0.109	0.066	1.11353e-08	0	PDGFA
4.43342e-13	0.608191	0.185	0.129	1.19716e-08	0	TMEM185A
4.62991e-13	0.350244	0.139	0.087	1.25021e-08	0	JUP
5.21344e-13	0.392106	0.298	0.228	1.40778e-08	0	UGCG
6.03719e-13	0.381297	0.453	0.386	1.63022e-08	0	OAZ2
6.2002e-13	0.325766	0.475	0.402	1.67424e-08	0	LINC00632
6.64044e-13	0.46543	0.326	0.258	1.79312e-08	0	GPR137C
7.28029e-13	0.355043	0.449	0.375	1.9659e-08	0	ATG101
7.48563e-13	0.591367	0.182	0.126	2.02134e-08	0	ARL6
7.94699e-13	0.478706	0.24	0.176	2.14593e-08	0	CCDC186
8.80784e-13	0.499539	0.248	0.185	2.37838e-08	0	JMJD8
1.16111e-12	0.349074	0.419	0.345	3.13533e-08	0	IRF2BP2
1.21951e-12	0.329945	0.421	0.347	3.29305e-08	0	RBM15B
1.28594e-12	0.282571	0.438	0.358	3.47243e-08	0	EFEMP2
1.39134e-12	0.650359	0.166	0.113	3.75703e-08	0	IDUA
1.43993e-12	0.643332	0.138	0.09	3.88825e-08	0	GSDMD
1.48037e-12	0.51829	0.212	0.153	3.99743e-08	0	ARMC2
1.56417e-12	0.322523	0.61	0.565	4.22374e-08	0	LRBA
1.71986e-12	0.416716	0.327	0.258	4.64413e-08	0	GABPB1-IT1
1.72469e-12	0.322812	0.403	0.325	4.65718e-08	0	HIPK3
1.72755e-12	0.564283	0.213	0.155	4.66489e-08	0	MDM1
1.8511e-12	0.418074	0.25	0.186	4.99852e-08	0	ACSL4
1.90079e-12	0.48687	0.249	0.186	5.13269e-08	0	ENSG00000187186
1.92165e-12	0.556067	0.195	0.138	5.18903e-08	0	CCDC102A
1.97159e-12	0.602031	0.196	0.14	5.32388e-08	0	TXNRD3
2.23918e-12	0.362021	0.301	0.231	6.04646e-08	0	TTC9
2.52185e-12	0.289652	0.373	0.297	6.80975e-08	0	DANT2
2.63054e-12	0.620979	0.151	0.101	7.10324e-08	0	ZFY
2.67844e-12	0.264942	0.625	0.567	7.23258e-08	0	SND1
2.87275e-12	0.606033	0.165	0.113	7.75728e-08	0	XKR8
3.0549e-12	0.648611	0.148	0.099	8.24914e-08	0	RTL8B
3.38729e-12	0.75201	0.105	0.064	9.1467e-08	0	RBPMS2
3.75402e-12	0.389341	0.376	0.309	1.0137e-07	0	PARVA
3.85618e-12	0.326733	0.49	0.426	1.04128e-07	0	YIPF5
4.01726e-12	0.290227	0.47	0.396	1.08478e-07	0	NEK1
4.11398e-12	0.706169	0.116	0.073	1.1109e-07	0	FHOD1
4.21278e-12	0.334807	0.432	0.359	1.13758e-07	0	RICTOR
4.97697e-12	0.254363	0.525	0.449	1.34393e-07	0	EVL
5.42488e-12	0.355821	0.415	0.346	1.46488e-07	0	CCDC82
5.78992e-12	0.426902	0.335	0.271	1.56345e-07	0	SLC16A2
6.78587e-12	0.265394	0.591	0.533	1.83239e-07	0	KDM1A
7.01395e-12	0.6348	0.212	0.156	1.89398e-07	0	ST3GAL5
7.03512e-12	0.277113	0.534	0.466	1.89969e-07	0	ALKBH5
7.53274e-12	0.473986	0.265	0.203	2.03407e-07	0	CCDC92
7.61212e-12	0.395526	0.372	0.306	2.0555e-07	0	ANKRD50
7.6215e-12	0.77916	0.104	0.063	2.05803e-07	0	ENSG00000255139
7.81615e-12	0.394342	0.297	0.232	2.1106e-07	0	MED23
8.08285e-12	0.385837	0.371	0.304	2.18261e-07	0	SLC38A6
8.17933e-12	0.720419	0.127	0.082	2.20866e-07	0	MFAP3L
9.91768e-12	0.323933	0.47	0.401	2.67807e-07	0	QTRT1
9.91968e-12	0.479149	0.213	0.155	2.67861e-07	0	PMEPA1
1.03494e-11	0.43888	0.276	0.213	2.79465e-07	0	SERTAD3
1.11663e-11	0.575844	0.161	0.11	3.01524e-07	0	FKBP11
1.1968e-11	0.289303	0.494	0.424	3.23172e-07	0	OAT
1.20057e-11	0.346515	0.456	0.388	3.24191e-07	0	ZDHHC21
1.26576e-11	0.320471	0.507	0.446	3.41792e-07	0	BMP2K
1.30915e-11	0.577212	0.156	0.106	3.5351e-07	0	TBX2-AS1
1.38367e-11	0.440719	0.27	0.208	3.73633e-07	0	AKAP17A
1.75109e-11	0.291858	0.355	0.281	4.72846e-07	0	ZIC4
1.89403e-11	0.268287	0.536	0.464	5.11445e-07	0	PCMTD1
1.95246e-11	0.277861	0.579	0.523	5.27223e-07	0	BCAS3
1.9763e-11	0.306111	0.336	0.265	5.33661e-07	0	CCDC171
2.29411e-11	0.696727	0.104	0.064	6.19478e-07	0	AGT
2.38362e-11	0.306651	0.324	0.254	6.43648e-07	0	ADAMTS9-AS2
2.56072e-11	0.709667	0.127	0.083	6.91471e-07	0	STK10
2.56983e-11	0.360894	0.397	0.33	6.93931e-07	0	P3H4
2.65689e-11	0.810274	0.107	0.067	7.17441e-07	0	TSPAN15
2.67153e-11	0.341751	0.452	0.389	7.21392e-07	0	YAF2
3.3716e-11	0.720773	0.112	0.071	9.10432e-07	0	LINC02018
3.39671e-11	0.453548	0.262	0.202	9.17212e-07	0	HSPG2
4.07899e-11	0.46923	0.223	0.166	1.10145e-06	0	SLC39A13
4.2789e-11	0.266119	0.644	0.6	1.15543e-06	0	CGGBP1
5.60609e-11	0.375661	0.437	0.378	1.51381e-06	0	OOEP
5.84312e-11	0.402095	0.328	0.265	1.57782e-06	0	TOR1AIP1
6.37739e-11	0.519043	0.23	0.174	1.72209e-06	0	MIPEP
6.71245e-11	0.300682	0.463	0.397	1.81256e-06	0	ATG5
7.2366e-11	0.673153	0.111	0.07	1.9541e-06	0	UPP2
7.8763e-11	0.532903	0.181	0.131	2.12684e-06	0	PI4K2A
7.89952e-11	0.645703	0.129	0.086	2.13311e-06	0	ENSG00000260136
8.17495e-11	0.332681	0.46	0.401	2.20748e-06	0	HMBOX1
8.72266e-11	0.382413	0.362	0.3	2.35538e-06	0	GNL3
9.29489e-11	0.520071	0.196	0.143	2.5099e-06	0	CCDC57
1.00475e-10	0.295727	0.558	0.504	2.71312e-06	0	CPNE1
1.06036e-10	0.446792	0.176	0.125	2.86329e-06	0	SPEF2
1.06297e-10	0.610501	0.116	0.074	2.87033e-06	0	ENSG00000271533
1.10262e-10	0.380014	0.33	0.264	2.9774e-06	0	UHRF2
1.11978e-10	0.694658	0.114	0.074	3.02374e-06	0	C17orf97
1.13069e-10	0.255455	0.563	0.501	3.05321e-06	0	EIF2A
1.18138e-10	0.294848	0.484	0.424	3.19008e-06	0	MFGE8
1.32805e-10	0.277037	0.457	0.39	3.58613e-06	0	NUMB
1.56075e-10	0.390093	0.335	0.273	4.21448e-06	0	MAPKAPK2
1.87013e-10	0.536364	0.164	0.116	5.0499e-06	0	IL13RA1
2.08015e-10	0.362676	0.374	0.312	5.61703e-06	0	NCBP3
2.87299e-10	0.255509	0.488	0.421	7.75793e-06	0	SEC22B
2.96878e-10	0.532225	0.16	0.113	8.01659e-06	0	SOCS5
3.25229e-10	0.407389	0.258	0.2	8.78217e-06	0	PRRG1
3.26683e-10	0.393113	0.254	0.196	8.82142e-06	0	AGPAT2
3.38878e-10	0.409412	0.24	0.184	9.15071e-06	0	HEPH
3.39468e-10	0.316745	0.451	0.39	9.16667e-06	0	KLHDC3
3.40814e-10	0.491074	0.15	0.104	9.203e-06	0	ENSG00000287811
3.56833e-10	0.564461	0.14	0.095	9.63556e-06	0	GABRG3-AS1
3.63946e-10	0.320667	0.389	0.324	9.82762e-06	0	GOLT1B
3.8249e-10	0.301652	0.383	0.317	1.03284e-05	0	TMEM43
4.13917e-10	0.476746	0.225	0.171	1.1177e-05	0	POC1B
4.23282e-10	0.46769	0.147	0.101	1.14299e-05	0	HIC1
4.35994e-10	0.422772	0.23	0.175	1.17731e-05	0	AADAT
4.46038e-10	0.296765	0.504	0.448	1.20444e-05	0	POLR2A
5.13593e-10	0.328563	0.361	0.296	1.38686e-05	0	MLX
5.59531e-10	0.26368	0.56	0.505	1.5109e-05	0	AKR1A1
5.59739e-10	0.363576	0.378	0.317	1.51146e-05	0	IRX5
5.83781e-10	0.58589	0.114	0.074	1.57638e-05	0	SLFN5
5.96562e-10	0.33072	0.426	0.366	1.6109e-05	0	ATXN7L3B
6.71726e-10	0.460079	0.166	0.119	1.81386e-05	0	S1PR3
6.73801e-10	0.588761	0.124	0.083	1.81947e-05	0	BOK
6.82437e-10	0.550763	0.151	0.106	1.84279e-05	0	AZIN2
7.26402e-10	0.532935	0.175	0.128	1.9615e-05	0	DGAT1
7.93781e-10	0.351438	0.328	0.268	2.14345e-05	0	HEBP1
8.06988e-10	0.445817	0.269	0.213	2.17911e-05	0	NR6A1
8.37876e-10	0.330462	0.351	0.29	2.26252e-05	0	DCP1A
8.9259e-10	0.361825	0.372	0.31	2.41026e-05	0	ANKRD36C
9.2446e-10	0.340168	0.372	0.313	2.49632e-05	0	LRCH1
9.62132e-10	0.313204	0.405	0.343	2.59804e-05	0	PPP4R1
9.90372e-10	0.263614	0.545	0.489	2.6743e-05	0	ZKSCAN1
1.00392e-09	0.38937	0.16	0.113	2.71088e-05	0	NBAT1
1.01927e-09	0.332404	0.211	0.156	2.75234e-05	0	SERINC5
1.02078e-09	0.571794	0.351	0.299	2.75641e-05	0	GRIK1
1.08752e-09	0.398638	0.235	0.181	2.93664e-05	0	INSR
1.22255e-09	0.258377	0.465	0.405	3.30126e-05	0	NPTN
1.25058e-09	0.328219	0.322	0.263	3.37695e-05	0	MSANTD2
1.37526e-09	0.503137	0.264	0.211	3.7136e-05	0	ALG14
1.42041e-09	0.306782	0.489	0.432	3.83553e-05	0	DNAJC10
1.45966e-09	0.496122	0.156	0.111	3.94153e-05	0	SCRN2
1.46319e-09	0.325237	0.361	0.301	3.95105e-05	0	RIC8B
1.48604e-09	0.591437	0.128	0.088	4.01276e-05	0	SIX5
1.54983e-09	0.400139	0.234	0.18	4.185e-05	0	ENSG00000291003
1.71665e-09	0.266861	0.408	0.345	4.63546e-05	0	ZBTB1
1.8555e-09	0.475136	0.212	0.161	5.0104e-05	0	PIAS3
1.90739e-09	0.481079	0.212	0.162	5.15053e-05	0	TSPAN11
1.95657e-09	0.480644	0.189	0.141	5.28331e-05	0	CFAP300
1.97701e-09	0.293896	0.464	0.405	5.33851e-05	0	HK1
1.99569e-09	0.306529	0.423	0.362	5.38897e-05	0	GPATCH2
2.03715e-09	0.306402	0.367	0.305	5.50091e-05	0	UXS1
2.07091e-09	0.366471	0.321	0.263	5.59208e-05	0	ATL3
2.21014e-09	0.487617	0.148	0.104	5.96803e-05	0	PCTP
2.22751e-09	0.30961	0.399	0.34	6.01494e-05	0	KCTD3
2.3275e-09	0.36159	0.251	0.196	6.28494e-05	0	RALGPS2
2.53536e-09	0.521119	0.194	0.147	6.84625e-05	0	SIGIRR
2.54575e-09	0.260425	0.437	0.371	6.87429e-05	0	GLS
2.74108e-09	0.321181	0.431	0.373	7.40173e-05	0	VPS54
3.09517e-09	0.419379	0.273	0.219	8.35788e-05	0	EXOG
3.71624e-09	0.466608	0.141	0.098	0.00010035	0	C1orf216
3.80881e-09	0.332129	0.207	0.155	0.000102849	0	SERTAD4-AS1
3.94137e-09	0.286662	0.175	0.129	0.000106429	0	ALDH1A2
3.94444e-09	0.629327	0.121	0.083	0.000106512	0	BBOF1
4.07373e-09	0.352836	0.32	0.263	0.000110003	0	TUT7
4.13976e-09	0.584546	0.118	0.08	0.000111786	0	STS
4.16589e-09	0.382793	0.251	0.197	0.000112491	0	WDR27
4.57355e-09	0.470885	0.243	0.19	0.000123499	0	OLFML3
4.66531e-09	0.342726	0.349	0.29	0.000125977	0	NLN
4.72141e-09	0.324592	0.378	0.321	0.000127492	0	TBC1D15
4.82215e-09	0.50746	0.192	0.145	0.000130213	0	NFYA
4.93896e-09	0.324798	0.41	0.356	0.000133367	0	RNFT1
4.96179e-09	0.438058	0.211	0.161	0.000133983	0	BBS5
5.11926e-09	0.434678	0.19	0.142	0.000138235	0	MAK16
5.27456e-09	0.325256	0.344	0.286	0.000142429	0	DUSP11
5.37809e-09	0.289742	0.467	0.411	0.000145224	0	DNLZ
6.24205e-09	0.294699	0.384	0.325	0.000168554	0	STX5
6.50587e-09	0.30724	0.407	0.35	0.000175678	0	RALB
6.82204e-09	0.602898	0.115	0.078	0.000184215	0	FLG-AS1
6.96352e-09	0.261179	0.524	0.466	0.000188036	0	ING4
7.1742e-09	0.626788	0.114	0.077	0.000193725	0	MPP1
7.35437e-09	0.315196	0.37	0.312	0.00019859	0	FBXO9
7.43473e-09	0.267288	0.468	0.415	0.00020076	0	RARS1
7.53378e-09	0.388794	0.182	0.135	0.000203435	0	L3MBTL3
7.60727e-09	0.418436	0.121	0.082	0.000205419	0	CYBA
7.93816e-09	0.331018	0.22	0.169	0.000214354	0	TRIM47
7.98954e-09	0.252334	0.515	0.458	0.000215742	0	NSD1
8.72498e-09	0.397328	0.228	0.177	0.000235601	0	LDLR
8.90444e-09	0.261307	0.423	0.359	0.000240447	0	GCC2
8.924e-09	0.442835	0.191	0.144	0.000240975	0	LRP5
9.61718e-09	0.293852	0.364	0.305	0.000259693	0	ZNF711
1.07723e-08	0.28876	0.451	0.396	0.000290885	0	PPIP5K2
1.1224e-08	0.496337	0.2	0.154	0.00030308	0	RAP2C
1.15484e-08	0.287183	0.263	0.207	0.000311843	0	SMCO4
1.16475e-08	0.52354	0.116	0.079	0.000314516	0	MGC32805
1.22264e-08	0.292863	0.457	0.405	0.00033015	0	DCAF10
1.24314e-08	0.458826	0.186	0.14	0.000335686	0	PRKAR1B
1.25851e-08	0.544732	0.156	0.114	0.000339835	0	BAG4
1.34336e-08	0.377756	0.207	0.158	0.000362748	0	KLHL8
1.53158e-08	0.64092	0.117	0.081	0.000413572	0	SNHG18
1.62222e-08	0.251651	0.427	0.366	0.000438049	0	OGT
1.62778e-08	0.569162	0.118	0.081	0.000439551	0	BTN3A1
1.63761e-08	0.549935	0.105	0.07	0.000442204	0	KIAA1614
1.77924e-08	0.543235	0.139	0.1	0.000480448	0	ELAPOR2
2.09189e-08	0.29721	0.448	0.394	0.000564872	0	NEPRO
2.11121e-08	0.384896	0.193	0.147	0.000570091	0	PLSCR4
2.1658e-08	0.415036	0.201	0.154	0.00058483	0	ANKAR
2.25785e-08	0.294919	0.387	0.331	0.000609687	0	QPRT
2.43886e-08	0.313521	0.25	0.197	0.000658565	0	GREB1
2.70141e-08	0.271816	0.407	0.347	0.000729461	0	VHL
2.74419e-08	0.311373	0.362	0.309	0.000741013	0	CLK4
2.77315e-08	0.297336	0.455	0.403	0.000748833	0	CAST
3.31301e-08	0.437695	0.182	0.137	0.000894611	0	PAK4
3.73117e-08	0.342645	0.26	0.209	0.00100753	0	PSTK
4.15014e-08	0.296892	0.368	0.313	0.00112066	0	NECAP2
4.16138e-08	0.396291	0.234	0.186	0.0011237	0	ZBTB8A
4.31792e-08	0.259818	0.497	0.444	0.00116597	0	CBY1
4.54272e-08	0.384066	0.242	0.193	0.00122667	0	HCG18
4.83319e-08	0.46574	0.208	0.163	0.00130511	0	DUBR
4.88534e-08	0.359214	0.246	0.196	0.00131919	0	SETD9
5.2861e-08	0.432622	0.177	0.134	0.00142741	0	RBM43
5.29401e-08	0.65902	0.109	0.075	0.00142954	0	LINC01515
5.32295e-08	0.354582	0.29	0.239	0.00143736	0	LIMD2
5.34514e-08	0.34874	0.272	0.221	0.00144335	0	STK38
5.54503e-08	0.364034	0.253	0.203	0.00149733	0	MYADM
5.84154e-08	0.51661	0.117	0.082	0.00157739	0	ZNF785
6.12884e-08	0.412447	0.193	0.149	0.00165497	0	IFT172
6.22706e-08	0.354955	0.312	0.26	0.00168149	0	PHYKPL
6.29383e-08	0.484716	0.191	0.148	0.00169952	0	ASPHD1
6.48182e-08	0.329732	0.29	0.238	0.00175029	0	SAV1
6.8212e-08	0.449468	0.22	0.175	0.00184193	0	UBE3D
7.85102e-08	0.256977	0.333	0.276	0.00212001	0	ZBTB44
8.08553e-08	0.502322	0.107	0.074	0.00218334	0	NFKBIZ
8.09787e-08	0.293166	0.284	0.232	0.00218667	0	ATP10D
8.36188e-08	0.381019	0.222	0.175	0.00225796	0	CHD3
8.56356e-08	0.275993	0.477	0.428	0.00231242	0	CWC27
9.06017e-08	0.980199	0.22	0.18	0.00244652	0	SLC5A3
9.36631e-08	0.501873	0.104	0.071	0.00252918	0	EFCAB13
9.56816e-08	0.447101	0.171	0.13	0.00258369	0	PLEKHG2
9.60103e-08	0.284488	0.306	0.25	0.00259257	0	PREP
9.61483e-08	0.56308	0.113	0.079	0.00259629	0	NOL4L
9.95659e-08	0.479679	0.164	0.123	0.00268858	0	SP2-DT
1.03259e-07	0.525052	0.132	0.095	0.0027883	0	FLNB
1.05318e-07	0.354564	0.266	0.217	0.00284391	0	FBXW8
1.05807e-07	0.287061	0.305	0.252	0.00285711	0	ST3GAL2
1.07486e-07	0.370211	0.283	0.235	0.00290243	0	GOLGA3
1.19887e-07	0.257638	0.438	0.382	0.00323731	0	DNM1L
1.21634e-07	0.384523	0.202	0.157	0.00328449	0	RESF1
1.42279e-07	0.466112	0.31	0.265	0.00384196	0	CDHR3
1.53244e-07	0.498117	0.128	0.092	0.00413804	0	ENSG00000283415
1.5944e-07	0.547394	0.14	0.103	0.00430535	0	CEROX1
1.65712e-07	0.269297	0.465	0.421	0.00447472	0	GPBP1L1
1.90713e-07	0.38577	0.269	0.221	0.00514982	0	OXCT1
2.26181e-07	0.46543	0.114	0.08	0.00610758	0	ENSG00000287292
2.5954e-07	0.3353	0.294	0.245	0.00700837	0	WDR45
2.61499e-07	0.263995	0.456	0.408	0.00706125	0	ZSWIM7
2.78872e-07	0.265599	0.381	0.329	0.00753038	0	LRRC42
2.81793e-07	0.321597	0.273	0.226	0.00760925	0	SERTAD1
2.84683e-07	0.29756	0.336	0.286	0.00768729	0	DHRS4L2
2.98819e-07	0.38668	0.252	0.206	0.008069	0	SPRY3
3.16484e-07	0.300363	0.293	0.243	0.00854601	0	AUH
3.21818e-07	0.369426	0.234	0.189	0.00869006	0	ENDOV
3.29588e-07	0.351402	0.209	0.165	0.00889987	0	CERCAM
4.10969e-07	0.350787	0.24	0.195	0.0110974	0	WAC-AS1
4.25463e-07	0.25886	0.455	0.403	0.0114888	0	UTRN
4.32963e-07	0.377443	0.202	0.159	0.0116913	0	KIZ
4.72202e-07	0.313266	0.236	0.189	0.0127509	0	POGLUT3
4.73562e-07	0.273197	0.479	0.434	0.0127876	0	ZFYVE16
4.84371e-07	0.309567	0.288	0.24	0.0130795	0	RPGRIP1L
5.39649e-07	0.258406	0.305	0.253	0.0145721	0	ELK1
6.37478e-07	0.43072	0.168	0.129	0.0172138	0	ZFR2
6.5729e-07	0.283207	0.325	0.276	0.0177488	0	ARHGAP1
6.59753e-07	0.390874	0.173	0.134	0.0178153	0	PLEKHM3
6.66684e-07	0.262058	0.356	0.304	0.0180025	0	TOGARAM1
6.76974e-07	1.72556	0.261	0.227	0.0182803	0	DPP10
7.29295e-07	0.364799	0.243	0.199	0.0196931	0	BMP1
7.30115e-07	0.364217	0.176	0.136	0.0197153	0	F8A1
7.34346e-07	0.278804	0.395	0.347	0.0198295	0	BRD3
7.48142e-07	0.289972	0.322	0.273	0.0202021	0	BLZF1
7.6659e-07	0.281183	0.184	0.142	0.0207002	0	DNAJC12
8.47216e-07	0.321345	0.275	0.228	0.0228774	0	COG3
8.54194e-07	0.52259	0.105	0.074	0.0230658	0	MFSD6
8.60508e-07	0.353103	0.209	0.166	0.0232363	0	TFB2M
8.86724e-07	0.541759	0.308	0.266	0.0239442	0	TCIM
9.66714e-07	0.333565	0.256	0.211	0.0261042	0	FARP2
9.69008e-07	0.416016	0.152	0.115	0.0261661	0	VASH1
9.79966e-07	0.444318	0.125	0.091	0.026462	0	ENSG00000291041
9.96651e-07	0.420703	0.336	0.291	0.0269126	0	MID1
1.03005e-06	0.303958	0.366	0.32	0.0278143	0	ATP11B
1.0445e-06	0.530389	0.132	0.098	0.0282046	0	GFPT2
1.06565e-06	0.302359	0.295	0.248	0.0287759	0	HNRNPA1L3
1.10931e-06	0.305891	0.358	0.312	0.0299547	0	TBC1D19
1.15151e-06	0.39539	0.116	0.083	0.0310943	0	RAB3IL1
1.20542e-06	0.274291	0.354	0.305	0.03255	0	VPS4B
1.25727e-06	0.491731	0.103	0.073	0.03395	0	NEPRO-AS1
1.28692e-06	0.320409	0.323	0.274	0.0347506	0	PLK2
1.32495e-06	0.289964	0.281	0.235	0.0357777	0	RAB40B
1.35899e-06	0.280964	0.335	0.287	0.0366967	0	LETMD1
1.36036e-06	0.31912	0.332	0.29	0.0367337	0	PLOD3
1.41955e-06	0.485331	0.102	0.072	0.0383322	0	PLEKHG5
1.66098e-06	0.301831	0.322	0.276	0.0448514	0	FAM171A1
1.73234e-06	0.35722	0.21	0.169	0.0467784	0	PTPDC1
1.78054e-06	0.252151	0.417	0.373	0.0480799	0	DNTTIP1
1.78805e-06	0.354019	0.214	0.173	0.0482826	0	WDR19
1.83492e-06	0.285668	0.332	0.288	0.0495482	0	PRKCI
1.91941e-06	0.379923	0.19	0.151	0.0518299	0	CEP104
2.00491e-06	0.521311	0.102	0.073	0.0541386	0	SRC
2.06146e-06	0.349246	0.226	0.185	0.0556656	0	COX10
2.08334e-06	0.45449	0.118	0.087	0.0562564	0	ENSG00000267002
2.19348e-06	0.449244	0.169	0.133	0.0592306	0	ENSG00000286162
2.25748e-06	0.372551	0.163	0.127	0.0609587	0	RFX1
2.32289e-06	0.382413	0.154	0.118	0.062725	0	BAZ2B-AS1
2.33401e-06	0.289303	0.333	0.289	0.0630253	0	N4BP1
2.34312e-06	0.332508	0.211	0.169	0.0632711	0	ZFYVE27
2.65317e-06	0.36884	0.203	0.163	0.0716435	0	FGD1
3.0542e-06	0.360486	0.107	0.077	0.0824725	0	SLFN11
3.09731e-06	0.326625	0.225	0.183	0.0836368	0	RSAD1
3.20264e-06	0.263605	0.283	0.238	0.086481	0	C15orf61
3.20547e-06	0.300081	0.181	0.143	0.0865573	0	ENSG00000287100
3.33521e-06	0.309074	0.418	0.381	0.0900607	0	FBXO7
3.38855e-06	0.278352	0.311	0.265	0.0915009	0	MGAT1
3.60772e-06	0.283495	0.264	0.22	0.0974193	0	MIIP
3.61525e-06	0.439127	0.135	0.102	0.0976227	0	SIPA1
3.77926e-06	0.415649	0.163	0.127	0.102051	0	RABL2A
3.88586e-06	0.345817	0.221	0.182	0.10493	0	SLC37A3
4.05087e-06	0.383261	0.186	0.149	0.109386	0	TOR1B
4.63523e-06	0.287344	0.272	0.228	0.125165	0	AVEN
4.86536e-06	0.279657	0.286	0.242	0.131379	0	PRDM5
5.30823e-06	0.258384	0.277	0.232	0.143338	0	MSL3
5.7435e-06	0.470251	0.133	0.102	0.155092	0	MMP11
5.8611e-06	0.460555	0.153	0.12	0.158267	0	GRAMD2B
5.97396e-06	0.272332	0.269	0.226	0.161315	0	CCDC32
6.59436e-06	0.273589	0.339	0.295	0.178067	0	MED14
6.60489e-06	0.254041	0.326	0.281	0.178352	0	THAP12
7.81152e-06	0.444988	0.122	0.091	0.210934	0	JRKL
8.44849e-06	0.381736	0.156	0.122	0.228135	0	KCTD9
8.71207e-06	0.381421	0.164	0.13	0.235252	0	TRADD
9.06371e-06	0.322168	0.185	0.148	0.244747	0	EFNA4
9.86146e-06	0.307639	0.263	0.222	0.266289	0	FKBP14
1.01223e-05	0.311141	0.199	0.161	0.273332	0	TMEM214
1.08597e-05	0.274761	0.269	0.227	0.293245	0	CHST12
1.09169e-05	0.251041	0.305	0.26	0.294788	0	GTF2E2
1.10136e-05	0.298747	0.492	0.451	0.2974	0	PCSK5
1.1442e-05	0.313309	0.289	0.248	0.308968	0	GALK2
1.15029e-05	0.299473	0.254	0.214	0.310612	0	DNAL4
1.16994e-05	0.330219	0.233	0.194	0.315919	0	C2CD3
1.31988e-05	0.287402	0.361	0.322	0.356407	0	NDUFAF4
1.32784e-05	0.337822	0.268	0.228	0.358556	0	PACRGL
1.43878e-05	0.263015	0.383	0.341	0.388513	0	ARHGEF9
1.45408e-05	0.393963	0.144	0.112	0.392645	0	NHEJ1
1.56263e-05	0.418036	0.128	0.098	0.421956	0	ENSG00000290846
1.6344e-05	0.291535	0.201	0.164	0.441337	0	FAM8A1
1.65724e-05	0.380009	0.215	0.179	0.447505	0	LINC00342
1.70434e-05	0.361068	0.118	0.089	0.460223	0	SPDYE2
1.70897e-05	0.366065	0.153	0.12	0.461473	0	KDM5D
1.77417e-05	0.392409	0.125	0.095	0.479078	0	NSUN5P1
1.87131e-05	0.406611	0.107	0.079	0.505309	0	CPEB3
1.90036e-05	0.306159	0.249	0.211	0.513154	0	UNC45A
1.91349e-05	0.424204	0.113	0.085	0.516699	0	NBPF15
1.92559e-05	0.396397	0.111	0.083	0.519966	0	TBC1D24
2.08918e-05	0.275873	0.247	0.208	0.564141	0	ATG2B
2.11565e-05	0.255742	0.344	0.302	0.571289	0	MRGBP
2.17314e-05	0.273682	0.218	0.179	0.586813	0	TNIP2
2.37991e-05	0.386244	0.126	0.096	0.642647	0	ING2-DT
2.42683e-05	0.253756	0.378	0.336	0.655316	0	SLC25A37
2.47312e-05	0.292966	0.328	0.288	0.667816	0	STK38L
2.55783e-05	0.36159	0.138	0.107	0.69069	0	PLEKHA2
2.731e-05	0.38606	0.121	0.092	0.737452	0	CD27-AS1
3.06893e-05	0.302947	0.232	0.194	0.828703	0	SLC25A32
3.18651e-05	0.353324	0.167	0.134	0.860455	0	HEY2
3.27846e-05	0.31726	0.253	0.216	0.885284	0	FAM131A
3.33456e-05	0.420567	0.108	0.081	0.900431	0	HSD17B1
3.4819e-05	0.290892	0.255	0.217	0.940216	0	ARHGAP17
3.66197e-05	0.329157	0.177	0.144	0.988841	0	GORAB
3.67607e-05	0.311141	0.266	0.23	0.992648	0	ZRANB1
3.6878e-05	0.293637	0.208	0.172	0.995818	0	USF3
3.6965e-05	0.437541	0.112	0.085	0.998165	0	PRKD2
3.70955e-05	0.326116	0.21	0.175	1	0	ENSG00000290993
3.76626e-05	0.275049	0.338	0.301	1	0	SLC35C2
4.04979e-05	0.263288	0.271	0.232	1	0	MPHOSPH10
4.15929e-05	0.327965	0.141	0.11	1	0	ASGR1
4.38009e-05	0.260222	0.287	0.248	1	0	TXLNA
4.67396e-05	0.358043	0.147	0.117	1	0	GALT
4.83694e-05	0.282004	0.179	0.146	1	0	ENSG00000240291
4.94059e-05	0.426197	0.133	0.104	1	0	UTP25
4.98028e-05	0.334589	0.484	0.462	1	0	CASP3
5.34436e-05	0.288162	0.29	0.253	1	0	DEXI
6.01468e-05	0.335191	0.181	0.149	1	0	MFSD8
6.64481e-05	0.384635	0.116	0.09	1	0	TNFAIP8
6.90484e-05	0.263401	0.18	0.147	1	0	PRTG
7.12784e-05	0.403617	0.133	0.105	1	0	TBC1D10A
7.30958e-05	0.289483	0.215	0.18	1	0	PELO
7.45624e-05	0.398672	0.121	0.094	1	0	BAG2
7.64789e-05	0.435397	0.126	0.098	1	0	SCYL3
8.468e-05	0.268774	0.246	0.21	1	0	DSTYK
8.75124e-05	0.307174	0.145	0.116	1	0	PTPN3
9.85185e-05	0.364238	0.106	0.081	1	0	ASB6
9.87524e-05	0.388466	0.118	0.092	1	0	LSP1P5.1
0.000104428	0.475522	0.149	0.121	1	0	ENSG00000286619
0.000107401	0.271164	0.269	0.233	1	0	NOB1
0.000122027	0.261567	0.22	0.186	1	0	ADGRL1
0.00012291	0.304565	0.17	0.139	1	0	DNAAF10
0.000148156	0.25892	0.245	0.21	1	0	ULK2
0.000149604	0.379501	0.115	0.089	1	0	KRBA2
0.000149829	0.264441	0.167	0.137	1	0	TTC26
0.000153727	0.270702	0.276	0.24	1	0	CD2AP
0.000167402	0.281484	0.176	0.145	1	0	VARS1
0.000175342	0.324369	0.257	0.224	1	0	IFI44L
0.000180817	0.299427	0.225	0.192	1	0	ATF1
0.000188857	0.34256	0.124	0.098	1	0	EFNA2
0.000195097	0.277489	0.216	0.184	1	0	SPOPL
0.000205571	0.351882	0.145	0.118	1	0	EHD1
0.00020654	0.39364	0.115	0.09	1	0	SAMD9L
0.000212871	0.28884	0.172	0.142	1	0	SYNGR1
0.000217181	0.360806	0.135	0.109	1	0	ENSG00000290476
0.000227834	0.270698	0.154	0.125	1	0	CAMKK2
0.000231028	0.427325	0.182	0.154	1	0	LFNG
0.000245899	0.262513	0.199	0.167	1	0	INTS7
0.000261041	0.382931	0.108	0.084	1	0	SEPTIN1
0.000261199	0.254052	0.261	0.228	1	0	GIT2
0.000265086	0.329423	0.132	0.106	1	0	ZNF75D
0.000270966	0.345652	0.134	0.108	1	0	MIRLET7A1HG
0.000273949	0.349246	0.133	0.107	1	0	ENSG00000290737
0.000278371	0.401368	0.114	0.09	1	0	GALNT4
0.000289471	0.269524	0.215	0.183	1	0	CCDC28A
0.000337853	0.341205	0.139	0.113	1	0	FANK1
0.000422437	0.318317	0.139	0.113	1	0	ZNFX1
0.000424255	0.313478	0.116	0.092	1	0	EFS
0.000463914	0.301276	0.159	0.132	1	0	LMLN
0.000482114	0.349521	0.11	0.087	1	0	EDARADD
0.000486885	0.268329	0.225	0.194	1	0	NAPEPLD
0.000489892	0.258729	0.157	0.129	1	0	ATP7A
0.000493247	0.283151	0.172	0.144	1	0	FAXDC2
0.000519976	0.339757	0.17	0.143	1	0	EEF2K
0.000528583	0.341959	0.126	0.102	1	0	ENSG00000291067
0.000567855	0.389817	0.112	0.09	1	0	ENSG00000257191
0.000606956	0.251046	0.267	0.236	1	0	GNPNAT1
0.000614869	0.295132	0.107	0.085	1	0	SLC7A6
0.000623745	0.30827	0.15	0.123	1	0	POLR3B
0.00069256	0.327329	0.177	0.15	1	0	EZH1
0.000705618	0.275124	0.2	0.171	1	0	JADE1
0.00077365	0.26437	0.273	0.243	1	0	COX10-DT
0.000774125	0.272657	0.195	0.166	1	0	TMEM109
0.00084864	0.318088	0.161	0.135	1	0	ZNF605
0.000897347	0.297765	0.138	0.114	1	0	COG1
0.000900367	0.300732	0.147	0.122	1	0	TMEM231
0.000928531	0.270876	0.175	0.148	1	0	WARS2-AS1
0.000939171	0.259593	0.245	0.216	1	0	LIN7B
0.00094306	0.302645	0.169	0.143	1	0	NUMBL
0.00112545	0.259969	0.2	0.172	1	0	TTL
0.0011719	0.293472	0.163	0.137	1	0	AGAP3
0.00122926	0.256267	0.201	0.174	1	0	DNAJC30
0.00123095	0.275428	0.212	0.185	1	0	ERLIN1
0.00126938	0.267038	0.123	0.1	1	0	ZIC3
0.00153046	0.302359	0.112	0.091	1	0	TRAF5
0.00165222	0.278593	0.18	0.155	1	0	LIG3
0.00178723	0.265502	0.162	0.137	1	0	MAP2K3
0.00180455	0.262831	0.158	0.133	1	0	GPRASP2
0.0018376	0.262196	0.143	0.12	1	0	ARHGEF25
0.00185278	0.292951	0.155	0.131	1	0	TGDS
0.00191898	0.298733	0.108	0.088	1	0	ZNF740
0.00193359	0.259839	0.143	0.119	1	0	ZNF224
0.00232298	0.250286	0.219	0.193	1	0	ZNF542P
0.00243476	0.258569	0.17	0.146	1	0	ENSG00000291142
0.0025693	0.266108	0.188	0.164	1	0	MON1B
0.00325271	0.250623	0.16	0.137	1	0	FANCF
0.00354218	0.328323	0.124	0.104	1	0	CDKL1
0.00368944	0.271051	0.162	0.14	1	0	LCA5
0.00396805	0.258448	0.161	0.138	1	0	SPINDOC
0.0048788	0.263881	0.132	0.111	1	0	NCDN
0.0049365	0.252777	0.196	0.173	1	0	PRMT6
0.00507575	0.310182	0.142	0.121	1	0	KHDC1
0.00642452	0.253142	0.13	0.11	1	0	ENSG00000289047
0.00680827	0.297015	0.104	0.086	1	0	ENSG00000290854
0.00692368	0.304136	0.1	0.082	1	0	BGLAP
0	3.35315	0.984	0.321	0	1	COL1A1
0	3.8775	0.734	0.095	0	1	MFAP4
0	5.29114	0.731	0.105	0	1	PENK
0	3.08193	0.864	0.253	0	1	SEMA5A
0	2.28249	0.951	0.354	0	1	LAMP5
0	2.58784	0.858	0.262	0	1	PRRX1
0	3.40763	0.778	0.189	0	1	IGFBP4
0	2.25665	0.811	0.228	0	1	CPED1
0	1.83733	0.882	0.299	0	1	AGMO
0	3.16193	0.701	0.138	0	1	PDGFRB
0	2.42857	0.998	0.439	0	1	DCN
0	2.24786	0.73	0.189	0	1	LINC01116
0	2.67847	0.663	0.127	0	1	VIT
0	2.3956	0.978	0.442	0	1	LUM
0	1.95926	0.816	0.283	0	1	FRZB
0	3.1846	0.718	0.189	0	1	CYP1B1
0	3.98552	0.585	0.058	0	1	PLXDC1
0	2.03142	0.888	0.362	0	1	OGN
0	3.97127	0.575	0.051	0	1	GUCY1A1
0	1.76783	0.875	0.362	0	1	EDNRA
0	1.98665	0.742	0.239	0	1	ROR2
0	2.46344	0.67	0.168	0	1	ITM2A
0	2.30568	0.684	0.185	0	1	EMILIN1
0	3.0041	0.734	0.235	0	1	BNC2
0	2.31275	0.765	0.268	0	1	PCDH18
0	2.05328	0.978	0.481	0	1	COL1A2
0	1.15668	0.982	0.485	0	1	DLC1
0	2.37019	0.696	0.199	0	1	CRABP2
0	1.93477	0.804	0.311	0	1	CDH11
0	2.66787	0.899	0.408	0	1	PTPRK
0	2.39	0.987	0.496	0	1	COL6A2
0	1.65153	0.824	0.334	0	1	PCOLCE
0	1.41378	0.711	0.222	0	1	CFH
0	1.4634	0.867	0.379	0	1	EBF2
0	2.39586	0.687	0.2	0	1	EPHA3
0	2.00233	0.999	0.512	0	1	COL6A3
0	3.43181	0.606	0.126	0	1	TIMP3
0	4.66269	0.527	0.048	0	1	S100A4
0	2.81135	0.641	0.172	0	1	ENSG00000237356
0	2.11819	0.96	0.498	0	1	RBMS3
0	2.06318	0.909	0.454	0	1	CACNA2D1
0	1.94925	0.701	0.248	0	1	CDC42EP5
0	2.03762	0.664	0.214	0	1	DDR2
0	2.11111	0.736	0.299	0	1	FBLN1
0	2.57804	0.958	0.521	0	1	VCAN
0	1.50338	0.808	0.373	0	1	ZFHX4
0	2.41383	1	0.573	0	1	COL3A1
0	1.84652	0.738	0.316	0	1	LEF1
0	1.9223	0.801	0.382	0	1	CALCRL
0	2.32122	0.594	0.175	0	1	EGR2
0	1.876	0.816	0.399	0	1	PDE10A
0	1.66594	0.627	0.211	0	1	TMEFF2
0	1.87898	0.605	0.191	0	1	ITGA1
0	1.78561	0.766	0.355	0	1	FLRT2
0	2.99108	0.519	0.109	0	1	SPOCK1
0	3.62572	0.474	0.068	0	1	ENSG00000222032
0	2.02095	0.705	0.299	0	1	RUNX2
0	1.68979	0.707	0.304	0	1	PPFIBP1
0	2.5072	0.565	0.162	0	1	NUPR1
0	3.15034	0.468	0.066	0	1	GPR174
0	2.89169	0.565	0.165	0	1	FREM1
0	2.75258	0.49	0.096	0	1	CH25H
0	2.18625	0.986	0.594	0	1	COL6A1
0	3.09212	0.465	0.076	0	1	COL16A1
0	4.09623	0.423	0.036	0	1	D21S2088E
0	2.11679	0.548	0.163	0	1	TBX18
0	1.56618	0.875	0.493	0	1	THRB
0	4.22206	0.41	0.032	0	1	BGN
0	2.57553	0.534	0.161	0	1	PDE5A
0	2.35694	0.758	0.392	0	1	ENSG00000253553
0	1.30089	0.953	0.6	0	1	PLXDC2
0	3.72254	0.39	0.039	0	1	PDGFRA
0	3.45119	0.402	0.051	0	1	COL26A1
0	4.19091	0.377	0.026	0	1	ACP3
0	3.29299	0.406	0.056	0	1	CTSK
0	3.58448	0.454	0.105	0	1	IER3
0	3.4942	0.385	0.047	0	1	CD82
0	3.33031	0.441	0.105	0	1	TWIST2
0	1.85904	0.846	0.525	0	1	CHN1
0	2.32162	0.947	0.633	0	1	PDE4D
0	1.26182	0.956	0.649	0	1	CASC15
0	3.08054	0.35	0.049	0	1	TSPAN18
0	3.79324	0.337	0.039	0	1	APOD
0	3.32101	0.337	0.042	0	1	DYNC1I1
0	1.28666	0.972	0.677	0	1	PRKG1
0	1.97365	0.922	0.662	0	1	S100A6
0	3.81231	0.278	0.024	0	1	ENSG00000289376
0	4.31002	0.27	0.018	0	1	ALX4
0	3.75456	0.273	0.026	0	1	ZNF385B
0	4.78251	0.232	0.01	0	1	SLC16A12
0	1.206	0.988	0.883	0	1	RORA
0	1.03147	0.997	0.903	0	1	ROBO1
0	1.13806	0.977	0.884	0	1	BBLN
0	1.00726	1	0.988	0	1	LAPTM4A
0	0.603485	1	0.999	0	1	RPL12
0	0.621316	1	1	0	1	RPS23
0	0.533795	1	1	0	1	RPS18
0	0.506289	1	1	0	1	EEF1A1
0	0.535074	1	1	0	1	RPS3
0	0.575905	1	1	0	1	TPT1
0	0.526444	1	1	0	1	RPLP1
0	0.480826	1	1	0	1	RPL39
0	0.558554	1	1	0	1	RPL10
2.73375e-305	2.306	0.49	0.131	7.38193e-301	1	PIEZO2
4.76934e-304	0.886412	0.999	0.928	1.28786e-299	1	TCF4
1.57377e-302	0.944571	0.951	0.44	4.24966e-298	1	MEOX2
2.36638e-302	2.54865	0.465	0.123	6.38994e-298	1	TSHZ3
3.27923e-301	1.9021	0.634	0.245	8.85492e-297	1	SNAI2
2.12466e-297	1.64639	0.67	0.258	5.73722e-293	1	PRRX2
3.23659e-292	3.85641	0.308	0.046	8.73977e-288	1	EDN3
2.82941e-290	1.68372	0.814	0.49	7.64025e-286	1	PDE3A
9.77621e-290	1.66345	0.693	0.292	2.63987e-285	1	TGFBI
8.01605e-288	3.78901	0.243	0.021	2.16458e-283	1	PLAC9
1.56275e-285	2.31542	0.476	0.133	4.21988e-281	1	NDST4
4.8129e-285	0.839073	0.973	0.479	1.29963e-280	1	TSHZ2
4.64411e-284	1.74195	0.612	0.218	1.25405e-279	1	SLIT2
5.00708e-283	3.12602	0.29	0.039	1.35206e-278	1	RASL12
5.31805e-283	1.21914	0.838	0.44	1.43603e-278	1	LAMB1
2.8345e-282	1.10977	0.892	0.48	7.65399e-278	1	NAV3
4.06404e-282	0.435562	1	1	1.09741e-277	1	RPL15
1.60438e-281	1.34491	0.817	0.455	4.3323e-277	1	ANTXR2
5.80687e-281	0.946765	0.996	0.884	1.56803e-276	1	PTPRG
1.50504e-278	0.469549	1	1	4.06405e-274	1	RPL30
6.58449e-275	0.483757	1	1	1.77801e-270	1	RPL24
7.81903e-275	4.45541	0.215	0.015	2.11137e-270	1	COL21A1
4.94185e-273	0.486988	1	1	1.33445e-268	1	RPS12
3.91808e-272	0.795238	0.998	0.987	1.058e-267	1	LGALS1
7.37371e-272	1.9055	0.682	0.345	1.99112e-267	1	ANKRD28
1.7257e-270	3.3338	0.262	0.031	4.65992e-266	1	GGTA1
4.32788e-268	3.41068	0.273	0.036	1.16866e-263	1	ENSG00000285572
6.58219e-268	0.444774	1	1	1.77739e-263	1	RPS15A
1.42909e-265	0.480175	1	1	3.85897e-261	1	RPL34
5.25762e-265	1.16353	0.87	0.517	1.41971e-260	1	LRFN5
1.75992e-264	1.96592	0.689	0.342	4.75233e-260	1	DGKB
3.2416e-263	0.968015	0.988	0.794	8.75329e-259	1	NALF1
3.65326e-261	1.19239	0.84	0.45	9.8649e-257	1	LAMA2
3.48876e-260	1.36694	0.698	0.295	9.42069e-256	1	FAP
3.59643e-259	1.83184	0.59	0.233	9.71144e-255	1	MMP14
7.7267e-256	1.73535	0.529	0.172	2.08644e-251	1	TNFAIP6
1.37734e-255	4.36197	0.222	0.021	3.71923e-251	1	LINC02147
1.00337e-254	1.56671	0.644	0.277	2.7094e-250	1	FKBP7
3.11331e-252	0.700149	0.992	0.961	8.40687e-248	1	OSTC
7.96329e-251	2.85621	0.295	0.049	2.15033e-246	1	OSR2
4.24156e-250	0.466151	1	1	1.14535e-245	1	RPL19
6.71565e-249	1.16868	0.651	0.258	1.81343e-244	1	SGCD
2.05595e-248	1.19021	0.858	0.529	5.55168e-244	1	LAMA4
2.5341e-247	1.38091	0.728	0.346	6.84284e-243	1	ARHGAP10
3.99955e-247	1.61987	0.557	0.201	1.08e-242	1	TCIM
1.50852e-244	1.78497	0.46	0.134	4.07347e-240	1	OLFML3
2.39803e-244	1.50388	0.636	0.267	6.47541e-240	1	COL5A1
1.66864e-242	1.99104	0.459	0.14	4.50582e-238	1	ZBTB46
4.1924e-242	3.56923	0.211	0.02	1.13207e-237	1	STRA6
5.11822e-241	2.08464	0.403	0.105	1.38207e-236	1	ADGRA2
2.07389e-240	0.508004	1	1	5.60013e-236	1	RPS4X
6.17519e-240	1.36806	0.844	0.635	1.66749e-235	1	LMO4
2.04614e-239	0.921249	0.953	0.827	5.52518e-235	1	RBFOX2
2.04856e-239	2.3653	0.358	0.082	5.53173e-235	1	ABCA6
1.36038e-236	1.3477	0.764	0.449	3.67343e-232	1	RASA2
5.2766e-236	2.01395	0.501	0.177	1.42484e-231	1	PWWP3B
1.19086e-234	2.30119	0.376	0.094	3.21568e-230	1	IL1RAPL1
5.68844e-234	1.75461	0.508	0.176	1.53605e-229	1	SRPX2
9.84732e-234	3.19022	0.345	0.082	2.65907e-229	1	NKAIN2
1.57304e-233	0.448713	1	0.999	4.24769e-229	1	RPL35A
7.96973e-233	0.441856	1	1	2.15207e-228	1	RPS9
1.28055e-232	0.942862	0.964	0.8	3.45787e-228	1	SOX4
7.67786e-229	0.416508	1	1	2.07325e-224	1	RPL11
6.47119e-228	0.911937	0.801	0.378	1.74741e-223	1	LINGO2
4.55219e-227	0.391816	1	1	1.22923e-222	1	RPL32
5.78297e-226	2.90926	0.318	0.069	1.56157e-221	1	BRINP1
1.1635e-225	4.56081	0.177	0.012	3.1418e-221	1	LINC02511
2.76631e-223	1.51542	0.648	0.303	7.46986e-219	1	DOK6
6.73427e-220	0.417624	1	1	1.81846e-215	1	RPL26
1.57297e-218	0.427379	1	1	4.24749e-214	1	RPS13
4.2284e-217	0.448724	1	1	1.14179e-212	1	RPL5
4.5724e-215	2.41309	0.348	0.088	1.23468e-210	1	RUNX1
9.50148e-215	2.01918	0.441	0.146	2.56568e-210	1	TGFB3
3.44619e-214	0.755894	0.996	0.818	9.30574e-210	1	S100A11
4.07177e-212	1.41217	0.683	0.357	1.0995e-207	1	KCTD12
2.61451e-211	3.56158	0.194	0.02	7.05997e-207	1	GABRR1
3.07227e-211	1.23707	0.805	0.557	8.29605e-207	1	SPRED2
3.24297e-211	2.55752	0.352	0.094	8.75699e-207	1	QPCT
3.98414e-211	1.84784	0.453	0.152	1.07584e-206	1	ASXL3
4.21193e-210	0.452533	1	1	1.13735e-205	1	RPS6
8.20344e-210	2.41792	0.334	0.082	2.21517e-205	1	TSLP
1.35254e-209	0.371811	1	1	3.65226e-205	1	RPS28
6.53385e-209	0.453839	1	0.999	1.76434e-204	1	RPL17
1.2979e-208	1.50599	0.625	0.296	3.50472e-204	1	RORB
1.37722e-207	0.418018	1	0.999	3.7189e-203	1	NACA
8.51738e-207	1.28466	0.816	0.577	2.29995e-202	1	PRKCE
1.37901e-206	0.375149	1	1	3.72374e-202	1	RPL13
2.57194e-206	1.6787	0.512	0.199	6.945e-202	1	FHL3
1.09557e-205	1.4594	0.608	0.273	2.95837e-201	1	MTUS1
4.46375e-205	2.88879	0.305	0.071	1.20535e-200	1	FAM135B
7.09618e-204	0.925691	0.935	0.764	1.91618e-199	1	TRPS1
1.31657e-203	1.28724	0.667	0.331	3.55512e-199	1	SEC24D
4.04357e-203	1.86083	0.445	0.15	1.09189e-198	1	DUSP2
6.20831e-201	2.98923	0.231	0.036	1.67643e-196	1	ASPN
1.87075e-200	0.52119	1	0.994	5.0516e-196	1	RPL10A
5.20116e-200	2.50295	0.296	0.066	1.40447e-195	1	CDH23
1.94297e-198	1.24254	0.706	0.378	5.2466e-194	1	NR2F2-AS1
4.88876e-198	2.1644	0.474	0.184	1.32011e-193	1	CNTNAP2
6.48241e-198	1.89506	0.386	0.115	1.75045e-193	1	CLMP
6.99621e-198	2.87827	0.408	0.134	1.88919e-193	1	TAC1
9.6052e-198	0.976476	0.847	0.554	2.59369e-193	1	PPIC
2.30627e-197	0.794075	0.98	0.859	6.22761e-193	1	SYT1
5.54009e-197	0.377122	1	1	1.49599e-192	1	RPL3
1.6852e-196	1.84179	0.461	0.169	4.55054e-192	1	GAS7
2.05527e-196	1.47956	0.601	0.293	5.54984e-192	1	DNM1
5.35497e-196	1.10846	0.87	0.689	1.446e-191	1	SMAD5
6.57457e-196	4.57088	0.142	0.007	1.77533e-191	1	NTRK1
1.01677e-195	2.12265	0.339	0.089	2.74557e-191	1	CACNA1G
2.13251e-195	1.42988	0.462	0.156	5.75842e-191	1	ENSG00000254366
3.77304e-195	2.49204	0.271	0.055	1.01883e-190	1	CHST1
1.21725e-193	1.82362	0.393	0.121	3.28694e-189	1	PPFIA2
4.84811e-193	0.475757	1	0.999	1.30913e-188	1	RPL6
5.64725e-193	3.78581	0.172	0.016	1.52493e-188	1	ENSG00000222022
1.21828e-192	2.49156	0.367	0.109	3.28971e-188	1	RYR2
6.59539e-192	0.38341	1	1	1.78095e-187	1	RPS7
6.92833e-192	0.422996	1	0.999	1.87086e-187	1	RPL37
9.13432e-192	1.33723	0.69	0.403	2.46654e-187	1	EVA1B
1.09394e-187	1.15423	0.82	0.582	2.95396e-183	1	NR2F1
1.33031e-187	0.374334	1	1	3.59224e-183	1	RPS14
4.40271e-187	4.65193	0.141	0.008	1.18887e-182	1	LINC00536
4.91716e-187	2.05214	0.382	0.12	1.32778e-182	1	PDE1A
7.87926e-186	2.86855	0.225	0.037	2.12764e-181	1	LAMC3
8.29624e-186	2.42071	0.287	0.066	2.24023e-181	1	CYP1B1-AS1
2.42948e-185	4.18333	0.146	0.01	6.56033e-181	1	CMKLR1
9.29569e-184	1.81433	0.543	0.243	2.51011e-179	1	SORCS1
1.82728e-183	2.95849	0.229	0.041	4.9342e-179	1	SMOC2
2.05523e-182	1.13449	0.773	0.479	5.54975e-178	1	ZNF521
4.31762e-182	1.35235	0.675	0.387	1.16589e-177	1	RNF24
4.86048e-182	1.00244	0.722	0.373	1.31248e-177	1	EMP1
1.70331e-181	3.33275	0.183	0.023	4.59946e-177	1	KLF5
3.30268e-181	0.371693	1	1	8.91823e-177	1	RPL18
9.72257e-180	1.05991	0.799	0.498	2.62539e-175	1	SEMA3A
8.57208e-178	0.359536	1	1	2.31472e-173	1	RPS8
9.57351e-178	2.24878	0.223	0.039	2.58514e-173	1	IFITM1
1.85746e-177	1.03023	0.624	0.276	5.0157e-173	1	ENSG00000271774
2.97792e-176	2.1144	0.39	0.133	8.04127e-172	1	ADGRL4
1.02725e-175	0.617927	0.982	0.919	2.77388e-171	1	SSR2
5.23618e-175	1.63259	0.399	0.134	1.41393e-170	1	ISLR
7.60755e-175	4.17877	0.161	0.017	2.05427e-170	1	SBSPON
2.60726e-174	0.91599	0.828	0.537	7.04039e-170	1	MYO1B
2.19281e-173	2.08374	0.393	0.138	5.92124e-169	1	ENSG00000291006
5.53745e-173	1.63561	0.452	0.174	1.49528e-168	1	SH3PXD2A
9.18543e-173	1.24715	0.686	0.407	2.48034e-168	1	NR2F2
2.46466e-170	2.83843	0.192	0.028	6.65531e-166	1	TRIM38
7.08302e-170	0.350827	1	1	1.91263e-165	1	RPS27
1.13146e-169	1.18823	0.861	0.671	3.05527e-165	1	NCAM2
1.65232e-169	0.694458	0.962	0.807	4.46175e-165	1	MMP16
2.78918e-169	4.40095	0.129	0.008	7.53163e-165	1	LRRN4CL
4.15709e-169	1.04184	0.838	0.653	1.12254e-164	1	WWTR1
4.50646e-169	5.29642	0.117	0.005	1.21688e-164	1	GJB2
1.15051e-167	1.26484	0.635	0.346	3.10672e-163	1	SLC4A7
2.67785e-167	4.67083	0.121	0.006	7.23099e-163	1	ECEL1
7.14975e-167	1.61431	0.586	0.304	1.93065e-162	1	RUNX1T1
1.4937e-165	3.0482	0.178	0.024	4.03344e-161	1	PRDM1
5.30551e-165	2.21318	0.276	0.068	1.43265e-160	1	HIC1
2.05404e-164	1.86463	0.367	0.121	5.54653e-160	1	SERPING1
2.99018e-162	1.14365	0.671	0.359	8.07438e-158	1	ROR1
5.14268e-162	3.55094	0.143	0.013	1.38868e-157	1	AFAP1L2
6.3676e-162	0.619612	0.868	0.49	1.71944e-157	1	EBF1
6.81944e-162	0.787412	0.894	0.671	1.84145e-157	1	COL5A2
9.73651e-162	0.926155	0.805	0.631	2.62915e-157	1	RPS4Y1
1.62388e-160	1.54252	0.565	0.298	4.38497e-156	1	TLN2
9.36013e-160	3.00603	0.199	0.034	2.52752e-155	1	COL5A3
4.84655e-158	1.11293	0.637	0.333	1.30871e-153	1	FCGRT
5.2476e-158	1.18857	0.971	0.954	1.41701e-153	1	GNAS
6.96594e-158	1.20047	0.718	0.49	1.88101e-153	1	PCNX1
9.50672e-158	1.04882	0.786	0.555	2.5671e-153	1	PEAK1
1.6086e-157	0.792833	0.956	0.772	4.34369e-153	1	ENSG00000243620
2.51464e-157	0.611216	0.976	0.863	6.79029e-153	1	TPM4
1.00165e-156	3.63035	0.146	0.015	2.70475e-152	1	COL7A1
[truncated: 23,984 more rows]

## Sheet: Hs_Sepp_markers
p_val	avg_log2FC	pct.1	pct.2	p_val_adj	cluster	gene
0	2.28677	0.852	0.208	0	0	SLC1A3
0	3.24684	0.7	0.117	0	0	ID4
0	2.5242	0.697	0.136	0	0	CYP26B1
0	2.68979	0.717	0.159	0	0	TTYH1
0	1.95534	0.851	0.311	0	0	HSPA1A
0	2.69432	0.98	0.443	0	0	PTN
0	2.84764	0.702	0.173	0	0	HES4
0	2.00828	0.852	0.352	0	0	GPM6B
0	2.734	0.574	0.106	0	0	SOX2
0	3.48899	0.523	0.066	0	0	HES5
0	2.84361	0.548	0.094	0	0	SPARCL1
0	2.03291	0.645	0.21	0	0	IGFBP2
0	1.82216	0.776	0.357	0	0	VIM
0	2.67302	0.513	0.095	0	0	CXCR4
8.79096e-305	3.0102	0.403	0.06	1.8745e-300	0	LCAT
1.35202e-302	1.90834	0.582	0.149	2.88292e-298	0	ADAMTS6
5.90683e-287	2.66596	0.412	0.069	1.25951e-282	0	TNC
7.94876e-274	1.34164	0.838	0.422	1.69491e-269	0	GRID2
6.53765e-270	2.15045	0.458	0.096	1.39402e-265	0	ATP1A2
9.09924e-264	1.94746	0.508	0.126	1.94023e-259	0	ZFP36L1
4.05997e-261	1.98944	0.557	0.168	8.65708e-257	0	METRN
3.37482e-260	1.51794	0.707	0.277	7.19612e-256	0	MIR9-1HG
3.49659e-251	2.25719	0.421	0.086	7.45578e-247	0	MFGE8
2.08547e-244	3.28261	0.297	0.034	4.44685e-240	0	BTBD17
1.30811e-243	1.86131	0.534	0.157	2.78929e-239	0	HSPA1B
2.06755e-231	2.84139	0.315	0.045	4.40864e-227	0	WNT5A
4.45778e-224	2.67526	0.345	0.062	9.50533e-220	0	MGST1
3.16676e-221	1.86508	0.509	0.155	6.75248e-217	0	ADGRG1
1.24082e-219	2.55179	0.381	0.084	2.6458e-215	0	C1QTNF3
3.80244e-214	3.63865	0.273	0.035	8.10794e-210	0	FST
8.97766e-211	2.73625	0.295	0.043	1.91431e-206	0	ENSG00000188897
1.42716e-210	2.60045	0.321	0.055	3.04314e-206	0	NCKAP5
1.45048e-210	2.31628	0.431	0.118	3.09286e-206	0	CLU
1.52114e-204	1.54006	0.464	0.127	3.24354e-200	0	SOX2-OT
2.04818e-201	0.556361	0.999	0.999	4.36734e-197	0	MALAT1
4.51877e-198	2.60466	0.312	0.056	9.63537e-194	0	SELENOP
6.48928e-198	2.08198	0.395	0.098	1.38371e-193	0	FGFR1
5.13805e-191	2.15495	0.422	0.124	1.09559e-186	0	CD59
3.53742e-189	2.04634	0.395	0.102	7.54285e-185	0	MIR100HG
1.41041e-185	2.32173	0.316	0.063	3.00742e-181	0	SPARC
5.9505e-184	2.55931	0.286	0.05	1.26882e-179	0	CA12
2.82351e-179	1.36605	0.637	0.293	6.02057e-175	0	MAPK10
3.68175e-171	2.76134	0.242	0.035	7.85061e-167	0	MLC1
3.0925e-169	3.0181	0.23	0.031	6.59414e-165	0	DCN
2.19999e-166	2.84742	0.236	0.035	4.69103e-162	0	CRB2
9.7907e-163	1.82062	0.395	0.117	2.08767e-158	0	GRIA1
1.72344e-161	2.49378	0.274	0.054	3.67488e-157	0	SPATA6
3.9268e-158	1.82546	0.37	0.104	8.37311e-154	0	CRNDE
1.33889e-152	2.48621	0.261	0.051	2.85492e-148	0	GSN
6.28887e-149	1.38364	0.532	0.227	1.34098e-144	0	QKI
2.95258e-146	1.11681	0.502	0.193	6.29578e-142	0	PTPRZ1
4.15311e-145	1.91459	0.31	0.078	8.85567e-141	0	BCAN
4.20356e-145	2.91695	0.201	0.028	8.96326e-141	0	GFAP
7.01943e-144	1.97774	0.291	0.068	1.49675e-139	0	SOX6
1.78515e-142	3.15939	0.191	0.025	3.80648e-138	0	SFRP2
5.15375e-142	3.22086	0.18	0.021	1.09893e-137	0	SLITRK6
1.63933e-137	2.78519	0.203	0.031	3.49554e-133	0	LINC02256
9.3401e-137	2.49374	0.231	0.044	1.99159e-132	0	STOM
2.58635e-136	2.51357	0.237	0.047	5.51487e-132	0	DHCR7
4.51231e-136	1.72559	0.342	0.101	9.62159e-132	0	DMD
8.75131e-135	2.53668	0.223	0.041	1.86604e-130	0	CCDC102B
3.71615e-134	2.11507	0.273	0.065	7.92396e-130	0	ENSG00000289128
9.97153e-134	2.37598	0.229	0.044	2.12623e-129	0	PLP1
1.12151e-132	2.18055	0.271	0.065	2.3914e-128	0	PON2
2.86511e-131	3.56517	0.156	0.016	6.10928e-127	0	GDF10
2.52293e-130	2.39538	0.231	0.046	5.37964e-126	0	NTNG2
4.827e-130	1.71899	0.353	0.113	1.02926e-125	0	INTU
2.2637e-126	2.62709	0.189	0.029	4.82689e-122	0	COL1A2
1.06706e-125	0.990352	0.662	0.358	2.27529e-121	0	MIR99AHG
3.2016e-125	2.84363	0.18	0.026	6.82677e-121	0	PLTP
1.9093e-122	2.66622	0.192	0.032	4.07119e-118	0	LFNG
8.25413e-121	2.05662	0.261	0.066	1.76003e-116	0	SPRY1
9.81812e-120	2.65945	0.189	0.032	2.09352e-115	0	SLC4A4
3.6088e-119	2.17416	0.225	0.048	7.69504e-115	0	NOTCH2NLC
4.97725e-119	2.04516	0.267	0.07	1.0613e-114	0	SMOC1
2.3199e-116	2.65851	0.173	0.026	4.94672e-112	0	LINC01727
2.34765e-116	2.38139	0.202	0.039	5.00589e-112	0	IFI44L
9.38175e-115	1.96666	0.257	0.067	2.00047e-110	0	LRIG1
2.29919e-114	1.2676	0.496	0.233	4.90256e-110	0	ARHGAP21
2.38457e-114	2.46551	0.202	0.04	5.08461e-110	0	NES
6.09125e-114	1.28625	0.572	0.314	1.29884e-109	0	CALR
9.12589e-114	2.63094	0.186	0.033	1.94591e-109	0	GAS2L3
1.16956e-112	2.29432	0.204	0.041	2.49386e-108	0	RFTN2
1.47778e-112	3.15466	0.138	0.015	3.15106e-108	0	F3
1.97144e-111	1.95344	0.247	0.063	4.2037e-107	0	SLC25A37
2.12155e-110	2.95792	0.147	0.018	4.52377e-106	0	PIK3C2G
2.77252e-110	1.58223	0.345	0.124	5.91184e-106	0	GLUL
6.70669e-110	1.99838	0.242	0.062	1.43007e-105	0	EDNRB
3.42439e-109	2.02617	0.242	0.062	7.30182e-105	0	NKAIN4
1.31172e-108	2.97884	0.149	0.02	2.79697e-104	0	MS4A8
1.60847e-108	2.19121	0.212	0.047	3.42975e-104	0	PCDH8
2.281e-107	1.92943	0.247	0.065	4.86378e-103	0	PLCE1
2.04629e-106	2.41512	0.192	0.039	4.36331e-102	0	PLPP3
5.30593e-106	2.65376	0.161	0.025	1.13138e-101	0	ABCA8
6.69992e-105	1.77626	0.244	0.064	1.42862e-100	0	PAX3
5.90146e-104	2.69056	0.157	0.025	1.25837e-99	0	ACSS1
5.18621e-102	1.14808	0.523	0.271	1.10586e-97	0	CD63
2.17401e-101	2.07212	0.235	0.063	4.63563e-97	0	CD9
2.94795e-101	1.72194	0.285	0.091	6.28592e-97	0	ST8SIA1
3.88621e-101	2.12132	0.199	0.044	8.28656e-97	0	PLEKHH2
4.94454e-101	0.870825	0.739	0.504	1.05433e-96	0	CPE
8.82795e-100	2.56227	0.164	0.029	1.88238e-95	0	WNT3
2.28026e-98	0.842128	0.739	0.511	4.8622e-94	0	WSB1
4.11079e-98	1.55509	0.322	0.116	8.76543e-94	0	NPAS3
1.51996e-97	2.84538	0.143	0.021	3.24102e-93	0	CYP26A1
2.7972e-97	2.21869	0.155	0.026	5.96448e-93	0	PDGFRB
1.81791e-96	2.72756	0.148	0.023	3.87633e-92	0	CCDC80
5.43299e-96	0.814925	0.727	0.485	1.15848e-91	0	ARGLU1
1.51639e-95	1.18506	0.474	0.232	3.23339e-91	0	SEMA6A
6.84157e-95	1.90106	0.231	0.064	1.45883e-90	0	RIPK2-DT
1.52972e-94	3.29246	0.118	0.013	3.26181e-90	0	ENSG00000272512
5.35569e-92	2.43195	0.163	0.031	1.14199e-87	0	FAT1
1.20905e-89	2.28558	0.184	0.043	2.57805e-85	0	FZD7
6.63645e-89	2.81585	0.133	0.02	1.41509e-84	0	EMP3
1.64218e-88	2.35515	0.166	0.035	3.50161e-84	0	TFPI
2.34202e-88	1.25253	0.288	0.099	4.99389e-84	0	NEAT1
3.10536e-88	2.18576	0.197	0.05	6.62156e-84	0	FGFBP3
3.99582e-87	2.36015	0.161	0.033	8.52029e-83	0	PRTG
6.36826e-87	2.16547	0.168	0.036	1.3579e-82	0	ENSG00000289644
2.05047e-85	1.29258	0.464	0.249	4.37221e-81	0	HSP90B1
5.56519e-85	1.57874	0.252	0.082	1.18667e-80	0	NR2F2-AS1
9.29971e-85	1.91449	0.188	0.047	1.98298e-80	0	NOTCH2NLA
2.84506e-84	1.86499	0.201	0.054	6.06652e-80	0	BCHE
6.94129e-83	2.12094	0.174	0.041	1.48009e-78	0	GABRG3
2.22809e-82	1.40405	0.294	0.11	4.75096e-78	0	ENSG00000260664
4.53877e-82	1.6406	0.248	0.082	9.67803e-78	0	DTNA
5.9694e-82	2.72714	0.173	0.042	1.27286e-77	0	APOE
6.42425e-82	2.41015	0.136	0.024	1.36984e-77	0	ENSG00000286954
1.38008e-81	1.70697	0.213	0.062	2.94275e-77	0	ANOS1
9.40776e-81	2.86457	0.111	0.015	2.00602e-76	0	LUM
7.84736e-80	1.08748	0.532	0.317	1.67329e-75	0	CD81
8.49077e-80	2.87442	0.115	0.016	1.81049e-75	0	EMP1
9.8489e-80	2.44646	0.136	0.025	2.10008e-75	0	IRX5
1.57988e-78	1.34899	0.394	0.195	3.36878e-74	0	HSPA5
1.73975e-77	2.8708	0.107	0.014	3.70967e-73	0	MXRA8
2.18531e-77	2.05866	0.182	0.049	4.65974e-73	0	HSPB1
3.2775e-77	1.34249	0.356	0.163	6.98861e-73	0	PDIA6
5.86522e-77	2.15989	0.161	0.038	1.25064e-72	0	TMEM47
5.869e-77	2.47133	0.132	0.025	1.25145e-72	0	FAM89A
1.26426e-76	1.72776	0.205	0.061	2.69578e-72	0	MIR9-3HG
5.56716e-76	2.23135	0.154	0.035	1.18709e-71	0	PALS2
7.49424e-76	2.7691	0.115	0.018	1.598e-71	0	AHNAK
1.5779e-74	0.981355	0.467	0.25	3.36456e-70	0	ZBTB20
2.9124e-74	1.77491	0.2	0.059	6.21012e-70	0	DENND2B
2.9959e-74	1.25377	0.374	0.181	6.38816e-70	0	B2M
2.54892e-73	2.39073	0.131	0.026	5.43505e-69	0	MEGF10
1.21443e-72	1.68329	0.219	0.072	2.58953e-68	0	ITM2C
1.87442e-72	1.90949	0.169	0.044	3.99682e-68	0	CDH10
5.61407e-71	1.34226	0.282	0.112	1.19709e-66	0	ZEB2
1.04201e-70	2.58786	0.117	0.02	2.22188e-66	0	FRZB
1.08068e-70	1.591	0.248	0.092	2.30433e-66	0	HECTD2
2.21292e-70	2.06107	0.16	0.041	4.71861e-66	0	ID1
6.03272e-70	1.1717	0.37	0.18	1.28636e-65	0	NTRK2
1.36326e-69	1.85959	0.173	0.048	2.90687e-65	0	PRCP
1.63217e-69	2.35803	0.133	0.028	3.48027e-65	0	SFXN5
8.51971e-69	1.30029	0.325	0.147	1.81666e-64	0	MSMO1
1.00807e-68	2.56837	0.108	0.017	2.14951e-64	0	SERPINH1
1.17214e-68	2.11914	0.139	0.031	2.49935e-64	0	NOTCH2
2.43634e-68	1.65549	0.217	0.074	5.195e-64	0	RFX4
3.77952e-68	2.07346	0.148	0.036	8.05906e-64	0	BMPR1B
3.90327e-68	1.8594	0.175	0.05	8.32294e-64	0	KLF6
3.20044e-67	2.24951	0.127	0.026	6.8243e-63	0	FAM181B
2.9869e-66	2.60564	0.11	0.019	6.36897e-62	0	FAM107A
2.79993e-65	1.2823	0.246	0.093	5.9703e-61	0	AASS
4.64274e-65	2.70557	0.1	0.016	9.89972e-61	0	NHSL1-AS1
5.7337e-65	1.91539	0.157	0.042	1.2226e-60	0	ENSG00000291063
6.43285e-65	1.22104	0.345	0.167	1.37168e-60	0	DCLK1
7.04301e-65	2.26606	0.12	0.024	1.50178e-60	0	CDCA7
9.54675e-65	2.60652	0.105	0.018	2.03565e-60	0	CTNNA3
2.10102e-64	1.78611	0.178	0.054	4.48e-60	0	HIF3A
6.43003e-64	1.63231	0.189	0.06	1.37108e-59	0	LINC01473
6.60137e-64	1.68074	0.205	0.071	1.40761e-59	0	RGMA
8.25789e-64	1.37564	0.267	0.111	1.76083e-59	0	AMER2
6.11403e-63	2.3668	0.113	0.022	1.30369e-58	0	CABP7
1.38791e-61	0.929968	0.507	0.319	2.95944e-57	0	SCG3
3.32179e-60	1.98166	0.134	0.033	7.08306e-56	0	CXXC4
4.84719e-60	1.56111	0.196	0.067	1.03357e-55	0	POU3F3
5.51765e-60	2.36326	0.11	0.022	1.17653e-55	0	TJP2
7.50617e-60	2.03292	0.133	0.033	1.60054e-55	0	PREX1
7.61693e-60	2.42949	0.105	0.02	1.62416e-55	0	TP53I13
4.18488e-59	1.49954	0.197	0.068	8.92343e-55	0	FAT3
3.2682e-58	2.20288	0.116	0.026	6.96879e-54	0	FKBP10
8.10253e-58	2.11454	0.122	0.029	1.7277e-53	0	BCL2
1.79974e-57	1.65284	0.172	0.055	3.83758e-53	0	ATP2B4
1.81516e-57	2.29229	0.105	0.021	3.87047e-53	0	TENT5A
3.1012e-57	1.76716	0.158	0.048	6.61269e-53	0	TRPS1
9.89163e-57	1.8565	0.146	0.041	2.10919e-52	0	PTPN13
3.33854e-56	1.55232	0.207	0.078	7.11877e-52	0	SERPINI1
3.49422e-56	1.58229	0.177	0.059	7.45071e-52	0	LIMCH1
3.78395e-56	1.99115	0.134	0.035	8.06851e-52	0	ADGRB1
1.55973e-55	1.61505	0.18	0.062	3.3258e-51	0	NPHP3
9.2933e-55	1.86985	0.139	0.039	1.98161e-50	0	PDLIM5
3.00681e-54	1.51021	0.188	0.067	6.41142e-50	0	DNAAF4
4.74922e-53	1.20248	0.218	0.086	1.01268e-48	0	EGFR
4.98964e-53	2.12053	0.112	0.026	1.06394e-48	0	JAM2
5.15137e-53	0.874265	0.558	0.389	1.09843e-48	0	SEPTIN7
7.37012e-53	2.07172	0.111	0.026	1.57153e-48	0	HES1
8.20955e-53	2.15059	0.112	0.026	1.75052e-48	0	MOK
1.27839e-52	1.95762	0.121	0.031	2.72591e-48	0	MYLK
1.42744e-52	1.84018	0.136	0.039	3.04374e-48	0	ILDR2
2.74223e-52	2.0286	0.121	0.031	5.84725e-48	0	TGFB2
2.88022e-52	1.38563	0.237	0.102	6.1415e-48	0	PTCH1
7.34013e-52	0.523893	0.686	0.488	1.56514e-47	0	NFIA
1.13751e-51	1.45817	0.166	0.056	2.42552e-47	0	BOC
1.95172e-51	2.21709	0.1	0.021	4.16166e-47	0	FZD10
4.25189e-51	1.62832	0.167	0.058	9.06631e-47	0	SOX9
1.20406e-50	0.999869	0.382	0.218	2.56742e-46	0	CANX
1.58504e-50	1.07779	0.324	0.169	3.37978e-46	0	DDR1
3.82169e-50	1.0521	0.331	0.175	8.14899e-46	0	LAPTM4A
5.13355e-50	1.29676	0.212	0.086	1.09463e-45	0	SEMA6D
9.6323e-50	1.97849	0.108	0.026	2.0539e-45	0	NOTCH1
9.84917e-50	1.3724	0.202	0.08	2.10014e-45	0	LIFR
1.48621e-48	1.99448	0.113	0.029	3.16904e-44	0	TSPAN6
2.06144e-48	1.96058	0.107	0.026	4.39562e-44	0	NFATC4
5.72757e-48	1.22497	0.251	0.116	1.22129e-43	0	COMT
1.74147e-47	1.56201	0.165	0.059	3.71333e-43	0	ADGRB2
5.4438e-47	1.88235	0.118	0.033	1.16078e-42	0	CD99
6.07013e-47	1.99112	0.104	0.025	1.29433e-42	0	FREM1
2.62239e-46	1.94493	0.105	0.026	5.59172e-42	0	LMO3
5.00381e-46	1.5509	0.158	0.056	1.06696e-41	0	LTBP3
6.95709e-46	1.70379	0.144	0.048	1.48346e-41	0	LRRIQ1
1.0773e-45	1.29563	0.205	0.086	2.29713e-41	0	LRRC3B
1.67806e-45	2.01284	0.103	0.026	3.57812e-41	0	FAM111A
1.95466e-45	0.916349	0.29	0.145	4.16792e-41	0	RMST
3.47694e-45	0.557543	0.572	0.384	7.41388e-41	0	PCDH9
3.73387e-45	1.03272	0.307	0.163	7.96173e-41	0	HMGCS1
4.20651e-45	0.674749	0.294	0.15	8.96954e-41	0	SAT1
4.56935e-45	1.35037	0.188	0.075	9.74322e-41	0	PTPRM
8.6953e-45	1.07197	0.28	0.141	1.8541e-40	0	GPC1
4.13823e-44	1.69232	0.137	0.045	8.82395e-40	0	PHLDA1
8.59084e-44	2.03138	0.104	0.027	1.83182e-39	0	TSC22D4
1.25795e-43	1.25514	0.192	0.079	2.68234e-39	0	SLC25A26
2.34705e-43	0.822476	0.456	0.296	5.00462e-39	0	HP1BP3
3.01936e-43	1.60884	0.129	0.041	6.43818e-39	0	ENSG00000289612
9.58332e-43	1.89302	0.106	0.029	2.04345e-38	0	CDC42EP4
2.27599e-42	1.164	0.248	0.121	4.85309e-38	0	DCLK2
2.84969e-42	1.43227	0.149	0.053	6.07639e-38	0	GULP1
8.60949e-42	1.52596	0.151	0.055	1.8358e-37	0	TMEM67
1.26624e-41	1.1462	0.212	0.094	2.70001e-37	0	SERPINE2
1.09462e-40	1.3197	0.184	0.077	2.33406e-36	0	TMEM98
1.32757e-40	0.830473	0.359	0.209	2.83077e-36	0	ANKS1B
1.38735e-40	1.42312	0.17	0.068	2.95826e-36	0	WIPF2
3.29562e-40	1.19381	0.233	0.113	7.02726e-36	0	RCN1
3.87584e-40	1.66545	0.108	0.032	8.26446e-36	0	APCDD1
9.72677e-40	1.80897	0.102	0.028	2.07404e-35	0	TCF7L2
3.90909e-39	1.69656	0.103	0.029	8.33536e-35	0	PTF1A
9.27675e-39	1.42117	0.155	0.06	1.97808e-34	0	NDRG2
1.12135e-38	1.28092	0.179	0.076	2.39105e-34	0	SPRY2
1.68308e-38	0.879488	0.318	0.179	3.58884e-34	0	MEIS1
2.16115e-37	1.58108	0.104	0.031	4.60821e-33	0	ZFP36L2
2.35387e-37	1.09175	0.234	0.117	5.01915e-33	0	OPHN1
2.871e-37	0.765108	0.417	0.272	6.12183e-33	0	TMBIM6
4.39155e-37	1.45881	0.13	0.046	9.3641e-33	0	SEMA5B
6.63073e-37	1.76733	0.106	0.032	1.41387e-32	0	PHGDH
1.01515e-36	1.49328	0.17	0.073	2.1646e-32	0	DDIT4
1.09588e-36	1.28534	0.168	0.071	2.33675e-32	0	IQCK
1.44321e-36	0.82834	0.33	0.193	3.07736e-32	0	FZD3
4.21601e-36	1.01282	0.239	0.121	8.98979e-32	0	SPECC1
6.83635e-36	1.00037	0.233	0.117	1.45772e-31	0	TET1
2.4402e-35	1.62531	0.11	0.036	5.20324e-31	0	CLIC1
3.02878e-35	1.65635	0.102	0.031	6.45827e-31	0	HLA-C
3.19984e-35	1.30305	0.184	0.084	6.82301e-31	0	GLUD1
5.29773e-35	1.11674	0.214	0.105	1.12963e-30	0	CNN3
7.64642e-35	1.62781	0.116	0.04	1.63045e-30	0	SIRPA
8.96347e-35	1.25802	0.161	0.068	1.91128e-30	0	ENSG00000291015
2.20576e-34	1.09476	0.209	0.102	4.70335e-30	0	LPCAT1
5.05164e-34	0.802491	0.333	0.2	1.07716e-29	0	SSBP2
6.30909e-34	1.39492	0.139	0.054	1.34529e-29	0	ITGA7
7.47832e-34	1.37255	0.136	0.052	1.5946e-29	0	NBPF14
1.00663e-33	1.27699	0.16	0.068	2.14644e-29	0	GOLIM4
1.21873e-33	1.22224	0.16	0.068	2.59869e-29	0	MEIS1-AS2
1.33498e-33	0.454402	0.639	0.483	2.84659e-29	0	NOVA1
1.61787e-33	1.11492	0.199	0.096	3.44979e-29	0	CCDC14
5.89719e-33	1.61393	0.101	0.033	1.25746e-28	0	JAG1
9.03001e-33	1.35552	0.138	0.055	1.92547e-28	0	ANXA5
2.35581e-32	0.80366	0.288	0.164	5.02329e-28	0	CALD1
2.37278e-32	1.03782	0.211	0.106	5.05948e-28	0	PNRC1
2.60235e-32	0.745677	0.314	0.186	5.54899e-28	0	LSAMP
4.02969e-32	1.58715	0.106	0.036	8.59251e-28	0	PMEPA1
1.06546e-31	1.27572	0.16	0.071	2.27187e-27	0	PDIA4
1.74903e-31	1.23483	0.15	0.064	3.72945e-27	0	IRX2
2.47102e-31	1.1675	0.158	0.07	5.26896e-27	0	EFHC1
2.91166e-31	0.337713	0.737	0.588	6.20854e-27	0	LINC00461
3.46701e-31	1.64843	0.1	0.034	7.3927e-27	0	SLC35F1
6.45696e-31	1.54748	0.113	0.041	1.37682e-26	0	FRY-AS1
8.62429e-31	1.44781	0.123	0.047	1.83896e-26	0	PLAGL1
9.38483e-31	0.438491	0.623	0.471	2.00113e-26	0	N4BP2L2
1.01907e-30	1.41405	0.105	0.037	2.17296e-26	0	FIGN
1.16474e-30	0.425393	0.721	0.6	2.48357e-26	0	CHD9
1.35641e-30	1.15438	0.161	0.072	2.89227e-26	0	CACHD1
1.42057e-30	1.34965	0.129	0.052	3.02908e-26	0	BCAP29
5.55877e-30	1.00318	0.205	0.105	1.1853e-25	0	TCF12
1.23125e-29	0.698583	0.387	0.259	2.6254e-25	0	SRSF6
1.5602e-29	1.48175	0.106	0.038	3.32682e-25	0	MT2A
2.22719e-29	1.42091	0.114	0.043	4.74903e-25	0	RASSF2
2.98874e-29	1.44482	0.119	0.046	6.37289e-25	0	MPDZ
5.13012e-29	1.37518	0.117	0.045	1.0939e-24	0	CDH4
5.98715e-29	1.34884	0.126	0.051	1.27664e-24	0	CSMD2
8.25317e-29	0.957958	0.249	0.142	1.75982e-24	0	GOLM1
1.03329e-28	1.50035	0.102	0.037	2.20328e-24	0	STXBP3
1.12308e-28	0.609716	0.452	0.318	2.39474e-24	0	ITM2B
2.12243e-28	1.47798	0.1	0.036	4.52566e-24	0	PSAT1
4.53326e-28	1.0658	0.165	0.078	9.66627e-24	0	PLD5
4.90096e-28	1.54867	0.103	0.038	1.04503e-23	0	GATM
1.21917e-27	1.36298	0.119	0.048	2.59964e-23	0	AKAP7
2.58838e-27	1.44146	0.102	0.037	5.5192e-23	0	CEP126
3.98294e-27	1.23377	0.13	0.056	8.49281e-23	0	SEMA6A-AS1
4.95397e-27	1.24967	0.13	0.056	1.05633e-22	0	NBPF10
1.01011e-26	1.29906	0.263	0.161	2.15386e-22	0	CST3
1.04723e-26	0.882126	0.291	0.184	2.233e-22	0	SEPTIN11
1.23924e-26	1.30193	0.121	0.05	2.64244e-22	0	EFNB2
2.33323e-26	1.28451	0.121	0.051	4.97516e-22	0	UNC80
2.50504e-26	0.868395	0.215	0.117	5.34151e-22	0	ENSG00000243620
3.18731e-26	1.08636	0.169	0.084	6.7963e-22	0	PRDX4
9.00666e-26	1.27153	0.121	0.051	1.92049e-21	0	TMEM170A
2.53157e-25	0.91539	0.153	0.073	5.39807e-21	0	CEROX1
4.00269e-25	1.41328	0.103	0.041	8.53493e-21	0	ALDH9A1
4.20422e-25	1.01469	0.174	0.089	8.96466e-21	0	STIM2
1.04885e-23	0.612478	0.381	0.265	2.23647e-19	0	NR2F1
1.29438e-23	0.973605	0.163	0.083	2.76001e-19	0	TLE1
2.52918e-23	1.33265	0.103	0.042	5.39298e-19	0	BRINP3
2.66864e-23	1.30573	0.104	0.043	5.69035e-19	0	REST
2.86285e-23	1.20012	0.126	0.057	6.10445e-19	0	ETV5
3.6944e-23	0.454323	0.419	0.293	7.87757e-19	0	SRGAP3
9.79755e-23	1.10381	0.136	0.065	2.08913e-18	0	GPRC5B
9.95145e-23	1.16604	0.113	0.049	2.12195e-18	0	MN1
1.75532e-22	1.07537	0.137	0.066	3.74286e-18	0	RETREG1
3.54694e-22	1.12459	0.123	0.057	7.56315e-18	0	IFT80
4.57017e-22	0.480269	0.528	0.414	9.74497e-18	0	SON
7.48436e-22	0.772022	0.251	0.156	1.59589e-17	0	PHACTR1
1.15478e-21	1.13506	0.121	0.056	2.46233e-17	0	NAPEPLD
1.83753e-21	1.08532	0.12	0.056	3.91817e-17	0	MASP1
2.39846e-21	0.937578	0.158	0.083	5.11424e-17	0	PRKD3
4.74951e-21	0.970592	0.149	0.076	1.01274e-16	0	TJP1
6.0045e-21	0.977575	0.174	0.096	1.28034e-16	0	AGPAT5
6.19989e-21	0.948911	0.157	0.083	1.322e-16	0	PHYHIPL
6.83441e-21	1.17313	0.123	0.059	1.4573e-16	0	DAG1
8.56557e-21	0.76393	0.273	0.178	1.82644e-16	0	PDIA3
1.13335e-20	0.637212	0.318	0.217	2.41663e-16	0	NF1
1.24998e-20	0.861739	0.172	0.094	2.66533e-16	0	PDLIM3
1.27227e-20	0.752718	0.2	0.115	2.71285e-16	0	NDRG4
1.57017e-20	0.679744	0.236	0.144	3.34807e-16	0	AHI1
1.91874e-20	1.05801	0.118	0.055	4.09133e-16	0	ADD3
1.94491e-20	0.977225	0.131	0.064	4.14714e-16	0	PANTR1
2.30783e-20	0.928064	0.16	0.085	4.92098e-16	0	ABAT
2.64233e-20	0.899127	0.166	0.091	5.63424e-16	0	JUN
2.80486e-20	1.146	0.107	0.048	5.9808e-16	0	FAM161A
4.25749e-20	0.80416	0.214	0.129	9.07825e-16	0	TMEM106B
5.09793e-20	0.644789	0.221	0.132	1.08703e-15	0	ID2
6.99618e-20	1.0716	0.133	0.067	1.4918e-15	0	ENSG00000267002
1.19201e-19	0.630174	0.255	0.162	2.54173e-15	0	TFDP2
1.26242e-19	0.600188	0.275	0.177	2.69185e-15	0	MDK
2.65637e-19	0.921866	0.139	0.071	5.66417e-15	0	CYP20A1
5.47705e-19	1.03566	0.129	0.065	1.16787e-14	0	ATP1B2
6.09422e-19	0.929065	0.147	0.078	1.29947e-14	0	GPSM2
7.23134e-19	1.23349	0.105	0.049	1.54194e-14	0	SMC2
7.93034e-19	1.06435	0.111	0.052	1.69099e-14	0	BAALC
1.04484e-18	0.833269	0.173	0.098	2.2279e-14	0	IDH1
2.89037e-18	1.09596	0.1	0.045	6.16314e-14	0	SAP30-DT
3.17667e-18	0.925856	0.138	0.072	6.77362e-14	0	NBPF19
6.57411e-18	0.769701	0.263	0.179	1.4018e-13	0	CYP51A1
1.02458e-17	1.1672	0.103	0.049	2.18472e-13	0	ACTN1
1.10489e-17	1.05609	0.101	0.047	2.35595e-13	0	ACSL6
1.17085e-17	0.936994	0.149	0.083	2.4966e-13	0	MLEC
1.9673e-17	1.11184	0.104	0.05	4.19488e-13	0	RNF169
2.53765e-17	0.652701	0.228	0.146	5.41103e-13	0	NR2F2
4.28513e-17	0.621858	0.281	0.193	9.13718e-13	0	SPAG9
4.40019e-17	0.798781	0.176	0.104	9.38252e-13	0	FOXP1
4.42079e-17	1.00654	0.114	0.057	9.42645e-13	0	ARHGAP29
5.23091e-17	0.484744	0.374	0.276	1.11539e-12	0	MDM4
5.80432e-17	1.06648	0.105	0.051	1.23766e-12	0	BMPR1A
6.96842e-17	0.840503	0.14	0.076	1.48588e-12	0	MARK1
7.82526e-17	1.03741	0.135	0.073	1.66858e-12	0	HELLS
5.53884e-16	0.805815	0.162	0.095	1.18105e-11	0	DYNC2I1
1.55877e-15	0.86221	0.121	0.064	3.32376e-11	0	PLEC
1.61948e-15	0.686252	0.252	0.173	3.45322e-11	0	PPIB
2.11881e-15	1.02381	0.105	0.053	4.51794e-11	0	MELTF-AS1
2.92757e-15	0.741181	0.186	0.116	6.24246e-11	0	SDC3
3.20437e-15	0.991724	0.108	0.056	6.83268e-11	0	ENTPD1-AS1
3.46707e-15	0.820998	0.13	0.072	7.39283e-11	0	PLXDC2
5.83031e-15	0.697085	0.184	0.114	1.2432e-10	0	OFD1
9.99852e-15	0.8012	0.138	0.079	2.13198e-10	0	ZMAT1
1.14174e-14	0.462809	0.36	0.27	2.43453e-10	0	MAP2
1.3589e-14	0.842141	0.136	0.078	2.89759e-10	0	DYNC2H1
1.57617e-14	0.779735	0.161	0.097	3.36086e-10	0	VGLL4
2.28528e-14	0.706407	0.159	0.095	4.87289e-10	0	UBE2G2
5.11027e-14	0.786651	0.167	0.104	1.08966e-09	0	MANF
7.3198e-14	0.890344	0.101	0.053	1.5608e-09	0	NBPF8
1.01886e-13	0.667592	0.239	0.167	2.17252e-09	0	SQLE
1.35296e-13	0.514274	0.248	0.171	2.88491e-09	0	FRMD4A
1.59228e-13	0.870996	0.106	0.056	3.39523e-09	0	TLK1
2.32696e-13	0.714699	0.17	0.107	4.96178e-09	0	CCS
2.86374e-13	0.868662	0.121	0.069	6.10635e-09	0	CALU
3.79838e-13	0.63446	0.208	0.139	8.09928e-09	0	PRXL2A
4.01918e-13	0.903802	0.126	0.073	8.5701e-09	0	SLF2
4.40027e-13	0.820055	0.121	0.069	9.38269e-09	0	MAP9
4.63319e-13	0.759222	0.136	0.08	9.87935e-09	0	HIBCH
4.86412e-13	0.881707	0.119	0.067	1.03718e-08	0	GAN
4.88998e-13	0.984483	0.108	0.059	1.04269e-08	0	HMGB2
5.8885e-13	0.713756	0.169	0.108	1.2556e-08	0	SLC1A2
5.94217e-13	0.921301	0.1	0.053	1.26705e-08	0	SCD
6.41473e-13	0.422611	0.4	0.318	1.36781e-08	0	FUS
8.44649e-13	0.782733	0.142	0.086	1.80105e-08	0	DARS1
9.95449e-13	0.74596	0.152	0.094	2.1226e-08	0	CRIP2
1.30258e-12	0.709756	0.161	0.102	2.77749e-08	0	GATAD1
1.65056e-12	0.494996	0.267	0.192	3.51948e-08	0	CNR1
7.60073e-12	0.461106	0.231	0.161	1.6207e-07	0	FBXW7
8.58292e-12	0.615289	0.162	0.103	1.83014e-07	0	ENSG00000289528
1.1008e-11	0.87334	0.106	0.06	2.34724e-07	0	NLGN3
1.34231e-11	0.703012	0.119	0.07	2.86221e-07	0	NDST3
1.75462e-11	0.473462	0.224	0.156	3.74138e-07	0	MAML2
2.28341e-11	0.722276	0.117	0.069	4.86892e-07	0	NBPF15
2.88614e-11	0.439134	0.325	0.25	6.15412e-07	0	SRSF2
3.0195e-11	0.377636	0.348	0.268	6.43847e-07	0	GPBP1
3.23156e-11	0.639545	0.153	0.098	6.89066e-07	0	TLE4
3.23749e-11	0.710465	0.132	0.081	6.90329e-07	0	CDK10
3.51708e-11	0.759241	0.137	0.086	7.49947e-07	0	FLRT3
4.85246e-11	0.624206	0.156	0.101	1.03469e-06	0	FANCL
6.57853e-11	0.548644	0.259	0.192	1.40274e-06	0	ENO1
6.8166e-11	0.684555	0.137	0.086	1.4535e-06	0	TMEM50B
7.94494e-11	0.508608	0.255	0.188	1.6941e-06	0	PRMT2
8.46385e-11	0.677791	0.128	0.079	1.80475e-06	0	NBPF20
8.81892e-11	0.644993	0.181	0.124	1.88046e-06	0	CNTFR
9.32711e-11	0.450467	0.3	0.229	1.98882e-06	0	HSPE1
1.16121e-10	0.553643	0.235	0.171	2.47604e-06	0	SYT11
1.61497e-10	0.676518	0.137	0.086	3.44359e-06	0	PEA15
2.66314e-10	0.678709	0.119	0.073	5.67862e-06	0	ENSG00000288066
3.00254e-10	0.483784	0.275	0.208	6.40231e-06	0	LRRN1
3.67145e-10	0.762589	0.107	0.064	7.82864e-06	0	CMTR2
4.38236e-10	0.573726	0.167	0.113	9.34451e-06	0	RPS27L
4.46574e-10	0.343006	0.388	0.313	9.5223e-06	0	KANSL1
5.00563e-10	0.582519	0.179	0.124	1.06735e-05	0	SEPTIN2
6.28805e-10	0.479642	0.262	0.198	1.3408e-05	0	SF1
6.65689e-10	0.764943	0.112	0.068	1.41945e-05	0	SCCPDH
1.0618e-09	0.732375	0.119	0.075	2.26408e-05	0	GNAI2
1.81412e-09	0.651633	0.139	0.091	3.86826e-05	0	DDOST
1.82237e-09	0.566909	0.154	0.103	3.88583e-05	0	TTC28
1.90251e-09	0.514303	0.152	0.102	4.05672e-05	0	SLC3A2
2.46426e-09	0.691968	0.113	0.07	5.25455e-05	0	IGDCC3
3.17595e-09	0.521206	0.149	0.099	6.77207e-05	0	CCND2
4.25272e-09	0.41289	0.262	0.199	9.06809e-05	0	PKN2
4.96121e-09	0.508622	0.196	0.141	0.000105788	0	LRPAP1
5.35189e-09	0.580327	0.153	0.104	0.000114118	0	CTNND2
6.09405e-09	0.346822	0.297	0.229	0.000129943	0	ATP1B1
6.17075e-09	0.365002	0.278	0.213	0.000131579	0	ABI2
8.06892e-09	0.39929	0.239	0.179	0.000172054	0	FYN
9.10978e-09	0.622609	0.12	0.077	0.000194248	0	SPPL2A
1.00775e-08	0.502554	0.171	0.119	0.000214882	0	PTPRG
1.06769e-08	0.456229	0.218	0.161	0.000227664	0	NHLRC3
1.24983e-08	0.439479	0.169	0.117	0.000266501	0	PIK3R1
1.48322e-08	0.437154	0.281	0.221	0.000316266	0	NASP
1.57185e-08	0.58149	0.165	0.116	0.000335165	0	TMED9
1.67231e-08	0.438319	0.197	0.143	0.000356588	0	ENSG00000289611
2.12609e-08	0.626413	0.142	0.097	0.000453346	0	GCSH
2.51883e-08	0.482735	0.162	0.113	0.000537089	0	SESN3
2.60057e-08	0.542525	0.15	0.103	0.000554519	0	MRPS5
2.99084e-08	0.56699	0.172	0.123	0.000637736	0	TMBIM4
3.12895e-08	0.733361	0.101	0.063	0.000667185	0	CHPT1
3.53354e-08	0.622716	0.131	0.088	0.000753457	0	TMEM9B
3.66517e-08	0.64715	0.106	0.068	0.000781525	0	INTS3
3.84217e-08	0.624268	0.103	0.065	0.000819266	0	CFAP97
4.2788e-08	0.570175	0.154	0.108	0.000912368	0	ARL6IP6
4.53627e-08	0.666219	0.138	0.094	0.000967269	0	B4GAT1
5.01095e-08	0.533504	0.128	0.086	0.00106849	0	TEAD1
5.48945e-08	0.355184	0.401	0.342	0.00117052	0	SRSF5
5.94377e-08	0.36088	0.32	0.259	0.00126739	0	XPO1
6.52126e-08	0.581967	0.122	0.081	0.00139053	0	HOOK2
6.55015e-08	0.567204	0.118	0.078	0.00139669	0	AKAP11
8.55987e-08	0.546465	0.143	0.099	0.00182522	0	UGP2
9.40936e-08	0.680117	0.102	0.065	0.00200636	0	ZBTB37
9.74329e-08	0.379683	0.323	0.262	0.00207756	0	JUND
1.14431e-07	0.61823	0.111	0.073	0.00244001	0	DNAJC1
1.1558e-07	0.431592	0.211	0.158	0.00246452	0	ORMDL1
1.20865e-07	0.5752	0.143	0.1	0.0025772	0	TMED10
1.37916e-07	0.495097	0.187	0.138	0.00294079	0	CREBZF
1.40727e-07	0.523326	0.128	0.087	0.00300073	0	CSAD
2.07882e-07	0.530519	0.166	0.12	0.00443268	0	PPP1R9A
2.46471e-07	0.535554	0.136	0.094	0.00525549	0	LEPROT
2.89683e-07	0.60995	0.101	0.065	0.0061769	0	BBX
2.95628e-07	0.319395	0.357	0.298	0.00630367	0	TRA2A
3.28075e-07	0.343252	0.243	0.189	0.00699555	0	THSD7A
4.01157e-07	0.481196	0.159	0.115	0.00855387	0	STX16
4.38829e-07	0.599537	0.109	0.073	0.00935714	0	RAD50
5.22513e-07	0.385048	0.241	0.19	0.0111415	0	ZNF704
5.57156e-07	0.38055	0.161	0.116	0.0118802	0	ZNF528-AS1
5.6065e-07	0.410071	0.187	0.14	0.0119547	0	SERP1
5.88636e-07	0.577086	0.107	0.072	0.0125515	0	KLC1-AS1
6.68178e-07	0.528667	0.134	0.094	0.0142476	0	TSPAN31
7.21384e-07	0.423862	0.224	0.174	0.0153821	0	TAF7
8.9145e-07	0.441266	0.172	0.127	0.0190084	0	ADAM17
9.08647e-07	0.571621	0.134	0.095	0.0193751	0	RDX
9.63719e-07	0.352454	0.319	0.265	0.0205494	0	CTNNB1
1.15918e-06	0.563592	0.114	0.078	0.0247173	0	CTSD
1.18881e-06	0.408577	0.225	0.176	0.0253491	0	SELENOS
1.63688e-06	0.523073	0.107	0.073	0.0349033	0	ITGB1
1.72043e-06	0.583939	0.18	0.138	0.0366848	0	TXNIP
2.01442e-06	0.492885	0.132	0.094	0.0429535	0	ZNF75A
2.32191e-06	0.463439	0.157	0.116	0.0495102	0	NORAD
2.54803e-06	0.563195	0.131	0.094	0.0543317	0	UNC50
2.73625e-06	0.26975	0.385	0.33	0.058345	0	NSD3
2.83822e-06	0.434009	0.15	0.11	0.0605193	0	ADGRV1
2.87793e-06	0.518752	0.12	0.084	0.061366	0	IDI1
3.29236e-06	0.504086	0.128	0.091	0.070203	0	ARL6IP4
4.26178e-06	0.339384	0.252	0.203	0.0908739	0	THUMPD3-AS1
4.73123e-06	0.331025	0.258	0.208	0.100884	0	VPS13C
5.01046e-06	0.405142	0.169	0.128	0.106838	0	NT5C
5.6157e-06	0.495058	0.122	0.087	0.119744	0	UPF2
6.05515e-06	0.541223	0.145	0.107	0.129114	0	NCAN
6.21801e-06	0.509226	0.142	0.105	0.132587	0	NRBP2
6.38305e-06	0.369806	0.214	0.169	0.136106	0	MAT2A
7.25103e-06	0.600126	0.101	0.069	0.154614	0	NBAS
7.30885e-06	0.411085	0.186	0.143	0.155847	0	ARRDC3
7.81739e-06	0.444147	0.173	0.133	0.16669	0	TMED2
8.17825e-06	0.294898	0.227	0.18	0.174385	0	ZFYVE16
1.00785e-05	0.539866	0.117	0.084	0.214903	0	LPAR2
1.04666e-05	0.533756	0.103	0.072	0.223178	0	CHID1
1.07281e-05	0.441459	0.166	0.127	0.228755	0	TMCO1
1.07656e-05	0.397419	0.171	0.131	0.229554	0	NRDC
1.21239e-05	0.5357	0.137	0.101	0.258517	0	HMGN2
1.45622e-05	0.528784	0.109	0.077	0.310509	0	CGGBP1
1.88269e-05	0.471472	0.142	0.106	0.401445	0	ATE1
1.97905e-05	0.34988	0.24	0.196	0.421993	0	RUFY3
2.60058e-05	0.343742	0.229	0.186	0.554521	0	PSAP
2.66312e-05	0.276155	0.332	0.285	0.567857	0	CSNK1A1
2.90168e-05	0.427972	0.165	0.128	0.618726	0	TNRC18
3.79435e-05	0.466657	0.129	0.096	0.809069	0	ZDHHC21
3.8474e-05	0.276288	0.272	0.226	0.820382	0	CCDC66
3.89567e-05	0.479506	0.137	0.103	0.830675	0	LMAN2
4.26557e-05	0.464878	0.114	0.083	0.909548	0	TMEM205
5.38573e-05	0.359769	0.154	0.118	1	0	HERC4
7.03879e-05	0.295033	0.3	0.256	1	0	SPCS2
7.15616e-05	0.436126	0.117	0.087	1	0	TM2D1
7.84075e-05	0.421696	0.125	0.093	1	0	CRELD1
8.00711e-05	0.342252	0.198	0.16	1	0	FDPS
9.31676e-05	0.431191	0.127	0.096	1	0	EXOSC8
9.76469e-05	0.463402	0.104	0.076	1	0	SPTLC1
0.000109257	0.335787	0.187	0.149	1	0	DACH1
0.000116138	0.485617	0.125	0.095	1	0	TCEAL9
0.000120591	0.332698	0.175	0.139	1	0	PHKB
0.000129087	0.262529	0.238	0.198	1	0	PSMA3-AS1
0.000131458	0.346668	0.129	0.097	1	0	STAG2
0.000137569	0.351424	0.147	0.114	1	0	AKAP6
0.000140339	0.417305	0.11	0.081	1	0	NEK1
0.000145384	0.378611	0.131	0.1	1	0	RO60
0.000157726	0.41049	0.144	0.113	1	0	ZNF397
0.000175856	0.469015	0.104	0.077	1	0	ERLEC1
0.000192885	0.411788	0.109	0.082	1	0	MKLN1
0.000193706	0.44051	0.109	0.081	1	0	P4HB
0.000193708	0.381013	0.146	0.114	1	0	PFN2
0.000194879	0.371982	0.109	0.081	1	0	LRCH3
0.000198213	0.33559	0.162	0.129	1	0	ODF2L
0.000230277	0.359972	0.156	0.124	1	0	TUG1
0.000233406	0.380468	0.113	0.085	1	0	POU2F1
0.000233668	0.351047	0.13	0.1	1	0	MYSM1
0.000291665	0.303754	0.156	0.124	1	0	ZNG1C
0.000299605	0.363595	0.13	0.1	1	0	KIAA0319L
0.000350318	0.391547	0.105	0.079	1	0	LRRTM4
0.000352147	0.35282	0.145	0.115	1	0	FNIP1
0.000373536	0.435314	0.114	0.087	1	0	CEP43
0.000412182	0.282483	0.14	0.11	1	0	ENSG00000176593
0.000433072	0.301281	0.155	0.123	1	0	TRMT9B
0.000450642	0.37107	0.136	0.107	1	0	PTPRA
0.000451578	0.368396	0.144	0.114	1	0	PTTG1IP
0.000476197	0.332532	0.154	0.123	1	0	GCC2
0.000487979	0.297143	0.24	0.204	1	0	ZNF518A
0.000518624	0.328984	0.155	0.125	1	0	PAGR1
0.000533692	0.279016	0.209	0.174	1	0	BOD1L1
0.000655123	0.324622	0.145	0.116	1	0	PHF21A
0.000733023	0.341788	0.188	0.156	1	0	ZSCAN18
0.00075745	0.359574	0.121	0.094	1	0	TMEM165
0.000862103	0.340308	0.114	0.088	1	0	SORBS1
0.000936127	0.347248	0.128	0.101	1	0	ZNF708
0.000943289	0.43615	0.102	0.078	1	0	KDELR2
0.00104237	0.330773	0.16	0.131	1	0	SGCE
0.00109453	0.376727	0.105	0.081	1	0	COA1
0.00118009	0.310908	0.142	0.114	1	0	AGO3
0.00120969	0.340533	0.172	0.143	1	0	AASDH
0.00150626	0.314368	0.152	0.124	1	0	ZNF431
0.00151743	0.280216	0.181	0.151	1	0	GP1BB
0.00157546	0.313354	0.185	0.155	1	0	IAH1
0.00160328	0.276868	0.13	0.103	1	0	FAM151B-DT
0.00168029	0.288294	0.152	0.123	1	0	RAB3GAP1
0.00174976	0.354753	0.14	0.114	1	0	EPHB2
0.00186813	0.263497	0.165	0.136	1	0	PBX1
0.0019	0.398875	0.107	0.084	1	0	RAB30-DT
0.00199356	0.339845	0.152	0.125	1	0	TMED4
0.00211111	0.297529	0.107	0.084	1	0	SATB1
0.00235774	0.397397	0.111	0.088	1	0	TRIM8
0.00319063	0.352058	0.129	0.105	1	0	ATF6B
0.00362852	0.365467	0.12	0.098	1	0	ZNF22
0.00403506	0.334815	0.115	0.092	1	0	SLC5A3
0.00411951	0.275049	0.181	0.154	1	0	PUM1
0.00437241	0.320669	0.106	0.084	1	0	ZNF141
0.00483812	0.311286	0.137	0.113	1	0	OSTC
0.00497715	0.26236	0.226	0.198	1	0	NAP1L1
0.00498587	0.315589	0.122	0.1	1	0	ZFP14
0.00498656	0.307045	0.12	0.097	1	0	MSH6
0.00556418	0.303306	0.179	0.154	1	0	DDX6
0.00560962	0.303383	0.11	0.089	1	0	AKT2
0.00590739	0.345164	0.1	0.079	1	0	ARL5A
0.00598815	0.25665	0.126	0.103	1	0	ARHGAP5
0.00619386	0.347302	0.101	0.081	1	0	TMEM87A
0.00641303	0.316009	0.108	0.087	1	0	C4orf3
0.00729027	0.276742	0.109	0.089	1	0	TOGARAM1
0.00741715	0.284709	0.109	0.089	1	0	PLEKHJ1
0.00964218	0.273284	0.15	0.127	1	0	LSM8
0.00994271	0.294096	0.111	0.091	1	0	DENND5A
0	3.21508	0.802	0.13	0	1	RELN
0	3.03921	0.674	0.102	0	1	CBLN1
0	3.48205	0.628	0.069	0	1	GRIK2
0	2.38379	0.753	0.235	0	1	APLP2
0	2.82809	0.62	0.103	0	1	ERBB4
0	4.10087	0.541	0.042	0	1	SYT4
0	1.67314	0.818	0.327	0	1	ANK3
0	1.62705	0.76	0.276	0	1	SYT1
0	1.81975	0.756	0.279	0	1	UCHL1
0	1.71598	0.869	0.393	0	1	RTN1
0	2.4962	0.603	0.141	0	1	NELL2
0	2.36586	0.63	0.17	0	1	CD47
0	2.89289	0.504	0.069	0	1	ENSG00000279249
0	2.31442	0.586	0.151	0	1	PPP3CA
0	1.96812	0.89	0.465	0	1	CALM1
0	1.78496	0.956	0.544	0	1	MEG3
0	2.8209	0.472	0.083	0	1	C11orf96
0	1.77302	0.848	0.466	0	1	TUBB2A
0	2.63449	0.467	0.088	0	1	PRKCB
0	1.6367	0.857	0.478	0	1	TUBB3
0	3.7576	0.412	0.035	0	1	CDH7
0	3.53809	0.422	0.048	0	1	TRH
0	2.70074	0.454	0.083	0	1	SRCIN1
0	3.07425	0.414	0.059	0	1	NRN1
0	4.45544	0.323	0.014	0	1	LINC01036
0	4.19865	0.304	0.019	0	1	CXCL12
6.07201e-303	2.59664	0.471	0.095	1.29474e-298	1	TTC9B
3.3606e-299	1.28652	0.926	0.62	7.16581e-295	1	TMSB10
2.89279e-297	1.24246	0.949	0.757	6.16829e-293	1	TUBA1A
5.74409e-296	1.85138	0.654	0.216	1.22481e-291	1	KIF5C
3.56842e-293	2.14788	0.55	0.142	7.60895e-289	1	PRDM8
5.7723e-265	2.20748	0.479	0.113	1.23083e-260	1	MAB21L1
2.76403e-262	2.274	0.455	0.1	5.89374e-258	1	SSTR2
1.40265e-257	1.18545	0.919	0.69	2.99088e-253	1	TUBB2B
4.21911e-256	1.95215	0.574	0.184	8.99641e-252	1	TSPAN7
1.58568e-253	2.46969	0.41	0.081	3.38115e-249	1	KCNK1
2.31441e-251	2.73797	0.375	0.066	4.93503e-247	1	NETO2
2.79501e-251	4.253	0.242	0.014	5.9598e-247	1	KCNK9
2.4835e-249	2.92016	0.339	0.05	5.29556e-245	1	CPLX2
6.85459e-248	2.23924	0.434	0.094	1.4616e-243	1	EPS8
5.71606e-246	4.50236	0.226	0.01	1.21884e-241	1	FGF5
6.39511e-244	1.50294	0.745	0.347	1.36363e-239	1	STMN2
2.38538e-236	2.3917	0.4	0.083	5.08634e-232	1	DISP2
1.85961e-232	1.81898	0.525	0.157	3.96525e-228	1	NEUROD1
1.36123e-231	1.29318	0.852	0.539	2.90256e-227	1	MAP1B
3.73317e-231	1.9144	0.507	0.148	7.96023e-227	1	PAX6
4.35395e-230	3.2371	0.278	0.031	9.28393e-226	1	CADPS2
2.68104e-229	4.41507	0.216	0.011	5.71679e-225	1	GALNT15
3.62627e-229	4.69655	0.21	0.009	7.7323e-225	1	DIO3
3.58984e-228	1.50065	0.715	0.338	7.65461e-224	1	BASP1
6.4574e-226	1.89431	0.509	0.154	1.37691e-221	1	ANK2
2.04132e-224	4.11903	0.221	0.013	4.35271e-220	1	DIO3OS
8.01795e-224	3.6402	0.239	0.019	1.70967e-219	1	PCSK9
1.40165e-222	1.99392	0.493	0.146	2.98875e-218	1	GAP43
2.1919e-221	2.65436	0.34	0.06	4.67378e-217	1	ROBO1
1.32767e-218	1.94604	0.495	0.149	2.831e-214	1	RUNX1T1
1.28977e-212	1.0746	0.877	0.624	2.75017e-208	1	ACTG1
1.27198e-211	1.40611	0.713	0.35	2.71225e-207	1	CKB
8.71372e-211	2.02397	0.447	0.123	1.85803e-206	1	CNTN1
2.6453e-209	2.19384	0.413	0.104	5.64057e-205	1	UNC13C
5.32363e-209	4.47105	0.196	0.009	1.13516e-204	1	TMEM132B
1.86293e-208	1.20632	0.82	0.508	3.97233e-204	1	ACTB
4.86522e-205	4.62694	0.189	0.008	1.03741e-200	1	SLC26A7
6.53923e-204	1.4189	0.639	0.267	1.39436e-199	1	PCSK1N
5.58107e-203	1.80148	0.491	0.154	1.19005e-198	1	CELF2
1.30591e-201	2.56811	0.306	0.052	2.7846e-197	1	RBFOX3
2.44951e-197	1.22196	0.785	0.442	5.2231e-193	1	FTH1
4.61294e-193	2.79893	0.26	0.035	9.83617e-189	1	CHRM3-AS2
8.41021e-193	1.77421	0.478	0.151	1.79331e-188	1	NSG2
3.89627e-190	2.21033	0.358	0.082	8.30801e-186	1	LINGO1
4.48292e-190	2.83578	0.257	0.035	9.55894e-186	1	KCND2
5.42542e-190	1.54362	0.57	0.224	1.15686e-185	1	CRMP1
2.07074e-189	1.27215	0.685	0.321	4.41544e-185	1	SCG5
8.8022e-187	1.26204	0.717	0.366	1.87689e-182	1	ZIC2
5.85658e-185	3.03566	0.24	0.03	1.2488e-180	1	KLHL29
2.14983e-182	2.3289	0.301	0.056	4.58408e-178	1	MIR124-2HG
2.76816e-180	2.09297	0.386	0.104	5.90255e-176	1	NEO1
8.50102e-179	2.19185	0.348	0.082	1.81267e-174	1	NECTIN3
8.67245e-178	1.76286	0.441	0.137	1.84923e-173	1	TENM2
2.43604e-176	1.29421	0.681	0.339	5.19437e-172	1	TUBB
1.42641e-169	1.54787	0.504	0.186	3.04154e-165	1	ATP2B1
3.14041e-168	1.92257	0.371	0.099	6.6963e-164	1	L1CAM
5.71477e-168	3.47558	0.194	0.018	1.21856e-163	1	RASSF7
5.87653e-166	0.996875	0.869	0.62	1.25305e-161	1	TMSB4X
1.36992e-165	2.22397	0.33	0.08	2.92109e-161	1	DSEL
2.69043e-165	3.00744	0.218	0.028	5.73679e-161	1	ENSG00000289305
1.3325e-164	2.75512	0.24	0.037	2.84129e-160	1	BARHL1
1.83471e-163	1.85243	0.387	0.112	3.91215e-159	1	BTBD3
1.55687e-162	1.44177	0.526	0.207	3.31972e-158	1	ZBTB18
2.87452e-162	4.13489	0.162	0.01	6.12934e-158	1	CBLN2
2.88826e-162	0.835952	0.68	0.298	6.15863e-158	1	GRIA2
2.85166e-161	2.41375	0.26	0.046	6.08059e-157	1	GPC6
4.72186e-161	2.18738	0.318	0.075	1.00684e-156	1	ESRRG
9.91371e-160	4.12119	0.158	0.009	2.1139e-155	1	FAT2
1.31615e-157	2.03549	0.33	0.083	2.80644e-153	1	SEZ6L2
1.3884e-157	2.29738	0.308	0.073	2.96048e-153	1	H2AC25
2.41458e-157	2.12467	0.325	0.081	5.14861e-153	1	BBLN
9.26472e-155	1.44057	0.543	0.235	1.97552e-150	1	C4orf48
1.7167e-154	2.89381	0.213	0.03	3.66051e-150	1	SYT7
2.41726e-154	1.38079	0.535	0.222	5.15432e-150	1	DPYSL2
1.1229e-152	3.04352	0.202	0.026	2.39437e-148	1	ST18
9.88279e-151	3.30329	0.181	0.018	2.10731e-146	1	LINC03000
3.97058e-150	2.76148	0.211	0.03	8.46647e-146	1	LRRTM3
1.70476e-149	3.16224	0.188	0.021	3.63506e-145	1	TLE2
6.68379e-147	0.748461	0.888	0.632	1.42518e-142	1	RPL37A
8.77655e-147	1.25095	0.568	0.256	1.87142e-142	1	ATP6V0B
2.66675e-145	2.45361	0.248	0.048	5.68631e-141	1	PRKCA
6.45691e-144	2.72656	0.214	0.033	1.37681e-139	1	NEUROD6
1.43338e-143	3.06787	0.194	0.026	3.05641e-139	1	UNC5A
1.78284e-143	5.00549	0.128	0.004	3.80155e-139	1	SHISA8
2.67152e-143	1.99516	0.301	0.074	5.69649e-139	1	GRIN2B
3.14366e-142	1.77177	0.369	0.116	6.70323e-138	1	SNAP25
1.1063e-141	1.10978	0.682	0.38	2.35897e-137	1	TUBA1B
3.73563e-141	1.435	0.493	0.203	7.96547e-137	1	LRRC4C
1.7942e-140	1.70607	0.362	0.11	3.82578e-136	1	ZIC4
8.41001e-140	2.52117	0.228	0.041	1.79327e-135	1	NYAP2
7.24593e-139	2.97973	0.188	0.025	1.54505e-134	1	IL1RAPL1
1.81065e-136	2.06093	0.3	0.078	3.86084e-132	1	ADAM22
6.52075e-135	2.01523	0.308	0.084	1.39042e-130	1	NRIP1
1.25199e-134	0.838754	0.784	0.476	2.66961e-130	1	RPS27
2.11052e-134	2.32235	0.239	0.048	4.50027e-130	1	VGF
3.41535e-134	1.62468	0.384	0.129	7.28254e-130	1	NRXN2
1.69263e-132	2.8522	0.19	0.028	3.60919e-128	1	PPP2R2C
1.2263e-130	0.949206	0.759	0.491	2.61484e-126	1	CALM2
7.05614e-130	3.82135	0.136	0.009	1.50458e-125	1	HAS3
1.4246e-129	2.36446	0.229	0.045	3.03768e-125	1	RIMS1
1.69353e-129	4.80336	0.115	0.004	3.61112e-125	1	DRD4
9.84302e-129	1.65141	0.367	0.122	2.09883e-124	1	TLE5
4.91611e-128	1.42818	0.45	0.181	1.04826e-123	1	SLITRK2
7.88088e-128	2.5153	0.219	0.042	1.68044e-123	1	B3GALT2
1.14946e-127	2.46898	0.221	0.043	2.451e-123	1	ARPP21
1.93038e-127	1.89108	0.321	0.096	4.11614e-123	1	SYNJ2
3.02578e-127	5.60829	0.106	0.002	6.45187e-123	1	ENSG00000289328
5.19545e-127	3.02303	0.167	0.021	1.10783e-122	1	GFPT2
6.4245e-127	1.77633	0.3	0.082	1.3699e-122	1	CACNA2D1
1.72535e-125	2.10345	0.262	0.064	3.67896e-121	1	TMEFF2
1.56817e-124	2.82495	0.182	0.027	3.3438e-120	1	ENSG00000289265
6.04778e-124	2.3208	0.217	0.042	1.28957e-119	1	FGF9
1.0998e-123	2.12544	0.257	0.062	2.34511e-119	1	ROBO2
1.4808e-123	3.63868	0.137	0.011	3.1575e-119	1	BMP2
2.76691e-123	1.07864	0.6	0.307	5.89987e-119	1	PTMS
5.73702e-123	1.85984	0.292	0.081	1.22331e-118	1	SPINT2
2.0721e-121	1.34901	0.46	0.192	4.41833e-117	1	MAPT
2.86403e-119	1.88474	0.296	0.086	6.10696e-115	1	GNAO1
8.4239e-119	0.945474	0.767	0.512	1.79623e-114	1	STMN1
1.31314e-118	1.26218	0.521	0.251	2.8e-114	1	MIF
1.99737e-118	2.14377	0.241	0.057	4.25898e-114	1	ISLR2
1.38164e-117	1.18091	0.535	0.255	2.94608e-113	1	ATP5F1E
1.67006e-117	2.12687	0.246	0.06	3.56106e-113	1	CITED2
7.97586e-117	3.53576	0.133	0.012	1.70069e-112	1	ENSG00000286961
2.80806e-115	1.63264	0.331	0.109	5.98762e-111	1	STXBP1
1.66932e-114	0.786776	0.794	0.54	3.5595e-110	1	RPL11
2.52125e-114	1.70353	0.327	0.108	5.37607e-110	1	ELP4
6.20647e-114	1.49083	0.385	0.146	1.32341e-109	1	TXN
1.02383e-113	0.935617	0.724	0.456	2.18311e-109	1	H3-3A
1.26465e-113	1.37534	0.423	0.173	2.69661e-109	1	ATP5F1B
3.88768e-112	0.820159	0.718	0.424	8.2897e-108	1	RPL26
4.1745e-111	2.59168	0.178	0.03	8.90129e-107	1	SLITRK4
5.9311e-111	1.73182	0.312	0.101	1.26469e-106	1	ENSG00000286757
6.50637e-111	2.49664	0.189	0.036	1.38735e-106	1	ABLIM1
1.94551e-110	1.20562	0.465	0.203	4.14841e-106	1	ATP6V0C
5.63641e-110	0.633928	0.804	0.523	1.20185e-105	1	RPL13A
1.27578e-109	1.72841	0.311	0.102	2.72035e-105	1	ZFAND6
2.8172e-109	1.59728	0.343	0.122	6.00712e-105	1	ATP6V0E2
2.81879e-109	0.828224	0.72	0.438	6.01051e-105	1	RPL24
8.37418e-109	2.66219	0.171	0.028	1.78563e-104	1	PAM
1.02568e-108	0.816303	0.672	0.381	2.18706e-104	1	RPL17
1.05614e-108	1.81334	0.266	0.074	2.25202e-104	1	PCDH7
8.29842e-108	1.62093	0.293	0.09	1.76947e-103	1	PCLO
1.76455e-107	4.28636	0.105	0.006	3.76254e-103	1	GRIN2C
1.65811e-106	1.27193	0.394	0.154	3.53558e-102	1	C1QTNF4
2.25947e-106	2.03206	0.235	0.06	4.81786e-102	1	GABRA2
3.82711e-106	0.723187	0.8	0.542	8.16055e-102	1	RPL34
8.65946e-106	3.38096	0.121	0.011	1.84646e-101	1	BHLHE41
2.53872e-105	1.66564	0.295	0.093	5.4133e-101	1	PTPRO
7.65098e-105	0.893633	0.686	0.422	1.63142e-100	1	GAPDH
1.10329e-104	2.80435	0.15	0.021	2.35254e-100	1	ECHDC2
1.42307e-104	2.58326	0.168	0.028	3.0344e-100	1	BRINP1
1.72299e-103	0.608449	0.823	0.543	3.67394e-99	1	RPS24
3.49947e-103	1.17864	0.479	0.226	7.46193e-99	1	FNBP1L
8.8719e-103	0.796357	0.685	0.403	1.89175e-98	1	RPL28
1.96495e-102	1.27504	0.389	0.155	4.18986e-98	1	MIR124-1HG
1.48829e-101	1.23262	0.451	0.205	3.17348e-97	1	NBEA
4.16862e-101	0.858112	0.671	0.401	8.88875e-97	1	FAU
6.21287e-101	1.35394	0.364	0.14	1.32477e-96	1	CADM3
6.56863e-101	1.80643	0.259	0.076	1.40063e-96	1	INA
8.4453e-101	1.72926	0.282	0.09	1.80079e-96	1	BMERB1
3.06474e-100	1.28686	0.424	0.187	6.53494e-96	1	MTSS1
5.54748e-100	2.14918	0.192	0.041	1.18289e-95	1	UNCX
1.1164e-99	2.4225	0.174	0.033	2.38049e-95	1	SNCA
1.97433e-99	0.861159	0.678	0.416	4.20986e-95	1	MARCKSL1
1.59167e-98	1.3491	0.384	0.158	3.39391e-94	1	PSD3
2.5612e-98	2.18915	0.196	0.044	5.46124e-94	1	NUAK1
4.716e-98	0.834087	0.658	0.383	1.00559e-93	1	RPL21
3.72727e-97	2.01566	0.215	0.054	7.94765e-93	1	KCND3
4.35115e-97	1.47533	0.328	0.12	9.27796e-93	1	TUSC3
7.15422e-97	1.89399	0.228	0.061	1.52549e-92	1	ENSG00000286648
1.22681e-96	1.36242	0.371	0.151	2.61593e-92	1	VDAC3
1.66824e-96	1.82954	0.199	0.045	3.55719e-92	1	ADGRL2
7.17183e-96	0.936184	0.619	0.357	1.52925e-91	1	SNHG29
1.44198e-95	1.56554	0.293	0.099	3.07474e-91	1	NEUROD2
1.51974e-95	1.25723	0.41	0.18	3.24053e-91	1	SHPRH
1.70834e-95	3.23083	0.114	0.011	3.6427e-91	1	CHRM3
3.35319e-95	1.77279	0.258	0.079	7.15001e-91	1	ABHD14A
2.71569e-94	1.35816	0.36	0.144	5.79067e-90	1	FAM171A2
2.63332e-93	1.14522	0.448	0.211	5.61504e-89	1	ELOB
2.88864e-93	2.83832	0.135	0.02	6.15946e-89	1	VSTM2A
3.05058e-93	0.817644	0.665	0.4	6.50475e-89	1	RPL35A
4.03776e-93	2.29025	0.18	0.039	8.60971e-89	1	PAK1
6.69629e-93	1.75686	0.245	0.073	1.42785e-88	1	SEZ6L
8.19535e-93	0.669494	0.728	0.454	1.74749e-88	1	RPL32
8.90576e-93	1.20784	0.411	0.182	1.89897e-88	1	UQCRB
1.49804e-92	0.939987	0.604	0.358	3.19428e-88	1	ZIC1
2.82259e-92	1.81251	0.228	0.063	6.01861e-88	1	PNCK
3.04496e-92	1.28948	0.391	0.169	6.49276e-88	1	VDAC2
4.04069e-92	2.08152	0.207	0.053	8.61597e-88	1	PGM3
4.18033e-92	0.603331	0.859	0.668	8.91372e-88	1	RPL10
7.04676e-92	1.16147	0.449	0.214	1.50258e-87	1	CFL1
1.17585e-91	0.870453	0.605	0.343	2.50726e-87	1	RPS7
1.18933e-91	1.73705	0.252	0.078	2.53601e-87	1	FNBP1
1.73513e-91	2.50991	0.15	0.026	3.69981e-87	1	STX1A
2.79747e-91	1.72195	0.247	0.075	5.96505e-87	1	FRRS1L
3.27961e-91	1.90716	0.25	0.078	6.99311e-87	1	VSTM2L
8.19014e-91	1.8521	0.241	0.072	1.74638e-86	1	DLG5
1.06949e-90	1.82218	0.223	0.062	2.28048e-86	1	ENSG00000288897
2.51846e-90	2.6147	0.145	0.024	5.3701e-86	1	RGS11
3.28687e-90	1.54316	0.295	0.105	7.00858e-86	1	ENO2
4.30055e-89	1.36507	0.332	0.13	9.17007e-85	1	ATP1A3
6.37857e-89	3.38045	0.108	0.011	1.3601e-84	1	TMEM255B
1.09255e-88	1.39143	0.33	0.13	2.32964e-84	1	ATL1
1.11715e-88	2.57072	0.126	0.017	2.38211e-84	1	LINC01697
1.17396e-88	2.01518	0.193	0.047	2.50324e-84	1	EPB41L4A
1.27695e-88	0.627225	0.797	0.576	2.72284e-84	1	EEF1A1
1.6902e-88	1.2426	0.341	0.135	3.60401e-84	1	RALYL
1.98589e-88	1.22321	0.396	0.177	4.2345e-84	1	KLC1
2.48147e-88	2.03034	0.193	0.048	5.29123e-84	1	CHGB
2.44261e-87	0.844644	0.605	0.352	5.20838e-83	1	RPS21
2.50838e-87	1.26999	0.377	0.164	5.34861e-83	1	FEZ1
3.77685e-87	1.72605	0.24	0.073	8.05339e-83	1	PPFIA2
6.64933e-87	0.905578	0.569	0.322	1.41784e-82	1	EIF4A2
1.03463e-86	2.46443	0.147	0.027	2.20615e-82	1	PLEKHG1
6.26883e-86	0.993453	0.527	0.286	1.3367e-81	1	JPT1
4.49975e-85	2.27097	0.159	0.033	9.59482e-81	1	DOCK9
9.65448e-85	2.30344	0.155	0.031	2.05862e-80	1	SULT4A1
3.2462e-84	1.81895	0.205	0.056	6.92187e-80	1	KIFC2
4.03501e-84	0.701275	0.66	0.4	8.60385e-80	1	RPLP2
1.22915e-83	2.00006	0.192	0.05	2.62091e-79	1	USP24
1.28308e-83	1.57642	0.273	0.097	2.73592e-79	1	TALDO1
1.55302e-83	1.77147	0.23	0.07	3.3115e-79	1	PEG10
1.6712e-83	1.83562	0.213	0.061	3.5635e-79	1	ST3GAL5
1.69066e-83	1.57801	0.266	0.092	3.605e-79	1	OXR1
2.5185e-83	0.601367	0.776	0.53	5.37019e-79	1	RPS27A
2.98416e-83	0.626824	0.754	0.502	6.36313e-79	1	RPS23
1.6523e-82	1.3889	0.339	0.144	3.52319e-78	1	MLLT11
1.81822e-82	2.27899	0.156	0.033	3.87699e-78	1	TAFA5
6.0981e-82	1.83973	0.205	0.058	1.3003e-77	1	CAMK2B
3.54079e-81	1.40255	0.304	0.118	7.55002e-77	1	PLPPR3
7.25346e-81	1.31836	0.335	0.14	1.54665e-76	1	PKM
7.60754e-81	1.40551	0.322	0.132	1.62216e-76	1	PAFAH1B3
1.29083e-80	1.11617	0.414	0.199	2.75243e-76	1	HINT1
1.95094e-80	0.734111	0.65	0.403	4.15999e-76	1	RPS28
2.87695e-80	1.58507	0.257	0.089	6.13452e-76	1	TUBA1C
4.24487e-80	2.78474	0.119	0.018	9.05135e-76	1	ARHGAP23
6.99808e-80	0.841726	0.519	0.279	1.4922e-75	1	RPL23
9.48864e-80	1.18267	0.364	0.161	2.02326e-75	1	MAP1LC3A
1.38017e-79	2.63469	0.126	0.021	2.94295e-75	1	EIF1B-AS1
4.345e-79	1.06223	0.433	0.215	9.26484e-75	1	COX7A2
5.56551e-79	1.27685	0.334	0.14	1.18673e-74	1	RNF165
6.1917e-79	1.24767	0.309	0.123	1.32026e-74	1	PCDH17
7.3214e-79	2.13799	0.16	0.036	1.56114e-74	1	TSPAN4
9.24876e-79	2.56399	0.129	0.022	1.97211e-74	1	ENSG00000253553
2.24862e-78	0.807552	0.575	0.335	4.79474e-74	1	RPL38
2.84264e-78	0.913233	0.543	0.312	6.06137e-74	1	ENSG00000290018
3.60649e-78	0.846372	0.564	0.329	7.69011e-74	1	UBC
6.55495e-78	2.76996	0.113	0.016	1.39771e-73	1	RASGRF1
2.30479e-77	1.77162	0.209	0.063	4.91449e-73	1	DEAF1
2.75406e-77	1.51043	0.253	0.088	5.87247e-73	1	SIPA1L2
3.02087e-77	1.02966	0.46	0.241	6.4414e-73	1	HMGN3
3.1512e-77	2.22225	0.151	0.033	6.7193e-73	1	RUNDC3B
5.44395e-77	2.31536	0.145	0.03	1.16081e-72	1	GLRA2
5.89859e-77	2.92441	0.101	0.012	1.25776e-72	1	CDH18
9.85949e-77	1.15366	0.383	0.181	2.10234e-72	1	SLC25A6
1.41239e-76	2.86743	0.11	0.015	3.01164e-72	1	GPR37
3.25232e-75	1.86203	0.193	0.055	6.93491e-71	1	SEMA4C
4.02285e-75	1.82402	0.195	0.056	8.57792e-71	1	CSMD3
4.92152e-75	1.32739	0.305	0.124	1.04942e-70	1	YWHAZ
7.82409e-75	1.05198	0.411	0.201	1.66833e-70	1	BEX1
1.17981e-74	1.06557	0.396	0.189	2.51571e-70	1	NME3
1.47349e-74	0.921236	0.499	0.276	3.14192e-70	1	RTN3
1.83574e-74	2.50031	0.128	0.024	3.91435e-70	1	SNCB
3.62482e-74	1.29907	0.328	0.142	7.72921e-70	1	GNB1
4.55482e-74	0.666206	0.723	0.499	9.71225e-70	1	H3-3B
8.93901e-74	0.931582	0.48	0.26	1.90606e-69	1	H2AZ1
9.35055e-74	2.9351	0.1	0.013	1.99382e-69	1	SATB2
1.20225e-73	0.877593	0.518	0.291	2.56355e-69	1	CHD7
1.28317e-73	2.73664	0.11	0.017	2.73611e-69	1	GRM4
1.65853e-73	1.25957	0.322	0.137	3.53648e-69	1	SYP
1.88494e-73	2.34328	0.13	0.025	4.01925e-69	1	UBE2QL1
2.13896e-73	2.73951	0.109	0.016	4.56091e-69	1	DOK6
2.9842e-73	1.12267	0.391	0.19	6.36321e-69	1	FXYD6
3.45126e-73	1.15872	0.367	0.171	7.35912e-69	1	APC
5.19427e-73	2.12115	0.147	0.033	1.10757e-68	1	IMPDH1
6.06703e-73	1.91364	0.179	0.049	1.29367e-68	1	NOL4L
8.12425e-73	0.548024	0.749	0.515	1.73233e-68	1	RPS3A
8.1947e-73	1.62422	0.213	0.068	1.74736e-68	1	OCIAD2
1.56251e-72	1.32396	0.281	0.109	3.33175e-68	1	TMEM132A
1.7569e-72	2.06203	0.151	0.035	3.74624e-68	1	RAB3A
1.90076e-72	2.50306	0.124	0.023	4.05299e-68	1	PTPRJ
8.17504e-72	1.64158	0.207	0.065	1.74316e-67	1	SCN3B
8.85769e-72	0.799232	0.582	0.353	1.88872e-67	1	DYNLL1
9.53598e-72	1.15302	0.317	0.133	2.03336e-67	1	MYT1L
1.04353e-71	0.706876	0.602	0.365	2.22512e-67	1	RPL8
1.07875e-71	0.698003	0.681	0.446	2.30022e-67	1	HSP90AB1
1.76319e-71	1.4422	0.264	0.101	3.75965e-67	1	TBCB
1.92863e-71	1.38314	0.288	0.117	4.11242e-67	1	PTK2
3.86314e-71	1.52589	0.234	0.082	8.23737e-67	1	DNM1
4.10446e-71	1.19739	0.353	0.165	8.75194e-67	1	SERINC1
4.6587e-71	0.72962	0.58	0.346	9.93374e-67	1	RPL35
6.57138e-71	0.675178	0.654	0.415	1.40121e-66	1	RPL9
6.6138e-71	0.949347	0.459	0.246	1.41026e-66	1	PRDX2
7.34591e-71	1.25498	0.313	0.134	1.56637e-66	1	HDAC2
1.25092e-70	0.973977	0.448	0.238	2.66734e-66	1	DYNC1H1
1.26529e-70	2.58241	0.11	0.018	2.69797e-66	1	CHST2
1.50305e-70	1.11004	0.377	0.182	3.20496e-66	1	ARL6IP5
1.95687e-70	1.27883	0.302	0.127	4.17262e-66	1	VDAC1
2.1681e-70	1.23402	0.321	0.14	4.62304e-66	1	CALM3
2.66518e-70	1.80561	0.184	0.053	5.68296e-66	1	DIP2B
4.05702e-70	0.762684	0.521	0.293	8.65078e-66	1	RPS25
4.48721e-70	2.18043	0.137	0.029	9.56809e-66	1	TSHZ2
7.03288e-70	0.575002	0.695	0.456	1.49962e-65	1	RPL7A
1.69272e-69	1.43903	0.256	0.097	3.6094e-65	1	PLCB4
1.89188e-69	2.72347	0.105	0.016	4.03405e-65	1	SYNGR3
2.03881e-69	0.691272	0.588	0.349	4.34735e-65	1	RPS10
3.18102e-69	1.19669	0.312	0.134	6.78288e-65	1	PRMT1
3.82615e-69	2.15489	0.147	0.035	8.1585e-65	1	ATP8B5P
7.60768e-69	1.74576	0.181	0.052	1.62219e-64	1	NUP93
1.47264e-68	0.606591	0.662	0.424	3.14011e-64	1	RPS15
2.76596e-68	2.73297	0.102	0.015	5.89785e-64	1	MTUS2
5.4152e-68	2.49359	0.117	0.022	1.15468e-63	1	CA11
1.11885e-67	1.32396	0.269	0.106	2.38572e-63	1	SLC38A1
1.23832e-67	1.24803	0.289	0.12	2.64047e-63	1	APBA2
1.44815e-67	2.3983	0.116	0.021	3.08788e-63	1	DOCK10
1.90836e-67	0.97067	0.432	0.23	4.06919e-63	1	MARCHF6
1.94922e-67	1.62879	0.197	0.062	4.15633e-63	1	ENSG00000288765
1.99947e-67	1.08056	0.364	0.174	4.26347e-63	1	YWHAB
2.26765e-67	1.00317	0.397	0.2	4.83531e-63	1	NPDC1
9.30065e-67	1.30874	0.282	0.116	1.98318e-62	1	MDH1
1.2608e-66	1.22245	0.311	0.137	2.6884e-62	1	GDI1
4.2795e-66	0.903257	0.48	0.272	9.12518e-62	1	YWHAE
6.20794e-66	0.562699	0.66	0.431	1.32372e-61	1	RPS3
6.62842e-66	0.634021	0.692	0.47	1.41338e-61	1	RPL15
7.02498e-66	0.992125	0.412	0.216	1.49794e-61	1	OCIAD1
7.02868e-66	0.61506	0.584	0.351	1.49873e-61	1	RPS5
1.1948e-65	0.566617	0.691	0.464	2.54767e-61	1	RPL18
1.48395e-65	0.514736	0.747	0.517	3.16422e-61	1	RPL3
1.63854e-65	1.04157	0.404	0.212	3.49387e-61	1	CCNI
2.21598e-65	0.924347	0.444	0.24	4.72513e-61	1	STMN4
2.59365e-65	1.93346	0.151	0.039	5.53045e-61	1	DUSP4
2.6428e-65	1.16627	0.317	0.142	5.63523e-61	1	KIF5A
4.13877e-65	0.802355	0.487	0.275	8.82511e-61	1	RPL22
4.37472e-65	1.46919	0.23	0.084	9.32821e-61	1	COX5A
4.53522e-65	1.35553	0.271	0.112	9.67045e-61	1	PPM1K
4.74785e-65	0.860636	0.491	0.284	1.01238e-60	1	NDUFA4
5.45425e-65	2.25843	0.126	0.027	1.16301e-60	1	CNTN4
5.75561e-65	1.37702	0.245	0.094	1.22727e-60	1	SLC8A1
8.10215e-65	2.3144	0.121	0.025	1.72762e-60	1	MIR4500HG
2.36325e-64	1.19108	0.277	0.114	5.03916e-60	1	ZNF521
2.57593e-64	1.11047	0.375	0.191	5.49266e-60	1	TSC22D1
2.57726e-64	0.719323	0.532	0.31	5.49548e-60	1	RPL27
4.72924e-64	1.82942	0.163	0.046	1.00842e-59	1	ACOT7
9.57583e-64	1.15648	0.302	0.132	2.04185e-59	1	CELF5
9.73847e-64	0.655294	0.598	0.373	2.07653e-59	1	RPS13
1.79263e-63	1.73526	0.172	0.051	3.82242e-59	1	CPNE8
2.96012e-63	1.14627	0.327	0.153	6.31185e-59	1	CCT8
5.24169e-63	0.970124	0.387	0.197	1.11769e-58	1	ADGRL3
7.4623e-63	1.08926	0.356	0.176	1.59119e-58	1	ATP5PF
1.03214e-62	0.571364	0.729	0.521	2.20082e-58	1	PTMA
1.10211e-62	0.627037	0.701	0.493	2.35004e-58	1	GNAS
1.50565e-62	0.643373	0.482	0.273	3.21049e-58	1	FTL
2.23135e-62	2.23172	0.127	0.029	4.75791e-58	1	SMPD3
2.63017e-62	0.870545	0.485	0.283	5.60832e-58	1	SRP14
4.11241e-62	1.87016	0.156	0.043	8.7689e-58	1	TUBB4A
4.27465e-62	1.04098	0.382	0.197	9.11484e-58	1	MORF4L1
5.22787e-62	0.673331	0.586	0.366	1.11474e-57	1	RPL36
6.08399e-62	1.7951	0.159	0.045	1.29729e-57	1	GNG3
6.37871e-62	2.2382	0.119	0.025	1.36013e-57	1	DLGAP1
9.82261e-62	1.0737	0.313	0.142	2.09447e-57	1	TUBB4B
1.09414e-61	0.761429	0.546	0.335	2.33304e-57	1	EIF1
1.26172e-61	1.25661	0.286	0.125	2.69037e-57	1	CCT7
1.43592e-61	0.620744	0.601	0.376	3.06181e-57	1	RPS16
2.02716e-61	1.04866	0.345	0.168	4.32252e-57	1	RAN
2.96362e-61	1.6844	0.176	0.055	6.31933e-57	1	AKR1C1
3.24083e-61	1.29783	0.229	0.085	6.91042e-57	1	INSM1
3.84287e-61	1.88598	0.147	0.039	8.19415e-57	1	EFNA5
4.04554e-61	2.08631	0.129	0.03	8.62631e-57	1	CACNA1B
8.30154e-61	2.13279	0.134	0.033	1.77014e-56	1	VOPP1
1.12131e-60	1.13197	0.3	0.134	2.39097e-56	1	GGH
1.1655e-60	0.893024	0.441	0.245	2.4852e-56	1	PEBP1
1.2229e-60	1.73213	0.167	0.05	2.60758e-56	1	GDAP1L1
1.70997e-60	1.34021	0.248	0.1	3.64617e-56	1	SLC25A4
5.30129e-60	0.835591	0.491	0.293	1.13039e-55	1	UBB
7.39336e-60	0.870295	0.455	0.26	1.57649e-55	1	COX7C
8.57732e-60	0.556865	0.644	0.423	1.82894e-55	1	RPS4X
9.12282e-60	1.38578	0.235	0.092	1.94526e-55	1	ATP6V1F
1.809e-59	1.90617	0.149	0.041	3.85734e-55	1	CLVS2
1.98762e-59	2.29591	0.11	0.022	4.23821e-55	1	SV2B
2.65262e-59	2.08194	0.124	0.028	5.65617e-55	1	GABRB2
4.37069e-59	1.07284	0.348	0.174	9.31962e-55	1	CUTA
4.58569e-59	1.21326	0.28	0.123	9.77806e-55	1	CLTA
5.59559e-59	1.01413	0.35	0.174	1.19315e-54	1	EVL
6.04308e-59	0.719148	0.572	0.363	1.28857e-54	1	KIDINS220
7.68269e-59	1.92465	0.144	0.039	1.63818e-54	1	SHROOM3
7.78747e-59	1.37604	0.23	0.089	1.66052e-54	1	NDUFB10
8.58332e-59	1.15965	0.295	0.134	1.83022e-54	1	YWHAH
1.12035e-58	2.2967	0.11	0.022	2.38892e-54	1	VLDLR-AS1
1.31147e-58	1.17076	0.302	0.14	2.79644e-54	1	COX6A1
1.51733e-58	1.38032	0.228	0.089	3.23541e-54	1	RAC3
1.98979e-58	1.45136	0.216	0.081	4.24283e-54	1	DZIP3
2.22484e-58	0.4515	0.76	0.539	4.74402e-54	1	RPS18
3.67176e-58	0.390583	0.819	0.601	7.8293e-54	1	RPL13
3.71095e-58	1.5446	0.198	0.07	7.91286e-54	1	SVBP
5.98552e-58	0.785062	0.497	0.296	1.27629e-53	1	EEF2
6.00789e-58	0.997339	0.348	0.173	1.28106e-53	1	APLP1
9.43999e-58	0.932758	0.388	0.205	2.01289e-53	1	SLC25A3
9.7957e-58	1.21316	0.278	0.123	2.08874e-53	1	ARPC3
1.21921e-57	1.24771	0.272	0.119	2.59972e-53	1	PSMB5
1.6867e-57	0.935073	0.402	0.218	3.59655e-53	1	COX4I1
1.70375e-57	1.74037	0.145	0.04	3.63291e-53	1	NEFL
1.92435e-57	1.78267	0.169	0.054	4.1033e-53	1	MIR181A1HG
2.11268e-57	1.2382	0.278	0.124	4.50487e-53	1	GUK1
2.35409e-57	0.552941	0.646	0.43	5.01963e-53	1	RPL18A
2.79826e-57	1.42304	0.228	0.09	5.96673e-53	1	TIMP2
4.19781e-57	1.7027	0.166	0.052	8.95098e-53	1	MAPK9
4.62914e-57	1.16911	0.298	0.139	9.87071e-53	1	FBXW7
6.76353e-57	0.950031	0.391	0.21	1.44219e-52	1	DNAJA1
7.42552e-57	0.614606	0.61	0.395	1.58334e-52	1	NACA
8.86341e-57	1.17237	0.282	0.127	1.88994e-52	1	COL6A1
9.25807e-57	1.19831	0.281	0.127	1.9741e-52	1	PSMD8
1.00633e-56	0.598344	0.58	0.368	2.1458e-52	1	RPS8
1.61973e-56	2.18666	0.115	0.026	3.45375e-52	1	MMP24
1.71542e-56	1.39768	0.225	0.089	3.6578e-52	1	JPH4
2.30438e-56	1.71538	0.152	0.045	4.91364e-52	1	RYR3
4.96065e-56	1.14938	0.285	0.13	1.05776e-51	1	CCT5
5.7309e-56	1.721	0.151	0.044	1.222e-51	1	BIN1
8.5491e-56	1.32092	0.235	0.096	1.82292e-51	1	TCEAL2
1.11286e-55	1.46577	0.195	0.07	2.37295e-51	1	ATP6V1G2
1.13595e-55	1.13732	0.278	0.124	2.42219e-51	1	FABP5
1.3043e-55	1.22848	0.268	0.119	2.78117e-51	1	AP2M1
2.4464e-55	0.469462	0.703	0.477	5.21645e-51	1	RPL37
2.94544e-55	1.80697	0.139	0.039	6.28056e-51	1	PRICKLE2-AS1
3.35753e-55	1.08218	0.307	0.147	7.15925e-51	1	TCP1
3.54668e-55	1.41182	0.209	0.079	7.56259e-51	1	SV2A
3.76778e-55	0.815507	0.438	0.248	8.03405e-51	1	YBX1
4.11479e-55	1.11349	0.294	0.137	8.77396e-51	1	ZIC5
5.51396e-55	0.81079	0.433	0.242	1.17574e-50	1	XRCC5
5.71306e-55	0.489727	0.696	0.472	1.2182e-50	1	RPL30
8.50236e-55	1.58312	0.171	0.056	1.81296e-50	1	FLOT1
1.7951e-54	0.803865	0.466	0.277	3.82769e-50	1	SKP1
2.67616e-54	2.22107	0.103	0.021	5.70637e-50	1	TENM1
2.86884e-54	2.2329	0.104	0.022	6.11723e-50	1	COL18A1
3.37663e-54	0.991922	0.328	0.163	7.2e-50	1	PCMT1
3.78472e-54	2.08089	0.116	0.028	8.07016e-50	1	GOT1
5.94415e-54	1.0686	0.308	0.148	1.26747e-49	1	DSTN
8.38693e-54	0.964816	0.346	0.178	1.78834e-49	1	CCT2
1.11434e-53	1.34479	0.221	0.088	2.37611e-49	1	AASDHPPT
1.17908e-53	1.45195	0.188	0.067	2.51414e-49	1	EEF1A2
1.24213e-53	0.592554	0.54	0.333	2.6486e-49	1	RPL39
1.28405e-53	0.519665	0.638	0.428	2.73797e-49	1	EEF1G
2.84066e-53	1.15326	0.277	0.127	6.05713e-49	1	AIG1
3.47385e-53	2.18399	0.103	0.022	7.40728e-49	1	POLB
4.41804e-53	2.03156	0.115	0.028	9.4206e-49	1	SEPTIN4
4.74945e-53	1.17544	0.26	0.116	1.01273e-48	1	DYNLRB1
5.22982e-53	1.16176	0.266	0.119	1.11515e-48	1	SNRPN
6.59569e-53	1.03024	0.321	0.161	1.4064e-48	1	NDUFS5
7.2765e-53	1.45896	0.185	0.066	1.55157e-48	1	OLFM1
9.387e-53	1.37169	0.207	0.08	2.00159e-48	1	BTBD8
1.11846e-52	0.887647	0.38	0.205	2.38489e-48	1	CCT3
1.12422e-52	0.471171	0.634	0.416	2.39717e-48	1	RPL19
1.2997e-52	1.01412	0.307	0.149	2.77136e-48	1	PSMA7
1.67087e-52	1.11783	0.288	0.136	3.5628e-48	1	RAB2A
1.75132e-52	0.974244	0.349	0.182	3.73435e-48	1	NDUFA5
2.01623e-52	2.19062	0.105	0.023	4.2992e-48	1	CRTAC1
2.60993e-52	1.1314	0.281	0.131	5.56516e-48	1	KIF2A
3.58398e-52	0.987663	0.324	0.162	7.64213e-48	1	UQCR10
4.04695e-52	1.03947	0.317	0.158	8.62931e-48	1	TAGLN3
4.05441e-52	0.831671	0.399	0.221	8.64523e-48	1	CDC42
7.07428e-52	0.411435	0.762	0.554	1.50845e-47	1	RPS19
7.61169e-52	1.77537	0.141	0.042	1.62304e-47	1	SYNGR1
7.99048e-52	0.558038	0.559	0.355	1.70381e-47	1	RPL23A
1.05981e-51	0.677277	0.537	0.343	2.25984e-47	1	GPM6A
1.45e-51	0.922739	0.364	0.195	3.09184e-47	1	ATP5MG
2.43588e-51	0.96214	0.362	0.196	5.19402e-47	1	CELF1
3.4396e-51	1.32554	0.203	0.078	7.33425e-47	1	FKBP3
3.93918e-51	1.20794	0.238	0.102	8.39952e-47	1	PSMD2
6.43082e-51	0.736566	0.48	0.29	1.37124e-46	1	DAAM1
6.76079e-51	0.813876	0.423	0.243	1.4416e-46	1	SUMO2
7.40366e-51	1.12504	0.27	0.125	1.57868e-46	1	PPA1
7.74159e-51	1.03871	0.289	0.138	1.65074e-46	1	TMEFF1
8.10918e-51	1.15572	0.256	0.115	1.72912e-46	1	ATP5F1C
9.97331e-51	1.19308	0.249	0.111	2.12661e-46	1	SLF1
1.80168e-50	1.52165	0.177	0.064	3.84172e-46	1	USP3
1.9087e-50	0.70311	0.531	0.342	4.06992e-46	1	HSPA8
1.92097e-50	1.7348	0.148	0.046	4.09609e-46	1	TRIM36
2.07357e-50	1.62394	0.15	0.047	4.42147e-46	1	HK1
2.10876e-50	0.97746	0.317	0.16	4.4965e-46	1	MZT2B
2.11058e-50	0.439077	0.682	0.472	4.50039e-46	1	RPS14
2.11359e-50	2.13603	0.117	0.03	4.50681e-46	1	DCDC1
2.1727e-50	0.915686	0.353	0.188	4.63285e-46	1	RPS17
2.88666e-50	1.45762	0.18	0.065	6.15523e-46	1	ENSG00000287811
2.89884e-50	0.825052	0.407	0.23	6.1812e-46	1	SELENOW
3.06261e-50	0.418959	0.618	0.402	6.53041e-46	1	RPS6
3.52949e-50	1.56978	0.161	0.054	7.52592e-46	1	PAK5
4.93358e-50	1.95974	0.115	0.029	1.05199e-45	1	CIT
4.94153e-50	1.86952	0.132	0.038	1.05368e-45	1	RORB
5.69552e-50	1.02195	0.304	0.151	1.21446e-45	1	ATP5MK
8.58917e-50	1.0836	0.284	0.136	1.83147e-45	1	MAML2
1.08287e-49	0.490134	0.617	0.413	2.30901e-45	1	RPL27A
1.13074e-49	0.80067	0.376	0.204	2.41107e-45	1	SPTAN1
1.27628e-49	1.23874	0.227	0.096	2.72141e-45	1	PPP2R1A
1.2892e-49	0.845486	0.396	0.224	2.74897e-45	1	PTBP2
1.49529e-49	1.60893	0.157	0.052	3.1884e-45	1	STAU2
1.85466e-49	0.953666	0.325	0.166	3.95468e-45	1	LDHB
3.24454e-49	0.737573	0.458	0.274	6.91834e-45	1	RPS29
5.43553e-49	1.41511	0.191	0.073	1.15902e-44	1	BZW2
5.69742e-49	0.93096	0.345	0.184	1.21486e-44	1	PSIP1
7.42931e-49	1.04019	0.296	0.146	1.58415e-44	1	H1-10
1.42666e-48	1.33128	0.193	0.075	3.04206e-44	1	ABCA5
1.81392e-48	1.9422	0.112	0.028	3.86781e-44	1	B4GALNT1
1.98833e-48	1.62831	0.151	0.05	4.23972e-44	1	TMED3
2.07775e-48	0.579534	0.557	0.365	4.43039e-44	1	RPL14
2.49794e-48	0.947214	0.317	0.162	5.32636e-44	1	COMMD6
3.84873e-48	0.549675	0.611	0.412	8.20665e-44	1	RPS9
4.71394e-48	0.832269	0.37	0.202	1.00515e-43	1	MYCBP2
5.11989e-48	1.16839	0.248	0.113	1.09171e-43	1	COX8A
6.00817e-48	0.803467	0.399	0.228	1.28112e-43	1	SLC22A17
7.48534e-48	0.421039	0.678	0.468	1.5961e-43	1	RPS12
9.97046e-48	1.59547	0.157	0.054	2.126e-43	1	FAM110B
1.03636e-47	0.925949	0.334	0.177	2.20983e-43	1	ZNF428
1.21767e-47	1.29873	0.2	0.08	2.59644e-43	1	ASPH
1.30706e-47	0.74853	0.424	0.248	2.78705e-43	1	RPL36A
1.30905e-47	1.57912	0.162	0.057	2.79129e-43	1	SEMA6C
1.47502e-47	1.23517	0.194	0.076	3.14518e-43	1	CADM2
1.52164e-47	1.71179	0.14	0.044	3.24459e-43	1	CAPN1
1.76713e-47	0.982229	0.296	0.147	3.76805e-43	1	DYNC1I2
2.28747e-47	1.45295	0.177	0.066	4.87758e-43	1	CDKN2D
2.75265e-47	1.63084	0.142	0.045	5.86948e-43	1	SQSTM1
3.47338e-47	0.843209	0.401	0.236	7.40629e-43	1	MATR3
3.56058e-47	1.03764	0.292	0.146	7.59223e-43	1	ATP5F1A
6.30761e-47	0.771766	0.411	0.239	1.34497e-42	1	NDUFC2
6.809e-47	1.16862	0.256	0.12	1.45188e-42	1	PRDX5
8.85246e-47	1.37361	0.182	0.07	1.88761e-42	1	NFASC
1.40253e-46	1.38927	0.177	0.066	2.99062e-42	1	FBXO44
1.53522e-46	1.10506	0.259	0.123	3.27355e-42	1	COX7B
1.68619e-46	1.05898	0.268	0.128	3.59546e-42	1	UQCRC2
2.48322e-46	1.06101	0.264	0.125	5.29498e-42	1	UQCR11
2.6866e-46	1.22275	0.214	0.091	5.72864e-42	1	ACTR3
2.68837e-46	1.09419	0.257	0.121	5.73242e-42	1	COX5B
2.72764e-46	1.26875	0.196	0.079	5.81614e-42	1	NPTX2
3.22569e-46	1.11276	0.25	0.116	6.87815e-42	1	UBBP4
4.19689e-46	1.74269	0.129	0.039	8.94903e-42	1	VLDLR
8.68344e-46	1.69639	0.139	0.045	1.85157e-41	1	ROGDI
9.58897e-46	0.472768	0.59	0.391	2.04466e-41	1	RPL6
1.33238e-45	1.78113	0.123	0.036	2.84104e-41	1	NPTX1
1.79031e-45	0.99428	0.288	0.145	3.81748e-41	1	NDUFB8
2.06582e-45	0.371563	0.725	0.53	4.40495e-41	1	RPS2
2.12329e-45	1.32943	0.193	0.078	4.52749e-41	1	FKBP1A
2.25758e-45	1.00555	0.272	0.132	4.81384e-41	1	NAV2
2.26889e-45	1.16227	0.218	0.094	4.83794e-41	1	CDK5R1
2.27149e-45	0.702895	0.421	0.246	4.84349e-41	1	NTM
2.75745e-45	1.0549	0.266	0.128	5.87971e-41	1	YWHAG
2.98543e-45	1.49348	0.157	0.055	6.36584e-41	1	IDH3G
3.02772e-45	1.29421	0.214	0.093	6.45601e-41	1	LRRC7
5.09256e-45	1.87377	0.113	0.031	1.08589e-40	1	CDH24
5.42573e-45	1.20905	0.203	0.084	1.15693e-40	1	SHF
5.47668e-45	0.884972	0.32	0.168	1.16779e-40	1	EEF1B2
7.19067e-45	0.996428	0.282	0.141	1.53327e-40	1	NGRN
8.46969e-45	1.08302	0.251	0.118	1.80599e-40	1	ATP5PO
2.10984e-44	1.4568	0.16	0.058	4.49881e-40	1	PTPRK
2.63693e-44	0.700602	0.441	0.269	5.62272e-40	1	PFDN5
4.70743e-44	0.768663	0.349	0.191	1.00377e-39	1	ARL6IP1
5.79344e-44	0.793795	0.372	0.21	1.23534e-39	1	COX6C
7.6812e-44	0.792953	0.394	0.232	1.63786e-39	1	NPM1
9.03982e-44	1.05713	0.26	0.126	1.92756e-39	1	MYL12B
1.02359e-43	1.27956	0.19	0.078	2.1826e-39	1	ARPC1A
1.22583e-43	1.05056	0.255	0.122	2.61384e-39	1	DCX
1.44192e-43	1.37962	0.164	0.061	3.0746e-39	1	CCDC112
1.53478e-43	0.613648	0.553	0.375	3.27261e-39	1	RTN4
2.01392e-43	0.50836	0.604	0.419	4.29428e-39	1	RPS15A
2.0896e-43	0.792362	0.378	0.218	4.45565e-39	1	TOMM7
3.03311e-43	0.796981	0.382	0.222	6.46751e-39	1	GOLGA8B
3.34311e-43	0.838807	0.354	0.2	7.12851e-39	1	TTLL7
3.50289e-43	1.3915	0.169	0.065	7.46921e-39	1	TSPYL1
4.04903e-43	1.41189	0.156	0.056	8.63375e-39	1	MGAT4C
4.15799e-43	1.02464	0.263	0.129	8.86608e-39	1	SSBP3
4.69982e-43	1.13106	0.227	0.103	1.00214e-38	1	GSTA4
5.22904e-43	0.755847	0.41	0.247	1.11499e-38	1	PHIP
5.32918e-43	1.26257	0.192	0.079	1.13634e-38	1	PSMC5
6.13239e-43	1.21166	0.224	0.102	1.30761e-38	1	FARP1
6.1585e-43	1.186	0.217	0.097	1.31318e-38	1	MLF2
6.16511e-43	1.15404	0.218	0.097	1.31459e-38	1	NDUFB7
6.39238e-43	1.21571	0.204	0.088	1.36305e-38	1	LCORL
9.02989e-43	1.45417	0.153	0.055	1.92544e-38	1	PFKM
1.14028e-42	0.624956	0.445	0.271	2.43141e-38	1	UBA52
1.34513e-42	1.69021	0.117	0.035	2.86821e-38	1	ELOVL4
1.38288e-42	0.953337	0.291	0.151	2.94871e-38	1	PPP1CB
1.47039e-42	0.948323	0.308	0.165	3.13532e-38	1	UQCRH
1.90589e-42	1.09861	0.223	0.101	4.06394e-38	1	C12orf57
2.14118e-42	1.23529	0.196	0.083	4.56563e-38	1	ARF5
3.22501e-42	0.928675	0.304	0.162	6.87669e-38	1	DNAJB6
3.52635e-42	0.983987	0.276	0.14	7.51923e-38	1	PSMB1
3.5288e-42	0.440072	0.606	0.414	7.52446e-38	1	RPL5
4.1534e-42	1.11208	0.233	0.109	8.8563e-38	1	SAP18
4.17045e-42	0.785153	0.377	0.22	8.89265e-38	1	ARID4A
4.66606e-42	1.61052	0.137	0.046	9.94943e-38	1	PCSK5
6.00045e-42	1.23455	0.184	0.075	1.27948e-37	1	DLG2
9.01919e-42	1.16944	0.203	0.088	1.92316e-37	1	SH3BP5
9.44932e-42	1.52751	0.149	0.054	2.01488e-37	1	RUSC1
1.06941e-41	0.867851	0.321	0.175	2.28029e-37	1	GABARAPL2
1.6367e-41	0.856914	0.328	0.181	3.48993e-37	1	ATP1B3
1.74906e-41	0.985499	0.268	0.135	3.72951e-37	1	TBCA
1.95871e-41	0.788111	0.322	0.174	4.17656e-37	1	CD24
2.04618e-41	1.52399	0.148	0.054	4.36306e-37	1	CARD19
2.07208e-41	1.41702	0.158	0.059	4.41829e-37	1	TLCD3B
2.14706e-41	1.69706	0.119	0.037	4.57817e-37	1	GABRG2
2.25494e-41	1.4917	0.145	0.051	4.80821e-37	1	SNAP91
2.31548e-41	1.03845	0.257	0.127	4.93729e-37	1	POMP
2.75567e-41	1.53318	0.129	0.042	5.87592e-37	1	MPP3
3.00132e-41	1.36335	0.166	0.065	6.39972e-37	1	RNF187
3.03769e-41	1.25409	0.2	0.087	6.47727e-37	1	IGF2BP2
3.06091e-41	1.42973	0.164	0.064	6.52679e-37	1	AP2A2
3.09521e-41	0.697618	0.434	0.268	6.59992e-37	1	IGFBPL1
3.32514e-41	1.13332	0.225	0.104	7.0902e-37	1	ATXN10
3.66486e-41	1.10705	0.244	0.119	7.81459e-37	1	KIF5B
4.60911e-41	0.807391	0.324	0.177	9.828e-37	1	CEP170
5.019e-41	0.51983	0.559	0.373	1.0702e-36	1	DDX5
5.55639e-41	1.18487	0.2	0.087	1.18479e-36	1	KIFAP3
7.41665e-41	1.46318	0.145	0.052	1.58145e-36	1	DGKD
7.75316e-41	0.578438	0.529	0.353	1.65321e-36	1	TTC3
8.1341e-41	1.41609	0.165	0.065	1.73443e-36	1	LPIN2
1.08757e-40	1.39602	0.159	0.061	2.31903e-36	1	BAIAP2
1.2204e-40	1.17191	0.199	0.087	2.60226e-36	1	ERC1
1.2511e-40	1.1306	0.21	0.094	2.66772e-36	1	C1orf122
1.55576e-40	0.534131	0.608	0.428	3.31735e-36	1	GOLGA8A
1.85228e-40	1.58993	0.129	0.043	3.94962e-36	1	PPFIA3
1.99531e-40	0.940664	0.279	0.144	4.25461e-36	1	NRCAM
2.83959e-40	1.15443	0.225	0.106	6.05487e-36	1	CUX1
2.90432e-40	1.04377	0.251	0.125	6.19287e-36	1	NDUFA12
3.00519e-40	1.16063	0.192	0.082	6.40797e-36	1	MAP1LC3B
3.53988e-40	1.30433	0.159	0.061	7.54808e-36	1	GPI
3.83183e-40	0.865187	0.315	0.172	8.17061e-36	1	MAGED4
3.92313e-40	1.3672	0.167	0.066	8.36529e-36	1	ATP6V0D1
4.34814e-40	1.32487	0.17	0.068	9.27154e-36	1	PSMB3
4.69566e-40	1.22284	0.188	0.08	1.00126e-35	1	DRAXIN
4.70738e-40	0.604155	0.598	0.432	1.00376e-35	1	FABP7
5.01306e-40	0.749925	0.4	0.244	1.06894e-35	1	SET
5.19518e-40	1.12598	0.211	0.096	1.10777e-35	1	EIF3H
5.26811e-40	1.38474	0.158	0.061	1.12332e-35	1	TMX4
5.35088e-40	1.36933	0.161	0.063	1.14097e-35	1	OLA1
5.44958e-40	1.00876	0.251	0.124	1.16201e-35	1	COX6B1
5.45955e-40	1.17369	0.204	0.091	1.16414e-35	1	VPS29
6.49123e-40	1.57377	0.13	0.044	1.38413e-35	1	ACTL6B
8.47369e-40	0.855792	0.318	0.176	1.80684e-35	1	ELAVL3
8.62391e-40	1.46829	0.145	0.053	1.83888e-35	1	PSMC1
1.3176e-39	1.46234	0.145	0.053	2.80952e-35	1	FKBP4
1.35104e-39	1.0549	0.242	0.118	2.88082e-35	1	TMEM50A
1.37212e-39	1.67251	0.12	0.039	2.92577e-35	1	GRIN1
1.63344e-39	1.11708	0.21	0.096	3.48298e-35	1	NDUFAB1
1.7271e-39	1.21875	0.177	0.073	3.68269e-35	1	CEP112
2.34359e-39	0.832794	0.323	0.18	4.99723e-35	1	EDF1
2.66869e-39	1.08118	0.23	0.111	5.69045e-35	1	PDE1A
2.69068e-39	0.492737	0.728	0.581	5.73733e-35	1	MARCKS
4.27787e-39	0.866736	0.332	0.191	9.12171e-35	1	MARK3
4.30678e-39	1.37943	0.13	0.044	9.18335e-35	1	TRPM3
4.76496e-39	0.495025	0.563	0.385	1.01603e-34	1	RPL29
5.1045e-39	0.979609	0.248	0.123	1.08843e-34	1	ACAP3
5.48033e-39	1.15775	0.2	0.09	1.16857e-34	1	ATP9A
5.95307e-39	0.90098	0.269	0.138	1.26937e-34	1	NEDD4L
7.08628e-39	1.15719	0.204	0.092	1.51101e-34	1	G3BP2
7.48362e-39	1.4085	0.151	0.057	1.59573e-34	1	TMTC2
9.25215e-39	1.52427	0.122	0.04	1.97284e-34	1	ENSG00000289369
1.06249e-38	1.00954	0.236	0.114	2.26554e-34	1	U2AF1
1.10976e-38	1.00203	0.239	0.117	2.36635e-34	1	KHDRBS1
1.12232e-38	1.1469	0.199	0.089	2.39312e-34	1	CACNB4
1.17597e-38	1.19657	0.192	0.084	2.50752e-34	1	CADM1
1.23082e-38	1.01798	0.236	0.115	2.62449e-34	1	RBX1
1.23311e-38	1.53013	0.129	0.044	2.62935e-34	1	CLTB
1.2384e-38	1.17879	0.195	0.086	2.64063e-34	1	NKAIN3
1.41128e-38	0.730236	0.323	0.178	3.00927e-34	1	NSG1
1.53411e-38	1.28298	0.175	0.073	3.27117e-34	1	PPP3CB
1.59696e-38	1.24558	0.177	0.074	3.4052e-34	1	UBTF
2.22508e-38	1.61384	0.12	0.039	4.74455e-34	1	KIF3C
2.5382e-38	1.06845	0.231	0.112	5.41219e-34	1	MAP6
2.70012e-38	0.963369	0.253	0.127	5.75748e-34	1	ATP5MF
2.80103e-38	0.994429	0.222	0.105	5.97263e-34	1	TOP1
6.04513e-38	1.17615	0.197	0.089	1.289e-33	1	CCNG2
7.79683e-38	0.997997	0.249	0.126	1.66252e-33	1	SEC61G
8.29784e-38	0.967718	0.27	0.143	1.76935e-33	1	NAP1L4
1.0934e-37	1.45613	0.134	0.048	2.33145e-33	1	RIMS2
1.28954e-37	1.43341	0.141	0.052	2.74968e-33	1	SLC41A3
1.53541e-37	0.805147	0.343	0.201	3.27395e-33	1	BEX4
1.78491e-37	1.07959	0.212	0.099	3.80597e-33	1	ZFAND5
1.84719e-37	1.35111	0.149	0.058	3.93875e-33	1	ARF3
1.87641e-37	1.55984	0.121	0.041	4.00107e-33	1	PJA1
2.00227e-37	1.14343	0.213	0.101	4.26945e-33	1	PGP
2.06565e-37	1.36958	0.146	0.055	4.40459e-33	1	MADD
2.12204e-37	1.64654	0.115	0.037	4.52483e-33	1	GPR162
2.43242e-37	0.844561	0.29	0.157	5.18665e-33	1	HACD3
2.4405e-37	1.63518	0.111	0.035	5.20388e-33	1	RAP1GDS1
3.15808e-37	0.85542	0.292	0.159	6.73398e-33	1	NME2
3.29603e-37	0.392662	0.6	0.419	7.02813e-33	1	RPS11
3.56629e-37	1.25556	0.166	0.069	7.60441e-33	1	MTX2
5.09777e-37	1.18748	0.188	0.084	1.087e-32	1	SYT14
5.31189e-37	1.06709	0.221	0.107	1.13265e-32	1	ACTR10
5.50063e-37	1.13231	0.209	0.098	1.1729e-32	1	WDFY3
5.67224e-37	1.53701	0.127	0.044	1.20949e-32	1	AKR1C2
5.81996e-37	0.369641	0.777	0.605	1.24099e-32	1	HSP90AA1
7.34743e-37	1.59547	0.112	0.036	1.56669e-32	1	ABCA3
7.97003e-37	1.09142	0.21	0.099	1.69945e-32	1	EPB41L4A-AS1
8.026e-37	1.19954	0.177	0.076	1.71138e-32	1	PAPSS1
8.08102e-37	0.911135	0.266	0.14	1.72312e-32	1	NDUFB11
8.29042e-37	1.63573	0.108	0.033	1.76777e-32	1	SOCS2
9.21721e-37	1.28799	0.162	0.067	1.96539e-32	1	PRKACB
9.29035e-37	1.39336	0.135	0.049	1.98098e-32	1	TOM1L2
1.03548e-36	1.20521	0.179	0.078	2.20795e-32	1	CYC1
1.18741e-36	0.695001	0.377	0.228	2.53192e-32	1	KTN1
1.21873e-36	0.949103	0.248	0.127	2.5987e-32	1	PPIA
1.54064e-36	0.988561	0.245	0.125	3.28511e-32	1	TSPAN13
1.73e-36	0.273699	0.801	0.604	3.68888e-32	1	NRXN1
1.79461e-36	0.962248	0.255	0.132	3.82665e-32	1	PSMA2
1.97285e-36	0.771406	0.323	0.184	4.2067e-32	1	SCARB2
2.01148e-36	1.61555	0.111	0.035	4.28908e-32	1	LAGE3
2.33923e-36	1.2727	0.163	0.067	4.98795e-32	1	ZMIZ1
3.36492e-36	1.35481	0.152	0.061	7.17502e-32	1	CNIH1
3.57467e-36	1.42891	0.141	0.054	7.62227e-32	1	FSD1
3.96322e-36	0.886545	0.265	0.139	8.45077e-32	1	DBN1
4.17351e-36	1.0537	0.215	0.103	8.89918e-32	1	MYL6B
4.63348e-36	1.48341	0.126	0.045	9.87997e-32	1	TMEM63B
5.80759e-36	1.09183	0.211	0.101	1.23835e-31	1	STMN3
5.88196e-36	1.62206	0.109	0.035	1.25421e-31	1	PCSK2
6.30662e-36	0.824645	0.302	0.169	1.34476e-31	1	C18orf32
8.65582e-36	0.895975	0.269	0.144	1.84568e-31	1	SUN1
9.17508e-36	1.11277	0.207	0.098	1.9564e-31	1	DNM3
9.65263e-36	0.830055	0.304	0.171	2.05823e-31	1	MAGED4B
1.24417e-35	0.907234	0.26	0.137	2.65295e-31	1	RPS26
1.2606e-35	0.834315	0.306	0.174	2.68797e-31	1	UBL5
1.28154e-35	1.34245	0.151	0.061	2.73262e-31	1	ALKBH7
1.31252e-35	0.784521	0.295	0.163	2.79868e-31	1	CXADR
1.41473e-35	0.771779	0.338	0.198	3.01662e-31	1	CHCHD2
1.60803e-35	0.89541	0.271	0.146	3.42881e-31	1	GPX4
1.70005e-35	0.838606	0.297	0.166	3.62501e-31	1	RPS4Y1
2.08572e-35	1.5272	0.112	0.037	4.44738e-31	1	ST8SIA3
2.20487e-35	1.12676	0.197	0.092	4.70145e-31	1	DCTN3
2.27232e-35	0.900469	0.265	0.141	4.84527e-31	1	BSCL2
2.27497e-35	0.703154	0.376	0.23	4.85091e-31	1	MGST3
2.31428e-35	1.25443	0.153	0.062	4.93473e-31	1	ADCY1
2.6774e-35	0.95671	0.252	0.132	5.70902e-31	1	NDN
2.82294e-35	0.909847	0.259	0.136	6.01936e-31	1	USP9Y
3.12529e-35	0.425985	0.28	0.147	6.66406e-31	1	ENC1
3.47651e-35	1.13143	0.2	0.095	7.41297e-31	1	ITFG1
3.69087e-35	1.03073	0.215	0.104	7.87005e-31	1	C1QBP
3.90839e-35	1.27268	0.162	0.068	8.33386e-31	1	OLFM2
4.01441e-35	1.621	0.111	0.036	8.55993e-31	1	IGLON5
4.76256e-35	0.915346	0.276	0.151	1.01552e-30	1	RNASEK
4.76428e-35	1.03427	0.197	0.091	1.01589e-30	1	TMEM158
4.83321e-35	1.31216	0.149	0.06	1.03059e-30	1	MAST1
5.40139e-35	1.49925	0.126	0.046	1.15174e-30	1	RAB6B
6.52073e-35	1.57059	0.112	0.037	1.39041e-30	1	NAV3
6.87884e-35	1.2793	0.163	0.069	1.46678e-30	1	TCAF1
6.89397e-35	0.937196	0.235	0.119	1.47e-30	1	TRIR
6.99363e-35	1.26571	0.16	0.067	1.49125e-30	1	DYNC1LI1
8.56238e-35	0.687668	0.362	0.219	1.82576e-30	1	BTF3
9.42294e-35	0.766008	0.325	0.189	2.00925e-30	1	RSRP1
9.59848e-35	0.493392	0.443	0.281	2.04668e-30	1	RPL7
1.37786e-34	1.43556	0.133	0.05	2.938e-30	1	SEPTIN3
1.40285e-34	1.12244	0.184	0.083	2.9913e-30	1	TMEM160
1.52135e-34	0.8585	0.284	0.157	3.24397e-30	1	BEX2
1.71704e-34	0.778666	0.314	0.181	3.66124e-30	1	SEC11C
1.77074e-34	1.41859	0.135	0.052	3.77575e-30	1	APBB1
2.09571e-34	0.791818	0.3	0.169	4.46869e-30	1	TRIM2
2.20925e-34	1.04926	0.202	0.096	4.71079e-30	1	ARF1
3.08436e-34	1.45958	0.12	0.042	6.57678e-30	1	APBB2
3.93559e-34	1.32309	0.149	0.061	8.39187e-30	1	EHBP1
4.12989e-34	0.935387	0.213	0.104	8.80616e-30	1	SLITRK5
4.37453e-34	1.28773	0.14	0.055	9.32781e-30	1	PFDN4
4.46176e-34	1.0401	0.193	0.089	9.51382e-30	1	NPTN
4.74562e-34	1.48511	0.115	0.04	1.01191e-29	1	TBC1D9
5.09385e-34	0.907997	0.263	0.142	1.08616e-29	1	CDH2
5.18306e-34	1.28155	0.156	0.065	1.10518e-29	1	PRPSAP2
5.8666e-34	1.23102	0.16	0.068	1.25093e-29	1	EPB41
6.53657e-34	0.807077	0.313	0.182	1.39379e-29	1	PARK7
7.11838e-34	0.806403	0.3	0.172	1.51785e-29	1	ATP6V1G1
7.23953e-34	1.01357	0.222	0.112	1.54368e-29	1	MORF4L2
7.426e-34	0.983196	0.224	0.113	1.58345e-29	1	DHX9
8.43851e-34	1.20981	0.15	0.061	1.79934e-29	1	CISD1
9.12519e-34	1.45574	0.118	0.042	1.94576e-29	1	GNB5
9.5479e-34	0.754397	0.318	0.185	2.0359e-29	1	RIC3
1.32706e-33	0.409423	0.555	0.388	2.82969e-29	1	APP
1.36107e-33	1.43975	0.133	0.051	2.90222e-29	1	EBP
1.36667e-33	1.15385	0.175	0.078	2.91416e-29	1	PSMB4
1.50492e-33	1.37609	0.133	0.051	3.20893e-29	1	CERS6
1.51736e-33	0.940069	0.241	0.126	3.23547e-29	1	STRAP
1.57684e-33	1.16162	0.174	0.078	3.36229e-29	1	ARL8A
1.65932e-33	1.31229	0.152	0.063	3.53817e-29	1	LRRTM4
1.72652e-33	1.38257	0.135	0.052	3.68146e-29	1	ORAI2
1.87829e-33	0.839866	0.273	0.15	4.00508e-29	1	TERF2IP
2.20851e-33	0.806335	0.312	0.183	4.70922e-29	1	PPP1R14B
2.45159e-33	0.919065	0.249	0.133	5.22753e-29	1	SEC61B
2.58349e-33	0.797321	0.294	0.167	5.50878e-29	1	SUB1
2.93549e-33	1.22579	0.154	0.065	6.25934e-29	1	MACO1
3.10281e-33	1.39517	0.135	0.053	6.61612e-29	1	GRB2
3.12326e-33	1.12875	0.183	0.085	6.65972e-29	1	ATP6V1H
3.30118e-33	1.43258	0.125	0.047	7.0391e-29	1	KCNC1
3.88593e-33	0.574561	0.445	0.293	8.28596e-29	1	ANKRD36
4.58599e-33	1.13389	0.177	0.081	9.7787e-29	1	RAP1B
5.13595e-33	1.20818	0.159	0.068	1.09514e-28	1	NDUFB6
5.13652e-33	1.19921	0.165	0.072	1.09526e-28	1	POLR2I
5.15164e-33	0.695771	0.356	0.218	1.09848e-28	1	VAMP2
6.18105e-33	0.924901	0.262	0.144	1.31799e-28	1	RAB6A
6.47615e-33	0.908846	0.268	0.149	1.38091e-28	1	ATP5MC3
6.70553e-33	1.42817	0.123	0.045	1.42982e-28	1	CUL1
6.88531e-33	0.806722	0.279	0.156	1.46816e-28	1	RBFOX2
7.07145e-33	1.16725	0.162	0.07	1.50785e-28	1	TMEM145
7.67978e-33	1.35481	0.144	0.059	1.63756e-28	1	TDG
8.58623e-33	1.00835	0.21	0.104	1.83084e-28	1	NDUFA1
1.03819e-32	1.56731	0.1	0.032	2.21373e-28	1	CNTN2
1.12244e-32	1.09666	0.179	0.082	2.39338e-28	1	EIF3L
1.21146e-32	1.09782	0.189	0.09	2.5832e-28	1	MAGED1
1.24578e-32	1.06183	0.188	0.088	2.65638e-28	1	CBX1
1.35583e-32	1.0521	0.191	0.091	2.89103e-28	1	COPE
1.77158e-32	1.07418	0.186	0.087	3.77754e-28	1	PDZD4
2.05535e-32	1.00824	0.204	0.099	4.38262e-28	1	TXNL1
2.14285e-32	0.920305	0.235	0.123	4.5692e-28	1	RPL36AL
2.51084e-32	0.891937	0.273	0.154	5.35387e-28	1	PHF20L1
2.58918e-32	0.890242	0.263	0.145	5.5209e-28	1	USP22
3.28826e-32	0.648169	0.391	0.249	7.01155e-28	1	HNRNPK
3.81974e-32	1.2046	0.156	0.067	8.14484e-28	1	ARL4A
4.00985e-32	1.18371	0.16	0.07	8.55019e-28	1	ATP1A1
4.4843e-32	0.810836	0.292	0.168	9.56187e-28	1	CBX3
4.64738e-32	1.42273	0.116	0.042	9.90961e-28	1	FAM241B
5.09905e-32	0.488712	0.407	0.254	1.08727e-27	1	RPS20
5.1223e-32	0.879497	0.241	0.128	1.09223e-27	1	GABBR1
5.2513e-32	1.07582	0.178	0.083	1.11973e-27	1	SOGA1
5.37823e-32	1.12448	0.176	0.081	1.1468e-27	1	SREBF2
5.39327e-32	0.991726	0.215	0.109	1.15001e-27	1	BRK1
5.50722e-32	1.07982	0.194	0.094	1.17431e-27	1	NEDD8
6.28232e-32	1.30596	0.138	0.056	1.33958e-27	1	CLIP3
6.51733e-32	0.684238	0.288	0.161	1.38969e-27	1	PODXL2
7.56545e-32	1.27744	0.141	0.058	1.61318e-27	1	PRKAG2
7.83267e-32	1.07418	0.184	0.087	1.67016e-27	1	MICOS10
8.09972e-32	0.61582	0.401	0.258	1.7271e-27	1	AKAP9
8.58139e-32	1.14957	0.173	0.08	1.82981e-27	1	TMSB15A
9.34137e-32	1.23024	0.149	0.063	1.99186e-27	1	PPP2CA
1.13103e-31	1.34021	0.125	0.048	2.4117e-27	1	COPZ1
1.17382e-31	0.934014	0.231	0.121	2.50293e-27	1	USP33
1.17948e-31	1.0267	0.199	0.098	2.515e-27	1	SRI
1.50072e-31	0.807993	0.296	0.173	3.19999e-27	1	TMA7
2.61541e-31	0.958464	0.225	0.118	5.57683e-27	1	SRPK2
3.63163e-31	0.984803	0.199	0.098	7.74372e-27	1	RRAGA
3.86147e-31	1.5185	0.11	0.039	8.23381e-27	1	RUNDC3A
4.43751e-31	1.36582	0.123	0.047	9.46211e-27	1	STK17A
4.5637e-31	0.946631	0.225	0.118	9.73118e-27	1	PTPRF
6.35855e-31	1.14363	0.16	0.071	1.35583e-26	1	ENHO
7.62267e-31	1.076	0.183	0.087	1.62538e-26	1	CHMP5
7.67703e-31	1.03276	0.184	0.088	1.63697e-26	1	PIK3R3
7.67875e-31	1.58848	0.101	0.034	1.63734e-26	1	COPG1
7.68554e-31	1.04905	0.177	0.083	1.63879e-26	1	UBE2N
8.49686e-31	1.4377	0.112	0.041	1.81179e-26	1	INAFM1
8.57704e-31	1.21024	0.157	0.069	1.82888e-26	1	NDUFB9
1.03827e-30	0.993058	0.196	0.097	2.2139e-26	1	SLC25A29
1.05999e-30	1.23768	0.146	0.062	2.26021e-26	1	HRAS
1.07531e-30	1.40282	0.125	0.049	2.29288e-26	1	MEX3B
1.09357e-30	0.570598	0.404	0.263	2.33183e-26	1	HNRNPA1
1.13372e-30	0.913376	0.232	0.123	2.41743e-26	1	ARPC2
1.149e-30	1.27261	0.146	0.062	2.45002e-26	1	WASF1
1.15961e-30	1.18992	0.147	0.063	2.47263e-26	1	PLXNA3
1.20401e-30	1.29591	0.129	0.051	2.5673e-26	1	FUT8
1.25045e-30	1.12035	0.165	0.075	2.66634e-26	1	CUL3
1.83928e-30	1.24308	0.146	0.063	3.9219e-26	1	SUCLA2
2.31598e-30	1.05337	0.17	0.079	4.93836e-26	1	SH3GL2
2.65853e-30	1.05047	0.183	0.088	5.66878e-26	1	GNB2
3.68327e-30	1.10833	0.171	0.08	7.85384e-26	1	S100A6
3.93733e-30	1.24891	0.144	0.062	8.39557e-26	1	SCHIP1
4.1312e-30	0.725446	0.31	0.186	8.80897e-26	1	PUS7L
4.58059e-30	1.40065	0.121	0.047	9.7672e-26	1	TARS3
4.58962e-30	1.50417	0.101	0.035	9.78645e-26	1	SCRT1
4.61141e-30	0.934764	0.222	0.117	9.83292e-26	1	PSMA4
5.00764e-30	0.946153	0.223	0.118	1.06778e-25	1	ATP6AP1
5.07099e-30	1.21996	0.146	0.063	1.08129e-25	1	NDUFS3
5.63176e-30	0.814195	0.274	0.157	1.20086e-25	1	DYNLT1
6.04387e-30	1.5153	0.103	0.036	1.28873e-25	1	FBXL16
6.75262e-30	0.666219	0.353	0.222	1.43986e-25	1	YWHAQ
7.12015e-30	1.16483	0.156	0.069	1.51823e-25	1	AFF3
8.03556e-30	1.09636	0.138	0.058	1.71342e-25	1	ONECUT2
8.77891e-30	0.835068	0.244	0.134	1.87193e-25	1	SUMO1
9.9857e-30	1.00682	0.182	0.088	2.12925e-25	1	TRIM9
1.00741e-29	0.666364	0.32	0.193	2.14811e-25	1	LRRN1
1.15691e-29	1.27149	0.137	0.058	2.46687e-25	1	DGUOK
1.4633e-29	1.16483	0.154	0.069	3.12019e-25	1	HPF1
1.51912e-29	1.30386	0.126	0.05	3.23923e-25	1	CDIPT
1.53687e-29	1.12225	0.157	0.071	3.27706e-25	1	PGK1
1.60557e-29	1.18856	0.135	0.056	3.42356e-25	1	UBE2R2
1.72103e-29	0.880318	0.245	0.136	3.66975e-25	1	CIAO2B
2.17482e-29	1.04207	0.182	0.089	4.63736e-25	1	MLLT3
2.21863e-29	0.977029	0.204	0.105	4.73078e-25	1	PSMB7
2.23742e-29	1.00584	0.194	0.097	4.77086e-25	1	PCBP4
2.24737e-29	0.890922	0.23	0.124	4.79208e-25	1	RTF1
2.28561e-29	1.03487	0.187	0.092	4.8736e-25	1	SNRPB2
2.33964e-29	0.882223	0.22	0.116	4.98882e-25	1	B4GALNT4
2.45792e-29	1.345	0.129	0.053	5.24103e-25	1	SEC14L1
2.66409e-29	1.44279	0.109	0.04	5.68063e-25	1	NAPA
3.03361e-29	1.40716	0.105	0.038	6.46857e-25	1	GPHN
3.25666e-29	1.00662	0.184	0.09	6.94417e-25	1	PSMB6
3.47184e-29	0.789467	0.278	0.162	7.40301e-25	1	MFSD10
3.5108e-29	0.949103	0.218	0.115	7.48608e-25	1	PSMA1
3.68782e-29	0.621711	0.392	0.258	7.86354e-25	1	EIF4A1
3.87546e-29	1.20389	0.139	0.059	8.26364e-25	1	EIF5A
4.17576e-29	1.26143	0.129	0.053	8.90396e-25	1	DDT
4.69778e-29	0.988477	0.188	0.093	1.00171e-24	1	NDUFS6
5.03948e-29	1.24055	0.142	0.061	1.07457e-24	1	LIN7C
5.7975e-29	1.09023	0.166	0.078	1.2362e-24	1	ACTR2
6.0538e-29	1.08045	0.156	0.071	1.29085e-24	1	KLF7
6.1794e-29	1.47329	0.106	0.039	1.31763e-24	1	LRWD1
6.2706e-29	0.625495	0.359	0.228	1.33708e-24	1	OAZ1
6.62382e-29	1.16168	0.156	0.071	1.4124e-24	1	INPP4A
8.06311e-29	0.99563	0.186	0.092	1.7193e-24	1	MCRIP1
8.82846e-29	0.985148	0.18	0.087	1.88249e-24	1	XRN2
8.97528e-29	0.884462	0.219	0.116	1.9138e-24	1	TPI1
9.04945e-29	1.03804	0.165	0.077	1.92961e-24	1	ARF4
9.40722e-29	0.956348	0.203	0.105	2.0059e-24	1	CCT4
9.85074e-29	1.26229	0.137	0.058	2.10047e-24	1	FBRSL1
1.02028e-28	1.435	0.109	0.041	2.17555e-24	1	PPP1CA
1.06169e-28	1.09611	0.157	0.072	2.26385e-24	1	SMDT1
1.10894e-28	0.763764	0.26	0.147	2.3646e-24	1	RAC1
1.21282e-28	1.43058	0.107	0.04	2.58609e-24	1	PELI2
1.32551e-28	1.35843	0.122	0.049	2.82639e-24	1	SLC29A4
1.34339e-28	1.10084	0.157	0.072	2.8645e-24	1	RGS17
1.34713e-28	0.86143	0.235	0.129	2.87249e-24	1	HNRNPM
1.36042e-28	0.895026	0.198	0.101	2.90083e-24	1	ARHGEF12
1.36724e-28	1.21774	0.137	0.058	2.91537e-24	1	ROCK2
1.57236e-28	1.09271	0.164	0.077	3.35275e-24	1	MOB4
1.67959e-28	1.11252	0.159	0.073	3.58138e-24	1	TBC1D24
2.01444e-28	1.13729	0.153	0.069	4.29539e-24	1	DTD1
2.12857e-28	1.32945	0.119	0.047	4.53874e-24	1	NAP1L3
2.16978e-28	0.994015	0.184	0.091	4.62662e-24	1	ATP5F1D
2.21048e-28	0.853147	0.244	0.136	4.71341e-24	1	GABARAP
2.2253e-28	1.49083	0.108	0.04	4.745e-24	1	AGAP3
2.26473e-28	0.575667	0.387	0.254	4.82908e-24	1	ANKRD36B
2.27241e-28	1.4126	0.108	0.04	4.84545e-24	1	CLCN4
2.38107e-28	0.511471	0.472	0.327	5.07716e-24	1	ENSG00000281383
2.40644e-28	0.94874	0.208	0.109	5.13125e-24	1	EIF3K
2.52365e-28	0.634382	0.362	0.234	5.38118e-24	1	SEC62
2.73615e-28	1.41305	0.11	0.042	5.8343e-24	1	ATP8A2
2.76759e-28	0.623443	0.328	0.202	5.90134e-24	1	RPL31
2.93063e-28	0.925891	0.212	0.112	6.24898e-24	1	PTOV1
2.9925e-28	0.794626	0.255	0.144	6.38091e-24	1	EIF1B
3.11937e-28	0.784022	0.268	0.155	6.65143e-24	1	RSF1
4.85876e-28	1.14663	0.16	0.075	1.03603e-23	1	SPOP
4.90966e-28	0.986256	0.191	0.097	1.04689e-23	1	USP11
5.15295e-28	1.03451	0.186	0.093	1.09876e-23	1	DHX29
7.20834e-28	0.494014	0.288	0.165	1.53703e-23	1	CACNA1A
7.21434e-28	0.687431	0.296	0.178	1.53831e-23	1	LY6H
7.5161e-28	1.07716	0.169	0.082	1.60266e-23	1	SUCLG1
8.37587e-28	1.10172	0.156	0.072	1.78599e-23	1	ATOX1
1.2277e-27	0.800286	0.252	0.143	2.61783e-23	1	SOD1
1.32542e-27	1.08593	0.173	0.085	2.82619e-23	1	MACROH2A2
1.64591e-27	0.741422	0.268	0.155	3.50956e-23	1	ATP5MJ
1.83771e-27	0.913767	0.209	0.111	3.91855e-23	1	MTMR4
2.13853e-27	1.06081	0.157	0.073	4.55998e-23	1	LMAN1
2.28897e-27	0.839391	0.232	0.128	4.88077e-23	1	ATP5IF1
2.59435e-27	1.28231	0.117	0.047	5.53194e-23	1	PGD
2.59546e-27	1.13288	0.139	0.061	5.53429e-23	1	KHDRBS3
2.86315e-27	1.1303	0.141	0.063	6.1051e-23	1	AATK
2.93792e-27	1.1001	0.153	0.071	6.26452e-23	1	AP2S1
2.94959e-27	1.18528	0.144	0.065	6.28941e-23	1	DIPK1B
2.96588e-27	0.967871	0.188	0.096	6.32414e-23	1	GDI2
3.00754e-27	0.772008	0.257	0.148	6.41297e-23	1	KLHL23
3.07682e-27	1.02268	0.17	0.082	6.5607e-23	1	PGM2L1
4.08275e-27	1.35843	0.111	0.043	8.70565e-23	1	NIPSNAP1
4.51879e-27	0.867139	0.219	0.119	9.63541e-23	1	UBA6
4.69448e-27	0.884972	0.218	0.119	1.001e-22	1	KIF3A
4.69889e-27	0.549257	0.388	0.255	1.00194e-22	1	PGRMC1
4.77027e-27	1.06495	0.162	0.078	1.01716e-22	1	DRAP1
4.8695e-27	1.2072	0.133	0.057	1.03832e-22	1	BNIP3
5.18011e-27	1.19224	0.135	0.059	1.10455e-22	1	THOC7
5.31586e-27	0.540454	0.432	0.296	1.1335e-22	1	ENSG00000281181
7.53404e-27	1.356	0.107	0.041	1.60648e-22	1	COPS3
1.10039e-26	0.879961	0.214	0.116	2.34636e-22	1	PSMA6
1.19651e-26	1.02007	0.172	0.085	2.55132e-22	1	GRINA
1.20862e-26	1.17068	0.141	0.063	2.57713e-22	1	REEP1
1.38103e-26	0.699655	0.281	0.168	2.94477e-22	1	SPOCK2
1.40053e-26	0.297293	0.575	0.419	2.98636e-22	1	TPT1
1.41082e-26	1.01192	0.169	0.083	3.00829e-22	1	AURKAIP1
1.46283e-26	1.20441	0.13	0.056	3.11919e-22	1	FMNL2
1.50282e-26	1.32788	0.105	0.04	3.20447e-22	1	BCAR1
1.52246e-26	1.02447	0.169	0.083	3.24634e-22	1	DHPS
1.52673e-26	0.570652	0.342	0.217	3.25545e-22	1	RPL4
1.55953e-26	0.853875	0.211	0.113	3.32538e-22	1	ILF2
1.59326e-26	0.990658	0.173	0.086	3.3973e-22	1	HSPA4
1.70986e-26	0.552775	0.385	0.255	3.64593e-22	1	GRIA4
1.85152e-26	1.18184	0.129	0.056	3.948e-22	1	AK1
2.29013e-26	1.02627	0.175	0.088	4.88324e-22	1	UBE2V2
2.60527e-26	1.23428	0.111	0.044	5.55521e-22	1	TENM3
2.96613e-26	0.841749	0.197	0.103	6.32468e-22	1	FAM153CP
2.97131e-26	1.13297	0.145	0.067	6.33572e-22	1	NDUFV1
2.99782e-26	0.746322	0.263	0.154	6.39226e-22	1	HSBP1
3.20262e-26	0.377955	0.525	0.376	6.82894e-22	1	RACK1
3.76458e-26	0.506711	0.452	0.317	8.02721e-22	1	ATRX
4.18976e-26	0.949103	0.158	0.075	8.93382e-22	1	NHLH2
4.5705e-26	0.879662	0.214	0.117	9.74568e-22	1	SMARCA5
5.47153e-26	0.897494	0.202	0.108	1.16669e-21	1	ELAVL4
5.74562e-26	1.04465	0.163	0.079	1.22514e-21	1	CD200
5.76493e-26	1.09199	0.133	0.058	1.22926e-21	1	MAPK8
5.78779e-26	0.532404	0.402	0.27	1.23413e-21	1	RCN2
6.25494e-26	1.32799	0.108	0.042	1.33374e-21	1	DSCAM
6.46011e-26	1.22153	0.129	0.056	1.37749e-21	1	MGAT4B
7.07987e-26	1.05223	0.149	0.069	1.50964e-21	1	EIF4B
7.79666e-26	0.920996	0.193	0.102	1.66248e-21	1	CCDC107
7.89771e-26	0.633208	0.293	0.178	1.68403e-21	1	ADGRB3
8.08639e-26	1.30242	0.11	0.044	1.72426e-21	1	MAP2K6
8.19516e-26	1.14837	0.13	0.057	1.74745e-21	1	WSB2
9.60636e-26	0.818357	0.228	0.128	2.04836e-21	1	ATP6V0A1
1.0548e-25	0.938178	0.193	0.102	2.24915e-21	1	PFDN2
1.12522e-25	1.14105	0.127	0.055	2.39931e-21	1	IER5
1.17719e-25	0.968834	0.175	0.088	2.51012e-21	1	NDUFC1
1.27035e-25	0.353342	0.534	0.385	2.70876e-21	1	RPSA
1.37496e-25	0.815558	0.211	0.115	2.93183e-21	1	FRY
1.37584e-25	1.13883	0.139	0.063	2.93371e-21	1	COX16
1.52423e-25	0.458498	0.427	0.289	3.25011e-21	1	NCAM1
1.5305e-25	0.772823	0.235	0.133	3.26348e-21	1	DACH1
1.8817e-25	0.569826	0.329	0.208	4.01235e-21	1	ZFAS1
1.89906e-25	0.99392	0.169	0.085	4.04936e-21	1	AP3S1
1.95714e-25	0.825471	0.223	0.125	4.1732e-21	1	NDUFA11
2.02182e-25	0.915986	0.187	0.097	4.31113e-21	1	XRCC6
2.14539e-25	1.012	0.156	0.075	4.57462e-21	1	UBE2S
2.39904e-25	0.773767	0.246	0.143	5.11548e-21	1	UBE2E3
2.52653e-25	0.815053	0.222	0.124	5.38731e-21	1	MRFAP1
2.69588e-25	0.684935	0.282	0.172	5.74843e-21	1	SSR4
2.7195e-25	0.886056	0.206	0.112	5.79879e-21	1	CLTC
2.95743e-25	0.793642	0.216	0.119	6.30613e-21	1	ETFB
3.02306e-25	1.22321	0.114	0.047	6.44607e-21	1	LRRN2
3.06731e-25	1.09923	0.14	0.065	6.54042e-21	1	MICU3
3.11399e-25	1.1925	0.13	0.058	6.63995e-21	1	CYFIP2
3.29327e-25	1.33599	0.102	0.04	7.02224e-21	1	KIAA2013
3.29853e-25	0.323671	0.524	0.377	7.03346e-21	1	RPL10A
4.22781e-25	1.1136	0.141	0.066	9.01496e-21	1	CYRIB
4.58385e-25	0.916422	0.181	0.093	9.77414e-21	1	COX7A2L
4.61192e-25	0.754044	0.257	0.153	9.834e-21	1	CLSTN1
5.54621e-25	1.21132	0.118	0.05	1.18262e-20	1	PSMD14
5.9558e-25	1.21409	0.126	0.056	1.26995e-20	1	SEZ6
6.00889e-25	0.577978	0.343	0.222	1.28128e-20	1	NDUFA13
6.40613e-25	1.16501	0.124	0.054	1.36598e-20	1	ZYG11B
6.40778e-25	1.18999	0.13	0.058	1.36633e-20	1	TXNL4A
7.42034e-25	1.02662	0.146	0.069	1.58224e-20	1	N4BP2
8.24814e-25	1.2179	0.117	0.049	1.75875e-20	1	CDS2
9.01117e-25	1.27237	0.118	0.05	1.92145e-20	1	ZMAT2
9.24982e-25	1.05348	0.154	0.075	1.97234e-20	1	SSNA1
1.10725e-24	1.34316	0.107	0.043	2.361e-20	1	LRRC1
1.36101e-24	1.31143	0.106	0.043	2.90207e-20	1	METTL5
1.3755e-24	0.681751	0.305	0.194	2.93299e-20	1	PAFAH1B1
1.47846e-24	1.02952	0.158	0.078	3.15253e-20	1	DLGAP4
1.53027e-24	0.921694	0.175	0.09	3.263e-20	1	TLE4
1.57172e-24	0.768132	0.217	0.121	3.35137e-20	1	SCD5
1.61853e-24	1.33803	0.106	0.043	3.45118e-20	1	GPAT4
2.01634e-24	1.21194	0.12	0.052	4.29943e-20	1	MAPK8IP2
2.13341e-24	1.08631	0.13	0.059	4.54906e-20	1	TANC2
2.33924e-24	1.10086	0.14	0.066	4.98797e-20	1	ULK3
2.38941e-24	1.07847	0.145	0.069	5.09494e-20	1	COMMD7
2.68892e-24	0.825664	0.195	0.105	5.73359e-20	1	ELAVL2
2.71864e-24	1.10649	0.14	0.065	5.79695e-20	1	PACS2
2.73006e-24	0.8953	0.193	0.104	5.8213e-20	1	ZNF706
2.91826e-24	0.942661	0.172	0.088	6.22261e-20	1	CHD4
3.36053e-24	1.2562	0.105	0.043	7.16566e-20	1	STXBP5L
3.54988e-24	0.935956	0.171	0.088	7.5694e-20	1	RAB1A
3.59492e-24	1.07778	0.135	0.062	7.66545e-20	1	NDUFB1
3.60872e-24	0.985412	0.133	0.061	7.69488e-20	1	NEFM
3.65465e-24	1.08887	0.142	0.068	7.7928e-20	1	MRPS34
3.73699e-24	1.07609	0.132	0.06	7.96838e-20	1	LPIN1
4.53122e-24	0.992061	0.137	0.063	9.66192e-20	1	EPHA7
5.82031e-24	1.37683	0.104	0.042	1.24106e-19	1	ZDHHC14
6.5743e-24	0.746849	0.238	0.139	1.40184e-19	1	SMARCA4
7.05841e-24	1.02926	0.13	0.059	1.50507e-19	1	CELF3
8.54176e-24	0.777642	0.236	0.139	1.82136e-19	1	MACROH2A1
9.23253e-24	1.04651	0.149	0.073	1.96865e-19	1	CWC15
1.03006e-23	0.360746	0.447	0.308	2.19641e-19	1	RPL12
1.09122e-23	1.19813	0.121	0.054	2.32682e-19	1	ATP6V1D
1.13628e-23	0.930405	0.176	0.093	2.4229e-19	1	ATP5PB
1.33641e-23	0.95006	0.163	0.083	2.84963e-19	1	CAPZB
1.36305e-23	0.584973	0.241	0.139	2.90644e-19	1	CELF4
1.49274e-23	1.19954	0.114	0.049	3.18297e-19	1	BTBD6
1.50172e-23	0.970975	0.165	0.084	3.20212e-19	1	SLC35E3
1.53737e-23	1.25209	0.112	0.047	3.27813e-19	1	AGTPBP1
1.82188e-23	1.29195	0.102	0.041	3.88479e-19	1	DOCK11
1.95864e-23	0.603663	0.316	0.204	4.17641e-19	1	HNRNPH3
1.98123e-23	0.865305	0.196	0.108	4.22457e-19	1	KPNB1
2.05977e-23	0.906594	0.177	0.093	4.39206e-19	1	FBXO21
2.17423e-23	0.892899	0.178	0.094	4.63611e-19	1	PRKAR1A
2.2417e-23	0.945144	0.178	0.095	4.77998e-19	1	PGLS
2.28841e-23	1.00104	0.15	0.074	4.87958e-19	1	UBE2M
2.63512e-23	1.02402	0.141	0.067	5.61886e-19	1	ARRB2
2.73356e-23	0.826949	0.193	0.105	5.82877e-19	1	H3-5
2.89502e-23	0.925387	0.169	0.088	6.17305e-19	1	LSM3
3.19167e-23	1.19595	0.123	0.056	6.8056e-19	1	ATP6V1B2
3.23411e-23	1.12279	0.133	0.062	6.89609e-19	1	AHDC1
3.71248e-23	0.562623	0.338	0.222	7.91612e-19	1	NDFIP1
4.48271e-23	0.345428	0.506	0.366	9.55847e-19	1	RPL41
4.71572e-23	1.11814	0.125	0.057	1.00553e-18	1	FIBP
4.83463e-23	0.46192	0.411	0.287	1.03089e-18	1	ANKRD36C
5.12294e-23	1.05457	0.137	0.065	1.09236e-18	1	TRAPPC4
5.15867e-23	1.0793	0.133	0.062	1.09998e-18	1	PLEKHO1
5.29373e-23	0.826639	0.197	0.109	1.12878e-18	1	MATCAP1
5.59298e-23	0.986304	0.16	0.082	1.19259e-18	1	LAMP1
6.1131e-23	1.06654	0.138	0.066	1.3035e-18	1	PSMD13
6.66168e-23	1.24155	0.11	0.047	1.42047e-18	1	TMEM240
6.82582e-23	1.07738	0.136	0.065	1.45547e-18	1	STXBP5
7.35638e-23	0.90068	0.173	0.091	1.5686e-18	1	POLR1D
1.00876e-22	0.941155	0.17	0.089	2.15098e-18	1	BZW1
1.0198e-22	0.482906	0.427	0.302	2.17452e-18	1	MYL6
1.08594e-22	0.847931	0.191	0.105	2.31556e-18	1	KMT5B
1.16051e-22	0.810997	0.214	0.123	2.47456e-18	1	ENAH
1.31673e-22	1.0694	0.132	0.062	2.80765e-18	1	TM7SF2
1.41413e-22	0.927542	0.161	0.082	3.01535e-18	1	NDUFV2
1.5268e-22	0.677011	0.256	0.156	3.25559e-18	1	KDM1A
1.79836e-22	1.07312	0.128	0.06	3.83465e-18	1	MDH2
2.0688e-22	0.799581	0.207	0.117	4.4113e-18	1	MYO5A
2.5034e-22	1.00393	0.143	0.07	5.33799e-18	1	VCP
2.56602e-22	1.10504	0.12	0.054	5.47151e-18	1	RPS6KL1
2.6231e-22	0.282876	0.63	0.477	5.59323e-18	1	NFIB
3.04668e-22	0.804052	0.21	0.121	6.49643e-18	1	CCT6A
3.08343e-22	0.656445	0.204	0.114	6.57479e-18	1	CAMK2N1
3.28982e-22	0.862719	0.189	0.105	7.01488e-18	1	TNIK
3.36766e-22	0.700759	0.255	0.156	7.18087e-18	1	PLD3
3.38491e-22	1.18908	0.104	0.044	7.21765e-18	1	MCF2L
3.54444e-22	0.920214	0.15	0.075	7.55781e-18	1	SRRM4
3.95113e-22	0.976027	0.153	0.078	8.42499e-18	1	UQCRFS1
4.21317e-22	1.08442	0.136	0.066	8.98374e-18	1	SERINC3
4.3995e-22	0.926945	0.165	0.087	9.38106e-18	1	ARPP19
4.42234e-22	1.19667	0.1	0.041	9.42976e-18	1	PTPN2
4.45175e-22	1.07917	0.124	0.057	9.49246e-18	1	NDUFA6
4.57054e-22	1.18799	0.116	0.052	9.74577e-18	1	GPRASP1
4.57144e-22	1.12662	0.122	0.056	9.74768e-18	1	HAGH
4.7798e-22	1.04578	0.135	0.065	1.0192e-17	1	CTBP1
5.18914e-22	0.923888	0.159	0.082	1.10648e-17	1	GABRB3
5.71115e-22	0.888479	0.177	0.096	1.21779e-17	1	MEG8
5.839e-22	0.793497	0.212	0.123	1.24505e-17	1	NDUFB4
5.95759e-22	0.73312	0.223	0.131	1.27034e-17	1	NCL
6.50965e-22	1.1692	0.111	0.049	1.38805e-17	1	NLN
6.80864e-22	1.06907	0.122	0.056	1.45181e-17	1	SCAMP5
6.99787e-22	0.957725	0.152	0.078	1.49215e-17	1	SESTD1
8.23897e-22	0.772891	0.217	0.127	1.7568e-17	1	GET1
8.69666e-22	0.816448	0.195	0.109	1.85439e-17	1	LDHA
9.45849e-22	0.780464	0.213	0.124	2.01683e-17	1	ADNP
1.07933e-21	0.806795	0.204	0.117	2.30145e-17	1	LINC00174
1.23295e-21	0.803603	0.201	0.115	2.62902e-17	1	WDR11
1.23757e-21	1.21309	0.102	0.043	2.63886e-17	1	TMEM70
1.59555e-21	0.992561	0.145	0.073	3.40219e-17	1	DPYSL4
1.69657e-21	1.00096	0.128	0.06	3.61759e-17	1	SNX2
1.78284e-21	0.926602	0.162	0.085	3.80155e-17	1	RNH1
1.95782e-21	0.380165	0.512	0.38	4.17465e-17	1	HMGN1
2.10409e-21	1.24606	0.104	0.045	4.48655e-17	1	TBCC
2.32068e-21	0.965957	0.139	0.069	4.94839e-17	1	GLOD4
2.441e-21	0.997206	0.141	0.07	5.20494e-17	1	PSMC3
2.5428e-21	0.583325	0.318	0.212	5.42201e-17	1	EIF4G2
2.56818e-21	1.18566	0.104	0.045	5.47613e-17	1	PDHA1
2.67534e-21	1.05146	0.13	0.063	5.70463e-17	1	PSMC4
2.72204e-21	0.423471	0.469	0.345	5.8042e-17	1	U2SURP
2.90846e-21	1.18759	0.1	0.042	6.20172e-17	1	SRRM3
3.40655e-21	0.770922	0.207	0.12	7.26379e-17	1	TPM1
3.58969e-21	0.803479	0.184	0.102	7.65429e-17	1	ATP5ME
3.60735e-21	0.720671	0.2	0.113	7.69196e-17	1	MZT2A
4.00382e-21	0.771772	0.206	0.119	8.53734e-17	1	CSDE1
4.94614e-21	1.05014	0.123	0.058	1.05467e-16	1	ATP13A2
5.47482e-21	0.806119	0.175	0.095	1.1674e-16	1	COPS9
5.58471e-21	0.96107	0.148	0.075	1.19083e-16	1	ELOC
6.00727e-21	0.890102	0.173	0.094	1.28093e-16	1	RAB11A
6.02871e-21	1.11004	0.124	0.059	1.2855e-16	1	KAZN
7.18209e-21	1.12691	0.123	0.059	1.53144e-16	1	TMEM14A
8.02772e-21	1.13262	0.114	0.052	1.71175e-16	1	BUD31
8.66641e-21	0.785872	0.184	0.102	1.84794e-16	1	NDUFB5
8.90829e-21	0.901893	0.159	0.084	1.89952e-16	1	PSMA5
9.03153e-21	0.92629	0.148	0.076	1.92579e-16	1	GPC2
9.36049e-21	0.992314	0.14	0.071	1.99594e-16	1	SMARCD3
1.0077e-20	1.06225	0.125	0.06	2.14872e-16	1	TSG101
1.04907e-20	0.734916	0.208	0.121	2.23693e-16	1	ATP5MC2
1.05383e-20	0.710156	0.216	0.127	2.24709e-16	1	TMEM258
1.08472e-20	0.75616	0.179	0.098	2.31295e-16	1	PLXNB2
1.13605e-20	1.0474	0.127	0.061	2.42241e-16	1	SCAPER
1.17417e-20	1.04412	0.132	0.065	2.50369e-16	1	UBQLN1
1.20085e-20	0.777706	0.184	0.103	2.56056e-16	1	KIF1A
1.23154e-20	0.995807	0.142	0.072	2.626e-16	1	MKRN1
1.35885e-20	0.795764	0.171	0.093	2.89749e-16	1	PKIA
1.37953e-20	0.756929	0.207	0.121	2.94157e-16	1	PNMA1
1.40978e-20	0.630472	0.265	0.167	3.00608e-16	1	PTGES3
1.45096e-20	0.667505	0.237	0.144	3.09387e-16	1	RABAC1
1.46389e-20	1.04267	0.124	0.059	3.12145e-16	1	NDUFA3
1.49201e-20	0.303818	0.652	0.515	3.18141e-16	1	SNHG14
1.53933e-20	1.17521	0.104	0.046	3.28231e-16	1	ENSG00000291113
1.5642e-20	0.61043	0.253	0.157	3.33534e-16	1	SSR2
1.62616e-20	0.974959	0.144	0.074	3.46747e-16	1	FIS1
1.69892e-20	0.921236	0.16	0.086	3.62261e-16	1	AHSA1
1.78017e-20	0.891451	0.174	0.096	3.79585e-16	1	RNF130
1.80314e-20	1.08216	0.111	0.05	3.84484e-16	1	PRKAR2B
1.85751e-20	1.03805	0.135	0.067	3.96077e-16	1	ARPC5
1.90185e-20	1.07373	0.117	0.054	4.05531e-16	1	C9orf72
2.14753e-20	1.00318	0.129	0.063	4.57918e-16	1	SCAND1
2.1643e-20	0.967708	0.148	0.077	4.61494e-16	1	REEP2
2.38953e-20	0.857739	0.178	0.1	5.09518e-16	1	SGCB
2.45951e-20	0.826471	0.135	0.067	5.24442e-16	1	BCL11A
2.47081e-20	0.928938	0.147	0.076	5.26852e-16	1	ATAT1
2.63161e-20	0.811622	0.154	0.081	5.61138e-16	1	TSPAN18
2.70528e-20	0.921042	0.145	0.074	5.76848e-16	1	RALGPS1
2.73472e-20	0.926007	0.152	0.08	5.83125e-16	1	TTTY14
2.75229e-20	0.803817	0.195	0.113	5.8687e-16	1	SRSF9
2.78813e-20	1.16181	0.111	0.051	5.94513e-16	1	RNF112
2.8728e-20	1.17191	0.103	0.046	6.12567e-16	1	RABL6
2.88162e-20	0.684865	0.223	0.134	6.14447e-16	1	DUT
2.95486e-20	0.952159	0.148	0.077	6.30065e-16	1	CARMIL1
3.2589e-20	0.80521	0.181	0.102	6.94896e-16	1	ANKRD28
3.32002e-20	0.95465	0.146	0.076	7.07927e-16	1	RBM28
3.59662e-20	0.820628	0.184	0.104	7.66906e-16	1	HERC1
3.65459e-20	0.940114	0.139	0.07	7.79268e-16	1	VBP1
3.66389e-20	1.09297	0.113	0.052	7.8125e-16	1	KRAS
4.12245e-20	0.931608	0.13	0.064	8.79029e-16	1	SARS1
4.22252e-20	1.02926	0.124	0.06	9.00368e-16	1	DOP1A
4.29349e-20	0.796724	0.186	0.106	9.155e-16	1	SNRPD1
4.36766e-20	0.920657	0.157	0.084	9.31316e-16	1	DKK3
4.61188e-20	0.643471	0.253	0.159	9.83391e-16	1	UBE3A
4.62483e-20	0.936503	0.149	0.078	9.86152e-16	1	LRRC4B
5.0588e-20	0.81879	0.177	0.099	1.07869e-15	1	DNAJC8
7.74322e-20	0.769861	0.195	0.113	1.65109e-15	1	CYCS
8.18581e-20	1.14677	0.11	0.051	1.74546e-15	1	CAMK4
8.18921e-20	1.0522	0.117	0.055	1.74619e-15	1	MOAP1
8.54103e-20	0.699121	0.225	0.137	1.8212e-15	1	PJA2
8.73366e-20	0.82509	0.173	0.096	1.86228e-15	1	YIPF3
8.90879e-20	0.789225	0.176	0.099	1.89962e-15	1	STRBP
9.44813e-20	0.913135	0.145	0.075	2.01462e-15	1	GADD45GIP1
9.67357e-20	0.537678	0.334	0.229	2.0627e-15	1	PRDX1
9.78596e-20	0.956974	0.143	0.074	2.08666e-15	1	ATP5PD
9.85912e-20	1.03957	0.115	0.054	2.10226e-15	1	POLR2L
9.97006e-20	0.891256	0.147	0.076	2.12592e-15	1	SLIRP
1.05027e-19	0.468027	0.37	0.259	2.2395e-15	1	BEX3
1.11661e-19	0.509836	0.314	0.21	2.38094e-15	1	TOP2B
1.13304e-19	0.850877	0.152	0.08	2.41597e-15	1	ATXN7L3B
1.31627e-19	0.789685	0.185	0.106	2.80669e-15	1	ENSG00000291003
1.41123e-19	0.995894	0.13	0.065	3.00917e-15	1	RPP21
1.43296e-19	1.08948	0.11	0.051	3.05551e-15	1	GFOD2
1.49152e-19	1.03359	0.114	0.054	3.18037e-15	1	DCTN1
1.61022e-19	0.882976	0.152	0.081	3.43348e-15	1	ACTR6
1.72976e-19	0.985586	0.135	0.069	3.68838e-15	1	FOXN3
1.75033e-19	1.02063	0.135	0.069	3.73223e-15	1	AGAP1
1.75883e-19	0.744367	0.198	0.116	3.75036e-15	1	NDUFS2
1.77876e-19	1.06203	0.124	0.061	3.79284e-15	1	CFLAR
1.79223e-19	1.09407	0.114	0.054	3.82157e-15	1	NUDT16L1
1.82508e-19	0.973698	0.129	0.064	3.89162e-15	1	KIFBP
1.94543e-19	0.871983	0.148	0.078	4.14824e-15	1	GTF2A2
2.00485e-19	0.606901	0.265	0.17	4.27494e-15	1	SRP9
2.04579e-19	0.967767	0.128	0.063	4.36223e-15	1	SEPTIN5
2.05021e-19	0.901489	0.156	0.084	4.37166e-15	1	DPYSL5
2.13204e-19	1.05047	0.122	0.06	4.54614e-15	1	CDC123
2.18046e-19	0.769691	0.184	0.105	4.64939e-15	1	ESD
2.37182e-19	0.869749	0.153	0.082	5.05744e-15	1	CD151
2.39764e-19	0.757737	0.184	0.105	5.11249e-15	1	EIF3C
2.49799e-19	0.899859	0.14	0.072	5.32647e-15	1	SLC25A5
2.51502e-19	0.925314	0.136	0.069	5.36277e-15	1	CNIH2
2.65826e-19	0.910639	0.144	0.075	5.66821e-15	1	CAPRIN1
2.85476e-19	0.985598	0.133	0.067	6.08721e-15	1	NBDY
3.12715e-19	0.489597	0.347	0.24	6.66802e-15	1	SPCS2
3.67383e-19	0.828896	0.163	0.09	7.83372e-15	1	SNU13
4.00137e-19	1.04798	0.128	0.064	8.53212e-15	1	PIP4K2B
4.10765e-19	0.714394	0.207	0.123	8.75875e-15	1	TRAPPC5
4.12232e-19	0.711419	0.232	0.145	8.79003e-15	1	CCNL2
4.20535e-19	1.07273	0.112	0.053	8.96706e-15	1	WDR82
4.64024e-19	0.975913	0.127	0.064	9.89439e-15	1	HIF1A
5.07133e-19	0.974753	0.134	0.068	1.08136e-14	1	VPS13A
5.46853e-19	0.656866	0.242	0.153	1.16606e-14	1	KRTCAP2
5.60111e-19	0.936171	0.141	0.074	1.19433e-14	1	B3GALNT1
5.72459e-19	0.80206	0.184	0.106	1.22065e-14	1	CENPV
5.73094e-19	0.778726	0.184	0.106	1.22201e-14	1	SF3B6
6.58402e-19	1.08089	0.116	0.056	1.40391e-14	1	MARCHF9
6.83063e-19	0.72379	0.201	0.12	1.4565e-14	1	ARHGAP33
7.1349e-19	1.09099	0.108	0.05	1.52138e-14	1	PAIP1
7.24531e-19	0.75345	0.183	0.105	1.54492e-14	1	RALGDS
7.40613e-19	1.06332	0.105	0.048	1.57921e-14	1	MRFAP1L1
7.56417e-19	1.17166	0.1	0.045	1.61291e-14	1	SPTBN2
7.99396e-19	0.948664	0.132	0.067	1.70455e-14	1	PRPF6
8.96346e-19	0.929552	0.135	0.07	1.91128e-14	1	PLXNC1
9.08036e-19	0.970256	0.134	0.069	1.93621e-14	1	STUB1
9.10749e-19	0.694773	0.212	0.128	1.94199e-14	1	CNOT7
9.30964e-19	0.785227	0.175	0.1	1.9851e-14	1	PPDPF
9.97018e-19	1.09666	0.111	0.053	2.12594e-14	1	PDHB
1.2221e-18	0.853534	0.145	0.077	2.60588e-14	1	ST13
1.24078e-18	0.912232	0.135	0.07	2.64571e-14	1	SBK1
1.2696e-18	1.1007	0.106	0.05	2.70717e-14	1	AP3D1
1.35309e-18	0.793119	0.176	0.101	2.8852e-14	1	NDUFS4
1.63153e-18	0.757158	0.196	0.116	3.47891e-14	1	MIDN
1.68483e-18	0.500075	0.343	0.241	3.59256e-14	1	SF3B1
1.68631e-18	0.759751	0.176	0.1	3.59571e-14	1	DNAAF9
1.77545e-18	0.785517	0.176	0.101	3.78579e-14	1	ADGRV1
1.77993e-18	1.00438	0.116	0.057	3.79533e-14	1	RANBP6
1.90128e-18	0.935806	0.136	0.071	4.0541e-14	1	CLASP1
1.99419e-18	1.116	0.103	0.047	4.2522e-14	1	RAB4A
2.03906e-18	0.621102	0.243	0.154	4.34788e-14	1	ERP29
2.17732e-18	1.09219	0.108	0.051	4.6427e-14	1	MAPKBP1
2.30343e-18	0.721812	0.151	0.081	4.91161e-14	1	CNKSR2
2.30834e-18	1.12125	0.101	0.046	4.92207e-14	1	ARL16
2.34801e-18	0.625779	0.241	0.153	5.00666e-14	1	EWSR1
2.56467e-18	0.819269	0.164	0.092	5.46864e-14	1	FSCN1
2.58638e-18	0.499639	0.341	0.238	5.51493e-14	1	GTF2I
2.85189e-18	0.916176	0.141	0.075	6.08109e-14	1	CAMSAP2
2.87698e-18	0.41761	0.392	0.281	6.13459e-14	1	ENSG00000280800
2.97498e-18	0.966722	0.118	0.058	6.34355e-14	1	RNF144A
2.983e-18	0.941556	0.137	0.072	6.36066e-14	1	SCP2
3.32276e-18	1.08326	0.117	0.058	7.08512e-14	1	STRIP1
3.55077e-18	0.830486	0.153	0.084	7.5713e-14	1	PSMA3
3.83821e-18	0.77308	0.167	0.094	8.18421e-14	1	EIF3CL
3.96249e-18	0.447388	0.368	0.261	8.44921e-14	1	EID1
4.10431e-18	0.8711	0.139	0.074	8.75161e-14	1	MAP2K2
4.12206e-18	0.974791	0.13	0.067	8.78947e-14	1	CYTH2
4.17065e-18	0.862712	0.162	0.091	8.89307e-14	1	UQCRQ
4.2104e-18	1.02409	0.122	0.061	8.97784e-14	1	DNAJA2
4.38133e-18	0.979279	0.128	0.066	9.34232e-14	1	TMEM25
4.62632e-18	0.71411	0.202	0.122	9.86471e-14	1	PHPT1
4.63795e-18	1.07037	0.102	0.047	9.8895e-14	1	FRG1
5.14433e-18	0.941877	0.129	0.067	1.09693e-13	1	PIN1
5.31724e-18	1.04445	0.106	0.05	1.1338e-13	1	DYNLL2
5.49468e-18	0.623848	0.223	0.139	1.17163e-13	1	DCTN2
5.51871e-18	1.01492	0.109	0.052	1.17675e-13	1	AP1S2
5.93544e-18	1.08798	0.102	0.048	1.26561e-13	1	CTDNEP1
6.07455e-18	0.859428	0.15	0.082	1.29528e-13	1	KDELR1
6.14482e-18	0.715833	0.206	0.126	1.31026e-13	1	CAPZA2
6.20824e-18	0.928449	0.13	0.068	1.32378e-13	1	MRPL20
6.41831e-18	1.03175	0.112	0.055	1.36858e-13	1	MRPL21
6.46647e-18	0.656599	0.225	0.141	1.37885e-13	1	ERH
6.5737e-18	0.924322	0.135	0.071	1.40171e-13	1	EIF3A
6.68421e-18	0.843091	0.15	0.082	1.42527e-13	1	ZNF821
6.7389e-18	0.974301	0.112	0.054	1.43694e-13	1	PSMD7
6.91375e-18	0.852438	0.141	0.075	1.47422e-13	1	PSMD12
7.53725e-18	0.98369	0.114	0.056	1.60717e-13	1	GLRX5
7.64702e-18	0.855466	0.136	0.071	1.63057e-13	1	CNTNAP2
8.49605e-18	1.06709	0.102	0.048	1.81161e-13	1	GOLGA2
9.16829e-18	0.967782	0.12	0.06	1.95495e-13	1	GALNT1
9.35363e-18	0.789863	0.169	0.096	1.99448e-13	1	ATP2C1
9.36444e-18	1.05294	0.112	0.055	1.99678e-13	1	COA8
9.60088e-18	0.734172	0.173	0.1	2.0472e-13	1	FAM3C
9.639e-18	0.965577	0.13	0.068	2.05532e-13	1	CAMSAP1
9.87125e-18	0.638436	0.212	0.13	2.10485e-13	1	HNRNPD
1.03378e-17	0.40713	0.4	0.291	2.20434e-13	1	SNHG6
1.20327e-17	0.772156	0.16	0.09	2.56573e-13	1	PCSK7
1.20347e-17	0.747469	0.176	0.102	2.56615e-13	1	ZNF90
1.23572e-17	0.76032	0.194	0.117	2.63492e-13	1	DIP2A
1.24538e-17	1.00453	0.117	0.059	2.65553e-13	1	AP1S1
1.28184e-17	0.943879	0.128	0.066	2.73328e-13	1	USP7
1.3469e-17	0.99812	0.114	0.056	2.87199e-13	1	MPC2
1.37159e-17	0.650773	0.215	0.132	2.92463e-13	1	COPS6
1.50526e-17	0.979946	0.108	0.052	3.20966e-13	1	HMGB3
1.55237e-17	0.920193	0.127	0.066	3.31011e-13	1	ANP32A
1.93005e-17	0.961959	0.127	0.066	4.11545e-13	1	POMT1
1.9617e-17	0.611684	0.227	0.143	4.18294e-13	1	SPTBN1
1.96219e-17	0.897423	0.136	0.073	4.18397e-13	1	TRMT10C
1.9663e-17	0.832028	0.152	0.084	4.19273e-13	1	TGOLN2
2.03177e-17	0.798857	0.152	0.084	4.33235e-13	1	PUF60
2.0397e-17	0.964333	0.12	0.061	4.34926e-13	1	NUDC
2.23414e-17	0.773289	0.158	0.088	4.76385e-13	1	MTUS1
2.39812e-17	0.961594	0.116	0.058	5.1135e-13	1	SLC25A22
2.50453e-17	1.05794	0.115	0.058	5.34042e-13	1	PGAM1
2.93487e-17	0.772344	0.168	0.097	6.25802e-13	1	BRD7
3.06771e-17	0.867452	0.141	0.076	6.54127e-13	1	TPM3
3.11669e-17	1.1252	0.1	0.047	6.64572e-13	1	COX17
3.25826e-17	1.0774	0.1	0.047	6.94758e-13	1	TPRKB
3.27718e-17	0.696665	0.208	0.128	6.98793e-13	1	DANT2
3.46506e-17	1.01523	0.101	0.047	7.38856e-13	1	MRPS36
3.47488e-17	1.10347	0.103	0.05	7.40949e-13	1	CABIN1
3.67383e-17	0.817062	0.15	0.083	7.83371e-13	1	THRA
3.83806e-17	0.853731	0.147	0.081	8.18391e-13	1	SCN8A
3.90205e-17	0.782197	0.155	0.087	8.32033e-13	1	PDCD5
4.07242e-17	0.364275	0.475	0.36	8.68362e-13	1	ENSG00000280614
4.15764e-17	0.702381	0.189	0.114	8.86534e-13	1	BSG
4.26633e-17	0.619988	0.243	0.158	9.0971e-13	1	CLCN3
4.46828e-17	1.04073	0.104	0.05	9.5277e-13	1	ACLY
4.65626e-17	0.753895	0.178	0.105	9.92854e-13	1	SSBP1
4.8956e-17	1.01492	0.108	0.053	1.04389e-12	1	MRPL41
5.39585e-17	0.533215	0.272	0.182	1.15056e-12	1	TCF25
5.50313e-17	0.693281	0.19	0.114	1.17343e-12	1	PCBP1
5.69493e-17	0.795764	0.159	0.09	1.21433e-12	1	NDUFB3
6.10479e-17	1.0628	0.103	0.049	1.30172e-12	1	MRPL47
6.10568e-17	1.04798	0.11	0.054	1.30191e-12	1	IK
6.11287e-17	0.838551	0.154	0.087	1.30345e-12	1	UBA2
6.53114e-17	1.07072	0.102	0.049	1.39264e-12	1	COA3
6.86643e-17	0.33266	0.548	0.433	1.46413e-12	1	HMGB1
6.90404e-17	0.958902	0.118	0.06	1.47215e-12	1	NDUFA8
7.06347e-17	0.809088	0.144	0.079	1.50614e-12	1	TMEM208
7.19732e-17	0.872714	0.148	0.083	1.53468e-12	1	UBA1
8.02167e-17	0.94874	0.112	0.056	1.71046e-12	1	HSDL1
[truncated: 5,450 more rows]
